# Supplementary material for: AAV-miR-204 Protects from Retinal Degeneration by Attenuation of Microglia Activation and Photoreceptor Cell Death
Source: Mol Ther Nucleic Acids. 2019 Nov 18;19:144–56. doi: 10.1016/j.omtn.2019.11.005 (PMC6920266; doi:10.1016/j.omtn.2019.11.005)
Supplement: Table S1. Normalized Read Counts of the Differentially Expressed Genes between Retinas of Wild-Type C57BL/6 Mice Injected with the AAV.CMV.miR204 and Control AAV.CMV.miR204MUT Vector [file mmc2.xls]

## Sheet: Table S1
Table S1. Normalised read counts of the differentially expressed genes between retinas of wild-type c57BL/6 mice injected with the AAV.CMV.miR204 and control AAV.CMV.miR204MUT vector.
Ensemble ID and Gene Symbol of Differentially Expressed (FDR<0.1) genes between retinas from c57BL/6 mice injected with the AAV.CMV.miR204 (columns c57.Bl6_animalX_OS_CMV.miR204) and AAV.CMV.miR204MUT vector (columns c57.Bl6_animalX_OD_CMV.miR204MUT) in a contralateral manner. Downregulated genes (n=103) are highlighted in green, upregulated genes (n=49) in red. Abbreviations: logFC: log fold cha…
EnsemblID	GeneSymbol	c57.Bl6_animal1_OD_CMV.miR204MUT	c57.Bl6_animal1_OS_CMV.miR204	c57.Bl6_animal2_OD_CMV.miR204MUT	c57.Bl6_animal2_OS_CMV.miR204	c57.Bl6_animal4_OD_CMV.miR204MUT	c57.Bl6_animal4_OS_CMV.miR204	logFC	logCPM	LR	p-value	FDR
ENSMUSG00000028635	Edn2	110.122	1.09008	155.559	19.016	46.0847	3.30848	-4.7344	2.15777	60.7202	6.57903e-15	1.93476e-11
ENSMUSG00000036480	Prss56	380.183	180.953	951.302	95.0801	996.473	52.9356	-3.1232	5.11301	70.7811	3.99152e-17	1.46728e-13
ENSMUSG00000037225	Fgf2	77.7846	15.2611	96.9251	6.65561	50.4323	11.0283	-2.76366	1.64777	59.7266	1.08996e-14	2.67112e-11
ENSMUSG00000053441	Adamts19	110.996	75.2152	191.457	33.278	233.032	27.5706	-2.28272	3.04736	44.4896	2.55717e-11	3.76007e-08
ENSMUSG00000054779	Gm12541	147.703	17.4412	71.7964	23.77	56.519	18.748	-1.94979	1.74603	29.3678	5.98649e-08	3.82719e-05
ENSMUSG00000020932	Gfap	1049.65	206.024	1158.31	1030.67	1280.81	324.231	-1.8274	5.88649	43.0979	5.20674e-11	6.95999e-08
ENSMUSG00000069516	Lyz2	307.642	78.4854	183.081	96.9817	499.106	86.0204	-1.82064	3.66917	48.1555	3.93719e-12	7.23656e-09
ENSMUSG00000073418	C4b	132.846	33.7923	118.464	54.1957	95.6475	9.92543	-1.74802	2.54492	25.1184	5.39152e-07	0.000264256
ENSMUSG00000040552	C3ar1	41.9512	11.9908	40.6846	19.016	69.5618	16.5424	-1.63087	1.2699	24.9397	5.91532e-07	0.000280577
ENSMUSG00000029718	Pcolce	235.976	78.4854	329.067	85.5721	137.385	62.861	-1.62661	3.35927	37.274	1.02642e-09	1.16096e-06
ENSMUSG00000024164	C3	65.5488	22.8916	57.4371	23.77	89.5608	24.2622	-1.58376	1.79618	34.2186	4.92558e-09	4.26034e-06
ENSMUSG00000024300	Myo1f	40.2033	21.8015	35.8982	9.50801	44.3456	12.1311	-1.56096	1.05896	23.4386	1.28967e-06	0.000541809
ENSMUSG00000057092	Fxyd3	30.5894	4.3603	40.6846	15.2128	15.6514	9.92543	-1.52832	0.578739	13.4434	0.000245874	0.0365184
ENSMUSG00000016763	Scube1	69.9187	30.5221	94.5319	21.8684	53.0409	23.1593	-1.49893	1.80614	26.2301	3.03064e-07	0.000165047
ENSMUSG00000044095	Ccdc166	69.0447	29.432	96.9251	35.1796	52.1713	8.8226	-1.42451	1.8836	15.5604	7.99119e-05	0.0150644
ENSMUSG00000035493	Tgfbi	28.8415	19.6214	37.0948	10.4588	53.0409	15.4396	-1.39113	1.04792	16.8252	4.09854e-05	0.00913106
ENSMUSG00000004730	Emr1	76.0366	31.6122	83.7624	34.2288	97.3865	33.0848	-1.37092	2.10428	35.473	2.58607e-09	2.53503e-06
ENSMUSG00000000290	Itgb2	31.4634	14.171	43.0778	17.1144	44.3456	14.3367	-1.35753	1.04364	20.5878	5.69581e-06	0.00197367
ENSMUSG00000030717	Nupr1	25.3455	6.54045	15.5559	18.0652	28.6942	6.61695	-1.35225	0.427226	11.3978	0.000735304	0.0800883
ENSMUSG00000071637	Cebpd	83.0285	33.7923	161.542	48.4909	80.8656	29.7763	-1.35114	2.20831	19.4983	1.00689e-05	0.00330602
ENSMUSG00000005413	Hmox1	89.1464	39.2427	105.301	47.5401	140.863	45.2158	-1.33335	2.4778	30.6375	3.11029e-08	2.22872e-05
ENSMUSG00000087168	Gm15983	151.199	80.6656	153.166	31.3764	98.256	55.1413	-1.28684	2.80405	17.8384	2.40475e-05	0.00631418
ENSMUSG00000033220	Rac2	25.3455	14.171	32.3084	17.1144	55.6494	12.1311	-1.26806	0.881278	12.377	0.000434663	0.0528206
ENSMUSG00000029816	Gpnmb	81.2805	38.1526	72.993	83.6705	135.645	25.365	-1.23943	2.35078	11.2261	0.000806553	0.0858416
ENSMUSG00000026822	Lcn2	34.9594	14.171	92.1387	23.77	41.7371	20.9537	-1.22364	1.23152	11.0066	0.000907904	0.0914371
ENSMUSG00000000184	Ccnd2	155.569	64.3145	155.559	77.9657	175.644	65.0667	-1.2233	3.04285	45.0582	1.91263e-11	3.12482e-08
ENSMUSG00000050174	Nudt6	110.996	38.1526	114.874	45.6385	96.517	54.0384	-1.21765	2.45872	31.7505	1.75308e-08	1.43207e-05
ENSMUSG00000029304	Spp1	99.6342	23.9817	72.993	48.4909	133.037	56.2441	-1.19687	2.42526	15.9157	6.62283e-05	0.01334
ENSMUSG00000026395	Ptprc	37.5813	20.7114	35.8982	16.1636	46.9542	16.5424	-1.17611	1.12429	17.2625	3.25546e-05	0.00772068
ENSMUSG00000031004	Mki67	76.9106	45.7832	102.908	40.8844	66.0837	17.6452	-1.13983	2.12114	14.1294	0.000170657	0.0278815
ENSMUSG00000030786	Itgam	117.988	94.8366	228.552	63.7037	139.124	52.9356	-1.10485	2.92653	15.3344	9.00629e-05	0.0167631
ENSMUSG00000037820	Tgm2	90.8944	38.1526	132.823	52.2941	94.7779	59.5526	-1.06954	2.47546	19.39	1.06564e-05	0.00340635
ENSMUSG00000016028	Celsr1	37.5813	20.7114	53.8473	28.524	45.2152	14.3367	-1.06902	1.30473	13.2051	0.000279188	0.0394728
ENSMUSG00000025225	Nfkb2	61.1789	44.6931	78.976	29.4748	59.1275	24.2622	-1.02755	1.84788	14.1699	0.000167024	0.0278289
ENSMUSG00000028459	Cd72	39.3293	17.4412	61.0269	28.524	58.258	33.0848	-0.987586	1.53647	11.3523	0.000753545	0.0808769
ENSMUSG00000052942	Glis3	33.2114	19.6214	40.6846	13.3112	33.0418	20.9537	-0.981324	1.00331	11.2148	0.000811479	0.0858416
ENSMUSG00000040613	Apobec1	40.2033	16.3511	33.505	23.77	46.9542	22.0565	-0.955055	1.19524	11.7427	0.000610824	0.0712822
ENSMUSG00000021457	Syk	44.5732	27.2519	47.8642	25.6716	48.6933	19.8509	-0.943025	1.39853	13.881	0.000194755	0.0304646
ENSMUSG00000030847	Bag3	66.4228	26.1618	55.0439	38.032	77.3875	40.8045	-0.921977	1.88699	13.3151	0.000263279	0.0379535
ENSMUSG00000024206	Rfx2	287.541	155.881	344.622	144.522	199.99	153.293	-0.913544	3.90925	24.1764	8.79037e-07	0.000391678
ENSMUSG00000024598	Fbn2	198.394	185.313	215.389	117.899	276.508	100.357	-0.88958	3.68409	17.157	3.44144e-05	0.0079395
ENSMUSG00000091747	D17H6S56E-5	65.5488	37.0626	78.976	47.5401	83.4741	37.4961	-0.88648	2.07702	14.76	0.000122101	0.0211221
ENSMUSG00000025083	Afap1l2	50.6911	32.7023	52.6507	30.4256	59.1275	25.365	-0.869975	1.61792	12.7044	0.000364799	0.0458462
ENSMUSG00000069917	Hba-a2	443.11	262.708	297.955	257.667	593.014	213.948	-0.856622	4.53761	20.6313	5.56784e-06	0.00197367
ENSMUSG00000028581	Laptm5	187.033	138.44	172.311	94.1293	221.728	97.0486	-0.850663	3.43139	19.4891	1.01177e-05	0.00330602
ENSMUSG00000039116	Gpr126	83.0285	46.8733	124.447	63.7037	92.1694	54.0384	-0.841942	2.46227	12.9544	0.000319173	0.0431413
ENSMUSG00000022893	Adamts1	410.773	245.267	589.927	221.537	396.502	273.501	-0.822984	4.54654	28.2456	1.06859e-07	6.54692e-05
ENSMUSG00000030341	Tnfrsf1a	108.374	66.4946	87.3522	69.4085	130.428	48.5243	-0.820932	2.61216	13.0636	0.000301084	0.0421632
ENSMUSG00000041498	Kif14	81.2805	49.0534	100.515	42.7861	73.9094	51.8328	-0.820598	2.25388	13.2525	0.000272217	0.038861
ENSMUSG00000014444	Piezo1	146.829	106.827	142.396	68.4577	154.775	81.6091	-0.807518	3.05509	16.6181	4.57121e-05	0.00988456
ENSMUSG00000027335	Adra1d	55.061	38.1526	64.6167	38.9828	64.3447	27.5706	-0.798558	1.80843	11.0077	0.000907346	0.0914371
ENSMUSG00000042286	Stab1	288.415	186.403	240.518	190.16	423.457	138.956	-0.786839	4.01467	16.0723	6.0971e-05	0.012627
ENSMUSG00000031805	Jak3	90.8944	64.3145	113.678	50.3925	92.1694	56.2441	-0.786465	2.47638	13.6879	0.000215845	0.0327194
ENSMUSG00000044646	Zbtb7c	97.0122	61.0442	93.3353	48.4909	76.518	48.5243	-0.750231	2.34497	11.5708	0.000669965	0.0763656
ENSMUSG00000022146	Osmr	110.996	85.0259	117.267	57.9989	103.473	58.4497	-0.729454	2.66433	11.6214	0.000651962	0.0748941
ENSMUSG00000028763	Hspg2	452.724	440.391	542.062	224.389	563.45	315.408	-0.718793	4.92587	15.2298	9.51875e-05	0.0172795
ENSMUSG00000061232	H2-K1	244.716	131.899	197.44	159.735	302.594	165.424	-0.692935	3.81006	15.6035	7.81117e-05	0.0149615
ENSMUSG00000004040	Stat3	1641.34	1087.9	2072.52	1015.46	1411.23	1006.88	-0.659904	6.51381	26.5782	2.53087e-07	0.00014768
ENSMUSG00000021998	Lcp1	284.045	215.835	251.287	154.03	274.769	165.424	-0.623946	3.98324	16.3132	5.369e-05	0.011278
ENSMUSG00000034361	Cpne2	162.561	86.116	137.61	101.736	150.427	104.768	-0.621587	3.1375	12.8578	0.00033607	0.0442778
ENSMUSG00000036896	C1qc	187.907	143.89	205.816	165.439	280.856	119.105	-0.621247	3.67069	10.79	0.00102049	0.098719
ENSMUSG00000030905	Crym	3406.79	2095.13	3776.49	3337.31	3538.96	2170.36	-0.620814	7.71825	18.3506	1.8376e-05	0.0052544
ENSMUSG00000026547	Tagln2	216.748	140.62	221.372	196.816	227.815	115.797	-0.62079	3.71381	11.4632	0.00070988	0.0790249
ENSMUSG00000036523	Greb1	380.183	318.302	392.487	206.324	391.285	252.547	-0.619766	4.51636	17.6936	2.59492e-05	0.00657858
ENSMUSG00000031661	Nkd1	350.468	293.23	420.009	258.618	450.413	241.519	-0.616921	4.55766	21.5103	3.51929e-06	0.00129369
ENSMUSG00000054555	Adam12	140.711	94.8366	151.969	79.8673	128.689	99.2543	-0.616619	3.03764	11.5171	0.000689572	0.0779959
ENSMUSG00000029338	Antxr2	183.537	126.449	212.996	127.407	170.426	114.694	-0.610686	3.45955	13.815	0.000201717	0.0312216
ENSMUSG00000039621	Prex1	464.96	400.058	557.618	286.191	446.934	305.483	-0.603365	4.84418	17.5567	2.7886e-05	0.00683392
ENSMUSG00000070348	Ccnd1	571.586	376.076	659.33	528.645	559.972	349.596	-0.590613	5.14513	17.1491	3.45571e-05	0.0079395
ENSMUSG00000031283	Chrdl1	464.96	392.427	534.883	306.158	559.103	344.081	-0.577272	4.92408	21.6255	3.31416e-06	0.00124952
ENSMUSG00000028527	Ak4	617.907	385.887	524.113	387.927	658.228	437.822	-0.571376	5.13719	24.701	6.69485e-07	0.000307628
ENSMUSG00000025161	Slc16a3	693.069	450.201	560.012	502.974	779.092	462.084	-0.540517	5.33336	19.0325	1.28511e-05	0.00393671
ENSMUSG00000040488	Ltbp4	270.061	223.466	287.185	197.767	328.679	192.994	-0.52584	4.1364	14.79	0.000120169	0.0210353
ENSMUSG00000022272	Myo10	2370.25	2015.55	2870.66	1334.92	2076.42	1687.32	-0.521735	7.17201	11.0501	0.000886826	0.0905548
ENSMUSG00000037211	Spry1	267.439	140.62	230.945	187.308	253.031	194.097	-0.520158	3.90625	11.4101	0.000730441	0.0800883
ENSMUSG00000022799	Arhgap31	1134.43	1074.81	1368.92	730.215	1166.03	853.587	-0.513405	6.19856	14.154	0.000168442	0.0278289
ENSMUSG00000021127	Zfp36l1	422.134	331.383	509.754	321.371	441.717	308.791	-0.506743	4.76795	18.8442	1.41843e-05	0.00425644
ENSMUSG00000029189	Sel1l3	314.634	275.789	352.999	222.487	359.113	226.079	-0.499494	4.35631	14.6621	0.000128605	0.0219885
ENSMUSG00000015647	Lama5	499.919	410.959	485.822	305.207	497.367	350.698	-0.488577	4.897	15.8033	7.02792e-05	0.0139647
ENSMUSG00000038068	Rnf144b	666.85	463.282	727.536	438.319	502.584	490.757	-0.485134	5.26821	13.3954	0.000252247	0.0370904
ENSMUSG00000057469	E2f6	430.874	292.14	483.429	309.01	360.852	310.997	-0.484086	4.67408	14.0096	0.000181879	0.029069
ENSMUSG00000005397	Nid1	506.037	465.462	489.412	320.42	551.277	362.829	-0.484058	4.97117	13.0413	0.000304694	0.0422662
ENSMUSG00000031502	Col4a1	2302.95	2064.6	2470.99	1629.67	2633.78	1675.19	-0.479754	7.21584	16.3964	5.1383e-05	0.0109498
ENSMUSG00000024176	Sox8	459.716	295.411	402.06	341.338	461.716	314.305	-0.474508	4.73427	17.0895	3.5659e-05	0.00806661
ENSMUSG00000046805	Mpeg1	269.187	221.285	271.63	173.997	301.724	215.051	-0.465469	4.08961	10.9752	0.000923373	0.0923155
ENSMUSG00000001930	Vwf	510.407	457.832	502.574	343.239	533.887	354.007	-0.46087	4.97701	13.7278	0.000211307	0.0323653
ENSMUSG00000030123	Plxnd1	451.85	371.716	479.839	286.191	506.932	377.166	-0.45436	4.86807	12.9802	0.000314809	0.0431413
ENSMUSG00000041895	Wipi1	1189.49	1047.56	1310.28	698.839	1165.16	897.7	-0.444967	6.22726	11.1119	0.000857739	0.0888183
ENSMUSG00000026185	Igfbp5	1417.6	1121.69	1301.91	952.703	1491.23	1030.04	-0.437321	6.41144	18.3294	1.85819e-05	0.0052544
ENSMUSG00000031207	Msn	587.317	454.562	586.337	464.942	661.706	433.41	-0.436734	5.21754	17.6959	2.59182e-05	0.00657858
ENSMUSG00000000120	Ngfr	565.468	468.733	562.405	420.254	592.145	387.092	-0.427349	5.12781	15.7372	7.27794e-05	0.0142686
ENSMUSG00000051855	Mest	2338.78	1555.54	2338.17	1945.34	2139.02	1621.15	-0.414975	7.11716	13.4577	0.000244007	0.0365184
ENSMUSG00000003617	Cp	1972.58	1700.52	2459.03	1690.52	2152.94	1553.88	-0.408149	7.06532	13.3707	0.000255591	0.03721
ENSMUSG00000038648	Creb3l2	777.846	632.244	755.058	507.728	763.441	595.526	-0.402057	5.55371	13.9378	0.000188958	0.0298757
ENSMUSG00000020393	Kremen1	684.33	573.38	732.323	469.696	641.707	513.917	-0.398649	5.39604	12.8084	0.000345065	0.0445073
ENSMUSG00000004562	Arhgef40	505.163	454.562	583.944	357.501	550.408	428.999	-0.398045	5.06907	11.1626	0.000834628	0.0870381
ENSMUSG00000001521	Tulp3	617.907	487.264	652.15	492.515	639.099	465.392	-0.396605	5.28938	15.9406	6.53607e-05	0.01334
ENSMUSG00000040010	Slc7a5	1247.18	1039.93	1187.03	925.129	1360.8	914.242	-0.395559	6.27947	15.2608	9.36394e-05	0.0172109
ENSMUSG00000094910	D430019H16Rik	1473.54	1153.3	1482.59	1189.45	1512.1	1070.84	-0.384342	6.51864	16.6709	4.44573e-05	0.00975672
ENSMUSG00000073411	H2-D1	636.26	463.282	585.14	543.858	689.531	470.906	-0.367324	5.30592	11.0517	0.00088604	0.0905548
ENSMUSG00000039239	Tgfb2	1663.19	1448.71	1804.48	1252.21	1707.74	1313.46	-0.362675	6.73932	12.9507	0.000319805	0.0431413
ENSMUSG00000031987	Egln1	1222.7	959.267	1090.11	985.981	1388.63	940.71	-0.356446	6.261	11.3675	0.00074739	0.0808061
ENSMUSG00000028517	Ppap2b	517.399	448.021	583.944	417.402	542.582	417.971	-0.351508	5.09276	11.1627	0.000834573	0.0870381
ENSMUSG00000025380	Fscn2	549.736	616.983	509.754	706.445	544.321	703.602	0.340301	5.40219	10.9636	0.000929182	0.0923155
ENSMUSG00000035504	Reep6	5497.36	6588.42	5432.59	7405.79	5401.47	6771.35	0.349978	8.75123	10.8189	0.0010047	0.0978351
ENSMUSG00000029672	Fam3c	1712.13	1883.65	1562.77	2113.63	1666	2294.98	0.35169	7.0285	10.8336	0.000996742	0.0977073
ENSMUSG00000023913	Pla2g7	1830.12	1956.69	1650.12	2277.17	1619.92	2260.79	0.351825	7.07428	10.8405	0.000993038	0.0977073
ENSMUSG00000021384	Susd3	1324.09	1537.01	1280.37	1826.49	1426.02	1779.96	0.354971	6.73672	11.8764	0.000568495	0.0674125
ENSMUSG00000017344	Vtn	2664.78	2920.31	2498.51	3631.11	2672.04	3645.94	0.386476	7.7111	11.4989	0.000696385	0.0781652
ENSMUSG00000006289	Osgep	1055.77	1300.46	1105.66	1598.3	1141.68	1410.51	0.387783	6.46781	14.2328	0.000161535	0.0273012
ENSMUSG00000030878	Cdr2	1515.49	1635.11	1255.24	1784.65	1309.5	1910.09	0.387884	6.77341	12.8346	0.000340275	0.0442778
ENSMUSG00000025340	Rabgef1	3071.18	3541.66	2705.53	3563.6	2765.08	4070.53	0.390839	7.83973	12.7657	0.000353042	0.0447863
ENSMUSG00000060890	Arr3	1467.42	1709.24	1335.41	2100.32	1432.97	1813.04	0.411895	6.84062	14.9374	0.00011114	0.0199292
ENSMUSG00000034936	Arl4d	873.11	1026.85	745.485	1088.67	902.564	1249.5	0.41781	6.09745	14.0815	0.000175059	0.0282865
ENSMUSG00000084826	AI847159	1311.85	1398.57	1185.84	1831.24	1134.73	1675.19	0.444717	6.63351	14.842	0.0001169	0.0207096
ENSMUSG00000036181	Hist1h1c	554.98	680.207	652.15	969.817	685.184	883.363	0.456062	5.6919	12.0312	0.000523175	0.0625428
ENSMUSG00000085794	Vax2os	998.964	1745.21	982.413	1312.11	1258.2	1438.08	0.466826	6.4709	12.8367	0.000339882	0.0442778
ENSMUSG00000027883	Gpsm2	797.074	972.347	795.743	996.44	698.226	1253.91	0.469477	5.9749	15.5977	7.83482e-05	0.0149615
ENSMUSG00000075330	A930003A15Rik	895.834	937.465	959.678	1416.69	1016.47	1429.26	0.473242	6.29362	12.923	0.000324567	0.0433858
ENSMUSG00000052151	Ppap2c	1149.29	1470.51	1155.92	1770.39	1177.33	1595.79	0.477746	6.5957	22.6627	1.93082e-06	0.000767319
ENSMUSG00000022425	Enpp2	645.874	1013.77	586.337	874.737	771.266	909.831	0.495174	5.80597	18.0663	2.13343e-05	0.00570363
ENSMUSG00000078588	Ccdc24	1888.68	2430.87	1913.37	2539.59	1665.14	2736.11	0.498825	7.25811	21.9862	2.7462e-06	0.00106263
ENSMUSG00000038515	Grtp1	472.825	572.29	437.958	613.267	399.98	673.826	0.507573	5.20569	20.5624	5.77175e-06	0.00197367
ENSMUSG00000098032	Vax2os	113.618	175.502	119.661	178.751	136.515	180.863	0.534812	3.41016	11.4504	0.000714793	0.0790249
ENSMUSG00000034450	Gulo	246.464	369.536	257.27	367.96	247.814	372.755	0.568	4.4406	25.1853	5.20787e-07	0.000264057
ENSMUSG00000023979	Guca1b	3684.72	4267.65	3222.46	4857.64	3086.8	5950.84	0.5703	8.15756	18.2003	1.98849e-05	0.00551676
ENSMUSG00000024227	2610034M16Rik	778.72	1024.67	703.604	889.95	610.405	1272.66	0.573608	5.90129	17.6035	2.72085e-05	0.00678092
ENSMUSG00000023982	Guca1a	679.086	823.007	615.055	1057.29	705.183	1090.69	0.59691	5.85383	25.6694	4.05205e-07	0.00021279
ENSMUSG00000022831	Hcls1	152.947	248.537	162.738	248.159	168.687	261.37	0.649712	3.86135	22.8424	1.75839e-06	0.000718205
ENSMUSG00000084885	3010001F23Rik	86.5244	112.278	78.976	134.063	86.0827	153.293	0.666802	2.9422	12.0919	0.000506415	0.0610354
ENSMUSG00000058743	Kcnj14	1359.05	1538.1	996.773	1706.69	913.868	2213.37	0.766275	6.62505	23.4439	1.28608e-06	0.000541809
ENSMUSG00000032327	Stra6	78.6586	140.62	72.993	150.227	69.5618	110.283	0.863441	2.87829	18.743	1.49569e-05	0.00439852
ENSMUSG00000079465	Col4a3	43.6992	77.3954	35.8982	74.1625	48.6933	109.18	1.01026	2.21306	17.3852	3.05192e-05	0.00735664
ENSMUSG00000026830	Ermn	13.9837	31.6122	17.9491	31.3764	14.7819	30.8791	1.02314	0.810091	12.495	0.000408038	0.0508457
ENSMUSG00000004651	Tyr	18.3537	47.9633	17.9491	43.7369	21.7381	37.4961	1.14668	1.20187	18.093	2.10372e-05	0.00570363
ENSMUSG00000087235	Gm4750	44.5732	51.2336	19.1457	41.8352	15.6514	58.4497	1.19985	1.46344	11.7705	0.000601772	0.0707877
ENSMUSG00000072680	Tmem254c	166.057	99.1969	43.0778	136.915	50.4323	162.115	1.20741	2.84187	12.4432	0.000419521	0.0518373
ENSMUSG00000086262	A930031H19Rik	40.2033	90.4763	39.488	78.9165	36.5199	109.18	1.26029	2.22949	30.4679	3.3943e-08	2.26862e-05
ENSMUSG00000068196	Col8a1	59.4309	174.412	67.0099	194.914	71.3008	118.002	1.33614	3.01173	36.8211	1.29479e-09	1.3599e-06
ENSMUSG00000025350	Rdh5	47.1951	99.1969	35.8982	133.112	32.1723	52.9356	1.3733	2.26869	19.2073	1.17262e-05	0.00366855
ENSMUSG00000015090	Ptgds	66.4228	184.223	53.8473	292.847	99.1255	157.704	1.47335	3.22628	30.5926	3.18303e-08	2.22872e-05
ENSMUSG00000030862	Cpxm2	27.9675	65.4045	21.5389	87.4737	26.0857	58.4497	1.47581	1.79247	31.1677	2.36672e-08	1.83159e-05
ENSMUSG00000050860	Phospho1	26.2195	21.8015	4.78642	23.77	6.08666	19.8509	1.47996	0.307281	11.7265	0.000616168	0.0713397
ENSMUSG00000032988	Slc16a8	25.3455	69.7648	23.9321	100.785	24.3466	50.73	1.54537	1.76764	26.5177	2.61132e-07	0.00014768
ENSMUSG00000045886	Gm9803	0	70.8549	35.8982	70.3593	28.6942	102.563	1.6801	1.996	12.7642	0.000353319	0.0447863
ENSMUSG00000040152	Thbs1	53.313	236.546	62.2235	270.028	75.6484	134.545	1.82369	3.29298	56.2698	6.31768e-14	1.32707e-10
ENSMUSG00000072674	Plac9b	2.62195	22.8916	9.57285	49.4417	40.8675	47.4215	2.00463	1.05803	12.4229	0.000424096	0.0519659
ENSMUSG00000034739	Mfrp	13.9837	87.2061	4.78642	71.3101	19.999	40.8045	2.25658	1.5706	34.6253	3.99673e-09	3.67299e-06
ENSMUSG00000022129	Dct	39.3293	250.717	44.2744	374.616	37.3895	148.881	2.65132	3.20362	85.9599	1.83624e-20	9.00002e-17
ENSMUSG00000005994	Tyrp1	6.11789	89.3862	5.98303	79.8673	17.3904	31.9819	2.97726	1.5564	41.8168	1.00241e-10	1.22828e-07
ENSMUSG00000061808	Ttr	18.3537	370.626	13.1627	710.248	13.0428	252.547	4.63857	3.53978	198.482	4.47844e-45	6.5851e-41
ENSMUSG00000044341	Gm5601	0	137.35	0	147.374	73.0399	133.442	6.76545	2.6	168.385	1.66703e-38	1.2256e-34
