# Supplementary material for: AAV-miR-204 Protects from Retinal Degeneration by Attenuation of Microglia Activation and Photoreceptor Cell Death
Source: Mol Ther Nucleic Acids. 2019 Nov 18;19:144–56. doi: 10.1016/j.omtn.2019.11.005 (PMC6920266; doi:10.1016/j.omtn.2019.11.005)
Supplement: Table S2. Gene Ontology Enrichment Analysis of the Differentially Expressed Genes (DEGs) between Retinas of C57BL/6 Mice Injected with the AAV.CMV.miR204 and Control AAV.CMV.miR204MUT Vector [file mmc3.xls]

## Sheet: Table S2
Table S2. Gene Ontology enrichment analysis of the differentially expressed genes (DEGs) between retinas of C57BL/6 mice injected with the AAV.CMV.miR204 and control AAV.CMV.miR204MUT vector.
The Biological Process (BP_FAT) and Cellular Component (CC_FAT) terms enriched among the down-regulated (n=103) and up-regulated (n=49) genes are highlighted in green and red, respectively. For each BP/CC annotation cluster, the GO identifier ("GO:"), associated term ("Term") and Enrichment score are provided. The genes belonging to each term are listed in column D (and their total number in colu…
GOEA of upregulated genes
Annotation Cluster 1	Enrichment Score: 2.2443309833614644
Category	Term	Count	Genes	FDR
GOTERM_BP_FAT	GO:0042438~melanin biosynthetic process	3	DCT, TYR, TYRP1	0.752584
GOTERM_BP_FAT	GO:0006582~melanin metabolic process	3	DCT, TYR, TYRP1	0.931709
GOTERM_BP_FAT	GO:0044550~secondary metabolite biosynthetic process	3	DCT, TYR, TYRP1	1.45929
GOTERM_BP_FAT	GO:0046189~phenol-containing compound biosynthetic process	3	DCT, TYR, TYRP1	4.24795
GOTERM_BP_FAT	GO:0046148~pigment biosynthetic process	3	DCT, TYR, TYRP1	5.46287
GOTERM_BP_FAT	GO:0019748~secondary metabolic process	3	DCT, TYR, TYRP1	6.57438
GOTERM_BP_FAT	GO:1901615~organic hydroxy compound metabolic process	5	DCT, TTR, TYR, TYRP1, RDH5	6.7303
GOTERM_BP_FAT	GO:0042440~pigment metabolic process	3	DCT, TYR, TYRP1	9.04676
Annotation Cluster 2	Enrichment Score: 1.8161566997031462
Category	Term	Count	Genes	FDR
GOTERM_BP_FAT	GO:0007601~visual perception	5	GUCA1B, GUCA1A, ARR3, MFRP, RDH5	0.181043
GOTERM_BP_FAT	GO:0050953~sensory perception of light stimulus	5	GUCA1B, GUCA1A, ARR3, MFRP, RDH5	0.201689
Annotation Cluster 3	Enrichment Score: 1.5105077225422245
Category	Term	Count	Genes	FDR
GOTERM_BP_FAT	GO:0048592~eye morphogenesis	4	FSCN2, STRA6, COL8A1, MFRP	5.74426
Annotation Cluster 1	Enrichment Score: 1.6817213513569618
Category	Term	Count	Genes	FDR
GOTERM_CC_FAT	GO:0031012~extracellular matrix	6	COL4A3, PHOSPHO1, CPXM2, VTN, THBS1, COL8A1	6.38776
Annotation Cluster 2	Enrichment Score: 1.608168071705942
Category	Term	Count	Genes	FDR
GOTERM_CC_FAT	GO:0033162~melanosome membrane	3	DCT, TYR, TYRP1	0.378945
GOTERM_CC_FAT	GO:0045009~chitosome	3	DCT, TYR, TYRP1	0.378945
GOEA of downregulated genes
Annotation Cluster 1	Enrichment Score: 5.5781067423364625
Category	Term	Count	Genes	FDR
GOTERM_BP_FAT	GO:0048646~anatomical structure formation involved in morphogenesis	25	C3AR1, C3, EGLN1, ITGB2, NFKB2, SOX8, TGFB2, TNFRSF1A, SPRY1, HMOX1, TGFBI, TGM2, FBN2, PLXND1, FGF2, SYK, COL4A1, HSPG2, CELSR1, TULP3, LAMA5, STAB1, ADAMTS1, RFX2, NGFR	1.24826e-05
GOTERM_BP_FAT	GO:0048514~blood vessel morphogenesis	16	C3AR1, COL4A1, C3, HSPG2, ITGB2, TGFB2, ZFP36L1, TNFRSF1A, STAB1, HMOX1, TGFBI, ADAMTS1, NGFR, PLXND1, FGF2, SYK	0.000112045
GOTERM_BP_FAT	GO:0001944~vasculature development	17	C3AR1, COL4A1, C3, HSPG2, ITGB2, EGLN1, TGFB2, ZFP36L1, TNFRSF1A, STAB1, HMOX1, TGFBI, ADAMTS1, NGFR, PLXND1, FGF2, SYK	0.000353682
GOTERM_BP_FAT	GO:0045765~regulation of angiogenesis	11	C3AR1, TNFRSF1A, C3, STAB1, HMOX1, ITGB2, ADAMTS1, EGLN1, NGFR, PLXND1, FGF2	0.000443839
GOTERM_BP_FAT	GO:0001525~angiogenesis	14	C3AR1, TNFRSF1A, COL4A1, C3, STAB1, HMOX1, TGFBI, HSPG2, ITGB2, ADAMTS1, NGFR, PLXND1, FGF2, SYK	0.000512002
GOTERM_BP_FAT	GO:0001568~blood vessel development	16	C3AR1, COL4A1, C3, HSPG2, ITGB2, TGFB2, ZFP36L1, TNFRSF1A, STAB1, HMOX1, TGFBI, ADAMTS1, NGFR, PLXND1, FGF2, SYK	0.001014
GOTERM_BP_FAT	GO:0022603~regulation of anatomical structure morphogenesis	20	C3AR1, NKD1, C3, PREX1, ITGB2, EGLN1, CELSR1, SOX8, TGFB2, TNFRSF1A, SPRY1, MYO10, STAB1, HMOX1, ADAMTS1, MSN, NGFR, PLXND1, FGF2, SPP1	0.00105672
GOTERM_BP_FAT	GO:1901342~regulation of vasculature development	11	C3AR1, TNFRSF1A, C3, STAB1, HMOX1, ITGB2, ADAMTS1, EGLN1, NGFR, PLXND1, FGF2	0.00108941
GOTERM_BP_FAT	GO:0072359~circulatory system development	17	C3AR1, COL4A1, C3, HSPG2, ITGB2, EGLN1, TGFB2, ZFP36L1, TNFRSF1A, STAB1, HMOX1, TGFBI, ADAMTS1, NGFR, PLXND1, FGF2, SYK	0.110083
GOTERM_BP_FAT	GO:0072358~cardiovascular system development	17	C3AR1, COL4A1, C3, HSPG2, ITGB2, EGLN1, TGFB2, ZFP36L1, TNFRSF1A, STAB1, HMOX1, TGFBI, ADAMTS1, NGFR, PLXND1, FGF2, SYK	0.110083
GOTERM_BP_FAT	GO:0051094~positive regulation of developmental process	18	PTPRC, C3AR1, GFAP, C3, PREX1, ITGB2, SOX8, TGFB2, ZFP36L1, TNFRSF1A, SPRY1, CCND1, HMOX1, ADAMTS1, FBN2, NGFR, FGF2, SYK	0.226305
GOTERM_BP_FAT	GO:0045766~positive regulation of angiogenesis	6	C3AR1, TNFRSF1A, C3, HMOX1, ITGB2, FGF2	1.01155
GOTERM_BP_FAT	GO:1904018~positive regulation of vasculature development	6	C3AR1, TNFRSF1A, C3, HMOX1, ITGB2, FGF2	1.7223
Annotation Cluster 2	Enrichment Score: 5.187646618861187
Category	Term	Count	Genes	FDR
GOTERM_BP_FAT	GO:2000026~regulation of multicellular organismal development	33	C3AR1, NKD1, GFAP, C3, PREX1, H2-D1, EGLN1, ITGB2, C1QC, SOX8, TGFB2, ZFP36L1, TNFRSF1A, SPRY1, HMOX1, FBN2, PLXND1, FGF2, SPP1, SYK, H2-K1, KIF14, PTPRC, CELSR1, STAT3, CCND1, TULP3, NUPR1, LAMA5, STAB1, ADAMTS1, JAK3, NGFR	2.83831e-07
GOTERM_BP_FAT	GO:0051240~positive regulation of multicellular organismal process	22	PTPRC, C3AR1, GFAP, CEBPD, C3, EDN2, ITGB2, AFAP1L2, SOX8, TGFB2, ZFP36L1, TNFRSF1A, SPRY1, CCND1, HMOX1, ADAMTS1, FBN2, NGFR, FGF2, ADRA1D, SYK, SPP1	0.0489243
GOTERM_BP_FAT	GO:0051094~positive regulation of developmental process	18	PTPRC, C3AR1, GFAP, C3, PREX1, ITGB2, SOX8, TGFB2, ZFP36L1, TNFRSF1A, SPRY1, CCND1, HMOX1, ADAMTS1, FBN2, NGFR, FGF2, SYK	0.226305
GOTERM_BP_FAT	GO:0045597~positive regulation of cell differentiation	13	PTPRC, GFAP, ZBTB7C, CEBPD, PREX1, SOX8, TGFB2, ZFP36L1, ADAMTS1, NGFR, FBN2, FGF2, SYK	5.76428
Annotation Cluster 3	Enrichment Score: 4.551330009208206
Category	Term	Count	Genes	FDR
GOTERM_BP_FAT	GO:0030593~neutrophil chemotaxis	9	C3AR1, RAC2, PREX1, EDN2, ITGB2, ITGAM, TGFB2, SYK, SPP1	2.06031e-05
GOTERM_BP_FAT	GO:0007155~cell adhesion	27	PREX1, ITGB2, TAGLN2, ITGAM, TGFB2, ZFP36L1, RAC2, BAG3, TGFBI, TGM2, MSN, PIEZO1, GPNMB, SPP1, SYK, KIF14, PTPRC, MYO1F, NID1, CELSR1, VWF, MYO10, LAMA5, STAB1, JAK3, ADAM12, LCP1	5.07276e-05
GOTERM_BP_FAT	GO:0022610~biological adhesion	27	PREX1, ITGB2, TAGLN2, ITGAM, TGFB2, ZFP36L1, RAC2, BAG3, TGFBI, TGM2, MSN, PIEZO1, GPNMB, SPP1, SYK, KIF14, PTPRC, MYO1F, NID1, CELSR1, VWF, MYO10, LAMA5, STAB1, JAK3, ADAM12, LCP1	5.91647e-05
GOTERM_BP_FAT	GO:1990266~neutrophil migration	9	C3AR1, RAC2, PREX1, EDN2, ITGB2, ITGAM, TGFB2, SYK, SPP1	6.73488e-05
GOTERM_BP_FAT	GO:0071621~granulocyte chemotaxis	9	C3AR1, RAC2, PREX1, EDN2, ITGB2, ITGAM, TGFB2, SYK, SPP1	9.84978e-05
GOTERM_BP_FAT	GO:0051674~localization of cell	24	KIF14, PTPRC, C3AR1, PREX1, EDN2, MYO1F, ITGB2, CELSR1, SOX8, ITGAM, STAT3, TGFB2, MYO10, RAC2, LAMA5, MSN, JAK3, PLXND1, GPNMB, FGF2, LCP1, IGFBP5, SYK, SPP1	0.000202493
GOTERM_BP_FAT	GO:0048870~cell motility	24	KIF14, PTPRC, C3AR1, PREX1, EDN2, MYO1F, ITGB2, CELSR1, SOX8, ITGAM, STAT3, TGFB2, MYO10, RAC2, LAMA5, MSN, JAK3, PLXND1, GPNMB, FGF2, LCP1, IGFBP5, SYK, SPP1	0.000202493
GOTERM_BP_FAT	GO:0097530~granulocyte migration	9	C3AR1, RAC2, PREX1, EDN2, ITGB2, ITGAM, TGFB2, SYK, SPP1	0.000243069
GOTERM_BP_FAT	GO:0040011~locomotion	25	C3AR1, EDN2, PREX1, ITGB2, SOX8, ITGAM, TGFB2, RAC2, MSN, GPNMB, PLXND1, FGF2, SPP1, SYK, KIF14, PTPRC, MYO1F, CELSR1, STAT3, MYO10, LAMA5, JAK3, NGFR, LCP1, IGFBP5	0.000471979
GOTERM_BP_FAT	GO:0016477~cell migration	22	PTPRC, C3AR1, PREX1, EDN2, MYO1F, ITGB2, CELSR1, SOX8, ITGAM, STAT3, TGFB2, RAC2, LAMA5, MSN, JAK3, PLXND1, GPNMB, FGF2, LCP1, IGFBP5, SYK, SPP1	0.000534997
GOTERM_BP_FAT	GO:0097529~myeloid leukocyte migration	9	C3AR1, RAC2, PREX1, EDN2, ITGB2, ITGAM, TGFB2, SYK, SPP1	0.00269468
GOTERM_BP_FAT	GO:0006928~movement of cell or subcellular component	25	C3AR1, EDN2, PREX1, ITGB2, SOX8, ITGAM, TGFB2, RAC2, MSN, GPNMB, PLXND1, FGF2, SPP1, SYK, KIF14, PTPRC, MYO1F, CELSR1, STAT3, MYO10, LAMA5, JAK3, NGFR, LCP1, IGFBP5	0.00411586
GOTERM_BP_FAT	GO:0030155~regulation of cell adhesion	15	KIF14, PTPRC, PREX1, MYO1F, NID1, TGFB2, MYO10, RAC2, LAMA5, TGM2, JAK3, GPNMB, PIEZO1, SYK, SPP1	0.00545161
GOTERM_BP_FAT	GO:0030595~leukocyte chemotaxis	9	C3AR1, RAC2, PREX1, EDN2, ITGB2, ITGAM, TGFB2, SYK, SPP1	0.010623
GOTERM_BP_FAT	GO:0060326~cell chemotaxis	10	C3AR1, RAC2, PREX1, EDN2, ITGB2, FGF2, ITGAM, TGFB2, SYK, SPP1	0.0106916
GOTERM_BP_FAT	GO:0098602~single organism cell adhesion	16	KIF14, PTPRC, PREX1, ITGB2, ITGAM, TGFB2, ZFP36L1, MYO10, RAC2, LAMA5, MSN, JAK3, GPNMB, PIEZO1, LCP1, SYK	0.0145551
GOTERM_BP_FAT	GO:0030334~regulation of cell migration	15	KIF14, PTPRC, C3AR1, EDN2, PREX1, MYO1F, STAT3, TGFB2, RAC2, LAMA5, MSN, PLXND1, GPNMB, FGF2, IGFBP5	0.0298375
GOTERM_BP_FAT	GO:0050900~leukocyte migration	10	C3AR1, RAC2, PREX1, EDN2, ITGB2, MSN, ITGAM, TGFB2, SYK, SPP1	0.0352428
GOTERM_BP_FAT	GO:2000145~regulation of cell motility	15	KIF14, PTPRC, C3AR1, EDN2, PREX1, MYO1F, STAT3, TGFB2, RAC2, LAMA5, MSN, PLXND1, GPNMB, FGF2, IGFBP5	0.0533389
GOTERM_BP_FAT	GO:0040012~regulation of locomotion	15	KIF14, PTPRC, C3AR1, EDN2, PREX1, MYO1F, STAT3, TGFB2, RAC2, LAMA5, MSN, PLXND1, GPNMB, FGF2, IGFBP5	0.0882789
GOTERM_BP_FAT	GO:0006935~chemotaxis	12	C3AR1, RAC2, PREX1, EDN2, ITGB2, NGFR, PLXND1, FGF2, ITGAM, TGFB2, SYK, SPP1	0.123937
GOTERM_BP_FAT	GO:0016337~single organismal cell-cell adhesion	14	PTPRC, PREX1, ITGB2, ITGAM, TGFB2, ZFP36L1, MYO10, RAC2, MSN, JAK3, GPNMB, PIEZO1, LCP1, SYK	0.124727
GOTERM_BP_FAT	GO:0051270~regulation of cellular component movement	15	KIF14, PTPRC, C3AR1, EDN2, PREX1, MYO1F, STAT3, TGFB2, RAC2, LAMA5, MSN, PLXND1, GPNMB, FGF2, IGFBP5	0.125153
GOTERM_BP_FAT	GO:0042330~taxis	12	C3AR1, RAC2, PREX1, EDN2, ITGB2, NGFR, PLXND1, FGF2, ITGAM, TGFB2, SYK, SPP1	0.128128
GOTERM_BP_FAT	GO:0098609~cell-cell adhesion	17	PTPRC, PREX1, ITGB2, CELSR1, TAGLN2, ITGAM, TGFB2, ZFP36L1, MYO10, RAC2, BAG3, MSN, JAK3, GPNMB, PIEZO1, LCP1, SYK	0.168382
GOTERM_BP_FAT	GO:0030335~positive regulation of cell migration	9	C3AR1, PTPRC, RAC2, PREX1, EDN2, MYO1F, GPNMB, FGF2, TGFB2	2.98998
GOTERM_BP_FAT	GO:2000147~positive regulation of cell motility	9	C3AR1, PTPRC, RAC2, PREX1, EDN2, MYO1F, GPNMB, FGF2, TGFB2	3.66394
GOTERM_BP_FAT	GO:0051272~positive regulation of cellular component movement	9	C3AR1, PTPRC, RAC2, PREX1, EDN2, MYO1F, GPNMB, FGF2, TGFB2	4.22815
GOTERM_BP_FAT	GO:0040017~positive regulation of locomotion	9	C3AR1, PTPRC, RAC2, PREX1, EDN2, MYO1F, GPNMB, FGF2, TGFB2	4.33748
Annotation Cluster 4	Enrichment Score: 2.826890747845468
Category	Term	Count	Genes	FDR
GOTERM_BP_FAT	GO:0070887~cellular response to chemical stimulus	30	C3AR1, APOBEC1, OSMR, PREX1, EDN2, LTBP4, ITGB2, ITGAM, TGFB2, ZFP36L1, TNFRSF1A, SPRY1, RAC2, HMOX1, CREB3L2, MSN, FBN2, FGF2, SPP1, SYK, PTPRC, COL4A1, STAT3, LCN2, CCND1, CHRDL1, CPNE2, JAK3, NGFR, IGFBP5	0.0243316
GOTERM_BP_FAT	GO:0007167~enzyme linked receptor protein signaling pathway	14	SPRY1, COL4A1, CHRDL1, LTBP4, AFAP1L2, FBN2, JAK3, NGFR, ADAM12, FGF2, STAT3, IGFBP5, SYK, TGFB2	0.373269
GOTERM_BP_FAT	GO:0071310~cellular response to organic substance	23	PTPRC, APOBEC1, COL4A1, OSMR, LTBP4, EDN2, ITGB2, STAT3, TGFB2, ZFP36L1, LCN2, TNFRSF1A, SPRY1, CCND1, CHRDL1, CREB3L2, MSN, FBN2, NGFR, JAK3, FGF2, IGFBP5, SYK	0.88574
GOTERM_BP_FAT	GO:0007169~transmembrane receptor protein tyrosine kinase signaling pathway	10	SPRY1, COL4A1, AFAP1L2, JAK3, NGFR, ADAM12, FGF2, STAT3, IGFBP5, SYK	1.56828
GOTERM_BP_FAT	GO:0010033~response to organic substance	28	APOBEC1, OSMR, EDN2, LTBP4, ITGB2, NFKB2, TGFB2, ZFP36L1, TNFRSF1A, SPRY1, HMOX1, CREB3L2, MSN, FBN2, FGF2, SPP1, SYK, MEST, PTPRC, COL4A1, MKI67, STAT3, LCN2, CCND1, CHRDL1, JAK3, NGFR, IGFBP5	1.64118
GOTERM_BP_FAT	GO:0009719~response to endogenous stimulus	17	APOBEC1, COL4A1, LTBP4, ITGB2, STAT3, TGFB2, ZFP36L1, SPRY1, CCND1, CHRDL1, HMOX1, NGFR, FBN2, FGF2, IGFBP5, SPP1, SYK	9.28325
GOTERM_BP_FAT	GO:0071495~cellular response to endogenous stimulus	14	APOBEC1, COL4A1, LTBP4, ITGB2, STAT3, TGFB2, ZFP36L1, SPRY1, CHRDL1, NGFR, FBN2, FGF2, SYK, IGFBP5	9.84628
Annotation Cluster 5	Enrichment Score: 2.637402374066106
Category	Term	Count	Genes	FDR
GOTERM_BP_FAT	GO:0048584~positive regulation of response to stimulus	23	H2-K1, PTPRC, C3AR1, NKD1, C4B, C3, SCUBE1, EDN2, H2-D1, AFAP1L2, C1QC, STAT3, TGFB2, TNFRSF1A, RAC2, HMOX1, TGM2, NGFR, JAK3, GPNMB, FGF2, IGFBP5, SYK	0.123504
GOTERM_BP_FAT	GO:1902533~positive regulation of intracellular signal transduction	12	PTPRC, TNFRSF1A, C3, HMOX1, TGM2, NGFR, GPNMB, FGF2, STAT3, IGFBP5, TGFB2, SYK	8.85001
Annotation Cluster 6	Enrichment Score: 2.62425158539366
Category	Term	Count	Genes	FDR
GOTERM_BP_FAT	GO:0010646~regulation of cell communication	28	GFAP, NKD1, C3, PREX1, EDN2, EGLN1, AFAP1L2, TGFB2, TNFRSF1A, SPRY1, HMOX1, TGM2, ARHGEF40, FBN2, GPNMB, FGF2, SYK, KIF14, PTPRC, SCUBE1, CELSR1, STAT3, CCND1, CHRDL1, TULP3, JAK3, NGFR, IGFBP5	0.582382
GOTERM_BP_FAT	GO:0023051~regulation of signaling	28	GFAP, NKD1, C3, PREX1, EDN2, EGLN1, AFAP1L2, TGFB2, TNFRSF1A, SPRY1, HMOX1, TGM2, ARHGEF40, FBN2, GPNMB, FGF2, SYK, KIF14, PTPRC, SCUBE1, CELSR1, STAT3, CCND1, CHRDL1, TULP3, JAK3, NGFR, IGFBP5	0.666091
GOTERM_BP_FAT	GO:0009966~regulation of signal transduction	25	NKD1, C3, PREX1, EGLN1, AFAP1L2, TGFB2, TNFRSF1A, SPRY1, HMOX1, TGM2, ARHGEF40, FBN2, GPNMB, FGF2, SYK, KIF14, PTPRC, SCUBE1, STAT3, CCND1, CHRDL1, TULP3, JAK3, NGFR, IGFBP5	1.33914
GOTERM_BP_FAT	GO:0048585~negative regulation of response to stimulus	16	PTPRC, NKD1, EGLN1, TGFB2, TNFRSF1A, SPRY1, CCND1, CHRDL1, TULP3, HMOX1, NGFR, JAK3, FBN2, FGF2, IGFBP5, SPP1	4.48638
Annotation Cluster 7	Enrichment Score: 2.5586477053316936
Category	Term	Count	Genes	FDR
GOTERM_BP_FAT	GO:0045766~positive regulation of angiogenesis	6	C3AR1, TNFRSF1A, C3, HMOX1, ITGB2, FGF2	1.01155
GOTERM_BP_FAT	GO:1904018~positive regulation of vasculature development	6	C3AR1, TNFRSF1A, C3, HMOX1, ITGB2, FGF2	1.7223
GOTERM_BP_FAT	GO:0033002~muscle cell proliferation	6	C3AR1, HMOX1, TGM2, FGF2, IGFBP5, TGFB2	4.74124
GOTERM_BP_FAT	GO:0048659~smooth muscle cell proliferation	5	C3AR1, HMOX1, TGM2, FGF2, IGFBP5	8.57534
GOTERM_BP_FAT	GO:0048660~regulation of smooth muscle cell proliferation	5	C3AR1, HMOX1, TGM2, FGF2, IGFBP5	9.66518
Annotation Cluster 8	Enrichment Score: 2.4555235088096206
Category	Term	Count	Genes	FDR
GOTERM_BP_FAT	GO:0002009~morphogenesis of an epithelium	14	NKD1, COL4A1, CELSR1, SOX8, TGFB2, SPRY1, TULP3, LAMA5, TGM2, MSN, NGFR, PLXND1, FGF2, IGFBP5	0.00440043
GOTERM_BP_FAT	GO:0009887~organ morphogenesis	19	NKD1, MKI67, HSPG2, EGLN1, CELSR1, SOX8, STAT3, TGFB2, SPRY1, TULP3, LAMA5, TGM2, ADAMTS1, MSN, FBN2, NGFR, PLXND1, FGF2, IGFBP5	0.00510167
GOTERM_BP_FAT	GO:0048729~tissue morphogenesis	15	NKD1, COL4A1, EGLN1, CELSR1, SOX8, TGFB2, SPRY1, TULP3, LAMA5, TGM2, MSN, NGFR, PLXND1, FGF2, IGFBP5	0.00629589
GOTERM_BP_FAT	GO:0060429~epithelium development	18	NKD1, COL4A1, CELSR1, TAGLN2, SOX8, TGFB2, ZFP36L1, TNFRSF1A, SPRY1, CCND1, TULP3, LAMA5, TGM2, MSN, NGFR, PLXND1, FGF2, IGFBP5	0.0856485
GOTERM_BP_FAT	GO:0061138~morphogenesis of a branching epithelium	8	SPRY1, COL4A1, LAMA5, TGM2, CELSR1, PLXND1, FGF2, SOX8	0.185819
GOTERM_BP_FAT	GO:0035295~tube development	13	ZFP36L1, SPRY1, TULP3, COL4A1, LAMA5, EDN2, TGM2, CELSR1, PLXND1, FGF2, SOX8, IGFBP5, TGFB2	0.321253
GOTERM_BP_FAT	GO:0072001~renal system development	9	C3AR1, SPRY1, COL4A1, LAMA5, NID1, ADAMTS1, FGF2, SOX8, TGFB2	0.34401
GOTERM_BP_FAT	GO:0001763~morphogenesis of a branching structure	8	SPRY1, COL4A1, LAMA5, TGM2, CELSR1, PLXND1, FGF2, SOX8	0.355018
GOTERM_BP_FAT	GO:0035239~tube morphogenesis	10	SPRY1, TULP3, COL4A1, LAMA5, TGM2, CELSR1, PLXND1, FGF2, SOX8, TGFB2	0.378544
GOTERM_BP_FAT	GO:0048754~branching morphogenesis of an epithelial tube	7	SPRY1, COL4A1, LAMA5, CELSR1, PLXND1, FGF2, SOX8	0.55785
GOTERM_BP_FAT	GO:0001655~urogenital system development	9	C3AR1, SPRY1, COL4A1, LAMA5, NID1, ADAMTS1, FGF2, SOX8, TGFB2	0.814842
GOTERM_BP_FAT	GO:2000027~regulation of organ morphogenesis	7	SPRY1, NKD1, NGFR, CELSR1, FGF2, SOX8, TGFB2	0.823355
GOTERM_BP_FAT	GO:0060562~epithelial tube morphogenesis	9	SPRY1, TULP3, COL4A1, LAMA5, CELSR1, PLXND1, FGF2, SOX8, TGFB2	0.907332
GOTERM_BP_FAT	GO:0001822~kidney development	8	C3AR1, SPRY1, LAMA5, NID1, ADAMTS1, FGF2, SOX8, TGFB2	1.34186
GOTERM_BP_FAT	GO:0030323~respiratory tube development	7	SPRY1, TULP3, LAMA5, EDN2, CELSR1, FGF2, IGFBP5	1.95885
GOTERM_BP_FAT	GO:0060541~respiratory system development	7	SPRY1, TULP3, LAMA5, EDN2, CELSR1, FGF2, IGFBP5	3.52109
Annotation Cluster 9	Enrichment Score: 2.3373626771054226
Category	Term	Count	Genes	FDR
GOTERM_BP_FAT	GO:0002443~leukocyte mediated immunity	11	H2-K1, PTPRC, RAC2, C4B, C3, HMOX1, H2-D1, MYO1F, JAK3, C1QC, SYK	0.0110368
GOTERM_BP_FAT	GO:0002703~regulation of leukocyte mediated immunity	8	H2-K1, PTPRC, RAC2, C3, HMOX1, H2-D1, JAK3, SYK	0.0703705
GOTERM_BP_FAT	GO:0050776~regulation of immune response	13	H2-K1, PTPRC, C3AR1, C4B, C3, H2-D1, MYO1F, C1QC, TGFB2, RAC2, HMOX1, JAK3, SYK	0.099605
GOTERM_BP_FAT	GO:0002460~adaptive immune response based on somatic recombination of immune receptors built from immunoglobulin superfamily domains	9	H2-K1, C3AR1, PTPRC, C4B, C3, H2-D1, NFKB2, JAK3, C1QC	0.114969
GOTERM_BP_FAT	GO:0048584~positive regulation of response to stimulus	23	H2-K1, PTPRC, C3AR1, NKD1, C4B, C3, SCUBE1, EDN2, H2-D1, AFAP1L2, C1QC, STAT3, TGFB2, TNFRSF1A, RAC2, HMOX1, TGM2, NGFR, JAK3, GPNMB, FGF2, IGFBP5, SYK	0.123504
GOTERM_BP_FAT	GO:0002252~immune effector process	14	H2-K1, PTPRC, APOBEC1, C4B, C3, H2-D1, MYO1F, C1QC, TGFB2, RAC2, HMOX1, JAK3, LCP1, SYK	0.156953
GOTERM_BP_FAT	GO:0006955~immune response	18	H2-K1, PTPRC, C3AR1, C4B, C3, H2-D1, MYO1F, NFKB2, C1QC, TGFB2, LCN2, TNFRSF1A, RAC2, HMOX1, NGFR, JAK3, LCP1, SYK	0.187944
GOTERM_BP_FAT	GO:0002684~positive regulation of immune system process	14	H2-K1, PTPRC, C3AR1, C4B, C3, EDN2, H2-D1, C1QC, TGFB2, ZFP36L1, RAC2, HMOX1, JAK3, SYK	0.223003
GOTERM_BP_FAT	GO:0002250~adaptive immune response	10	H2-K1, C3AR1, PTPRC, C4B, C3, H2-D1, NFKB2, JAK3, C1QC, SYK	0.251657
GOTERM_BP_FAT	GO:0002699~positive regulation of immune effector process	7	H2-K1, PTPRC, RAC2, C3, HMOX1, H2-D1, SYK	0.55785
GOTERM_BP_FAT	GO:0002682~regulation of immune system process	17	H2-K1, PTPRC, C3AR1, C3, C4B, EDN2, H2-D1, MYO1F, C1QC, TGFB2, ZFP36L1, RAC2, HMOX1, MSN, JAK3, GPNMB, SYK	0.707573
GOTERM_BP_FAT	GO:0050778~positive regulation of immune response	10	H2-K1, C3AR1, PTPRC, C4B, C3, H2-D1, JAK3, C1QC, TGFB2, SYK	1.03108
GOTERM_BP_FAT	GO:0002697~regulation of immune effector process	9	H2-K1, PTPRC, RAC2, C3, HMOX1, H2-D1, JAK3, TGFB2, SYK	2.0848
GOTERM_BP_FAT	GO:0002366~leukocyte activation involved in immune response	7	PTPRC, RAC2, HMOX1, MYO1F, JAK3, LCP1, SYK	2.32317
GOTERM_BP_FAT	GO:0002263~cell activation involved in immune response	7	PTPRC, RAC2, HMOX1, MYO1F, JAK3, LCP1, SYK	2.42172
GOTERM_BP_FAT	GO:0002705~positive regulation of leukocyte mediated immunity	5	H2-K1, PTPRC, C3, H2-D1, SYK	4.28336
GOTERM_BP_FAT	GO:0001916~positive regulation of T cell mediated cytotoxicity	3	H2-K1, PTPRC, H2-D1	8.3332
GOTERM_BP_FAT	GO:0002455~humoral immune response mediated by circulating immunoglobulin	4	PTPRC, C4B, C3, C1QC	8.80425
Annotation Cluster 10	Enrichment Score: 2.226619547002156
Category	Term	Count	Genes	FDR
GOTERM_BP_FAT	GO:0051241~negative regulation of multicellular organismal process	20	H2-K1, GFAP, H2-D1, SOX8, C1QC, STAT3, TGFB2, ZFP36L1, TNFRSF1A, TULP3, STAB1, HMOX1, ADAMTS1, NGFR, JAK3, GPNMB, FGF2, ADRA1D, IGFBP5, SPP1	0.00571937
GOTERM_BP_FAT	GO:0051093~negative regulation of developmental process	17	H2-K1, NKD1, GFAP, H2-D1, SOX8, C1QC, STAT3, TGFB2, ZFP36L1, CCND1, TULP3, STAB1, ADAMTS1, NGFR, JAK3, IGFBP5, SPP1	0.00654495
GOTERM_BP_FAT	GO:0045595~regulation of cell differentiation	24	H2-K1, KIF14, PTPRC, GFAP, ZBTB7C, CEBPD, PREX1, H2-D1, SOX8, C1QC, STAT3, TGFB2, ZFP36L1, TNFRSF1A, CCND1, ADAMTS1, FBN2, NGFR, JAK3, PLXND1, FGF2, IGFBP5, SYK, SPP1	0.0298921
GOTERM_BP_FAT	GO:0045596~negative regulation of cell differentiation	13	H2-K1, GFAP, H2-D1, SOX8, C1QC, STAT3, TGFB2, ZFP36L1, CCND1, NGFR, JAK3, IGFBP5, SPP1	0.845311
GOTERM_BP_FAT	GO:0051960~regulation of nervous system development	14	H2-K1, KIF14, GFAP, TULP3, PREX1, H2-D1, ADAMTS1, CELSR1, NGFR, PLXND1, FGF2, SOX8, STAT3, SPP1	1.0902
GOTERM_BP_FAT	GO:0051961~negative regulation of nervous system development	8	H2-K1, GFAP, TULP3, H2-D1, NGFR, SOX8, STAT3, SPP1	1.91221
GOTERM_BP_FAT	GO:0007399~nervous system development	23	KIF14, H2-K1, GFAP, COL4A1, PREX1, HSPG2, H2-D1, AK4, CELSR1, SLC7A5, SOX8, ITGAM, STAT3, TGFB2, ZFP36L1, CHRDL1, TULP3, BAG3, ADAMTS1, NGFR, PLXND1, FGF2, SPP1	2.33758
GOTERM_BP_FAT	GO:0060284~regulation of cell development	14	KIF14, H2-K1, GFAP, PREX1, H2-D1, SOX8, STAT3, TGFB2, TNFRSF1A, ADAMTS1, NGFR, PLXND1, FGF2, SPP1	2.413
GOTERM_BP_FAT	GO:0031344~regulation of cell projection organization	11	LCN2, H2-K1, GFAP, MYO10, RAC2, PREX1, H2-D1, ADAMTS1, NGFR, PLXND1, SPP1	2.89578
GOTERM_BP_FAT	GO:0010721~negative regulation of cell development	8	H2-K1, GFAP, H2-D1, NGFR, SOX8, STAT3, TGFB2, SPP1	3.77137
GOTERM_BP_FAT	GO:0051128~regulation of cellular component organization	23	KIF14, H2-K1, GFAP, APOBEC1, MKI67, C3, PREX1, H2-D1, MYO1F, CELSR1, TGFB2, LCN2, MYO10, RAC2, ADAMTS1, MSN, NGFR, PIEZO1, PLXND1, LCP1, IGFBP5, SYK, SPP1	4.94119
GOTERM_BP_FAT	GO:0050768~negative regulation of neurogenesis	7	H2-K1, GFAP, H2-D1, NGFR, SOX8, STAT3, SPP1	6.4444
GOTERM_BP_FAT	GO:0045665~negative regulation of neuron differentiation	6	H2-K1, GFAP, H2-D1, NGFR, SOX8, SPP1	9.92805
Annotation Cluster 11	Enrichment Score: 2.210223071742085
Category	Term	Count	Genes	FDR
GOTERM_BP_FAT	GO:0001503~ossification	10	CHRDL1, CEBPD, HSPG2, FBN2, GPNMB, FGF2, SOX8, IGFBP5, TGFB2, SPP1	0.292876
GOTERM_BP_FAT	GO:0001649~osteoblast differentiation	7	CEBPD, FBN2, GPNMB, FGF2, SOX8, IGFBP5, SPP1	1.49557
Annotation Cluster 12	Enrichment Score: 2.208673376315642
Category	Term	Count	Genes	FDR
GOTERM_BP_FAT	GO:0031099~regeneration	6	GFAP, CCND1, MKI67, HMOX1, LCP1, SPP1	5.06056
Annotation Cluster 13	Enrichment Score: 2.1629185876467165
Category	Term	Count	Genes	FDR
GOTERM_BP_FAT	GO:0006952~defense response	25	H2-K1, PTPRC, C3AR1, LYZ2, APOBEC1, C3, C4B, H2-D1, MYO1F, AFAP1L2, ITGB2, NFKB2, C1QC, STAT3, ITGAM, LCN2, TNFRSF1A, NUPR1, STAB1, HMOX1, TGM2, NGFR, JAK3, SPP1, SYK	0.000261279
GOTERM_BP_FAT	GO:0009605~response to external stimulus	27	C3AR1, APOBEC1, C3, PREX1, EDN2, ITGB2, NFKB2, ITGAM, TGFB2, TNFRSF1A, RAC2, BAG3, HMOX1, TGM2, PIEZO1, PLXND1, FGF2, SPP1, SYK, H2-K1, PTPRC, LYZ2, MYO1F, LCN2, CCND1, STAB1, NGFR	0.0619014
Annotation Cluster 14	Enrichment Score: 2.13475466231743
Category	Term	Count	Genes	FDR
GOTERM_BP_FAT	GO:0006875~cellular metal ion homeostasis	12	LCN2, C3AR1, PTPRC, EDN2, HMOX1, TGM2, EGLN1, CP, JAK3, FGF2, ADRA1D, TGFB2	0.091221
GOTERM_BP_FAT	GO:0030003~cellular cation homeostasis	12	LCN2, C3AR1, PTPRC, EDN2, HMOX1, TGM2, EGLN1, CP, JAK3, FGF2, ADRA1D, TGFB2	0.276378
GOTERM_BP_FAT	GO:0055065~metal ion homeostasis	12	LCN2, C3AR1, PTPRC, EDN2, HMOX1, TGM2, EGLN1, CP, JAK3, FGF2, ADRA1D, TGFB2	0.293202
GOTERM_BP_FAT	GO:0006873~cellular ion homeostasis	12	LCN2, C3AR1, PTPRC, EDN2, HMOX1, TGM2, EGLN1, CP, JAK3, FGF2, ADRA1D, TGFB2	0.34403
GOTERM_BP_FAT	GO:0050801~ion homeostasis	13	LCN2, C3AR1, PTPRC, EDN2, HMOX1, TGM2, EGLN1, CP, JAK3, NGFR, FGF2, ADRA1D, TGFB2	0.42131
GOTERM_BP_FAT	GO:0055080~cation homeostasis	12	LCN2, C3AR1, PTPRC, EDN2, HMOX1, TGM2, EGLN1, CP, JAK3, FGF2, ADRA1D, TGFB2	0.843401
GOTERM_BP_FAT	GO:0007204~positive regulation of cytosolic calcium ion concentration	8	C3AR1, PTPRC, EDN2, TGM2, JAK3, FGF2, ADRA1D, TGFB2	0.933944
GOTERM_BP_FAT	GO:0098771~inorganic ion homeostasis	12	LCN2, C3AR1, PTPRC, EDN2, HMOX1, TGM2, EGLN1, CP, JAK3, FGF2, ADRA1D, TGFB2	1.02635
GOTERM_BP_FAT	GO:0042592~homeostatic process	20	PTPRC, C3AR1, EDN2, EGLN1, STAT3, TGFB2, ZFP36L1, LCN2, HBA-A2, RAC2, HMOX1, TGM2, NGFR, JAK3, CP, FGF2, ADRA1D, IGFBP5, SYK, SPP1	1.10271
GOTERM_BP_FAT	GO:0048878~chemical homeostasis	15	PTPRC, C3AR1, EDN2, EGLN1, STAT3, TGFB2, LCN2, HMOX1, TGM2, NGFR, CP, JAK3, FGF2, ADRA1D, IGFBP5	1.82119
GOTERM_BP_FAT	GO:0051480~regulation of cytosolic calcium ion concentration	8	C3AR1, PTPRC, EDN2, TGM2, JAK3, FGF2, ADRA1D, TGFB2	1.84457
GOTERM_BP_FAT	GO:0055082~cellular chemical homeostasis	12	LCN2, C3AR1, PTPRC, EDN2, HMOX1, TGM2, EGLN1, CP, JAK3, FGF2, ADRA1D, TGFB2	2.42954
GOTERM_BP_FAT	GO:0033002~muscle cell proliferation	6	C3AR1, HMOX1, TGM2, FGF2, IGFBP5, TGFB2	4.74124
GOTERM_BP_FAT	GO:0019725~cellular homeostasis	12	LCN2, C3AR1, PTPRC, EDN2, HMOX1, TGM2, EGLN1, CP, JAK3, FGF2, ADRA1D, TGFB2	6.44377
GOTERM_BP_FAT	GO:0006874~cellular calcium ion homeostasis	8	C3AR1, PTPRC, EDN2, TGM2, JAK3, FGF2, ADRA1D, TGFB2	7.86853
GOTERM_BP_FAT	GO:0055074~calcium ion homeostasis	8	C3AR1, PTPRC, EDN2, TGM2, JAK3, FGF2, ADRA1D, TGFB2	9.33986
Annotation Cluster 15	Enrichment Score: 1.9850271275217712
Category	Term	Count	Genes	FDR
GOTERM_BP_FAT	GO:0033630~positive regulation of cell adhesion mediated by integrin	3	PIEZO1, TGFB2, SYK	6.8797
Annotation Cluster 16	Enrichment Score: 1.9314775808956997
Category	Term	Count	Genes	FDR
GOTERM_BP_FAT	GO:0060326~cell chemotaxis	10	C3AR1, RAC2, PREX1, EDN2, ITGB2, FGF2, ITGAM, TGFB2, SYK, SPP1	0.0106916
GOTERM_BP_FAT	GO:0032103~positive regulation of response to external stimulus	7	C3AR1, TNFRSF1A, RAC2, C3, EDN2, TGM2, FGF2	4.00672
Annotation Cluster 17	Enrichment Score: 1.870192861706852
Category	Term	Count	Genes	FDR
GOTERM_BP_FAT	GO:0001942~hair follicle development	5	LAMA5, NGFR, CELSR1, IGFBP5, TGFB2	2.96527
GOTERM_BP_FAT	GO:0022405~hair cycle process	5	LAMA5, NGFR, CELSR1, IGFBP5, TGFB2	3.07192
GOTERM_BP_FAT	GO:0022404~molting cycle process	5	LAMA5, NGFR, CELSR1, IGFBP5, TGFB2	3.07192
GOTERM_BP_FAT	GO:0098773~skin epidermis development	5	LAMA5, NGFR, CELSR1, IGFBP5, TGFB2	3.18112
GOTERM_BP_FAT	GO:0042633~hair cycle	5	LAMA5, NGFR, CELSR1, IGFBP5, TGFB2	4.70038
GOTERM_BP_FAT	GO:0042303~molting cycle	5	LAMA5, NGFR, CELSR1, IGFBP5, TGFB2	4.70038
Annotation Cluster 18	Enrichment Score: 1.7566482927104372
Category	Term	Count	Genes	FDR
GOTERM_BP_FAT	GO:0042127~regulation of cell proliferation	26	C3AR1, GFAP, APOBEC1, OSMR, EDN2, SOX8, TGFB2, ZFP36L1, TNFRSF1A, SPRY1, RAC2, HMOX1, TGM2, GPNMB, FGF2, SYK, KIF14, PTPRC, STAT3, CCND1, NUPR1, CCND2, LAMA5, JAK3, NGFR, IGFBP5	0.000440875
GOTERM_BP_FAT	GO:0008283~cell proliferation	27	C3AR1, GFAP, OSMR, EDN2, ITGB2, SOX8, ITGAM, TGFB2, ZFP36L1, SPRY1, RAC2, HMOX1, TGFBI, TGM2, GPNMB, FGF2, SYK, KIF14, PTPRC, MKI67, STAT3, CCND1, NUPR1, CCND2, JAK3, NGFR, IGFBP5	0.00143725
GOTERM_BP_FAT	GO:0008284~positive regulation of cell proliferation	18	KIF14, PTPRC, C3AR1, GFAP, OSMR, EDN2, SOX8, STAT3, TGFB2, CCND1, RAC2, CCND2, HMOX1, TGM2, NGFR, JAK3, FGF2, SYK	0.00601598
GOTERM_BP_FAT	GO:0051094~positive regulation of developmental process	18	PTPRC, C3AR1, GFAP, C3, PREX1, ITGB2, SOX8, TGFB2, ZFP36L1, TNFRSF1A, SPRY1, CCND1, HMOX1, ADAMTS1, FBN2, NGFR, FGF2, SYK	0.226305
GOTERM_BP_FAT	GO:0010604~positive regulation of macromolecule metabolic process	29	GLIS3, C3AR1, NKD1, APOBEC1, C3, EGLN1, AFAP1L2, NFKB2, SOX8, TGFB2, ZFP36L1, TNFRSF1A, CREB3L2, MSN, GPNMB, FGF2, SYK, KIF14, RNF144B, PTPRC, ZBTB7C, CEBPD, STAT3, LCN2, CCND1, NUPR1, CCND2, JAK3, NGFR	0.2427
GOTERM_BP_FAT	GO:0035556~intracellular signal transduction	26	C3, PREX1, EDN2, EGLN1, NFKB2, TGFB2, ZFP36L1, TNFRSF1A, SPRY1, RAC2, HMOX1, TGM2, ARHGEF40, GPNMB, FGF2, SYK, KIF14, PTPRC, CELSR1, STAT3, ARHGAP31, NUPR1, JAK3, NGFR, LCP1, IGFBP5	0.303617
GOTERM_BP_FAT	GO:0031325~positive regulation of cellular metabolic process	28	GLIS3, C3AR1, APOBEC1, C3, ITGB2, EGLN1, AFAP1L2, NFKB2, SOX8, TGFB2, ZFP36L1, TNFRSF1A, CREB3L2, MSN, GPNMB, FGF2, SYK, KIF14, RNF144B, PTPRC, ZBTB7C, CEBPD, STAT3, CCND1, NUPR1, CCND2, JAK3, NGFR	0.529812
GOTERM_BP_FAT	GO:0010646~regulation of cell communication	28	GFAP, NKD1, C3, PREX1, EDN2, EGLN1, AFAP1L2, TGFB2, TNFRSF1A, SPRY1, HMOX1, TGM2, ARHGEF40, FBN2, GPNMB, FGF2, SYK, KIF14, PTPRC, SCUBE1, CELSR1, STAT3, CCND1, CHRDL1, TULP3, JAK3, NGFR, IGFBP5	0.582382
GOTERM_BP_FAT	GO:0023051~regulation of signaling	28	GFAP, NKD1, C3, PREX1, EDN2, EGLN1, AFAP1L2, TGFB2, TNFRSF1A, SPRY1, HMOX1, TGM2, ARHGEF40, FBN2, GPNMB, FGF2, SYK, KIF14, PTPRC, SCUBE1, CELSR1, STAT3, CCND1, CHRDL1, TULP3, JAK3, NGFR, IGFBP5	0.666091
GOTERM_BP_FAT	GO:0009966~regulation of signal transduction	25	NKD1, C3, PREX1, EGLN1, AFAP1L2, TGFB2, TNFRSF1A, SPRY1, HMOX1, TGM2, ARHGEF40, FBN2, GPNMB, FGF2, SYK, KIF14, PTPRC, SCUBE1, STAT3, CCND1, CHRDL1, TULP3, JAK3, NGFR, IGFBP5	1.33914
GOTERM_BP_FAT	GO:0010647~positive regulation of cell communication	18	PTPRC, NKD1, GFAP, C3, SCUBE1, EDN2, AFAP1L2, STAT3, TGFB2, TNFRSF1A, HMOX1, TGM2, NGFR, JAK3, GPNMB, FGF2, IGFBP5, SYK	1.70026
GOTERM_BP_FAT	GO:0023056~positive regulation of signaling	18	PTPRC, NKD1, GFAP, C3, SCUBE1, EDN2, AFAP1L2, STAT3, TGFB2, TNFRSF1A, HMOX1, TGM2, NGFR, JAK3, GPNMB, FGF2, IGFBP5, SYK	1.79023
GOTERM_BP_FAT	GO:1901214~regulation of neuron death	8	KIF14, TNFRSF1A, HMOX1, EGLN1, NGFR, GPNMB, STAT3, TGFB2	2.05324
GOTERM_BP_FAT	GO:0070997~neuron death	8	KIF14, TNFRSF1A, HMOX1, EGLN1, NGFR, GPNMB, STAT3, TGFB2	3.33081
GOTERM_BP_FAT	GO:0009967~positive regulation of signal transduction	16	PTPRC, NKD1, C3, SCUBE1, AFAP1L2, STAT3, TGFB2, TNFRSF1A, HMOX1, TGM2, NGFR, JAK3, GPNMB, FGF2, IGFBP5, SYK	3.83977
GOTERM_BP_FAT	GO:0010941~regulation of cell death	18	KIF14, PTPRC, EGLN1, SOX8, STAT3, TGFB2, ZFP36L1, TNFRSF1A, NUPR1, CCND2, BAG3, HMOX1, TGM2, NGFR, JAK3, GPNMB, FGF2, SPP1	4.15927
GOTERM_BP_FAT	GO:0043067~regulation of programmed cell death	17	KIF14, PTPRC, EGLN1, SOX8, STAT3, TGFB2, ZFP36L1, TNFRSF1A, NUPR1, CCND2, BAG3, HMOX1, TGM2, NGFR, JAK3, FGF2, SPP1	4.74242
GOTERM_BP_FAT	GO:0050673~epithelial cell proliferation	8	ZFP36L1, CCND1, MKI67, CCND2, NGFR, FGF2, IGFBP5, TGFB2	4.78223
GOTERM_BP_FAT	GO:0051726~regulation of cell cycle	12	ZFP36L1, KIF14, PTPRC, CCND1, MKI67, NUPR1, CCND2, AFAP1L2, GPNMB, FGF2, STAT3, TGFB2	4.87347
GOTERM_BP_FAT	GO:1902531~regulation of intracellular signal transduction	17	KIF14, PTPRC, C3, PREX1, EGLN1, STAT3, TGFB2, TNFRSF1A, SPRY1, HMOX1, TGM2, ARHGEF40, NGFR, GPNMB, FGF2, IGFBP5, SYK	6.67354
GOTERM_BP_FAT	GO:0008219~cell death	20	KIF14, RNF144B, PTPRC, EGLN1, SOX8, STAT3, TGFB2, LCN2, ZFP36L1, TNFRSF1A, NUPR1, CCND2, BAG3, HMOX1, TGM2, NGFR, JAK3, GPNMB, FGF2, SPP1	6.93946
GOTERM_BP_FAT	GO:0051247~positive regulation of protein metabolic process	16	KIF14, RNF144B, PTPRC, NKD1, C3, STAT3, TGFB2, TNFRSF1A, CCND1, NUPR1, CCND2, MSN, NGFR, GPNMB, FGF2, SYK	7.5166
GOTERM_BP_FAT	GO:0012501~programmed cell death	19	KIF14, RNF144B, PTPRC, EGLN1, SOX8, STAT3, TGFB2, ZFP36L1, LCN2, TNFRSF1A, NUPR1, CCND2, BAG3, HMOX1, TGM2, NGFR, JAK3, FGF2, SPP1	7.64234
GOTERM_BP_FAT	GO:0001934~positive regulation of protein phosphorylation	12	KIF14, PTPRC, TNFRSF1A, CCND1, C3, CCND2, NGFR, GPNMB, FGF2, STAT3, TGFB2, SYK	8.0479
GOTERM_BP_FAT	GO:1902533~positive regulation of intracellular signal transduction	12	PTPRC, TNFRSF1A, C3, HMOX1, TGM2, NGFR, GPNMB, FGF2, STAT3, IGFBP5, TGFB2, SYK	8.85001
GOTERM_BP_FAT	GO:0060548~negative regulation of cell death	13	KIF14, SOX8, STAT3, TGFB2, TNFRSF1A, CCND2, HMOX1, BAG3, NGFR, JAK3, GPNMB, FGF2, SPP1	9.16343
Annotation Cluster 19	Enrichment Score: 1.7399900508587132
Category	Term	Count	Genes	FDR
GOTERM_BP_FAT	GO:0002443~leukocyte mediated immunity	11	H2-K1, PTPRC, RAC2, C4B, C3, HMOX1, H2-D1, MYO1F, JAK3, C1QC, SYK	0.0110368
GOTERM_BP_FAT	GO:0098602~single organism cell adhesion	16	KIF14, PTPRC, PREX1, ITGB2, ITGAM, TGFB2, ZFP36L1, MYO10, RAC2, LAMA5, MSN, JAK3, GPNMB, PIEZO1, LCP1, SYK	0.0145551
GOTERM_BP_FAT	GO:0002703~regulation of leukocyte mediated immunity	8	H2-K1, PTPRC, RAC2, C3, HMOX1, H2-D1, JAK3, SYK	0.0703705
GOTERM_BP_FAT	GO:0016337~single organismal cell-cell adhesion	14	PTPRC, PREX1, ITGB2, ITGAM, TGFB2, ZFP36L1, MYO10, RAC2, MSN, JAK3, GPNMB, PIEZO1, LCP1, SYK	0.124727
GOTERM_BP_FAT	GO:0045785~positive regulation of cell adhesion	10	PTPRC, MYO10, PREX1, TGM2, NID1, JAK3, PIEZO1, TGFB2, SYK, SPP1	0.152683
GOTERM_BP_FAT	GO:0098609~cell-cell adhesion	17	PTPRC, PREX1, ITGB2, CELSR1, TAGLN2, ITGAM, TGFB2, ZFP36L1, MYO10, RAC2, BAG3, MSN, JAK3, GPNMB, PIEZO1, LCP1, SYK	0.168382
GOTERM_BP_FAT	GO:0001775~cell activation	15	PTPRC, EDN2, PREX1, MYO1F, ITGB2, NFKB2, ITGAM, ZFP36L1, VWF, RAC2, HMOX1, JAK3, GPNMB, LCP1, SYK	0.324129
GOTERM_BP_FAT	GO:0007159~leukocyte cell-cell adhesion	11	ZFP36L1, PTPRC, RAC2, PREX1, ITGB2, MSN, JAK3, GPNMB, ITGAM, LCP1, SYK	0.384752
GOTERM_BP_FAT	GO:0002699~positive regulation of immune effector process	7	H2-K1, PTPRC, RAC2, C3, HMOX1, H2-D1, SYK	0.55785
GOTERM_BP_FAT	GO:0070489~T cell aggregation	10	ZFP36L1, PTPRC, RAC2, PREX1, ITGB2, JAK3, GPNMB, ITGAM, LCP1, SYK	0.885215
GOTERM_BP_FAT	GO:0042110~T cell activation	10	ZFP36L1, PTPRC, RAC2, PREX1, ITGB2, JAK3, GPNMB, ITGAM, LCP1, SYK	0.885215
GOTERM_BP_FAT	GO:0071593~lymphocyte aggregation	10	ZFP36L1, PTPRC, RAC2, PREX1, ITGB2, JAK3, GPNMB, ITGAM, LCP1, SYK	0.898994
GOTERM_BP_FAT	GO:0070486~leukocyte aggregation	10	ZFP36L1, PTPRC, RAC2, PREX1, ITGB2, JAK3, GPNMB, ITGAM, LCP1, SYK	1.00044
GOTERM_BP_FAT	GO:0045321~leukocyte activation	13	PTPRC, EDN2, PREX1, MYO1F, ITGB2, ITGAM, ZFP36L1, RAC2, HMOX1, JAK3, GPNMB, LCP1, SYK	1.04562
GOTERM_BP_FAT	GO:0002697~regulation of immune effector process	9	H2-K1, PTPRC, RAC2, C3, HMOX1, H2-D1, JAK3, TGFB2, SYK	2.0848
GOTERM_BP_FAT	GO:0002366~leukocyte activation involved in immune response	7	PTPRC, RAC2, HMOX1, MYO1F, JAK3, LCP1, SYK	2.32317
GOTERM_BP_FAT	GO:0002263~cell activation involved in immune response	7	PTPRC, RAC2, HMOX1, MYO1F, JAK3, LCP1, SYK	2.42172
GOTERM_BP_FAT	GO:0042098~T cell proliferation	6	PTPRC, ITGB2, JAK3, GPNMB, ITGAM, SYK	4.14518
GOTERM_BP_FAT	GO:0046651~lymphocyte proliferation	7	PTPRC, RAC2, ITGB2, JAK3, GPNMB, ITGAM, SYK	6.54723
GOTERM_BP_FAT	GO:0032943~mononuclear cell proliferation	7	PTPRC, RAC2, ITGB2, JAK3, GPNMB, ITGAM, SYK	6.75635
GOTERM_BP_FAT	GO:0070661~leukocyte proliferation	7	PTPRC, RAC2, ITGB2, JAK3, GPNMB, ITGAM, SYK	8.23033
GOTERM_BP_FAT	GO:0071345~cellular response to cytokine stimulus	9	LCN2, ZFP36L1, PTPRC, TNFRSF1A, OSMR, EDN2, JAK3, STAT3, SYK	9.47988
GOTERM_BP_FAT	GO:0019221~cytokine-mediated signaling pathway	7	PTPRC, TNFRSF1A, OSMR, EDN2, JAK3, STAT3, SYK	9.77372
Annotation Cluster 20	Enrichment Score: 1.6823899892856498
Category	Term	Count	Genes	FDR
GOTERM_BP_FAT	GO:0007423~sensory organ development	11	H2-K1, PRSS56, TULP3, CHRDL1, COL4A1, CEBPD, FBN2, CELSR1, SOX8, STAT3, TGFB2	1.53884
Annotation Cluster 21	Enrichment Score: 1.673569302319395
Category	Term	Count	Genes	FDR
GOTERM_BP_FAT	GO:0097191~extrinsic apoptotic signaling pathway	7	LCN2, PTPRC, TNFRSF1A, BAG3, HMOX1, JAK3, TGFB2	1.95885
Annotation Cluster 22	Enrichment Score: 1.6105209936967135
Category	Term	Count	Genes	FDR
GOTERM_BP_FAT	GO:0061448~connective tissue development	7	C3AR1, TGFBI, HSPG2, CREB3L2, FGF2, SOX8, TGFB2	3.65516
Annotation Cluster 23	Enrichment Score: 1.5489428124536218
Category	Term	Count	Genes	FDR
GOTERM_BP_FAT	GO:0031589~cell-substrate adhesion	7	KIF14, VWF, LAMA5, PREX1, ITGB2, NID1, SPP1	6.34271
Annotation Cluster 1	Enrichment Score: 4.1035752892821495
Category	Term	Count	Genes	FDR
GOTERM_CC_FAT	GO:0005578~proteinaceous extracellular matrix	12	VWF, COL4A1, ADAMTS19, LAMA5, LTBP4, TGFBI, HSPG2, TGM2, NID1, ADAMTS1, FBN2, TGFB2	0.013816
GOTERM_CC_FAT	GO:0044420~extracellular matrix component	8	COL4A1, LAMA5, TGFBI, HSPG2, NID1, ADAMTS1, FBN2, TGFB2	0.0214818
GOTERM_CC_FAT	GO:0005604~basement membrane	7	COL4A1, LAMA5, TGFBI, HSPG2, NID1, ADAMTS1, TGFB2	0.0483654
GOTERM_CC_FAT	GO:0031012~extracellular matrix	13	VWF, COL4A1, ADAMTS19, LAMA5, LTBP4, TGFBI, HSPG2, TGM2, NID1, ADAMTS1, FBN2, PCOLCE, TGFB2	0.0859512
GOTERM_CC_FAT	GO:0005605~basal lamina	3	LAMA5, HSPG2, NID1	9.76155
Annotation Cluster 2	Enrichment Score: 3.8519753913792876
Category	Term	Count	Genes	FDR
GOTERM_CC_FAT	GO:0044421~extracellular region part	42	FXYD3, ADAMTS19, C3, GREB1, EDN2, LTBP4, H2-D1, ITGB2, TAGLN2, C1QC, SLC7A5, PCOLCE, ITGAM, TGFB2, TNFRSF1A, RAC2, TGFBI, TGM2, MSN, FBN2, FGF2, SPP1, MEST, H2-K1, PTPRC, LYZ2, COL4A1, C4B, SCUBE1, HSPG2, NID1, AK4, LCN2, VWF, HBA-A2, LAMA5, ADAMTS1, CPNE2, CP, CRYM, LCP1, IGFBP5	0.0715355
GOTERM_CC_FAT	GO:0070062~extracellular exosome	32	FXYD3, GREB1, C3, LTBP4, H2-D1, ITGB2, TAGLN2, C1QC, SLC7A5, PCOLCE, ITGAM, RAC2, TGFBI, TGM2, MSN, SPP1, MEST, H2-K1, PTPRC, LYZ2, C4B, HSPG2, NID1, AK4, LCN2, VWF, HBA-A2, LAMA5, CPNE2, CP, LCP1, CRYM	0.158953
GOTERM_CC_FAT	GO:1903561~extracellular vesicle	32	FXYD3, GREB1, C3, LTBP4, H2-D1, ITGB2, TAGLN2, C1QC, SLC7A5, PCOLCE, ITGAM, RAC2, TGFBI, TGM2, MSN, SPP1, MEST, H2-K1, PTPRC, LYZ2, C4B, HSPG2, NID1, AK4, LCN2, VWF, HBA-A2, LAMA5, CPNE2, CP, LCP1, CRYM	0.176854
GOTERM_CC_FAT	GO:0005615~extracellular space	23	LYZ2, C3, C4B, LTBP4, SCUBE1, EDN2, HSPG2, C1QC, ITGAM, PCOLCE, TGFB2, LCN2, VWF, HBA-A2, TNFRSF1A, LAMA5, TGFBI, MSN, CP, FGF2, LCP1, IGFBP5, SPP1	0.180605
GOTERM_CC_FAT	GO:0043230~extracellular organelle	32	FXYD3, GREB1, C3, LTBP4, H2-D1, ITGB2, TAGLN2, C1QC, SLC7A5, PCOLCE, ITGAM, RAC2, TGFBI, TGM2, MSN, SPP1, MEST, H2-K1, PTPRC, LYZ2, C4B, HSPG2, NID1, AK4, LCN2, VWF, HBA-A2, LAMA5, CPNE2, CP, LCP1, CRYM	0.185818
GOTERM_CC_FAT	GO:0031988~membrane-bounded vesicle	37	FXYD3, GREB1, C3, LTBP4, H2-D1, ITGB2, TAGLN2, C1QC, SLC7A5, PCOLCE, ITGAM, TGFB2, RAC2, TGFBI, TGM2, MSN, GPNMB, SPP1, MEST, SYK, H2-K1, PTPRC, LYZ2, C4B, HSPG2, NID1, AK4, WIPI1, LCN2, VWF, HBA-A2, LAMA5, CPNE2, CP, NGFR, LCP1, CRYM	0.318625
GOTERM_CC_FAT	GO:0005576~extracellular region	44	FXYD3, ADAMTS19, C3, GREB1, EDN2, LTBP4, H2-D1, ITGB2, TAGLN2, C1QC, SLC7A5, PCOLCE, ITGAM, TGFB2, TNFRSF1A, RAC2, TGFBI, TGM2, MSN, FBN2, FGF2, SPP1, MEST, H2-K1, PTPRC, LYZ2, COL4A1, C4B, SCUBE1, HSPG2, NID1, AK4, LCN2, VWF, HBA-A2, CHRDL1, TULP3, LAMA5, ADAMTS1, CPNE2, CP, CRYM, LCP1, IGFBP5	0.369749
Annotation Cluster 3	Enrichment Score: 3.090232077757061
Category	Term	Count	Genes	FDR
GOTERM_CC_FAT	GO:0098552~side of membrane	13	H2-K1, PTPRC, GFAP, OSMR, SCUBE1, H2-D1, ITGAM, VWF, ANTXR2, NGFR, JAK3, MSN, SYK	0.0994587
GOTERM_CC_FAT	GO:0009897~external side of plasma membrane	9	H2-K1, VWF, PTPRC, OSMR, SCUBE1, H2-D1, ANTXR2, NGFR, ITGAM	1.35067
GOTERM_CC_FAT	GO:0009986~cell surface	13	H2-K1, PTPRC, OSMR, SCUBE1, H2-D1, ITGB2, ITGAM, TGFB2, VWF, TNFRSF1A, ANTXR2, NGFR, MSN	8.93691
Annotation Cluster 4	Enrichment Score: 1.6482945080266718
Category	Term	Count	Genes	FDR
GOTERM_CC_FAT	GO:0030136~clathrin-coated vesicle	5	VWF, LYZ2, CPNE2, NGFR, WIPI1	5.87523
