# Supplementary material for: AAV-miR-204 Protects from Retinal Degeneration by Attenuation of Microglia Activation and Photoreceptor Cell Death
Source: Mol Ther Nucleic Acids. 2019 Nov 18;19:144–56. doi: 10.1016/j.omtn.2019.11.005 (PMC6920266; doi:10.1016/j.omtn.2019.11.005)
Supplement: Table S3. Normalized Read Counts of the Differentially Expressed Genes between Retinas of RHO-P347S Mice (n = 3) Injected with the AAV.CMV.miR204 and Control AAV.CMV.miR204MUT Vector [file mmc4.xls]

## Sheet: Table S3
Table S3. Normalised read counts of the differentially expressed genes between retinas of RHO-P347S mice (n=3) injected with the AAV.CMV.miR204 and control AAV.CMV.miR204MUT vector.
Ensemble ID and Gene Symbol of differentially expressed genes (FDR<0.1) between retinas from RHO-P347S mice injected with the AAV.CMV.miR204 (columns c57.Bl6_animalX_OS_CMV.miR204) and AAV.CMV.miR204MUT vector (columns c57.Bl6_animalX_OD_CMV.miR204MUT) in a contralateral manner. Downregulated genes (n=76) are highlighted in green, upregulated genes (n=7) in red. Abbreviations: logFC: log fold cha…
EnsemblID	GeneSymbol	RHO-P347S_animal2_OD_CMV.miR204MUT	RHO-P347S_animal2_OS_CMV.miR204	RHO-P347S_animal4_OD_CMV.miR204MUT	RHO-P347S_animal4_OS_CMV.miR204	RHO-P347S_animal5_OD_CMV.miR204MUT	RHO-P347S_animal5_OS_CMV.miR204	logFC	logCPM	LR	p-value	FDR
ENSMUSG00000029304	Spp1	798.641	131.445	61.6902	79.2917	137.371	29.7894	-1.91567	4.21711	30.0661	4.17576e-08	5.52336e-05
ENSMUSG00000089855	Gm15662	41.9378	32.217	169.368	24.1323	105.049	33.0994	-1.82872	2.44102	27.8959	1.2802e-07	0.000127577
ENSMUSG00000066861	Oas1g	103.933	32.217	4.48656	2.5856	45.0208	17.3772	-1.49807	1.48222	28.2876	1.04563e-07	0.000111643
ENSMUSG00000098178	Gm26924	2250.05	2630.2	12667.8	2087.44	8560.89	3121.27	-1.45028	8.72556	16.8304	4.08726e-05	0.0124686
ENSMUSG00000026822	Lcn2	35.5559	19.3302	31.4059	14.6517	143.143	41.3742	-1.38648	1.89836	27.4349	1.6247e-07	0.000142859
ENSMUSG00000073640	Rpl27-ps3	0.911691	3.86604	1426.73	268.04	1251.35	729.013	-1.35102	5.65278	23.2026	1.458e-06	0.000947572
ENSMUSG00000097142	Gm26778	73.847	28.351	79.6365	25.856	34.6314	23.997	-1.21278	1.82713	21.5239	3.49444e-06	0.00174116
ENSMUSG00000041559	Fmod	47.4079	18.0415	25.7977	11.2043	25.3964	13.2397	-1.18431	0.966175	17.3822	3.05669e-05	0.0102212
ENSMUSG00000041431	Ccnb1	31.9092	19.3302	22.4328	10.3424	28.8595	8.27484	-1.16955	0.737807	14.2292	0.000161841	0.0372185
ENSMUSG00000006398	Cdc20	30.9975	16.7529	21.3112	11.2043	17.3157	4.13742	-1.14712	0.517275	12.0899	0.000506968	0.0927785
ENSMUSG00000039146	Ifi44l	61.0833	24.4849	4.48656	0.861866	21.9332	13.2397	-1.14438	0.823233	12.7149	0.000362762	0.0742818
ENSMUSG00000073418	C4b	903.486	387.893	95.3394	51.712	649.916	306.996	-1.11408	4.94131	125.192	4.62045e-29	6.90665e-25
ENSMUSG00000052776	Oas1a	182.338	87.6303	2.24328	3.44747	109.666	47.9941	-1.05367	2.50315	21.0012	4.59002e-06	0.00217936
ENSMUSG00000020914	Top2a	171.398	67.0114	60.5686	55.1594	100.431	33.0994	-1.05253	2.68537	15.4511	8.46654e-05	0.0225996
ENSMUSG00000063605	Ccdc102a	33.7326	14.1755	30.2843	20.6848	35.7858	13.2397	-1.04284	1.02441	13.3948	0.000252318	0.0554654
ENSMUSG00000024691	Fam111a	64.7301	36.0831	42.6223	25.856	51.9471	21.5146	-0.938151	1.69229	15.2667	9.33492e-05	0.0236506
ENSMUSG00000029561	Oasl2	1796.94	875.014	59.4469	43.9552	847.315	446.014	-0.937285	5.70297	107.638	3.22661e-25	2.41157e-21
ENSMUSG00000035202	Lars2	1266.34	1207.49	5352.47	1158.35	2877.87	1521.74	-0.928019	7.3455	12.4509	0.00041778	0.0821707
ENSMUSG00000026395	Ptprc	101.198	57.9906	39.2574	25.856	95.8136	49.649	-0.8078	2.28035	14.1416	0.000169556	0.0384019
ENSMUSG00000034459	Ifit1	316.357	153.353	5.6082	8.61866	152.378	96.8156	-0.773875	3.25211	16.5063	4.84896e-05	0.0144964
ENSMUSG00000030921	Trim30a	239.775	126.291	20.1895	24.9941	163.922	86.8858	-0.753556	3.15993	14.9409	0.000110934	0.0271842
ENSMUSG00000046718	Bst2	523.311	237.117	15.703	14.6517	234.339	171.289	-0.747214	3.95394	19.7327	8.90651e-06	0.00332836
ENSMUSG00000020641	Rsad2	281.712	141.755	8.97312	11.2043	139.68	87.7133	-0.743452	3.12556	14.6669	0.000128276	0.0304361
ENSMUSG00000037921	Ddx60	654.594	351.81	56.082	47.4027	364.784	220.111	-0.735521	4.4443	38.5973	5.20918e-10	1.55734e-06
ENSMUSG00000090231	Cfb	162.281	91.4964	22.4328	20.6848	148.915	81.0934	-0.729271	2.77962	13.0569	0.000302164	0.064525
ENSMUSG00000074896	Ifit3	420.29	222.942	17.9462	19.8229	182.392	114.193	-0.710364	3.65816	20.0999	7.35e-06	0.00303145
ENSMUSG00000028459	Cd72	119.432	69.5888	37.0141	29.3035	126.982	70.3361	-0.707102	2.56621	12.2018	0.000477424	0.0914266
ENSMUSG00000033880	Lgals3bp	1184.29	601.814	98.7043	96.529	705.327	445.186	-0.706111	5.43642	35.9216	2.0542e-09	3.8872e-06
ENSMUSG00000000031	H19	950.894	586.35	445.291	305.963	370.556	222.593	-0.657509	5.20508	55.3766	9.9514e-14	4.95845e-10
ENSMUSG00000082292	Gm12250	272.596	168.817	13.4597	7.7568	318.609	209.353	-0.651384	3.67525	20.1909	7.00864e-06	0.00299329
ENSMUSG00000029298	Gbp9	474.991	307.995	66.1768	57.745	369.402	207.698	-0.633078	4.24819	25.942	3.51824e-07	0.000276793
ENSMUSG00000027078	Ube2l6	347.354	188.147	90.8529	55.1594	159.305	132.397	-0.625372	3.65597	15.9591	6.47247e-05	0.0182548
ENSMUSG00000001123	Lgals9	434.877	261.602	78.5148	61.1925	266.662	178.737	-0.603841	4.04346	25.8069	3.77347e-07	0.000282029
ENSMUSG00000067212	H2-T23	453.11	295.108	33.6492	31.8891	363.63	223.421	-0.600886	4.16646	25.5031	4.41683e-07	0.000314394
ENSMUSG00000090546	Cdr1	111.226	78.6095	106.556	74.1205	133.908	79.4384	-0.597086	2.9256	11.9607	0.000543342	0.0978539
ENSMUSG00000054588	Gbp10	756.703	493.565	16.8246	12.0661	686.856	458.426	-0.594897	4.95519	35.9562	2.018e-09	3.8872e-06
ENSMUSG00000040296	Ddx58	570.719	331.191	145.813	101.7	327.844	243.28	-0.592603	4.46819	27.7659	1.36921e-07	0.000127918
ENSMUSG00000049502	Dtx3l	418.466	226.808	72.9066	63.7781	277.051	201.906	-0.572986	4.02598	17.8244	2.4225e-05	0.0084213
ENSMUSG00000024338	Psmb8	361.03	253.87	40.3791	31.8891	301.293	185.356	-0.570544	3.91126	20.6247	5.58715e-06	0.00245638
ENSMUSG00000054072	Iigp1	513.282	336.346	12.338	12.928	449.054	299.549	-0.569726	4.37937	24.3895	7.86961e-07	0.000534704
ENSMUSG00000034422	Parp14	682.857	438.152	86.3663	73.2586	510.236	340.096	-0.554802	4.77099	30.4399	3.44364e-08	5.32622e-05
ENSMUSG00000040483	Xaf1	886.164	605.68	109.921	87.9104	621.057	398.02	-0.550655	5.11279	35.8969	2.08039e-09	3.8872e-06
ENSMUSG00000056116	H2-T22	451.287	291.242	39.2574	38.784	408.651	267.277	-0.550446	4.26378	20.8412	4.98985e-06	0.00226025
ENSMUSG00000025492	Ifitm3	693.797	427.842	72.9066	68.0874	326.69	226.731	-0.5303	4.54179	20.9699	4.66548e-06	0.00217936
ENSMUSG00000024079	Eif2ak2	560.69	292.531	132.354	121.523	282.823	220.111	-0.51168	4.37829	12.8195	0.000343023	0.0722184
ENSMUSG00000073409	H2-Q6	874.312	635.32	67.2984	60.3306	1038.94	667.779	-0.508221	5.4165	29.9497	4.43406e-08	5.52336e-05
ENSMUSG00000025498	Irf7	617.215	358.253	45.9873	45.6789	342.851	263.967	-0.503275	4.42904	14.7762	0.000121053	0.0291855
ENSMUSG00000038507	Parp12	547.015	323.459	183.949	151.688	387.872	292.102	-0.501636	4.6022	19.7476	8.83736e-06	0.00332836
ENSMUSG00000026104	Stat1	4253.95	2396.95	527.171	555.042	3117.98	2268.96	-0.467774	7.48998	14.9589	0.000109878	0.0271842
ENSMUSG00000028268	Gbp3	664.623	485.833	62.8119	63.7781	544.868	350.026	-0.463803	4.79433	18.6744	1.55053e-05	0.005653
ENSMUSG00000067336	Bmpr2	419.378	264.18	418.372	336.99	437.51	323.546	-0.462658	4.82571	22.9556	1.6579e-06	0.0010326
ENSMUSG00000021998	Lcp1	320.915	256.448	240.031	206.848	251.655	136.535	-0.461577	4.1791	12.1896	0.000480562	0.0914266
ENSMUSG00000079362	Gbp6	1601.84	1101.82	58.3253	44.8171	1328.69	1021.94	-0.452484	6.04333	30.3738	3.56316e-08	5.32622e-05
ENSMUSG00000040253	Gbp7	1038.42	683.001	137.962	130.142	873.866	639.645	-0.442942	5.4878	22.4714	2.13299e-06	0.00122631
ENSMUSG00000095362	Gm14325	198.749	143.044	207.503	161.169	218.178	154.739	-0.442803	3.80792	14.3432	0.000152332	0.0355791
ENSMUSG00000003617	Cp	2755.13	2045.14	1889.96	1706.5	2862.86	1718.68	-0.438859	7.37665	21.9023	2.86895e-06	0.00153161
ENSMUSG00000074151	Nlrc5	572.542	404.646	15.703	10.3424	674.158	527.107	-0.427859	4.82231	17.0478	3.64509e-05	0.0113514
ENSMUSG00000046879	Irgm1	833.286	581.195	63.9335	71.5349	786.133	561.034	-0.422141	5.25358	17.3279	3.14539e-05	0.0102212
ENSMUSG00000037321	Tap1	681.033	466.503	62.8119	72.3968	668.386	481.596	-0.42156	5.02537	16.1144	5.96289e-05	0.017141
ENSMUSG00000019852	D10Bwg1379e	271.684	206.189	247.883	183.578	265.508	199.424	-0.414035	4.14595	15.6989	7.42656e-05	0.020184
ENSMUSG00000043279	Trim56	350.089	243.561	207.503	187.887	344.005	241.625	-0.402617	4.34238	12.6618	0.000373209	0.0753881
ENSMUSG00000002325	Irf9	1192.49	775.786	254.612	254.251	848.47	627.233	-0.394284	5.67663	15.2762	9.28781e-05	0.0236506
ENSMUSG00000026185	Igfbp5	2354.9	1577.35	1517.58	1413.46	1505.31	1077.38	-0.38764	6.9203	19.8117	8.54572e-06	0.00332836
ENSMUSG00000031207	Msn	768.555	582.484	503.616	484.369	685.702	422.844	-0.386311	5.46512	12.7621	0.000353714	0.073435
ENSMUSG00000060550	H2-Q7	1532.55	1125.02	143.57	163.755	1853.94	1348.8	-0.380884	6.46097	21.6449	3.28087e-06	0.00169112
ENSMUSG00000053279	Aldh1a1	692.885	503.874	429.588	381.807	481.377	341.751	-0.376434	5.18279	16.2305	5.60844e-05	0.0164382
ENSMUSG00000002602	Axl	472.256	332.48	290.505	268.902	370.556	263.14	-0.375311	4.68358	12.465	0.00041465	0.0821707
ENSMUSG00000061232	H2-K1	3217.36	2355.71	269.194	259.422	3493.16	2571.82	-0.36452	7.28193	22.2968	2.33599e-06	0.00129327
ENSMUSG00000029231	Pdgfra	698.355	445.884	653.916	596.412	667.232	555.242	-0.340767	5.54264	12.1795	0.000483188	0.0914266
ENSMUSG00000092341	Malat1	12798.3	11051.7	15424.8	11219.8	12199.5	9641.01	-0.336417	9.85634	15.2744	9.29694e-05	0.0236506
ENSMUSG00000079363	Gbp4	820.522	663.671	44.8656	41.3696	764.2	580.894	-0.330967	5.21847	12.0909	0.000506682	0.0927785
ENSMUSG00000060802	B2m	2855.42	2109.57	351.073	343.885	3049.87	2297.92	-0.329219	7.13788	17.365	3.08458e-05	0.0102212
ENSMUSG00000054717	Hmgb2	391.115	326.036	363.411	292.173	360.167	272.242	-0.32639	4.68678	12.0826	0.000508953	0.0927785
ENSMUSG00000094410	Zbed6	1121.38	938.16	1102.57	849.8	1177.47	975.603	-0.300887	6.30412	22.5656	2.0309e-06	0.00121432
ENSMUSG00000048583	Igf2	2061.33	1568.32	1462.62	1192.82	1439.51	1262.74	-0.292931	6.84797	18.1497	2.04205e-05	0.00726776
ENSMUSG00000035929	H2-Q4	1456.88	1198.47	437.44	391.287	1469.53	1161.79	-0.274113	6.28917	17.2376	3.29844e-05	0.0104904
ENSMUSG00000067925	Cxx1a	751.233	925.273	687.566	861.866	654.534	741.425	0.270324	5.89112	13.7163	0.000212601	0.0474323
ENSMUSG00000085794	Vax2os	613.568	957.49	817.676	866.176	653.379	1006.22	0.463543	5.98118	20.0604	7.50359e-06	0.00303145
ENSMUSG00000095648	Gm2004	27.3507	64.4341	24.6761	27.5797	26.5508	73.6461	1.01212	1.71844	13.1608	0.000285861	0.0619282
ENSMUSG00000049396	Gemin4	80.2288	173.972	98.7043	112.043	39.2489	137.362	1.0137	3.06552	15.7279	7.31371e-05	0.020184
ENSMUSG00000057836	Xlr3a	15.4987	37.3718	6.72984	50.8501	6.92628	18.2046	1.82712	0.941814	28.6169	8.82086e-08	0.000101426
ENSMUSG00000090425	Efna5	7.29353	56.702	12.338	56.8832	28.8595	43.0292	1.95149	1.49501	26.5383	2.58371e-07	0.000214563
ENSMUSG00000081604	Gm11518	1325.6	1366	12.338	1037.69	0	527.107	5.77026	5.64262	40.501	1.96513e-10	7.34368e-07
