# Supplementary material for: AAV-miR-204 Protects from Retinal Degeneration by Attenuation of Microglia Activation and Photoreceptor Cell Death
Source: Mol Ther Nucleic Acids. 2019 Nov 18;19:144–56. doi: 10.1016/j.omtn.2019.11.005 (PMC6920266; doi:10.1016/j.omtn.2019.11.005)
Supplement: Table S4. Gene Ontology Enrichment Analysis of the Differentially Expressed Genes (DEGs) between Retinas of RHO-P347S Mice (n = 3) Injected with the AAV.CMV.miR204 and Control AAV.CMV.miR204MUT Vector [file mmc5.xls]

## Sheet: Table S4
Table S4. Gene Ontology enrichment analysis of the differentially expressed genes (DEGs) between retinas of RHO-P347S mice (n=3) injected with the AAV.CMV.miR204 and control AAV.CMV.miR204MUT vector.
The Biological Process (BP_FAT) and Cellular Component (CC_FAT) terms enriched among the downregulated (n=76) genes are highlighted in green. For each BP/CC annotation cluster, the GO identifier ("GO:"), associated term ("Term") and Enrichment score are provided. The genes belonging to each term are listed in column D (and their total number in column C under “count”). False Discovery Rate score …
GOEA of downregulated genes
Annotation Cluster 1	Enrichment Score: 16.387620275150955
Category	Term	Count	Genes	FDR
GOTERM_BP_FAT	GO:0045087~innate immune response	34	HMGB2, IFITM3, RSAD2, B2M, TRIM30A, NLRC5, OASL2, DDX60, TAP1, GBP10, IIGP1, GBP7, GBP6, IRGM1, BST2, C4B, CFB, GBP9, AXL, IGF2, STAT1, H2-Q7, LGALS9, LCN2, DDX58, IFIT3, TRIM56, IFIT1, IRF7, H2-T23, OAS1A, GBP4, EIF2AK2, GBP3	1.91537e-27
GOTERM_BP_FAT	GO:0006955~immune response	39	HMGB2, IFITM3, RSAD2, IFI44L, B2M, NLRC5, TRIM30A, OASL2, DDX60, TAP1, GBP10, IIGP1, H2-K1, PTPRC, GBP7, GBP6, IRGM1, BST2, CFB, C4B, GBP9, AXL, IGF2, STAT1, H2-Q7, LGALS9, LCN2, DDX58, IFIT3, TRIM56, IFIT1, IRF7, H2-T23, OAS1A, GBP4, EIF2AK2, OAS1G, GBP3, LCP1	1.56079e-24
GOTERM_BP_FAT	GO:0006952~defense response	38	HMGB2, IFITM3, RSAD2, B2M, TRIM30A, NLRC5, OASL2, DDX60, TAP1, GBP10, IIGP1, SPP1, H2-K1, PTPRC, GBP7, GBP6, IRGM1, BST2, C4B, CFB, GBP9, AXL, IGF2, STAT1, H2-Q7, LGALS9, LCN2, DDX58, IFIT3, TRIM56, IFIT1, IRF7, H2-T23, OAS1A, GBP4, EIF2AK2, OAS1G, GBP3	1.87181e-20
GOTERM_BP_FAT	GO:0044419~interspecies interaction between organisms	27	IFITM3, RSAD2, TRIM30A, NLRC5, OASL2, DDX60, TAP1, TOP2A, GBP7, PTPRC, GBP6, BST2, FAM111A, GBP9, AXL, STAT1, LGALS9, IFIT3, DDX58, LCN2, TRIM56, IFIT1, OAS1A, EIF2AK2, GBP4, OAS1G, GBP3	6.24199e-18
GOTERM_BP_FAT	GO:0044403~symbiosis, encompassing mutualism through parasitism	27	IFITM3, RSAD2, TRIM30A, NLRC5, OASL2, DDX60, TAP1, TOP2A, GBP7, PTPRC, GBP6, BST2, FAM111A, GBP9, AXL, STAT1, LGALS9, IFIT3, DDX58, LCN2, TRIM56, IFIT1, OAS1A, EIF2AK2, GBP4, OAS1G, GBP3	6.24199e-18
GOTERM_BP_FAT	GO:0098542~defense response to other organism	25	HMGB2, IFITM3, RSAD2, B2M, NLRC5, DDX60, OASL2, GBP10, IIGP1, H2-K1, PTPRC, GBP7, GBP6, BST2, GBP9, LGALS9, IFIT3, DDX58, TRIM56, IFIT1, H2-T23, OAS1A, EIF2AK2, OAS1G, GBP3	8.38496e-16
GOTERM_BP_FAT	GO:0009607~response to biotic stimulus	29	HMGB2, IFITM3, RSAD2, B2M, NLRC5, OASL2, DDX60, GBP10, IIGP1, H2-K1, GBP7, PTPRC, GBP6, BST2, GBP9, AXL, STAT1, LGALS9, LCN2, IFIT3, DDX58, TRIM56, IFIT1, H2-T23, OAS1A, EIF2AK2, GBP4, OAS1G, GBP3	2.01336e-14
GOTERM_BP_FAT	GO:0051707~response to other organism	28	HMGB2, IFITM3, RSAD2, B2M, NLRC5, OASL2, DDX60, GBP10, IIGP1, H2-K1, GBP7, PTPRC, GBP6, BST2, GBP9, AXL, STAT1, LGALS9, LCN2, IFIT3, DDX58, TRIM56, IFIT1, H2-T23, OAS1A, EIF2AK2, OAS1G, GBP3	6.12088e-14
GOTERM_BP_FAT	GO:0043207~response to external biotic stimulus	28	HMGB2, IFITM3, RSAD2, B2M, NLRC5, OASL2, DDX60, GBP10, IIGP1, H2-K1, GBP7, PTPRC, GBP6, BST2, GBP9, AXL, STAT1, LGALS9, LCN2, IFIT3, DDX58, TRIM56, IFIT1, H2-T23, OAS1A, EIF2AK2, OAS1G, GBP3	6.27184e-14
GOTERM_BP_FAT	GO:0016032~viral process	23	PTPRC, BST2, IFITM3, FAM111A, AXL, RSAD2, STAT1, LGALS9, LCN2, DDX58, IFIT3, TRIM30A, NLRC5, TRIM56, IFIT1, OASL2, DDX60, TAP1, OAS1A, EIF2AK2, GBP4, OAS1G, TOP2A	8.49014e-14
GOTERM_BP_FAT	GO:0002252~immune effector process	25	H2-K1, PTPRC, BST2, CFB, C4B, IFITM3, RSAD2, IGF2, LGALS9, B2M, DDX58, IFIT3, NLRC5, TRIM56, IFIT1, OASL2, IRF7, DDX60, TAP1, H2-T23, OAS1A, GBP4, EIF2AK2, OAS1G, LCP1	8.65191e-14
GOTERM_BP_FAT	GO:0044764~multi-organism cellular process	23	PTPRC, BST2, IFITM3, FAM111A, AXL, RSAD2, STAT1, LGALS9, LCN2, DDX58, IFIT3, TRIM30A, NLRC5, TRIM56, IFIT1, OASL2, DDX60, TAP1, OAS1A, EIF2AK2, GBP4, OAS1G, TOP2A	1.88738e-13
GOTERM_BP_FAT	GO:0009605~response to external stimulus	33	HMGB2, IFITM3, BMPR2, RSAD2, B2M, NLRC5, OASL2, DDX60, GBP10, IIGP1, SPP1, H2-K1, GBP7, PTPRC, GBP6, BST2, GBP9, AXL, STAT1, LGALS9, CCNB1, LCN2, IFIT3, DDX58, TRIM56, IFIT1, PDGFRA, H2-T23, OAS1A, EIF2AK2, GBP4, OAS1G, GBP3	2.07655e-09
GOTERM_BP_FAT	GO:0009615~response to virus	16	PTPRC, BST2, IFITM3, RSAD2, LGALS9, DDX58, IFIT3, LCN2, NLRC5, TRIM56, IFIT1, OASL2, DDX60, OAS1A, EIF2AK2, OAS1G	4.47965e-09
GOTERM_BP_FAT	GO:0050792~regulation of viral process	15	BST2, IFITM3, FAM111A, RSAD2, STAT1, DDX58, TRIM56, TRIM30A, IFIT1, DDX60, TAP1, OAS1A, GBP4, EIF2AK2, TOP2A	5.94743e-09
GOTERM_BP_FAT	GO:0043903~regulation of symbiosis, encompassing mutualism through parasitism	15	BST2, IFITM3, FAM111A, RSAD2, STAT1, DDX58, TRIM56, TRIM30A, IFIT1, DDX60, TAP1, OAS1A, GBP4, EIF2AK2, TOP2A	2.10591e-08
GOTERM_BP_FAT	GO:0043900~regulation of multi-organism process	16	BST2, IFITM3, FAM111A, RSAD2, STAT1, LGALS9, DDX58, TRIM56, TRIM30A, IFIT1, DDX60, TAP1, OAS1A, EIF2AK2, GBP4, TOP2A	7.0536e-08
GOTERM_BP_FAT	GO:0051607~defense response to virus	14	PTPRC, BST2, IFITM3, RSAD2, DDX58, IFIT3, NLRC5, TRIM56, IFIT1, OASL2, DDX60, OAS1A, EIF2AK2, OAS1G	8.58753e-08
GOTERM_BP_FAT	GO:0019058~viral life cycle	10	TRIM56, TRIM30A, BST2, IFITM3, TAP1, FAM111A, AXL, RSAD2, EIF2AK2, TOP2A	0.000207844
Annotation Cluster 2	Enrichment Score: 14.534335949457175
Category	Term	Count	Genes	FDR
GOTERM_BP_FAT	GO:0045087~innate immune response	34	HMGB2, IFITM3, RSAD2, B2M, TRIM30A, NLRC5, OASL2, DDX60, TAP1, GBP10, IIGP1, GBP7, GBP6, IRGM1, BST2, C4B, CFB, GBP9, AXL, IGF2, STAT1, H2-Q7, LGALS9, LCN2, DDX58, IFIT3, TRIM56, IFIT1, IRF7, H2-T23, OAS1A, GBP4, EIF2AK2, GBP3	1.91537e-27
GOTERM_BP_FAT	GO:0006952~defense response	38	HMGB2, IFITM3, RSAD2, B2M, TRIM30A, NLRC5, OASL2, DDX60, TAP1, GBP10, IIGP1, SPP1, H2-K1, PTPRC, GBP7, GBP6, IRGM1, BST2, C4B, CFB, GBP9, AXL, IGF2, STAT1, H2-Q7, LGALS9, LCN2, DDX58, IFIT3, TRIM56, IFIT1, IRF7, H2-T23, OAS1A, GBP4, EIF2AK2, OAS1G, GBP3	1.87181e-20
GOTERM_BP_FAT	GO:0034097~response to cytokine	22	GBP7, PTPRC, IRGM1, GBP6, BST2, IFITM3, GBP9, AXL, STAT1, H2-Q7, IFIT3, LCN2, NLRC5, TRIM56, IFIT1, IRF7, GBP10, IIGP1, XAF1, EIF2AK2, GBP4, GBP3	2.00506e-11
GOTERM_BP_FAT	GO:0009605~response to external stimulus	33	HMGB2, IFITM3, BMPR2, RSAD2, B2M, NLRC5, OASL2, DDX60, GBP10, IIGP1, SPP1, H2-K1, GBP7, PTPRC, GBP6, BST2, GBP9, AXL, STAT1, LGALS9, CCNB1, LCN2, IFIT3, DDX58, TRIM56, IFIT1, PDGFRA, H2-T23, OAS1A, EIF2AK2, GBP4, OAS1G, GBP3	2.07655e-09
GOTERM_BP_FAT	GO:0071345~cellular response to cytokine stimulus	18	PTPRC, GBP7, IRGM1, GBP6, IFITM3, GBP9, AXL, STAT1, H2-Q7, IFIT3, LCN2, NLRC5, IFIT1, IRF7, GBP10, IIGP1, GBP4, GBP3	9.86071e-09
GOTERM_BP_FAT	GO:0010033~response to organic substance	35	HMGB2, IFITM3, BMPR2, B2M, ALDH1A1, NLRC5, GBP10, IIGP1, MSN, XAF1, SPP1, PTPRC, GBP7, IRGM1, GBP6, BST2, CFB, GBP9, AXL, IGF2, STAT1, H2-Q7, LGALS9, CCNB1, LCN2, DDX58, IFIT3, TRIM56, IFIT1, IRF7, PDGFRA, GBP4, EIF2AK2, GBP3, IGFBP5	6.95812e-08
GOTERM_BP_FAT	GO:0071310~cellular response to organic substance	27	HMGB2, IFITM3, BMPR2, B2M, NLRC5, GBP10, IIGP1, MSN, GBP7, PTPRC, IRGM1, GBP6, GBP9, AXL, IGF2, STAT1, H2-Q7, IFIT3, LCN2, CCNB1, IFIT1, IRF7, PDGFRA, EIF2AK2, GBP4, GBP3, IGFBP5	9.79443e-06
GOTERM_BP_FAT	GO:0070887~cellular response to chemical stimulus	29	HMGB2, IFITM3, BMPR2, B2M, NLRC5, GBP10, IIGP1, MSN, SPP1, GBP7, PTPRC, IRGM1, GBP6, GBP9, AXL, IGF2, STAT1, H2-Q7, LGALS9, CCNB1, IFIT3, LCN2, IFIT1, IRF7, PDGFRA, EIF2AK2, GBP4, GBP3, IGFBP5	4.38509e-05
Annotation Cluster 3	Enrichment Score: 8.53800933604227
Category	Term	Count	Genes	FDR
GOTERM_BP_FAT	GO:0016032~viral process	23	PTPRC, BST2, IFITM3, FAM111A, AXL, RSAD2, STAT1, LGALS9, LCN2, DDX58, IFIT3, TRIM30A, NLRC5, TRIM56, IFIT1, OASL2, DDX60, TAP1, OAS1A, EIF2AK2, GBP4, OAS1G, TOP2A	8.49014e-14
GOTERM_BP_FAT	GO:0044764~multi-organism cellular process	23	PTPRC, BST2, IFITM3, FAM111A, AXL, RSAD2, STAT1, LGALS9, LCN2, DDX58, IFIT3, TRIM30A, NLRC5, TRIM56, IFIT1, OASL2, DDX60, TAP1, OAS1A, EIF2AK2, GBP4, OAS1G, TOP2A	1.88738e-13
GOTERM_BP_FAT	GO:0050792~regulation of viral process	15	BST2, IFITM3, FAM111A, RSAD2, STAT1, DDX58, TRIM56, TRIM30A, IFIT1, DDX60, TAP1, OAS1A, GBP4, EIF2AK2, TOP2A	5.94743e-09
GOTERM_BP_FAT	GO:0043903~regulation of symbiosis, encompassing mutualism through parasitism	15	BST2, IFITM3, FAM111A, RSAD2, STAT1, DDX58, TRIM56, TRIM30A, IFIT1, DDX60, TAP1, OAS1A, GBP4, EIF2AK2, TOP2A	2.10591e-08
GOTERM_BP_FAT	GO:0043900~regulation of multi-organism process	16	BST2, IFITM3, FAM111A, RSAD2, STAT1, LGALS9, DDX58, TRIM56, TRIM30A, IFIT1, DDX60, TAP1, OAS1A, EIF2AK2, GBP4, TOP2A	7.0536e-08
GOTERM_BP_FAT	GO:0048525~negative regulation of viral process	8	TRIM56, BST2, IFITM3, FAM111A, RSAD2, OAS1A, STAT1, EIF2AK2	0.00011826
GOTERM_BP_FAT	GO:0019058~viral life cycle	10	TRIM56, TRIM30A, BST2, IFITM3, TAP1, FAM111A, AXL, RSAD2, EIF2AK2, TOP2A	0.000207844
GOTERM_BP_FAT	GO:1903900~regulation of viral life cycle	8	TRIM56, TRIM30A, BST2, IFITM3, FAM111A, RSAD2, EIF2AK2, TOP2A	0.00168536
GOTERM_BP_FAT	GO:0043901~negative regulation of multi-organism process	8	TRIM56, BST2, IFITM3, FAM111A, RSAD2, OAS1A, STAT1, EIF2AK2	0.0024118
GOTERM_BP_FAT	GO:0045069~regulation of viral genome replication	6	BST2, IFITM3, FAM111A, RSAD2, EIF2AK2, TOP2A	0.0141535
GOTERM_BP_FAT	GO:1903901~negative regulation of viral life cycle	6	TRIM56, BST2, IFITM3, FAM111A, RSAD2, EIF2AK2	0.0171218
GOTERM_BP_FAT	GO:0019079~viral genome replication	6	BST2, IFITM3, FAM111A, RSAD2, EIF2AK2, TOP2A	0.0259451
GOTERM_BP_FAT	GO:0045071~negative regulation of viral genome replication	5	BST2, IFITM3, FAM111A, RSAD2, EIF2AK2	0.0276719
Annotation Cluster 4	Enrichment Score: 7.997966460135362
Category	Term	Count	Genes	FDR
GOTERM_BP_FAT	GO:0034341~response to interferon-gamma	11	GBP7, NLRC5, GBP6, BST2, IFITM3, GBP9, GBP10, STAT1, GBP4, H2-Q7, GBP3	8.10148e-09
GOTERM_BP_FAT	GO:0071345~cellular response to cytokine stimulus	18	PTPRC, GBP7, IRGM1, GBP6, IFITM3, GBP9, AXL, STAT1, H2-Q7, IFIT3, LCN2, NLRC5, IFIT1, IRF7, GBP10, IIGP1, GBP4, GBP3	9.86071e-09
GOTERM_BP_FAT	GO:0071346~cellular response to interferon-gamma	9	GBP7, NLRC5, GBP6, GBP9, GBP10, STAT1, GBP4, H2-Q7, GBP3	6.42432e-07
GOTERM_BP_FAT	GO:0050830~defense response to Gram-positive bacterium	8	GBP7, HMGB2, GBP6, GBP9, GBP10, H2-T23, GBP3, B2M	7.65499e-05
GOTERM_BP_FAT	GO:0042832~defense response to protozoan	6	GBP7, GBP6, GBP9, GBP10, IIGP1, GBP3	0.000124142
GOTERM_BP_FAT	GO:0009617~response to bacterium	15	H2-K1, GBP7, GBP6, HMGB2, GBP9, AXL, STAT1, LGALS9, B2M, LCN2, GBP10, IIGP1, H2-T23, EIF2AK2, GBP3	0.000172319
GOTERM_BP_FAT	GO:0042742~defense response to bacterium	11	H2-K1, GBP7, HMGB2, GBP6, GBP9, GBP10, IIGP1, H2-T23, GBP3, LGALS9, B2M	0.000212615
GOTERM_BP_FAT	GO:0001562~response to protozoan	6	GBP7, GBP6, GBP9, GBP10, IIGP1, GBP3	0.000239705
GOTERM_BP_FAT	GO:0044406~adhesion of symbiont to host	4	GBP7, GBP6, GBP9, GBP3	0.0349287
Annotation Cluster 5	Enrichment Score: 5.167724096583426
Category	Term	Count	Genes	FDR
GOTERM_BP_FAT	GO:0034340~response to type I interferon	6	TRIM56, NLRC5, IFIT1, IFITM3, IRF7, STAT1	7.09188e-05
GOTERM_BP_FAT	GO:0071357~cellular response to type I interferon	5	NLRC5, IFIT1, IFITM3, IRF7, STAT1	0.00156694
GOTERM_BP_FAT	GO:0060337~type I interferon signaling pathway	4	NLRC5, IFITM3, IRF7, STAT1	0.0863644
GOTERM_BP_FAT	GO:0019221~cytokine-mediated signaling pathway	7	PTPRC, NLRC5, IFITM3, IRF7, AXL, IIGP1, STAT1	2.00073
Annotation Cluster 6	Enrichment Score: 4.825942296821405
Category	Term	Count	Genes	FDR
GOTERM_BP_FAT	GO:0050776~regulation of immune response	17	H2-K1, PTPRC, HMGB2, BST2, CFB, C4B, RSAD2, IGF2, LGALS9, B2M, DDX58, NLRC5, TRIM30A, IRF7, DDX60, TAP1, H2-T23	8.16367e-07
GOTERM_BP_FAT	GO:0002682~regulation of immune system process	22	H2-K1, PTPRC, HMGB2, BST2, CFB, C4B, AXL, RSAD2, IGF2, LGALS9, B2M, DDX58, NLRC5, TRIM30A, IFIT1, IRF7, DDX60, TAP1, H2-T23, MSN, EIF2AK2, GBP4	2.37166e-06
GOTERM_BP_FAT	GO:0045088~regulation of innate immune response	11	DDX58, TRIM30A, NLRC5, HMGB2, DDX60, IRF7, TAP1, RSAD2, H2-T23, IGF2, LGALS9	1.00606e-05
GOTERM_BP_FAT	GO:0050778~positive regulation of immune response	14	DDX58, H2-K1, TRIM30A, PTPRC, NLRC5, HMGB2, C4B, CFB, IRF7, DDX60, RSAD2, H2-T23, LGALS9, B2M	2.15688e-05
GOTERM_BP_FAT	GO:0002684~positive regulation of immune system process	17	H2-K1, PTPRC, HMGB2, CFB, C4B, AXL, RSAD2, IGF2, LGALS9, B2M, DDX58, NLRC5, TRIM30A, IRF7, DDX60, TAP1, H2-T23	2.26778e-05
GOTERM_BP_FAT	GO:0002697~regulation of immune effector process	13	DDX58, H2-K1, PTPRC, IFIT1, BST2, DDX60, TAP1, RSAD2, H2-T23, IGF2, GBP4, LGALS9, B2M	5.51967e-05
GOTERM_BP_FAT	GO:0001816~cytokine production	15	HMGB2, BST2, AXL, RSAD2, LGALS9, B2M, DDX58, IRF9, TRIM30A, TRIM56, DDX60, IRF7, H2-T23, GBP4, EIF2AK2	5.86495e-05
GOTERM_BP_FAT	GO:0045089~positive regulation of innate immune response	9	DDX58, TRIM30A, NLRC5, HMGB2, DDX60, IRF7, RSAD2, H2-T23, LGALS9	0.000337924
GOTERM_BP_FAT	GO:0002443~leukocyte mediated immunity	11	H2-K1, PTPRC, BST2, C4B, IRF7, TAP1, RSAD2, H2-T23, IGF2, LGALS9, B2M	0.000556583
GOTERM_BP_FAT	GO:0002449~lymphocyte mediated immunity	10	H2-K1, PTPRC, C4B, IRF7, TAP1, RSAD2, H2-T23, IGF2, LGALS9, B2M	0.0006807
GOTERM_BP_FAT	GO:0001817~regulation of cytokine production	13	HMGB2, BST2, AXL, RSAD2, LGALS9, B2M, DDX58, TRIM30A, DDX60, IRF7, H2-T23, GBP4, EIF2AK2	0.00129017
GOTERM_BP_FAT	GO:0031347~regulation of defense response	13	DDX58, TRIM30A, NLRC5, HMGB2, IFIT1, IRF7, DDX60, TAP1, RSAD2, H2-T23, IGF2, GBP4, LGALS9	0.00260122
GOTERM_BP_FAT	GO:0048584~positive regulation of response to stimulus	21	H2-K1, PTPRC, HMGB2, BST2, CFB, C4B, AXL, BMPR2, RSAD2, IGF2, LGALS9, B2M, DDX58, NLRC5, TRIM30A, IRF7, DDX60, PDGFRA, H2-T23, EIF2AK2, IGFBP5	0.0076354
GOTERM_BP_FAT	GO:0031349~positive regulation of defense response	9	DDX58, TRIM30A, NLRC5, HMGB2, DDX60, IRF7, RSAD2, H2-T23, LGALS9	0.0127385
GOTERM_BP_FAT	GO:0080134~regulation of response to stress	16	HMGB2, RSAD2, IGF2, LGALS9, DDX58, NLRC5, TRIM30A, IFIT1, DDX60, IRF7, TAP1, PDGFRA, H2-T23, GBP4, EIF2AK2, SPP1	0.0308935
GOTERM_BP_FAT	GO:0002253~activation of immune response	9	DDX58, PTPRC, TRIM30A, C4B, CFB, DDX60, IRF7, RSAD2, LGALS9	0.0314225
GOTERM_BP_FAT	GO:0002819~regulation of adaptive immune response	7	H2-K1, PTPRC, IRF7, RSAD2, H2-T23, LGALS9, B2M	0.0385722
GOTERM_BP_FAT	GO:0002221~pattern recognition receptor signaling pathway	6	DDX58, TRIM30A, DDX60, IRF7, RSAD2, LGALS9	0.0746784
GOTERM_BP_FAT	GO:0001819~positive regulation of cytokine production	9	DDX58, HMGB2, DDX60, IRF7, RSAD2, H2-T23, EIF2AK2, LGALS9, B2M	0.0982752
GOTERM_BP_FAT	GO:0002460~adaptive immune response based on somatic recombination of immune receptors built from immunoglobulin superfamily domains	8	H2-K1, PTPRC, C4B, IRF7, RSAD2, H2-T23, LGALS9, B2M	0.100529
GOTERM_BP_FAT	GO:0002758~innate immune response-activating signal transduction	6	DDX58, TRIM30A, DDX60, IRF7, RSAD2, LGALS9	0.109861
GOTERM_BP_FAT	GO:0002218~activation of innate immune response	6	DDX58, TRIM30A, DDX60, IRF7, RSAD2, LGALS9	0.145119
GOTERM_BP_FAT	GO:0051240~positive regulation of multicellular organismal process	17	PTPRC, HMGB2, AXL, BMPR2, RSAD2, IGF2, CDC20, LGALS9, B2M, DDX58, CCNB1, DDX60, IRF7, PDGFRA, H2-T23, EIF2AK2, SPP1	0.244256
GOTERM_BP_FAT	GO:0002757~immune response-activating signal transduction	7	DDX58, PTPRC, TRIM30A, DDX60, IRF7, RSAD2, LGALS9	0.696074
GOTERM_BP_FAT	GO:0002764~immune response-regulating signaling pathway	7	DDX58, PTPRC, TRIM30A, DDX60, IRF7, RSAD2, LGALS9	0.9823
GOTERM_BP_FAT	GO:0002224~toll-like receptor signaling pathway	4	TRIM30A, IRF7, RSAD2, LGALS9	5.56693
Annotation Cluster 7	Enrichment Score: 3.607350077268818
Category	Term	Count	Genes	FDR
GOTERM_BP_FAT	GO:0019058~viral life cycle	10	TRIM56, TRIM30A, BST2, IFITM3, TAP1, FAM111A, AXL, RSAD2, EIF2AK2, TOP2A	0.000207844
GOTERM_BP_FAT	GO:0051701~interaction with host	5	TRIM56, TRIM30A, IFITM3, TAP1, AXL	0.444494
GOTERM_BP_FAT	GO:0030260~entry into host cell	4	TRIM56, TRIM30A, IFITM3, AXL	1.07013
GOTERM_BP_FAT	GO:0051828~entry into other organism involved in symbiotic interaction	4	TRIM56, TRIM30A, IFITM3, AXL	1.07013
GOTERM_BP_FAT	GO:0051806~entry into cell of other organism involved in symbiotic interaction	4	TRIM56, TRIM30A, IFITM3, AXL	1.07013
GOTERM_BP_FAT	GO:0044409~entry into host	4	TRIM56, TRIM30A, IFITM3, AXL	1.07013
GOTERM_BP_FAT	GO:0046718~viral entry into host cell	4	TRIM56, TRIM30A, IFITM3, AXL	1.07013
GOTERM_BP_FAT	GO:0046596~regulation of viral entry into host cell	3	TRIM56, TRIM30A, IFITM3	8.24377
Annotation Cluster 8	Enrichment Score: 3.422547587357378
Category	Term	Count	Genes	FDR
GOTERM_BP_FAT	GO:0009617~response to bacterium	15	H2-K1, GBP7, GBP6, HMGB2, GBP9, AXL, STAT1, LGALS9, B2M, LCN2, GBP10, IIGP1, H2-T23, EIF2AK2, GBP3	0.000172319
GOTERM_BP_FAT	GO:0032496~response to lipopolysaccharide	9	LCN2, HMGB2, GBP6, AXL, GBP10, STAT1, EIF2AK2, LGALS9, B2M	0.166099
GOTERM_BP_FAT	GO:0002237~response to molecule of bacterial origin	9	LCN2, HMGB2, GBP6, AXL, GBP10, STAT1, EIF2AK2, LGALS9, B2M	0.210638
GOTERM_BP_FAT	GO:0071222~cellular response to lipopolysaccharide	7	LCN2, HMGB2, GBP6, AXL, GBP10, STAT1, B2M	0.375802
GOTERM_BP_FAT	GO:0071219~cellular response to molecule of bacterial origin	7	LCN2, HMGB2, GBP6, AXL, GBP10, STAT1, B2M	0.449195
GOTERM_BP_FAT	GO:0071216~cellular response to biotic stimulus	7	LCN2, HMGB2, GBP6, AXL, GBP10, STAT1, B2M	0.682336
GOTERM_BP_FAT	GO:1901700~response to oxygen-containing compound	16	GBP6, HMGB2, AXL, IGF2, STAT1, LGALS9, B2M, LCN2, ALDH1A1, CCNB1, GBP10, PDGFRA, MSN, EIF2AK2, IGFBP5, SPP1	1.32792
GOTERM_BP_FAT	GO:0033993~response to lipid	12	LCN2, CCNB1, HMGB2, GBP6, AXL, GBP10, MSN, STAT1, EIF2AK2, LGALS9, B2M, SPP1	1.38951
GOTERM_BP_FAT	GO:0071396~cellular response to lipid	9	LCN2, CCNB1, HMGB2, GBP6, AXL, GBP10, MSN, STAT1, B2M	2.24279
GOTERM_BP_FAT	GO:1901701~cellular response to oxygen-containing compound	12	LCN2, CCNB1, HMGB2, GBP6, AXL, PDGFRA, GBP10, IGF2, MSN, STAT1, IGFBP5, B2M	2.44571
GOTERM_BP_FAT	GO:0042493~response to drug	7	LCN2, CCNB1, ALDH1A1, HMGB2, IGF2, STAT1, B2M	9.24846
Annotation Cluster 9	Enrichment Score: 2.5026261021999376
Category	Term	Count	Genes	FDR
GOTERM_BP_FAT	GO:0019221~cytokine-mediated signaling pathway	7	PTPRC, NLRC5, IFITM3, IRF7, AXL, IIGP1, STAT1	2.00073
GOTERM_BP_FAT	GO:0001959~regulation of cytokine-mediated signaling pathway	4	PTPRC, NLRC5, IRF7, AXL	5.20065
GOTERM_BP_FAT	GO:0060759~regulation of response to cytokine stimulus	4	PTPRC, NLRC5, IRF7, AXL	6.34287
GOTERM_BP_FAT	GO:0001961~positive regulation of cytokine-mediated signaling pathway	3	NLRC5, IRF7, AXL	7.71375
GOTERM_BP_FAT	GO:0060760~positive regulation of response to cytokine stimulus	3	NLRC5, IRF7, AXL	8.24377
Annotation Cluster 10	Enrichment Score: 2.494059713498847
Category	Term	Count	Genes	FDR
GOTERM_BP_FAT	GO:0002474~antigen processing and presentation of peptide antigen via MHC class I	9	H2-K1, H2-Q4, TAP1, H2-T22, H2-T23, H2-Q6, H2-Q7, PSMB8, B2M	3.33574e-07
GOTERM_BP_FAT	GO:0050776~regulation of immune response	17	H2-K1, PTPRC, HMGB2, BST2, CFB, C4B, RSAD2, IGF2, LGALS9, B2M, DDX58, NLRC5, TRIM30A, IRF7, DDX60, TAP1, H2-T23	8.16367e-07
GOTERM_BP_FAT	GO:0048002~antigen processing and presentation of peptide antigen	9	H2-K1, H2-Q4, TAP1, H2-T22, H2-T23, H2-Q6, H2-Q7, PSMB8, B2M	2.05279e-06
GOTERM_BP_FAT	GO:0045088~regulation of innate immune response	11	DDX58, TRIM30A, NLRC5, HMGB2, DDX60, IRF7, TAP1, RSAD2, H2-T23, IGF2, LGALS9	1.00606e-05
GOTERM_BP_FAT	GO:0050778~positive regulation of immune response	14	DDX58, H2-K1, TRIM30A, PTPRC, NLRC5, HMGB2, C4B, CFB, IRF7, DDX60, RSAD2, H2-T23, LGALS9, B2M	2.15688e-05
GOTERM_BP_FAT	GO:0002684~positive regulation of immune system process	17	H2-K1, PTPRC, HMGB2, CFB, C4B, AXL, RSAD2, IGF2, LGALS9, B2M, DDX58, NLRC5, TRIM30A, IRF7, DDX60, TAP1, H2-T23	2.26778e-05
GOTERM_BP_FAT	GO:0002697~regulation of immune effector process	13	DDX58, H2-K1, PTPRC, IFIT1, BST2, DDX60, TAP1, RSAD2, H2-T23, IGF2, GBP4, LGALS9, B2M	5.51967e-05
GOTERM_BP_FAT	GO:0019882~antigen processing and presentation	9	H2-K1, H2-Q4, TAP1, H2-T22, H2-T23, H2-Q6, H2-Q7, PSMB8, B2M	0.000105791
GOTERM_BP_FAT	GO:0001910~regulation of leukocyte mediated cytotoxicity	7	H2-K1, PTPRC, TAP1, H2-T23, IGF2, LGALS9, B2M	0.000218832
GOTERM_BP_FAT	GO:0031341~regulation of cell killing	7	H2-K1, PTPRC, TAP1, H2-T23, IGF2, LGALS9, B2M	0.0005186
GOTERM_BP_FAT	GO:0002443~leukocyte mediated immunity	11	H2-K1, PTPRC, BST2, C4B, IRF7, TAP1, RSAD2, H2-T23, IGF2, LGALS9, B2M	0.000556583
GOTERM_BP_FAT	GO:0002703~regulation of leukocyte mediated immunity	9	H2-K1, PTPRC, BST2, TAP1, RSAD2, H2-T23, IGF2, LGALS9, B2M	0.000615036
GOTERM_BP_FAT	GO:0002449~lymphocyte mediated immunity	10	H2-K1, PTPRC, C4B, IRF7, TAP1, RSAD2, H2-T23, IGF2, LGALS9, B2M	0.0006807
GOTERM_BP_FAT	GO:0001911~negative regulation of leukocyte mediated cytotoxicity	5	PTPRC, TAP1, H2-T23, IGF2, LGALS9	0.00127194
GOTERM_BP_FAT	GO:0002706~regulation of lymphocyte mediated immunity	8	H2-K1, PTPRC, TAP1, RSAD2, H2-T23, IGF2, LGALS9, B2M	0.00139752
GOTERM_BP_FAT	GO:0002704~negative regulation of leukocyte mediated immunity	6	PTPRC, BST2, TAP1, H2-T23, IGF2, LGALS9	0.00174544
GOTERM_BP_FAT	GO:0031342~negative regulation of cell killing	5	PTPRC, TAP1, H2-T23, IGF2, LGALS9	0.00230572
GOTERM_BP_FAT	GO:0001909~leukocyte mediated cytotoxicity	7	H2-K1, PTPRC, TAP1, H2-T23, IGF2, LGALS9, B2M	0.00239161
GOTERM_BP_FAT	GO:0002478~antigen processing and presentation of exogenous peptide antigen	6	H2-K1, TAP1, H2-T23, H2-Q7, PSMB8, B2M	0.00282607
GOTERM_BP_FAT	GO:0019884~antigen processing and presentation of exogenous antigen	6	H2-K1, TAP1, H2-T23, H2-Q7, PSMB8, B2M	0.00515512
GOTERM_BP_FAT	GO:0001906~cell killing	7	H2-K1, PTPRC, TAP1, H2-T23, IGF2, LGALS9, B2M	0.00584454
GOTERM_BP_FAT	GO:0002479~antigen processing and presentation of exogenous peptide antigen via MHC class I, TAP-dependent	5	H2-K1, H2-T23, H2-Q7, PSMB8, B2M	0.00700092
GOTERM_BP_FAT	GO:0050777~negative regulation of immune response	7	PTPRC, NLRC5, BST2, TAP1, H2-T23, IGF2, LGALS9	0.0120253
GOTERM_BP_FAT	GO:0042590~antigen processing and presentation of exogenous peptide antigen via MHC class I	5	H2-K1, H2-T23, H2-Q7, PSMB8, B2M	0.0131946
GOTERM_BP_FAT	GO:0002711~positive regulation of T cell mediated immunity	5	H2-K1, PTPRC, RSAD2, H2-T23, B2M	0.0184495
GOTERM_BP_FAT	GO:0002707~negative regulation of lymphocyte mediated immunity	5	PTPRC, TAP1, H2-T23, IGF2, LGALS9	0.0205019
GOTERM_BP_FAT	GO:0045824~negative regulation of innate immune response	5	NLRC5, TAP1, H2-T23, IGF2, LGALS9	0.0276719
GOTERM_BP_FAT	GO:0002819~regulation of adaptive immune response	7	H2-K1, PTPRC, IRF7, RSAD2, H2-T23, LGALS9, B2M	0.0385722
GOTERM_BP_FAT	GO:0002483~antigen processing and presentation of endogenous peptide antigen	4	H2-K1, TAP1, H2-T23, B2M	0.0428761
GOTERM_BP_FAT	GO:0045953~negative regulation of natural killer cell mediated cytotoxicity	4	TAP1, H2-T23, IGF2, LGALS9	0.0428761
GOTERM_BP_FAT	GO:0002716~negative regulation of natural killer cell mediated immunity	4	TAP1, H2-T23, IGF2, LGALS9	0.0519267
GOTERM_BP_FAT	GO:0019883~antigen processing and presentation of endogenous antigen	4	H2-K1, TAP1, H2-T23, B2M	0.0621475
GOTERM_BP_FAT	GO:0002698~negative regulation of immune effector process	6	PTPRC, BST2, TAP1, H2-T23, IGF2, LGALS9	0.0816094
GOTERM_BP_FAT	GO:0001916~positive regulation of T cell mediated cytotoxicity	4	H2-K1, PTPRC, H2-T23, B2M	0.100491
GOTERM_BP_FAT	GO:0002460~adaptive immune response based on somatic recombination of immune receptors built from immunoglobulin superfamily domains	8	H2-K1, PTPRC, C4B, IRF7, RSAD2, H2-T23, LGALS9, B2M	0.100529
GOTERM_BP_FAT	GO:0002709~regulation of T cell mediated immunity	5	H2-K1, PTPRC, RSAD2, H2-T23, B2M	0.122463
GOTERM_BP_FAT	GO:0002250~adaptive immune response	9	H2-K1, PTPRC, C4B, IRF7, TAP1, RSAD2, H2-T23, LGALS9, B2M	0.141828
GOTERM_BP_FAT	GO:0002683~negative regulation of immune system process	9	PTPRC, TRIM30A, NLRC5, BST2, TAP1, AXL, H2-T23, IGF2, LGALS9	0.177941
GOTERM_BP_FAT	GO:0001914~regulation of T cell mediated cytotoxicity	4	H2-K1, PTPRC, H2-T23, B2M	0.217472
GOTERM_BP_FAT	GO:0022610~biological adhesion	17	PTPRC, GBP7, GBP6, GBP9, AXL, RSAD2, IGF2, STAT1, LGALS9, B2M, LGALS3BP, PDGFRA, H2-T23, MSN, GBP3, LCP1, SPP1	0.242477
GOTERM_BP_FAT	GO:0002822~regulation of adaptive immune response based on somatic recombination of immune receptors built from immunoglobulin superfamily domains	6	H2-K1, PTPRC, RSAD2, H2-T23, LGALS9, B2M	0.314471
GOTERM_BP_FAT	GO:0002456~T cell mediated immunity	5	H2-K1, PTPRC, RSAD2, H2-T23, B2M	0.601407
GOTERM_BP_FAT	GO:0002708~positive regulation of lymphocyte mediated immunity	5	H2-K1, PTPRC, RSAD2, H2-T23, B2M	0.652658
GOTERM_BP_FAT	GO:0001913~T cell mediated cytotoxicity	4	H2-K1, PTPRC, H2-T23, B2M	0.657318
GOTERM_BP_FAT	GO:0002824~positive regulation of adaptive immune response based on somatic recombination of immune receptors built from immunoglobulin superfamily domains	5	H2-K1, PTPRC, RSAD2, H2-T23, B2M	0.735255
GOTERM_BP_FAT	GO:0042269~regulation of natural killer cell mediated cytotoxicity	4	TAP1, H2-T23, IGF2, LGALS9	0.762378
GOTERM_BP_FAT	GO:0002715~regulation of natural killer cell mediated immunity	4	TAP1, H2-T23, IGF2, LGALS9	0.818683
GOTERM_BP_FAT	GO:0002821~positive regulation of adaptive immune response	5	H2-K1, PTPRC, RSAD2, H2-T23, B2M	0.922263
GOTERM_BP_FAT	GO:0002699~positive regulation of immune effector process	6	H2-K1, PTPRC, DDX60, RSAD2, H2-T23, B2M	0.939572
GOTERM_BP_FAT	GO:0001912~positive regulation of leukocyte mediated cytotoxicity	4	H2-K1, PTPRC, H2-T23, B2M	1.07013
GOTERM_BP_FAT	GO:0002428~antigen processing and presentation of peptide antigen via MHC class Ib	3	TAP1, H2-T23, B2M	1.20567
GOTERM_BP_FAT	GO:0002705~positive regulation of leukocyte mediated immunity	5	H2-K1, PTPRC, RSAD2, H2-T23, B2M	1.30483
GOTERM_BP_FAT	GO:0002700~regulation of production of molecular mediator of immune response	5	PTPRC, BST2, RSAD2, H2-T23, B2M	1.48496
GOTERM_BP_FAT	GO:0031343~positive regulation of cell killing	4	H2-K1, PTPRC, H2-T23, B2M	1.6176
GOTERM_BP_FAT	GO:0019885~antigen processing and presentation of endogenous peptide antigen via MHC class I	3	H2-K1, TAP1, B2M	1.69788
GOTERM_BP_FAT	GO:0042267~natural killer cell mediated cytotoxicity	4	TAP1, H2-T23, IGF2, LGALS9	1.8968
GOTERM_BP_FAT	GO:0002475~antigen processing and presentation via MHC class Ib	3	TAP1, H2-T23, B2M	2.26872
GOTERM_BP_FAT	GO:0002228~natural killer cell mediated immunity	4	TAP1, H2-T23, IGF2, LGALS9	2.31291
GOTERM_BP_FAT	GO:0098602~single organism cell adhesion	10	PTPRC, AXL, PDGFRA, RSAD2, H2-T23, IGF2, MSN, LCP1, LGALS9, B2M	3.77993
GOTERM_BP_FAT	GO:0002702~positive regulation of production of molecular mediator of immune response	4	PTPRC, RSAD2, H2-T23, B2M	4.03157
GOTERM_BP_FAT	GO:0007159~leukocyte cell-cell adhesion	8	PTPRC, RSAD2, H2-T23, IGF2, MSN, LCP1, LGALS9, B2M	4.10023
GOTERM_BP_FAT	GO:0031348~negative regulation of defense response	5	NLRC5, TAP1, H2-T23, IGF2, LGALS9	4.72107
GOTERM_BP_FAT	GO:0006959~humoral immune response	5	PTPRC, C4B, CFB, H2-T23, B2M	7.09181
GOTERM_BP_FAT	GO:0046640~regulation of alpha-beta T cell proliferation	3	PTPRC, H2-T23, LGALS9	7.71375
GOTERM_BP_FAT	GO:0002440~production of molecular mediator of immune response	5	PTPRC, BST2, RSAD2, H2-T23, B2M	7.78277
GOTERM_BP_FAT	GO:0016337~single organismal cell-cell adhesion	9	PTPRC, PDGFRA, RSAD2, H2-T23, IGF2, MSN, LCP1, LGALS9, B2M	8.45263
Annotation Cluster 11	Enrichment Score: 2.1933570806421745
Category	Term	Count	Genes	FDR
GOTERM_BP_FAT	GO:0032606~type I interferon production	6	DDX58, IRF9, TRIM56, HMGB2, IRF7, GBP4	0.00604023
GOTERM_BP_FAT	GO:0032608~interferon-beta production	4	DDX58, TRIM56, HMGB2, IRF7	0.818683
GOTERM_BP_FAT	GO:0032479~regulation of type I interferon production	4	DDX58, HMGB2, IRF7, GBP4	2.42497
GOTERM_BP_FAT	GO:0032647~regulation of interferon-alpha production	3	DDX58, IRF7, GBP4	3.63626
GOTERM_BP_FAT	GO:0032607~interferon-alpha production	3	DDX58, IRF7, GBP4	4.02327
GOTERM_BP_FAT	GO:0032728~positive regulation of interferon-beta production	3	DDX58, HMGB2, IRF7	8.24377
Annotation Cluster 12	Enrichment Score: 2.114492578609608
Category	Term	Count	Genes	FDR
GOTERM_BP_FAT	GO:0002460~adaptive immune response based on somatic recombination of immune receptors built from immunoglobulin superfamily domains	8	H2-K1, PTPRC, C4B, IRF7, RSAD2, H2-T23, LGALS9, B2M	0.100529
Annotation Cluster 13	Enrichment Score: 1.9224537737493748
Category	Term	Count	Genes	FDR
GOTERM_BP_FAT	GO:0071222~cellular response to lipopolysaccharide	7	LCN2, HMGB2, GBP6, AXL, GBP10, STAT1, B2M	0.375802
GOTERM_BP_FAT	GO:0071219~cellular response to molecule of bacterial origin	7	LCN2, HMGB2, GBP6, AXL, GBP10, STAT1, B2M	0.449195
GOTERM_BP_FAT	GO:0071216~cellular response to biotic stimulus	7	LCN2, HMGB2, GBP6, AXL, GBP10, STAT1, B2M	0.682336
Annotation Cluster 14	Enrichment Score: 1.5948869160706851
Category	Term	Count	Genes	FDR
GOTERM_BP_FAT	GO:0051241~negative regulation of multicellular organismal process	14	H2-K1, BST2, AXL, BMPR2, STAT1, LGALS9, H19, B2M, DDX58, TRIM30A, PDGFRA, GBP4, SPP1, IGFBP5	0.388383
Annotation Cluster 1	Enrichment Score: 8.502095127624807
Category	Term	Count	Genes	FDR
GOTERM_CC_FAT	GO:0044216~other organism cell	8	GBP7, GBP6, C4B, TAP1, GBP9, AXL, IIGP1, GBP3	4.2885e-09
GOTERM_CC_FAT	GO:0044217~other organism part	8	GBP7, GBP6, C4B, TAP1, GBP9, AXL, IIGP1, GBP3	4.2885e-09
GOTERM_CC_FAT	GO:0044215~other organism	8	GBP7, GBP6, C4B, TAP1, GBP9, AXL, IIGP1, GBP3	4.2885e-09
GOTERM_CC_FAT	GO:0043657~host cell	7	GBP7, GBP6, TAP1, GBP9, AXL, IIGP1, GBP3	1.9111e-07
GOTERM_CC_FAT	GO:0018995~host	7	GBP7, GBP6, TAP1, GBP9, AXL, IIGP1, GBP3	1.9111e-07
GOTERM_CC_FAT	GO:0033643~host cell part	6	GBP7, GBP6, GBP9, AXL, IIGP1, GBP3	8.4148e-06
GOTERM_CC_FAT	GO:0020005~symbiont-containing vacuole membrane	5	GBP7, GBP6, GBP9, IIGP1, GBP3	1.9209e-05
GOTERM_CC_FAT	GO:0020003~symbiont-containing vacuole	5	GBP7, GBP6, GBP9, IIGP1, GBP3	5.72884e-05
GOTERM_CC_FAT	GO:0065010~extracellular membrane-bounded organelle	5	GBP7, GBP6, GBP9, IIGP1, GBP3	0.000134244
GOTERM_CC_FAT	GO:0030430~host cell cytoplasm	5	GBP7, GBP6, GBP9, IIGP1, GBP3	0.000269876
GOTERM_CC_FAT	GO:0033655~host cell cytoplasm part	5	GBP7, GBP6, GBP9, IIGP1, GBP3	0.000269876
GOTERM_CC_FAT	GO:0043656~intracellular region of host	5	GBP7, GBP6, GBP9, IIGP1, GBP3	0.000487802
GOTERM_CC_FAT	GO:0033646~host intracellular part	5	GBP7, GBP6, GBP9, IIGP1, GBP3	0.000487802
Annotation Cluster 2	Enrichment Score: 4.59956829291837
Category	Term	Count	Genes	FDR
GOTERM_CC_FAT	GO:0043230~extracellular organelle	28	IFITM3, B2M, ALDH1A1, LGALS3BP, GBP10, IIGP1, MSN, SPP1, H2-K1, GBP7, PTPRC, H2-Q4, GBP6, BST2, C4B, CFB, GBP9, AXL, IGF2, H2-Q6, H2-Q7, PSMB8, LCN2, H2-T23, CP, GBP4, GBP3, LCP1	0.000972481
GOTERM_CC_FAT	GO:0044421~extracellular region part	32	FMOD, HMGB2, IFITM3, BMPR2, B2M, ALDH1A1, LGALS3BP, GBP10, IIGP1, MSN, SPP1, H2-K1, GBP7, PTPRC, H2-Q4, GBP6, BST2, C4B, CFB, GBP9, AXL, IGF2, H2-Q6, H2-Q7, PSMB8, LCN2, H2-T23, CP, GBP4, GBP3, LCP1, IGFBP5	0.0161801
GOTERM_CC_FAT	GO:0070062~extracellular exosome	25	IFITM3, B2M, ALDH1A1, LGALS3BP, GBP10, MSN, SPP1, H2-K1, PTPRC, GBP6, H2-Q4, BST2, C4B, CFB, GBP9, AXL, IGF2, H2-Q6, H2-Q7, PSMB8, LCN2, H2-T23, CP, GBP4, LCP1	0.0408769
GOTERM_CC_FAT	GO:1903561~extracellular vesicle	25	IFITM3, B2M, ALDH1A1, LGALS3BP, GBP10, MSN, SPP1, H2-K1, PTPRC, GBP6, H2-Q4, BST2, C4B, CFB, GBP9, AXL, IGF2, H2-Q6, H2-Q7, PSMB8, LCN2, H2-T23, CP, GBP4, LCP1	0.044965
GOTERM_CC_FAT	GO:0005576~extracellular region	33	FMOD, HMGB2, IFITM3, BMPR2, B2M, ALDH1A1, LGALS3BP, GBP10, IIGP1, MSN, SPP1, H2-K1, GBP7, PTPRC, H2-Q4, GBP6, BST2, C4B, CFB, GBP9, AXL, IGF2, H2-Q6, H2-Q7, PSMB8, LGALS9, LCN2, H2-T23, CP, GBP4, GBP3, LCP1, IGFBP5	0.101054
GOTERM_CC_FAT	GO:0031988~membrane-bounded vesicle	27	IFITM3, B2M, ALDH1A1, LGALS3BP, TAP1, GBP10, MSN, SPP1, H2-K1, PTPRC, H2-Q4, IRGM1, GBP6, BST2, C4B, CFB, GBP9, AXL, IGF2, H2-Q6, H2-Q7, PSMB8, LCN2, H2-T23, CP, GBP4, LCP1	0.350725
Annotation Cluster 3	Enrichment Score: 3.1244569671851976
Category	Term	Count	Genes	FDR
GOTERM_CC_FAT	GO:0042612~MHC class I protein complex	6	H2-K1, H2-Q4, H2-T23, H2-Q6, H2-Q7, B2M	4.31581e-06
GOTERM_CC_FAT	GO:0042611~MHC protein complex	6	H2-K1, H2-Q4, H2-T23, H2-Q6, H2-Q7, B2M	0.000112832
GOTERM_CC_FAT	GO:0005797~Golgi medial cisterna	4	H2-K1, H2-Q4, H2-Q6, H2-Q7	0.0484295
GOTERM_CC_FAT	GO:0070971~endoplasmic reticulum exit site	4	H2-K1, H2-Q4, H2-Q6, H2-Q7	0.068619
GOTERM_CC_FAT	GO:0031985~Golgi cisterna	5	H2-K1, H2-Q4, IIGP1, H2-Q6, H2-Q7	0.914032
GOTERM_CC_FAT	GO:0005795~Golgi stack	5	H2-K1, H2-Q4, IIGP1, H2-Q6, H2-Q7	2.34348
Annotation Cluster 4	Enrichment Score: 2.9932309528303254
Category	Term	Count	Genes	FDR
GOTERM_CC_FAT	GO:0042612~MHC class I protein complex	6	H2-K1, H2-Q4, H2-T23, H2-Q6, H2-Q7, B2M	4.31581e-06
GOTERM_CC_FAT	GO:0042611~MHC protein complex	6	H2-K1, H2-Q4, H2-T23, H2-Q6, H2-Q7, B2M	0.000112832
GOTERM_CC_FAT	GO:0030670~phagocytic vesicle membrane	6	H2-K1, IRGM1, TAP1, H2-T23, H2-Q7, B2M	0.00170594
GOTERM_CC_FAT	GO:0030666~endocytic vesicle membrane	6	H2-K1, IRGM1, TAP1, H2-T23, H2-Q7, B2M	0.00602875
GOTERM_CC_FAT	GO:0045335~phagocytic vesicle	6	H2-K1, IRGM1, TAP1, H2-T23, H2-Q7, B2M	0.0152381
GOTERM_CC_FAT	GO:0009986~cell surface	13	H2-K1, PTPRC, H2-Q4, BST2, IFITM3, AXL, BMPR2, H2-Q6, H2-Q7, B2M, PDGFRA, H2-T23, MSN	0.192554
GOTERM_CC_FAT	GO:0030139~endocytic vesicle	6	H2-K1, IRGM1, TAP1, H2-T23, H2-Q7, B2M	0.427313
GOTERM_CC_FAT	GO:0071556~integral component of lumenal side of endoplasmic reticulum membrane	3	H2-K1, H2-T23, H2-Q7	1.95441
GOTERM_CC_FAT	GO:0098553~lumenal side of endoplasmic reticulum membrane	3	H2-K1, H2-T23, H2-Q7	1.95441
GOTERM_CC_FAT	GO:0030659~cytoplasmic vesicle membrane	7	H2-K1, IRGM1, TAP1, H2-T23, MSN, H2-Q7, B2M	5.40395
GOTERM_CC_FAT	GO:0012506~vesicle membrane	7	H2-K1, IRGM1, TAP1, H2-T23, MSN, H2-Q7, B2M	7.13462
GOTERM_CC_FAT	GO:0044433~cytoplasmic vesicle part	7	H2-K1, IRGM1, TAP1, H2-T23, MSN, H2-Q7, B2M	7.45631
