# Supplementary material for: AAV-miR-204 Protects from Retinal Degeneration by Attenuation of Microglia Activation and Photoreceptor Cell Death
Source: Mol Ther Nucleic Acids. 2019 Nov 18;19:144–56. doi: 10.1016/j.omtn.2019.11.005 (PMC6920266; doi:10.1016/j.omtn.2019.11.005)
Supplement: Table S5. Normalized Read Counts of the Differentially Expressed Genes between Retinas of RHO-P347S Mice (n = 2) Injected with the AAV.CMV.miR204 and Control AAV.CMV.miR204MUT Vector [file mmc6.xls]

## Sheet: Table S5
Table S5. Normalised read counts of the differentially expressed genes between retinas of RHO-P347S mice (n=2) injected with the AAV.CMV.miR204 and control AAV.CMV.miR204MUT vector.
Ensemble ID and Gene Symbol of differentially expressed genes (FDR<0.1) between retinas from RHO-P347S mice (animal number 2 and 5) injected with the AAV.CMV.miR204 (columns RHO-P347S_animalX_OS_CMV.miR204) and AAV.CMV.miR204MUT vector (columns RHO-P347S_animalX_OD_CMV.miR204MUT) in a contralateral manner. Downregulated genes (n=316) are highlighted in green, upregulated genes (n=104) in red. Abb…
EnsemblID	GeneSymbol	RHO-P347S_animal2_OD_CMV.miR204MUT	RHO-P347S_animal2_OS_CMV.miR204	RHO-P347S_animal5_OD_CMV.miR204MUT	RHO-P347S_anima5_OS_CMV.miR204	logFC	logCPM	LR	p-value	FDR
ENSMUSG00000023078	Cxcl13	30.5954	21.6273	190.286	8.16973	-4.17802	2.46595	93.1946	4.74e-22	1.77e-18
ENSMUSG00000036480	Prss56	1599.96	1133.53	6268.03	120.912	-3.00154	7.4705	14.9304	0.000111548	0.00850272
ENSMUSG00000053441	Adamts19	294.256	175.563	921.802	20.4243	-2.83474	4.81522	14.5705	0.000135012	0.00974434
ENSMUSG00000029304	Spp1	788.282	129.764	135.593	29.411	-2.49175	4.4484	290.726	3.45e-65	5.16e-61
ENSMUSG00000097824	Gm26593	41.3938	21.6273	52.414	0	-2.32822	1.4077	11.5908	0.000662792	0.0349898
ENSMUSG00000024164	C3	69.2896	45.7991	268.906	45.7505	-2.06692	3.17916	41.4366	1.22e-10	5.01e-08
ENSMUSG00000015340	Cybb	113.383	43.2547	124.198	21.2413	-1.94723	2.57865	43.6049	4.02e-11	1.82e-08
ENSMUSG00000020649	Rrm2	38.6942	16.5386	34.183	4.08486	-1.94533	0.955174	23.2059	1.46e-06	0.0002289
ENSMUSG00000025044	Msr1	41.3938	15.2664	30.7647	6.53578	-1.77381	0.979487	23.0174	1.61e-06	0.000247265
ENSMUSG00000062432	Cyp26c1	32.3952	15.2664	33.0436	5.71881	-1.72473	0.848694	19.2949	1.12e-05	0.00128717
ENSMUSG00000000184	Ccnd2	451.732	231.54	495.654	109.474	-1.57658	4.71401	51.6158	6.75e-13	4.8e-10
ENSMUSG00000073490	AI607873	50.3925	19.0829	41.0196	12.2546	-1.56027	1.34332	23.0358	1.59e-06	0.000247265
ENSMUSG00000066861	Oas1g	102.585	31.8049	44.4379	17.1564	-1.55138	2.00434	30.1142	4.07e-08	9.98e-06
ENSMUSG00000026822	Lcn2	35.0948	19.0829	141.29	40.8486	-1.49711	2.22375	25.6747	4.04e-07	7.64e-05
ENSMUSG00000097572	Gm26797	79.1882	24.1717	30.7647	13.8885	-1.47107	1.62298	21.3431	3.84e-06	0.000531196
ENSMUSG00000020914	Top2a	169.175	66.1542	99.1308	32.6789	-1.4615	2.87023	45.4734	1.55e-11	7.71e-09
ENSMUSG00000030830	Itgal	42.2937	22.8995	47.8562	11.4376	-1.45161	1.34021	17.0125	3.71e-05	0.00346741
ENSMUSG00000024053	Emilin2	45.8931	19.0829	26.207	8.16973	-1.42569	1.06077	16.8085	4.13e-05	0.00376662
ENSMUSG00000068129	Cst7	24.2964	2.54439	21.6492	13.0716	-1.41467	0.505775	10.5471	0.00116369	0.0535479
ENSMUSG00000078875	Gm14419	44.0934	15.2664	42.1591	17.1564	-1.39356	1.30615	18.9161	1.37e-05	0.00150056
ENSMUSG00000027322	Siglec1	75.5887	40.7103	83.1787	22.0583	-1.3902	2.14128	20.9692	4.67e-06	0.000617066
ENSMUSG00000021464	Ror2	31.4953	20.3551	51.2745	12.2546	-1.3797	1.22622	13.9184	0.000190916	0.0129649
ENSMUSG00000063605	Ccdc102a	33.295	13.9942	35.3225	13.0716	-1.34433	1.00654	15.2214	9.56e-05	0.00759812
ENSMUSG00000079225	Gm9531	18.8972	11.4498	128.756	44.9335	-1.343	2.02231	20.3837	6.34e-06	0.000802274
ENSMUSG00000021281	Tnfaip2	25.1962	16.5386	25.0676	4.90184	-1.32834	0.591635	10.4079	0.00125476	0.0564641
ENSMUSG00000041782	Lad1	206.969	128.492	128.756	26.1431	-1.3057	3.33196	19.7553	8.8e-06	0.00104366
ENSMUSG00000026656	Fcgr2b	59.3911	26.7161	42.1591	15.5225	-1.28123	1.55931	17.5273	2.83e-05	0.00272974
ENSMUSG00000006398	Cdc20	30.5954	16.5386	17.0915	4.08486	-1.27386	0.549849	9.86968	0.00168025	0.0695372
ENSMUSG00000079017	Ifi27l2a	44.0934	11.4498	39.8802	22.8752	-1.25528	1.32142	13.0676	0.000300453	0.0186256
ENSMUSG00000031004	Mki67	182.673	117.042	126.477	31.045	-1.25248	3.15849	20.3663	6.39e-06	0.0008028
ENSMUSG00000086949	Gm13066	56.6915	16.5386	44.4379	25.3262	-1.23213	1.57629	14.0702	0.000176113	0.0121812
ENSMUSG00000069083	Gm10259	101.685	33.0771	121.919	63.7239	-1.21454	2.68635	24.4989	7.44e-07	0.000131592
ENSMUSG00000021822	Plau	47.6929	15.2664	15.9521	10.6206	-1.20593	0.954747	10.572	0.00114815	0.0531064
ENSMUSG00000085039	Gm15927	22.4966	6.36098	23.9281	13.0716	-1.20579	0.543236	9.4101	0.00215794	0.0833064
ENSMUSG00000041431	Ccnb1	31.4953	19.0829	28.4859	8.16973	-1.19767	0.863291	10.4386	0.00123407	0.0558697
ENSMUSG00000028635	Edn2	349.148	176.835	100.27	31.8619	-1.19664	3.69319	45.3759	1.63e-11	7.84e-09
ENSMUSG00000040613	Apobec1	93.586	59.7932	83.1787	23.6922	-1.18116	2.36431	14.7869	0.000120372	0.00908259
ENSMUSG00000041559	Fmod	46.793	17.8108	25.0676	13.0716	-1.18102	1.12173	12.2311	0.000469986	0.026397
ENSMUSG00000072672	Duxbl3	187.172	85.2372	230.166	100.488	-1.16913	3.56973	57.8982	2.76e-14	3.44e-11
ENSMUSG00000062593	Lilrb4	47.6929	30.5327	26.207	5.71881	-1.16665	1.17284	9.80021	0.00174492	0.0710329
ENSMUSG00000004707	Ly9	23.3965	15.2664	27.3464	8.16973	-1.16579	0.64536	9.04824	0.00262948	0.096522
ENSMUSG00000031351	Zfp185	20.6969	10.1776	33.0436	13.8885	-1.15987	0.729165	9.91597	0.0016385	0.0685693
ENSMUSG00000073418	C4b	891.767	382.931	641.501	303.097	-1.15178	5.44207	170.975	4.53e-39	2.26e-35
ENSMUSG00000025500	1600016N20Rik	32.3952	12.722	27.3464	13.8885	-1.14069	0.885737	10.368	0.0012822	0.0571823
ENSMUSG00000028873	Cdca8	45.8931	20.3551	38.7408	17.9734	-1.13484	1.35146	13.2431	0.000273589	0.0173196
ENSMUSG00000031103	Elf4	46.793	20.3551	43.2985	20.4243	-1.1339	1.43675	13.7893	0.000204493	0.0134587
ENSMUSG00000052776	Oas1a	179.973	86.5094	108.246	47.3844	-1.11639	3.06524	32.9761	9.33e-09	2.49e-06
ENSMUSG00000048126	Col6a3	39.5941	21.6273	48.9957	19.6074	-1.11554	1.41105	12.8245	0.000342108	0.0203629
ENSMUSG00000089855	Gm15662	41.3938	31.8049	103.689	32.6789	-1.11104	2.05392	11.529	0.000685186	0.0357134
ENSMUSG00000024987	Cyp26a1	85.4872	57.2488	162.939	55.5542	-1.11084	2.82586	18.2377	1.95e-05	0.00203704
ENSMUSG00000037225	Fgf2	134.98	53.4323	35.3225	22.0583	-1.0871	2.31951	15.2562	9.39e-05	0.00749958
ENSMUSG00000039146	Ifi44l	60.291	24.1717	21.6492	13.0716	-1.08312	1.32401	10.7847	0.00102341	0.0493217
ENSMUSG00000071637	Cebpd	201.57	120.859	160.66	58.8221	-1.06841	3.40713	29.6845	5.08e-08	1.17e-05
ENSMUSG00000020689	Itgb3	38.6942	12.722	27.3464	17.9734	-1.05238	1.05265	8.94558	0.00278141	0.0994122
ENSMUSG00000026605	Cenpf	76.4886	30.5327	28.4859	17.9734	-1.04785	1.66846	11.2705	0.000787476	0.0393475
ENSMUSG00000024691	Fam111a	63.8904	35.6215	51.2745	21.2413	-1.04242	1.79999	13.3107	0.000263889	0.0167766
ENSMUSG00000000290	Itgb2	72.8891	35.6215	80.8998	39.2147	-1.03767	2.20266	16.9332	3.87e-05	0.00359285
ENSMUSG00000051506	Wdfy4	45.8931	25.4439	42.1591	17.9734	-1.03625	1.43098	11.3315	0.000762051	0.0385933
ENSMUSG00000040552	C3ar1	162.876	86.5094	143.569	65.3578	-1.02366	3.17811	30.7353	2.96e-08	7.49e-06
ENSMUSG00000029816	Gpnmb	140.379	55.9767	79.7604	49.0184	-1.02108	2.70955	18.0419	2.16e-05	0.00219623
ENSMUSG00000073489	Ifi204	75.5887	38.1659	58.1111	28.5941	-1.00197	2.02004	14.6814	0.000127296	0.00934459
ENSMUSG00000029718	Pcolce	709.094	386.748	250.676	108.657	-0.996391	4.82795	75.5768	3.51e-18	8.75e-15
ENSMUSG00000029561	Oasl2	1773.63	863.822	836.345	440.348	-0.988904	6.25718	186.982	1.45e-42	1.08e-38
ENSMUSG00000086869	Gm7809	53.0921	26.7161	42.1591	21.2413	-0.986734	1.55711	11.0453	0.00088912	0.0436956
ENSMUSG00000022148	Fyb	89.0867	45.7991	108.246	53.9202	-0.984275	2.56854	18.7799	1.47e-05	0.00158821
ENSMUSG00000097142	Gm26778	72.8891	27.9883	34.183	23.6922	-0.980061	1.71805	9.7504	0.00179284	0.0719367
ENSMUSG00000024677	Ms4a6b	46.793	22.8995	34.183	17.9734	-0.976669	1.33985	9.89858	0.00165406	0.0687965
ENSMUSG00000044583	Tlr7	41.3938	17.8108	41.0196	23.6922	-0.971588	1.36993	9.76662	0.00177709	0.0717558
ENSMUSG00000043346	Gm6741	190.771	111.953	200.54	93.1349	-0.944141	3.54896	34.6288	3.99e-09	1.15e-06
ENSMUSG00000035105	Egln3	191.671	63.6098	64.9477	55.5542	-0.942409	2.92655	10.3341	0.00130593	0.0573166
ENSMUSG00000032359	Ctsh	355.447	227.723	371.456	157.676	-0.94012	4.43404	42.9686	5.56e-11	2.44e-08
ENSMUSG00000065037	Rn7sk	18.8972	13.9942	75.2027	34.3129	-0.936401	1.53452	8.981	0.00272801	0.0984456
ENSMUSG00000032690	Oas2	89.0867	52.1601	74.0632	34.3129	-0.934363	2.31913	13.7225	0.000211899	0.0138476
ENSMUSG00000030921	Trim30a	236.665	124.675	161.8	85.7822	-0.920092	3.58597	37.1516	1.09e-09	3.4e-07
ENSMUSG00000016496	Cd274	105.284	54.7045	108.246	58.8221	-0.908878	2.70631	17.6145	2.71e-05	0.00264152
ENSMUSG00000034947	Tmem106a	89.9865	50.8879	66.0872	33.4959	-0.895954	2.27025	12.7234	0.000361102	0.0211563
ENSMUSG00000031661	Nkd1	687.497	633.554	1359.34	442.799	-0.891551	5.92068	12.1263	0.000497156	0.027207
ENSMUSG00000038668	Lpar1	58.4913	41.9825	82.0393	34.3129	-0.891451	2.11259	10.0708	0.00150633	0.0637526
ENSMUSG00000030107	Usp18	351.847	134.853	127.617	102.122	-0.889537	3.84562	17.8478	2.39e-05	0.00235199
ENSMUSG00000006519	Cyba	62.0907	38.1659	72.9238	35.1298	-0.889339	2.06591	11.5554	0.000675516	0.035536
ENSMUSG00000055172	C1ra	75.5887	39.4381	82.0393	45.7505	-0.884512	2.28917	12.7729	0.000351685	0.0207795
ENSMUSG00000026395	Ptprc	99.8851	57.2488	94.573	49.0184	-0.876668	2.58397	15.0785	0.000103129	0.00802472
ENSMUSG00000034459	Ifit1	312.253	151.391	150.405	95.5858	-0.870272	3.81168	32.0958	1.47e-08	3.78e-06
ENSMUSG00000090231	Cfb	160.176	90.326	146.987	80.0633	-0.851897	3.23909	23.5353	1.23e-06	0.000197021
ENSMUSG00000020641	Rsad2	278.058	139.942	137.872	86.5991	-0.849021	3.66801	29.5933	5.33e-08	1.21e-05
ENSMUSG00000033880	Lgals3bp	1168.93	594.116	696.194	439.531	-0.826517	5.82704	83.8358	5.38e-20	1.61e-16
ENSMUSG00000037921	Ddx60	646.103	347.31	360.061	217.315	-0.820238	4.94379	65.9142	4.71e-16	7.04e-13
ENSMUSG00000046718	Bst2	516.523	234.084	231.305	169.113	-0.818209	4.50843	29.2216	6.46e-08	1.44e-05
ENSMUSG00000028459	Cd72	117.882	68.6986	125.338	69.4427	-0.817516	2.92032	16.8228	4.1e-05	0.00376139
ENSMUSG00000074896	Ifit3	414.838	220.09	180.031	112.742	-0.815449	4.1901	40.2516	2.23e-10	8.14e-08
ENSMUSG00000020932	Gfap	1587.36	1277.29	1387.83	545.738	-0.801848	6.55855	20.1111	7.31e-06	0.000894812
ENSMUSG00000021624	Cd180	104.384	53.4323	77.4815	50.6523	-0.787238	2.52281	11.0671	0.000878747	0.0434718
ENSMUSG00000023224	Serping1	170.075	101.776	148.126	83.3312	-0.785438	3.31247	21.1799	4.18e-06	0.000568221
ENSMUSG00000023341	Mx2	117.882	66.1542	67.2266	40.8486	-0.780828	2.54706	11.5155	0.00069017	0.0358026
ENSMUSG00000091747	D17H6S56E-5	134.08	87.7816	117.362	61.273	-0.770883	2.98374	14.677	0.000127597	0.00934459
ENSMUSG00000095115	Itpripl2	73.789	45.7991	82.0393	45.7505	-0.76993	2.31001	9.84467	0.00170325	0.0702943
ENSMUSG00000024300	Myo1f	80.9879	48.3435	77.4815	44.9335	-0.765104	2.33653	9.91817	0.00163655	0.0685693
ENSMUSG00000016763	Scube1	292.456	141.214	120.78	91.501	-0.759892	3.68132	18.4692	1.73e-05	0.00181672
ENSMUSG00000017830	Dhx58	161.976	91.5982	97.9913	61.273	-0.755107	3.03536	15.3311	9.02e-05	0.00728589
ENSMUSG00000027737	Slc7a11	77.3884	54.7045	112.804	58.0051	-0.753683	2.58845	10.2903	0.00133728	0.0577426
ENSMUSG00000035200	Chrnb4	556.117	419.825	268.906	117.644	-0.746866	4.71866	22.9631	1.65e-06	0.000251755
ENSMUSG00000026547	Tagln2	186.272	123.403	180.031	98.0368	-0.737439	3.52854	21.5673	3.42e-06	0.000486094
ENSMUSG00000063286	Gm8995	104.384	73.7874	107.107	54.7372	-0.735999	2.74984	10.8129	0.00100798	0.0487352
ENSMUSG00000036523	Greb1	581.313	483.435	716.704	327.606	-0.727694	5.35783	20.9197	4.79e-06	0.000627661
ENSMUSG00000053835	H2-T24	142.179	67.4264	90.0153	69.4427	-0.724574	2.8884	9.80776	0.00173777	0.0710329
ENSMUSG00000029298	Gbp9	468.83	304.055	364.619	205.06	-0.723604	4.71057	44.5694	2.45e-11	1.15e-08
ENSMUSG00000031283	Chrdl1	832.376	726.424	1061.95	451.786	-0.718697	5.90017	15.583	7.9e-05	0.00648178
ENSMUSG00000024965	Fermt3	80.9879	55.9767	93.4336	50.6523	-0.716999	2.48469	9.02097	0.00266899	0.0974736
ENSMUSG00000030341	Tnfrsf1a	154.777	91.5982	112.804	71.0766	-0.712632	3.09302	14.5382	0.00013735	0.00986541
ENSMUSG00000000031	H19	938.56	578.849	365.758	219.766	-0.711974	5.35615	66.7156	3.14e-16	5.21e-13
ENSMUSG00000037820	Tgm2	215.068	136.125	211.935	127.448	-0.698559	3.76291	23.7293	1.11e-06	0.000180064
ENSMUSG00000026043	Col3a1	134.98	89.0538	54.6928	30.228	-0.696201	2.61631	9.05238	0.00262354	0.096522
ENSMUSG00000029826	Zc3hav1	243.864	124.675	160.66	120.095	-0.69542	3.68794	17.265	3.25e-05	0.00309816
ENSMUSG00000069516	Lyz2	423.837	312.96	291.695	146.238	-0.693302	4.51039	25.108	5.42e-07	0.000101231
ENSMUSG00000081683	Fzd10	217.767	202.279	337.273	149.506	-0.687106	4.13649	11.3095	0.0007711	0.0387442
ENSMUSG00000030111	A2m	329.351	151.391	143.569	124.997	-0.683799	3.89925	12.7632	0.000353504	0.0207927
ENSMUSG00000035692	Isg15	308.654	176.835	143.569	100.488	-0.67999	3.84612	21.8146	3e-06	0.000431392
ENSMUSG00000029798	Herc6	267.26	147.575	167.497	120.095	-0.676	3.79578	19.772	8.73e-06	0.00104282
ENSMUSG00000049502	Dtx3l	413.038	223.907	273.464	199.341	-0.673493	4.45077	27.0284	2e-07	4.16e-05
ENSMUSG00000031837	Necab2	691.097	508.879	801.022	432.179	-0.672004	5.5612	40.6807	1.79e-10	6.69e-08
ENSMUSG00000040274	Cdk6	119.682	71.243	118.501	78.4294	-0.66653	2.9487	11.3719	0.000745623	0.0381494
ENSMUSG00000024079	Eif2ak2	553.417	288.789	279.161	217.315	-0.665768	4.72124	24.4856	7.49e-07	0.000131592
ENSMUSG00000032014	Oaf	156.577	128.492	211.935	105.39	-0.662193	3.55464	12.6113	0.000383417	0.0222025
ENSMUSG00000001123	Lgals9	429.236	258.256	263.209	176.466	-0.661174	4.46634	33.1932	8.34e-09	2.27e-06
ENSMUSG00000067212	H2-T23	447.233	291.333	358.922	220.583	-0.659768	4.68654	39.7291	2.92e-10	1.04e-07
ENSMUSG00000028037	Ifi44	444.534	226.451	219.911	177.283	-0.659345	4.39988	19.1671	1.2e-05	0.00135549
ENSMUSG00000029189	Sel1l3	449.033	389.292	559.462	265.516	-0.658457	5.00708	16.1553	5.84e-05	0.00506875
ENSMUSG00000024598	Fbn2	332.95	225.179	350.946	211.596	-0.651681	4.45335	32.2956	1.32e-08	3.47e-06
ENSMUSG00000026463	Atp2b4	988.952	797.667	1477.85	774.49	-0.646697	6.30278	30.1433	4.01e-08	9.98e-06
ENSMUSG00000082292	Gm12250	269.06	166.658	314.484	206.694	-0.643508	4.23366	29.0762	6.96e-08	1.53e-05
ENSMUSG00000026104	Stat1	4198.77	2366.29	3077.61	2240.14	-0.643184	7.85609	56.2894	6.26e-14	6.68e-11
ENSMUSG00000004730	Emr1	151.177	72.5152	160.66	129.899	-0.639094	3.36228	10.1571	0.00143744	0.0611835
ENSMUSG00000090546	Cdr1	109.784	77.604	132.174	78.4294	-0.6362	2.97734	10.3444	0.00129869	0.0573166
ENSMUSG00000031639	Tlr3	160.176	97.9591	102.549	70.2597	-0.632348	3.09568	11.3154	0.000768681	0.0387442
ENSMUSG00000070498	Tmem132b	174.574	139.942	199.401	104.573	-0.630551	3.59365	13.0793	0.000298579	0.0185865
ENSMUSG00000025492	Ifitm3	684.798	422.369	322.46	223.851	-0.625141	5.01438	40.7904	1.69e-10	6.49e-08
ENSMUSG00000001930	Vwf	311.353	221.362	437.543	264.699	-0.622938	4.59278	29.9355	4.47e-08	1.08e-05
ENSMUSG00000056116	H2-T22	445.433	287.516	403.36	263.882	-0.622029	4.77605	36.8366	1.28e-09	3.92e-07
ENSMUSG00000046805	Mpeg1	926.861	503.79	842.042	646.226	-0.621793	5.84117	33.609	6.74e-09	1.9e-06
ENSMUSG00000029135	Fosl2	124.181	83.965	119.641	75.1615	-0.619007	2.99682	10.3119	0.00132178	0.0574052
ENSMUSG00000040296	Ddx58	563.316	326.955	323.599	240.19	-0.618429	4.83515	29.7913	4.81e-08	1.12e-05
ENSMUSG00000070348	Ccnd1	506.624	461.807	511.606	239.373	-0.613811	5.05466	12.1354	0.000494731	0.0271738
ENSMUSG00000034422	Parp14	673.999	432.547	503.63	335.776	-0.613611	5.24826	48.8697	2.74e-12	1.78e-09
ENSMUSG00000027078	Ube2l6	342.849	185.741	157.242	130.716	-0.602341	4.014	14.7573	0.000122272	0.00913374
ENSMUSG00000024338	Psmb8	356.347	250.623	297.392	183.002	-0.602154	4.40787	26.5582	2.56e-07	5.15e-05
ENSMUSG00000054588	Gbp10	746.888	487.251	677.963	452.603	-0.599687	5.52906	53.104	3.16e-13	3.15e-10
ENSMUSG00000030786	Itgam	231.265	173.019	306.508	183.002	-0.597325	4.12679	20.7972	5.11e-06	0.000651952
ENSMUSG00000054072	Iigp1	506.624	332.043	443.24	295.744	-0.596884	4.94715	38.4099	5.73e-10	1.86e-07
ENSMUSG00000031486	Gpr124	590.312	430.002	692.776	421.558	-0.594891	5.37678	41.9346	9.44e-11	4.03e-08
ENSMUSG00000025498	Irf7	609.209	353.671	338.412	260.614	-0.592932	4.93858	26.7536	2.31e-07	4.73e-05
ENSMUSG00000040483	Xaf1	874.669	597.932	613.016	392.964	-0.592856	5.59246	52.4778	4.35e-13	3.69e-10
ENSMUSG00000044646	Zbtb7c	227.666	133.581	85.4576	67.8088	-0.591275	3.34929	10.7098	0.00106571	0.0507507
ENSMUSG00000038507	Parp12	539.919	319.321	382.85	288.391	-0.5853	4.90964	28.1735	1.11e-07	2.37e-05
ENSMUSG00000021998	Lcp1	316.753	253.167	248.397	134.801	-0.584872	4.20928	16.1414	5.88e-05	0.0050765
ENSMUSG00000003617	Cp	2719.39	2018.98	2825.8	1696.85	-0.584373	7.49223	56.4448	5.78e-14	6.64e-11
ENSMUSG00000028763	Hspg2	554.317	365.12	445.519	303.097	-0.579677	5.02701	38.7752	4.76e-10	1.65e-07
ENSMUSG00000033355	Rtp4	234.865	164.113	149.266	94.7689	-0.579017	3.65644	15.1581	9.89e-05	0.00781568
ENSMUSG00000020427	Igfbp3	149.378	92.8704	267.767	188.721	-0.5728	3.78989	15.6599	7.58e-05	0.00629259
ENSMUSG00000030560	Ctsc	522.822	407.103	532.116	312.901	-0.565243	5.10719	26.5381	2.58e-07	5.15e-05
ENSMUSG00000055413	H2-Q5	137.679	92.8704	178.891	121.729	-0.560993	3.39325	12.1514	0.000490499	0.0270408
ENSMUSG00000070327	Rnf213	2535.82	1494.83	1558.75	1221.37	-0.56037	7.05516	38.6247	5.14e-10	1.74e-07
ENSMUSG00000010358	Ifi35	150.278	108.137	145.848	93.9519	-0.556592	3.29611	10.5793	0.00114362	0.0530612
ENSMUSG00000073409	H2-Q6	862.971	627.193	1025.49	659.297	-0.55491	5.95033	50.0356	1.51e-12	1.03e-09
ENSMUSG00000031805	Jak3	215.068	148.847	174.333	116.827	-0.553952	3.68665	14.5956	0.000133228	0.00970942
ENSMUSG00000031871	Cdh5	317.653	193.374	217.632	167.479	-0.551355	4.14247	17.5635	2.78e-05	0.00269568
ENSMUSG00000039997	Ifi203	250.163	161.569	161.8	117.644	-0.550795	3.76681	14.3816	0.000149257	0.0106186
ENSMUSG00000031207	Msn	758.587	575.033	676.824	417.473	-0.546938	5.55938	35.2441	2.91e-09	8.52e-07
ENSMUSG00000028268	Gbp3	656.002	479.618	537.813	345.58	-0.542884	5.29576	35.7729	2.22e-09	6.62e-07
ENSMUSG00000067336	Bmpr2	413.938	260.8	431.846	319.436	-0.541899	4.80809	25.7167	3.95e-07	7.57e-05
ENSMUSG00000022500	Litaf	158.376	106.865	121.919	85.7822	-0.538069	3.22567	9.41595	0.00215107	0.0832563
ENSMUSG00000035202	Lars2	1249.91	1192.05	2840.61	1502.41	-0.533013	7.06714	12.828	0.000341467	0.0203629
ENSMUSG00000026185	Igfbp5	2324.35	1557.17	1485.82	1063.7	-0.532494	6.96864	65.031	7.37e-16	1e-12
ENSMUSG00000002325	Irf9	1177.02	765.862	837.484	619.265	-0.530342	6.0526	45.8197	1.3e-11	6.68e-09
ENSMUSG00000057329	Bcl2	139.479	92.8704	144.708	103.756	-0.529523	3.25242	9.35751	0.00222073	0.0850065
ENSMUSG00000032719	Sbspon	307.754	282.428	403.36	213.23	-0.529001	4.54584	10.4993	0.00119418	0.05456
ENSMUSG00000040253	Gbp7	1024.95	674.264	862.552	631.52	-0.526599	5.96299	46.2891	1.02e-11	5.65e-09
ENSMUSG00000027580	Helz2	234.865	153.936	184.588	136.434	-0.523364	3.8063	13.6032	0.000225806	0.0146676
ENSMUSG00000026896	Ifih1	287.057	213.729	207.377	133.984	-0.520385	4.0397	16.3943	5.14e-05	0.00452055
ENSMUSG00000043279	Trim56	345.548	240.445	339.551	238.556	-0.516334	4.51153	22.0146	2.71e-06	0.000396332
ENSMUSG00000014599	Csf1	236.665	153.936	182.309	137.251	-0.515895	3.80775	13.0238	0.000307559	0.0189874
ENSMUSG00000027966	Col11a1	478.728	410.92	698.473	408.486	-0.511456	5.27547	17.9406	2.28e-05	0.00227
ENSMUSG00000037321	Tap1	672.2	460.535	659.732	475.478	-0.507822	5.4703	37.1665	1.08e-09	3.4e-07
ENSMUSG00000015647	Lama5	627.206	498.701	706.449	444.433	-0.505523	5.46741	27.1567	1.88e-07	3.95e-05
ENSMUSG00000046879	Irgm1	822.477	573.761	775.955	553.908	-0.50296	5.73368	41.3477	1.27e-10	5.01e-08
ENSMUSG00000002602	Axl	466.13	328.227	365.758	259.797	-0.500345	4.79442	24.2167	8.61e-07	0.000147598
ENSMUSG00000042286	Stab1	395.041	324.41	353.225	214.047	-0.498197	4.64332	15.9043	6.66e-05	0.00568813
ENSMUSG00000005397	Nid1	536.32	353.671	331.575	258.163	-0.488778	4.85697	21.3463	3.83e-06	0.000531196
ENSMUSG00000078606	Gm4070	323.952	195.918	274.604	227.935	-0.488371	4.33551	13.1888	0.000281631	0.0176789
ENSMUSG00000026193	Fn1	2501.63	1683.12	2015.66	1525.29	-0.487426	7.23453	52.4373	4.44e-13	3.69e-10
ENSMUSG00000095362	Gm14325	196.171	141.214	215.353	152.774	-0.485902	3.79548	12.0804	0.000509554	0.02757
ENSMUSG00000024206	Rfx2	433.735	382.931	272.325	151.14	-0.482404	4.58192	10.6917	0.00107619	0.0509597
ENSMUSG00000024087	Cyp1b1	377.044	314.233	401.081	249.177	-0.478162	4.7049	15.6169	7.76e-05	0.00640168
ENSMUSG00000028270	Gbp2	366.245	241.717	290.556	227.118	-0.477192	4.46714	16.602	4.61e-05	0.00409975
ENSMUSG00000064215	Ifi27	219.567	184.469	246.118	152.774	-0.476384	3.96904	11.056	0.000884014	0.043588
ENSMUSG00000053279	Aldh1a1	683.898	497.429	475.144	337.41	-0.475934	5.27953	29.8888	4.58e-08	1.09e-05
ENSMUSG00000033685	Ucp2	413.038	310.416	386.268	266.333	-0.475522	4.7475	20.8082	5.08e-06	0.000651952
ENSMUSG00000029622	Arpc1b	285.257	193.374	213.074	163.395	-0.474194	4.07161	14.0892	0.000174343	0.0121148
ENSMUSG00000025921	Rdh10	1638.66	1451.58	1964.38	1169.91	-0.465063	6.9154	18.0548	2.15e-05	0.00219623
ENSMUSG00000002147	Stat6	185.372	122.131	165.218	130.716	-0.4645	3.57809	9.21867	0.0023956	0.0910693
ENSMUSG00000027514	Zbp1	208.769	159.025	137.872	94.7689	-0.459514	3.55762	9.11607	0.00253374	0.0948722
ENSMUSG00000079362	Gbp6	1581.06	1087.73	1311.49	1008.96	-0.45904	6.60513	45.9746	1.2e-11	6.39e-09
ENSMUSG00000060550	H2-Q7	1512.67	1110.63	1829.93	1331.67	-0.453144	6.8176	47.4575	5.62e-12	3.36e-09
ENSMUSG00000073411	H2-D1	3001.05	2230.16	3185.86	2296.51	-0.451359	7.70454	52.843	3.61e-13	3.37e-10
ENSMUSG00000029231	Pdgfra	689.297	440.18	658.593	548.189	-0.447166	5.51987	19.9972	7.76e-06	0.000934406
ENSMUSG00000061232	H2-K1	3175.63	2325.58	3447.93	2539.15	-0.445937	7.80562	51.8023	6.14e-13	4.59e-10
ENSMUSG00000022246	Rai14	653.302	530.506	762.281	512.242	-0.44375	5.57972	24.4291	7.71e-07	0.000133929
ENSMUSG00000016256	Ctsz	629.906	437.636	571.996	444.433	-0.442601	5.35009	25.7967	3.79e-07	7.36e-05
ENSMUSG00000032596	Uba7	442.734	333.316	338.412	243.458	-0.441377	4.72787	18.4856	1.71e-05	0.00181388
ENSMUSG00000040612	Ildr2	1017.75	846.011	994.726	649.493	-0.441345	6.08905	24.1347	8.98e-07	0.000150788
ENSMUSG00000024601	Isoc1	544.419	428.73	550.347	382.343	-0.43798	5.2143	22.4493	2.16e-06	0.000322358
ENSMUSG00000031897	Psmb10	260.961	192.102	232.445	172.381	-0.436918	4.07339	12.5669	0.000392634	0.0225616
ENSMUSG00000030088	Aldh1l1	257.362	198.463	239.281	169.93	-0.435474	4.08216	12.3153	0.000449267	0.0254244
ENSMUSG00000036402	Gng12	355.447	255.712	279.161	213.23	-0.433068	4.43448	14.8039	0.000119287	0.00904643
ENSMUSG00000031375	Bgn	248.363	179.38	145.848	111.925	-0.43067	3.75079	8.92907	0.00280668	0.0998375
ENSMUSG00000023367	Tmem176a	384.243	262.073	231.305	189.538	-0.429782	4.38826	12.6826	0.000369078	0.0215392
ENSMUSG00000029338	Antxr2	322.152	225.179	198.262	158.493	-0.428144	4.14929	11.788	0.00059614	0.0318083
ENSMUSG00000060802	B2m	2818.38	2082.59	3010.39	2268.73	-0.42252	7.63152	46.8914	7.5e-12	4.31e-09
ENSMUSG00000021990	Spata13	235.765	167.93	275.743	214.047	-0.420712	4.13755	11.8714	0.000570011	0.0305232
ENSMUSG00000074151	Nlrc5	565.116	399.47	665.43	520.412	-0.420645	5.39734	24.1125	9.09e-07	0.000150838
ENSMUSG00000000628	Hk2	654.202	623.376	926.36	553.091	-0.418856	5.73909	10.3876	0.00126865	0.0569179
ENSMUSG00000030249	Abcc9	361.746	270.978	232.445	174.832	-0.414498	4.34519	12.9094	0.000326944	0.0198558
ENSMUSG00000032231	Anxa2	223.167	180.652	206.238	143.787	-0.412804	3.88278	9.01688	0.00267498	0.0974736
ENSMUSG00000025647	Shisa5	562.416	405.831	357.782	281.856	-0.412594	4.97302	18.0252	2.18e-05	0.00220062
ENSMUSG00000022906	Parp9	472.429	338.404	315.623	251.628	-0.408942	4.75286	15.1216	0.000100801	0.00791023
ENSMUSG00000058325	Dock1	330.251	249.351	321.32	241.824	-0.408273	4.48431	13.7194	0.000212256	0.0138476
ENSMUSG00000019852	D10Bwg1379e	268.16	203.551	262.07	196.89	-0.40585	4.19012	11.4821	0.000702697	0.0363263
ENSMUSG00000069833	Ahnak	330.251	262.073	315.623	229.569	-0.398023	4.47439	12.5669	0.000392639	0.0225616
ENSMUSG00000022894	Adamts5	305.054	235.356	348.667	261.431	-0.397029	4.49482	12.9474	0.000320374	0.0195363
ENSMUSG00000020154	Ptprb	494.026	376.57	546.928	415.022	-0.395709	5.16322	19.5462	9.82e-06	0.00114612
ENSMUSG00000069892	9930111J21Rik2	436.435	305.327	403.36	333.325	-0.390679	4.8592	13.8029	0.000203019	0.0134208
ENSMUSG00000051855	Mest	2740.09	2277.23	1939.32	1360.26	-0.38622	7.33549	28.6744	8.56e-08	1.85e-05
ENSMUSG00000036256	Igfbp7	722.592	545.772	599.342	468.942	-0.380103	5.51081	21.4648	3.6e-06	0.000507934
ENSMUSG00000016494	Cd34	317.653	251.895	231.305	172.381	-0.37688	4.24857	10.1694	0.00142791	0.0609512
ENSMUSG00000017756	Slc12a7	298.755	240.445	292.835	216.498	-0.376535	4.35794	10.5989	0.00113157	0.0526656
ENSMUSG00000031596	Slc7a2	991.652	838.378	998.144	705.048	-0.373829	6.10121	21.0264	4.53e-06	0.000604262
ENSMUSG00000032303	Chrna3	368.045	251.895	292.835	254.896	-0.372035	4.52194	9.35421	0.00222474	0.0850065
ENSMUSG00000004040	Stat3	2183.97	1891.76	1952.99	1347.19	-0.37074	7.16204	20.823	5.04e-06	0.000651952
ENSMUSG00000024308	Tapbp	1111.33	835.833	810.138	646.226	-0.370488	6.05151	24.9395	5.92e-07	0.000109112
ENSMUSG00000034342	Cbl	581.313	381.659	543.51	495.086	-0.360797	5.30015	10.3447	0.0012985	0.0573166
ENSMUSG00000080316	4930546H06Rik	656.902	463.08	530.976	456.688	-0.360138	5.36806	14.7412	0.000123319	0.00916609
ENSMUSG00000054720	Lrrc8c	301.455	256.984	383.989	279.405	-0.354618	4.57756	9.79022	0.00175442	0.0711297
ENSMUSG00000079363	Gbp4	809.879	655.181	754.305	573.515	-0.351597	5.76532	20.0859	7.4e-06	0.0008993
ENSMUSG00000078921	Tgtp2	402.24	284.972	292.835	255.713	-0.349311	4.60085	8.98593	0.00272067	0.0984183
ENSMUSG00000052085	Dock8	1376.79	927.431	1014.1	929.715	-0.348061	6.37781	13.3861	0.000253491	0.0163602
ENSMUSG00000032172	Olfm2	507.524	407.103	448.937	346.397	-0.346621	5.05996	14.3081	0.000155196	0.0109888
ENSMUSG00000024640	Psat1	1141.03	1095.36	1475.57	969.747	-0.344627	6.50532	10.5433	0.00116612	0.0535479
ENSMUSG00000038648	Creb3l2	879.169	833.289	937.754	616.815	-0.341685	5.98301	9.80616	0.00173928	0.0710329
ENSMUSG00000001300	Efnb2	706.394	592.844	638.083	475.478	-0.338689	5.55232	16.1616	5.82e-05	0.00506875
ENSMUSG00000021557	Agtpbp1	5491.88	4077.39	3842.17	3249.1	-0.337093	8.34129	22.9338	1.68e-06	0.000253036
ENSMUSG00000027803	Wwtr1	651.503	544.5	615.294	462.407	-0.336637	5.46775	15.5414	8.07e-05	0.00658979
ENSMUSG00000054717	Hmgb2	386.042	321.866	355.503	268.784	-0.333558	4.69992	10.1871	0.00141424	0.060715
ENSMUSG00000022587	Ly6e	1024.95	844.739	835.205	642.141	-0.32853	6.02432	18.9713	1.33e-05	0.00147953
ENSMUSG00000057469	E2f6	629.906	493.612	381.71	311.267	-0.326401	5.14506	12.9539	0.000319257	0.0195363
ENSMUSG00000000275	Trim25	860.271	632.282	609.597	530.215	-0.326268	5.68476	13.838	0.000199264	0.0132311
ENSMUSG00000055980	Irs1	662.301	506.334	650.617	540.836	-0.324907	5.52861	15.1155	0.000101128	0.00791023
ENSMUSG00000026728	Vim	2633.01	2437.53	2643.49	1821.03	-0.324898	7.5326	12.8958	0.000329329	0.0199197
ENSMUSG00000021583	Erap1	486.827	361.304	401.081	345.58	-0.322288	4.96586	10.298	0.00133176	0.0576709
ENSMUSG00000079470	Utp14b	463.431	374.026	586.809	466.492	-0.321901	5.2095	13.2098	0.000278491	0.0175555
ENSMUSG00000027200	Sema6d	458.032	337.132	389.686	338.227	-0.321609	4.9008	9.78771	0.00175682	0.0711297
ENSMUSG00000052613	Pcdh15	2406.24	1971.9	2032.75	1592.28	-0.320132	7.28255	26.1019	3.24e-07	6.37e-05
ENSMUSG00000035168	Tanc1	1090.64	899.443	1169.06	913.376	-0.31933	6.31003	22.315	2.31e-06	0.000342269
ENSMUSG00000027381	Bcl2l11	439.134	351.126	417.033	336.593	-0.316255	4.91583	10.8663	0.000979303	0.0476446
ENSMUSG00000027712	Anxa5	391.441	337.132	435.264	328.423	-0.316141	4.86369	9.52493	0.00202699	0.0794835
ENSMUSG00000035929	H2-Q4	1437.99	1183.14	1450.5	1147.03	-0.311419	6.6671	24.7024	6.69e-07	0.000121889
ENSMUSG00000070047	Fat1	745.089	520.328	640.362	592.305	-0.310918	5.6155	9.60116	0.00194455	0.0768559
ENSMUSG00000020627	Klhl29	1242.71	1087.73	1055.12	782.66	-0.309703	6.33788	16.7336	4.3e-05	0.00387118
ENSMUSG00000050875	A730017C20Rik	991.652	955.42	1156.53	785.111	-0.309595	6.23555	8.96818	0.00274721	0.0988997
ENSMUSG00000039952	Dag1	1552.27	1263.29	1493.8	1197.68	-0.308746	6.74486	21.1788	4.18e-06	0.000568221
ENSMUSG00000034248	Slc25a37	1638.66	1268.38	1285.28	1086.57	-0.307078	6.68478	18.6012	1.61e-05	0.00173178
ENSMUSG00000022272	Myo10	2758.99	2307.76	2460.04	1932.14	-0.303621	7.52363	23.2871	1.4e-06	0.00022177
ENSMUSG00000041592	Sdk2	1030.35	840.922	1177.04	950.956	-0.301488	6.28583	20.2988	6.62e-06	0.000817914
ENSMUSG00000042507	Elmsan1	392.341	320.594	399.941	323.521	-0.299526	4.81242	9.00985	0.00268528	0.0976109
ENSMUSG00000032741	Tpcn1	618.208	538.139	693.915	530.215	-0.299058	5.53496	12.1714	0.00048527	0.0269514
ENSMUSG00000061436	Hipk2	1902.32	1445.22	2039.59	1767.93	-0.298646	7.12561	18.1763	2.01e-05	0.00207475
ENSMUSG00000030342	Cd9	853.972	732.785	822.671	635.605	-0.297888	5.88859	14.5159	0.000138979	0.00993464
ENSMUSG00000048583	Igf2	2034.6	1548.26	1420.87	1246.7	-0.293992	6.92841	16.7798	4.2e-05	0.00380083
ENSMUSG00000040659	Efhd2	481.428	380.387	450.077	379.892	-0.291268	5.04904	9.9319	0.00162439	0.0683615
ENSMUSG00000039904	Gpr37	3283.61	2823	2759.71	2143.74	-0.291225	7.74202	19.4388	1.04e-05	0.00120301
ENSMUSG00000041936	Agrn	9445.89	7016.16	6364.88	5758.03	-0.287883	9.11994	12.2059	0.000476396	0.0266568
ENSMUSG00000020393	Kremen1	804.48	670.448	716.704	580.051	-0.284674	5.75472	13.382	0.000254054	0.0163602
ENSMUSG00000042613	Pbxip1	988.052	921.07	880.783	636.422	-0.282483	6.05301	9.39696	0.00217346	0.0834741
ENSMUSG00000067586	S1pr3	1047.44	849.827	769.118	645.409	-0.278766	6.01091	14.0052	0.000182307	0.0125515
ENSMUSG00000031502	Col4a1	2758.09	2132.2	2299.38	2023.64	-0.278178	7.48805	16.8914	3.96e-05	0.00365027
ENSMUSG00000092341	Malat1	12632.3	10910.4	12041.5	9518.55	-0.275979	9.77702	13.9085	0.000191924	0.0129744
ENSMUSG00000035954	Dock4	475.129	389.292	537.813	447.701	-0.275708	5.17801	9.51132	0.00204208	0.0798658
ENSMUSG00000038119	Cdon	2232.57	2058.41	2491.94	1861.06	-0.27145	7.39252	12.3369	0.000444086	0.0252268
ENSMUSG00000052387	Trpm3	1629.66	1288.74	1631.67	1415.81	-0.270305	6.86299	15.8813	6.74e-05	0.00569249
ENSMUSG00000022816	Fstl1	735.19	576.305	601.621	529.398	-0.268553	5.57676	10.3212	0.00131509	0.0573166
ENSMUSG00000029723	Tsc22d4	556.117	463.08	515.024	428.094	-0.266007	5.25938	9.54329	0.00200682	0.0788996
ENSMUSG00000094410	Zbed6	1106.83	926.159	1162.22	963.211	-0.26494	6.34118	15.8872	6.72e-05	0.00569249
ENSMUSG00000026678	Rgs5	1208.52	923.615	837.484	765.504	-0.262644	6.18784	10.9494	0.000936346	0.0457157
ENSMUSG00000053617	Sh3pxd2a	710.894	632.282	845.46	666.65	-0.261565	5.79784	10.6616	0.00109384	0.0513898
ENSMUSG00000078853	Igtp	626.306	534.323	752.027	618.449	-0.258325	5.62743	10.2321	0.0013802	0.059424
ENSMUSG00000069014	Gm5641	2153.38	1714.92	1574.7	1388.85	-0.256678	7.0559	14.1748	0.000166589	0.0116301
ENSMUSG00000022443	Myh9	2034.6	1768.35	1840.19	1485.26	-0.256301	7.11524	15.0561	0.000104362	0.00803697
ENSMUSG00000040033	Stat2	1459.58	1106.81	1048.28	982.001	-0.24926	6.48791	9.90786	0.00164574	0.0686798
ENSMUSG00000020044	Timp3	996.151	815.478	1010.68	874.978	-0.247295	6.17357	12.2956	0.000454038	0.0255975
ENSMUSG00000026478	Lamc1	1073.54	889.265	953.706	817.79	-0.247149	6.18578	12.6386	0.000377862	0.021966
ENSMUSG00000031668	Eif2ak3	967.355	871.455	1031.19	817.79	-0.245651	6.1648	10.7263	0.00105622	0.0507394
ENSMUSG00000034708	Grn	1145.53	875.271	927.499	864.357	-0.2449	6.21964	9.0639	0.00260706	0.0961715
ENSMUSG00000026923	Notch1	1558.57	1241.66	1316.05	1184.61	-0.240101	6.69216	10.6888	0.00107786	0.0509597
ENSMUSG00000021725	Parp8	792.781	709.886	806.719	651.944	-0.235608	5.84901	9.0675	0.00260192	0.0961715
ENSMUSG00000021756	Il6st	1853.72	1585.16	1779.8	1512.22	-0.231098	7.03419	12.7718	0.000351889	0.0207795
ENSMUSG00000025255	Zfhx4	1367.8	1211.13	1563.3	1293.27	-0.227037	6.72617	10.8608	0.000982232	0.0476446
ENSMUSG00000032562	Gnai2	2408.04	2219.98	2243.55	1786.72	-0.223301	7.39478	10.3421	0.00130032	0.0573166
ENSMUSG00000049001	Ndnf	1368.7	1144.98	1376.44	1206.67	-0.223161	6.63533	12.4975	0.000407494	0.0233255
ENSMUSG00000033955	Tnks1bp1	889.067	762.046	879.643	755.7	-0.221317	6.00207	8.92941	0.00280615	0.0998375
ENSMUSG00000061331	Gm17132	1093.34	891.81	1059.67	954.224	-0.220833	6.28729	9.89449	0.00165775	0.0687965
ENSMUSG00000049313	Sorl1	1950.91	1653.86	2161.51	1892.11	-0.214979	7.22189	11.7283	0.000615561	0.0327277
ENSMUSG00000009418	Nav1	4082.69	3641.03	4042.71	3386.35	-0.211267	8.20367	10.7086	0.00106642	0.0507507
ENSMUSG00000069170	Gpr98	1457.78	1323.08	1687.5	1406.01	-0.204467	6.83777	9.09921	0.0025572	0.0955113
ENSMUSG00000022565	Plec	1493.78	1278.56	1452.78	1284.28	-0.201295	6.74664	8.94758	0.00277837	0.0994122
ENSMUSG00000025809	Itgb1	1438.88	1198.41	1223.75	1113.53	-0.200447	6.59973	9.42078	0.0021454	0.0832528
ENSMUSG00000027951	Adar	2042.69	1741.64	1891.46	1681.33	-0.200267	7.16301	9.72569	0.00181711	0.072587
ENSMUSG00000022708	Zbtb20	2156.98	1889.21	2425.86	2113.51	-0.195792	7.38595	10.1381	0.00145239	0.0616438
ENSMUSG00000031328	Flna	3307.91	2871.35	2955.69	2608.59	-0.192796	7.83649	9.67537	0.00186755	0.0744031
ENSMUSG00000024140	Epas1	1437.99	1223.85	1336.56	1203.4	-0.191925	6.66408	9.22864	0.00238258	0.0908054
ENSMUSG00000032192	Gnb5	2689.7	3015.11	3409.19	3955.78	0.189716	7.99267	9.16507	0.00246678	0.0930648
ENSMUSG00000020848	Doc2b	2625.81	2901.88	2818.96	3320.18	0.190296	7.82836	8.95324	0.00276978	0.0994122
ENSMUSG00000030629	Zfand6	1116.73	1263.29	1113.23	1283.46	0.191218	6.54067	9.15	0.00248718	0.0933631
ENSMUSG00000021123	Rdh12	4240.17	4807.63	4147.54	4776.02	0.191794	8.45005	9.21101	0.00240564	0.091219
ENSMUSG00000037995	Igsf9	3470.78	3987.06	3638.21	4146.95	0.193759	8.21275	9.56304	0.00198534	0.0782612
ENSMUSG00000035403	Crb2	1218.42	1428.68	1237.43	1383.14	0.193949	6.67972	9.62226	0.00192232	0.0761791
ENSMUSG00000027674	Pex5l	5371.3	6116.72	5862.39	6749.83	0.194853	8.87363	9.02276	0.00266638	0.0974736
ENSMUSG00000022092	Ppp3cc	1513.57	1768.35	1612.3	1815.31	0.196614	7.0295	9.08159	0.00258196	0.0957183
ENSMUSG00000089788	Gm16586	2345.95	2744.13	2339.26	2632.29	0.197396	7.613	10.1764	0.00142253	0.0608959
ENSMUSG00000029513	Prkab1	1573.86	1805.25	1602.04	1841.46	0.198786	7.05393	9.49992	0.0020548	0.0801535
ENSMUSG00000034684	Sema3f	1606.26	1848.5	1700.04	1950.11	0.199627	7.11269	9.74715	0.00179601	0.0719367
ENSMUSG00000041920	Slc16a6	961.056	1141.16	1032.33	1155.2	0.203193	6.38447	9.09155	0.00256793	0.0956731
ENSMUSG00000064330	Pde6h	1196.82	1454.12	1212.36	1325.13	0.203363	6.65594	9.40252	0.00216687	0.0834358
ENSMUSG00000007338	Mrpl49	1132.93	1298.91	1106.39	1284.28	0.205646	6.55379	10.6047	0.00112798	0.0526627
ENSMUSG00000097328	Tnfsf12	1652.15	1856.13	1827.65	2174.78	0.209971	7.19447	10.6734	0.00108686	0.0512232
ENSMUSG00000075410	Gm11744	1179.72	1306.55	1146.27	1385.59	0.210949	6.61347	10.3331	0.00130662	0.0573166
ENSMUSG00000067367	Lyar	1137.43	1319.27	1102.97	1283.46	0.215678	6.55948	11.7141	0.000620287	0.032862
ENSMUSG00000022253	Nadk2	2469.23	2788.66	2831.49	3395.34	0.219101	7.80611	11.9534	0.00054548	0.0293146
ENSMUSG00000066878	Gm10184	3336.7	3670.29	3348.8	4126.53	0.219462	8.14002	10.38	0.00127386	0.0569804
ENSMUSG00000040632	Nrl	10621.1	12494.2	11486.6	13272.5	0.220747	9.86331	9.75157	0.00179169	0.0719367
ENSMUSG00000032501	Trib1	2018.4	2250.52	1612.3	1970.54	0.221754	7.25552	11.4219	0.00072582	0.0373922
ENSMUSG00000009905	Kdsr	717.193	828.2	753.166	887.233	0.221801	5.95866	9.15308	0.002483	0.0933631
ENSMUSG00000057315	Arhgap24	888.167	1034.3	934.336	1097.19	0.2253	6.26912	11.1584	0.000836521	0.0416588
ENSMUSG00000097050	Gm9918	758.587	886.721	720.122	845.567	0.227782	5.96732	9.62888	0.00191541	0.0761071
ENSMUSG00000022471	Xrcc6	1035.75	1330.72	1118.92	1202.58	0.230646	6.50828	9.49459	0.00206079	0.0801775
ENSMUSG00000049811	Fam161a	3142.33	3712.27	3424	4008.89	0.233275	8.11961	13.9849	0.00018428	0.0126291
ENSMUSG00000026819	Slc25a25	1383.99	1618.23	1441.38	1705.02	0.233479	6.90464	12.9787	0.000315046	0.0193695
ENSMUSG00000067925	Cxx1a	741.489	913.437	646.059	732.008	0.241358	5.87994	9.81351	0.00173235	0.0710329
ENSMUSG00000041629	Fam104a	579.513	681.897	581.111	691.159	0.241947	5.62792	9.08365	0.00257905	0.0957183
ENSMUSG00000058966	Fam57b	9051.75	10493.1	8855.68	10698.3	0.242358	9.57126	12.0745	0.00051117	0.02757
ENSMUSG00000030605	Mfge8	3131.53	3857.3	2667.42	3031.79	0.242665	7.94588	13.8886	0.000193972	0.0129952
ENSMUSG00000027270	Lamp5	879.169	1077.55	891.038	1021.22	0.243841	6.23436	12.1734	0.00048475	0.0269514
ENSMUSG00000058743	Kcnj14	711.794	893.082	984.471	1114.35	0.24662	6.17639	11.4111	0.000730066	0.0374817
ENSMUSG00000029491	Pde6b	14441.9	16973.6	16518.4	19838.6	0.248048	10.3649	11.3598	0.000750505	0.0382113
ENSMUSG00000018574	Acadvl	2008.5	2434.98	2160.37	2517.91	0.24827	7.47222	16.1048	5.99e-05	0.00514584
ENSMUSG00000089862	Gm16039	1099.64	1436.31	1100.69	1192.78	0.250232	6.54936	11.0723	0.000876257	0.0434718
ENSMUSG00000058831	Opn1sw	2927.26	3583.78	3651.89	4229.47	0.250437	8.13047	15.3643	8.86e-05	0.00719766
ENSMUSG00000055782	Abcd2	508.424	587.755	519.582	635.605	0.250676	5.46058	9.00179	0.00269716	0.0978046
ENSMUSG00000063001	Rps23-ps	1169.83	1380.33	1230.59	1486.89	0.255584	6.68259	13.8545	0.000197521	0.013174
ENSMUSG00000023913	Pla2g7	870.17	1040.66	877.364	1047.36	0.256124	6.22412	13.9239	0.000190359	0.0129649
ENSMUSG00000084826	AI847159	810.779	942.698	788.488	967.296	0.256162	6.09745	12.4295	0.000422605	0.0240982
ENSMUSG00000024842	Cabp4	1240.01	1520.28	1329.72	1551.43	0.25683	6.77934	14.7112	0.000125297	0.00926699
ENSMUSG00000078588	Ccdc24	977.254	1125.89	1367.32	1695.22	0.261331	6.66116	16.4475	5e-05	0.00442163
ENSMUSG00000030402	Ppm1n	598.411	679.353	598.203	756.517	0.262532	5.68683	10.0639	0.00151204	0.0638132
ENSMUSG00000037805	Rpl10a	1507.27	1786.16	1510.89	1849.63	0.268073	7.01834	17.8541	2.39e-05	0.00235199
ENSMUSG00000067220	Cnga1	5374.9	6208.32	5436.24	6865.84	0.272078	8.86096	15.7471	7.24e-05	0.00607656
ENSMUSG00000040852	Plekhh2	617.308	713.702	659.732	830.861	0.273114	5.7871	12.1597	0.000488338	0.0270214
ENSMUSG00000067288	Rps28	537.22	689.531	570.857	657.663	0.279858	5.57898	11.3562	0.000751949	0.0382113
ENSMUSG00000029410	Ppef2	2524.12	2889.16	2640.07	3399.42	0.280365	7.8022	17.2623	3.26e-05	0.00309816
ENSMUSG00000025340	Rabgef1	1412.79	1625.87	1720.55	2205.01	0.282963	7.08818	17.1165	3.52e-05	0.00332422
ENSMUSG00000084838	Gm10241	700.095	788.762	844.321	1102.1	0.284576	6.0747	12.8618	0.000335349	0.0202021
ENSMUSG00000024347	Psd2	2390.04	2793.74	3238.27	4104.47	0.284924	7.93264	19.0949	1.24e-05	0.00139717
ENSMUSG00000048644	Ctxn1	476.029	575.033	393.105	486.099	0.288238	5.23251	10.9583	0.000931843	0.045645
ENSMUSG00000029276	Glmn	621.807	784.945	700.752	835.763	0.292773	5.84331	14.7609	0.000122042	0.00913374
ENSMUSG00000026655	Fam107b	891.767	1025.39	938.894	1223.01	0.294076	6.31817	16.6423	4.51e-05	0.00403774
ENSMUSG00000027488	Snta1	889.067	1081.37	835.205	1038.37	0.29771	6.22666	18.8559	1.41e-05	0.00153735
ENSMUSG00000027070	Lrp2	536.32	660.27	774.815	955.041	0.300201	5.84291	15.6628	7.57e-05	0.00629259
ENSMUSG00000022483	Col2a1	1602.66	1680.57	1124.62	1656	0.310343	6.88748	9.80335	0.00174194	0.0710329
ENSMUSG00000071547	Nt5dc2	515.623	595.388	532.116	714.851	0.320458	5.53146	13.3513	0.000258242	0.0165585
ENSMUSG00000030878	Cdr2	1019.55	1174.24	883.061	1196.87	0.320564	6.38263	18.2086	1.98e-05	0.00205408
ENSMUSG00000021384	Susd3	788.282	899.443	747.469	1019.58	0.320778	6.07905	15.261	9.36e-05	0.00749958
ENSMUSG00000026646	Suv39h2	404.939	501.245	450.077	572.698	0.328065	5.23948	14.2364	0.00016122	0.0113615
ENSMUSG00000034936	Arl4d	496.726	642.459	550.347	692.793	0.350073	5.54018	18.5385	1.67e-05	0.00177687
ENSMUSG00000027883	Gpsm2	387.842	464.352	394.244	533.483	0.350677	5.126	13.8975	0.000193052	0.0129918
ENSMUSG00000031788	Kifc3	428.336	503.79	435.264	611.913	0.367119	5.28117	14.9717	0.000109137	0.0083616
ENSMUSG00000023979	Guca1b	395.941	499.973	728.098	962.394	0.374709	5.67352	21.0743	4.42e-06	0.000594658
ENSMUSG00000023982	Guca1a	470.63	587.755	852.297	1144.58	0.381268	5.91293	24.5733	7.15e-07	0.000128763
ENSMUSG00000028910	Mecr	255.562	343.493	290.556	372.54	0.390093	4.62791	13.3239	0.000262046	0.0167306
ENSMUSG00000090083	Rnf8	290.657	405.831	348.667	432.179	0.390409	4.85178	14.579	0.000134407	0.00974434
ENSMUSG00000041828	Abca8a	1843.82	2105.49	1608.88	2476.24	0.406906	7.29358	20.328	6.52e-06	0.000812217
ENSMUSG00000047139	Cd24a	340.149	394.381	305.368	465.675	0.413677	4.88945	13.1558	0.000286625	0.0179171
ENSMUSG00000034777	Vax2	239.364	315.505	217.632	299.012	0.427367	4.39113	14.1988	0.000164472	0.0115362
ENSMUSG00000032902	Slc16a1	897.166	1036.84	1030.05	1608.62	0.433439	6.49098	21.9612	2.78e-06	0.000403544
ENSMUSG00000057895	Zfp105	170.075	230.268	183.449	247.543	0.433706	4.03118	12.1032	0.000503361	0.027446
ENSMUSG00000030432	Rpl28	197.071	260.8	133.314	196.074	0.472375	3.94383	12.8354	0.000340122	0.0203629
ENSMUSG00000096458	Moap1	169.175	209.912	128.756	202.609	0.476268	3.80824	10.3201	0.0013159	0.0573166
ENSMUSG00000038677	Scube3	406.739	618.288	610.737	807.986	0.493513	5.58037	33.2149	8.25e-09	2.27e-06
ENSMUSG00000066705	Fxyd6	377.944	450.358	317.902	538.385	0.507125	5.05253	17.9615	2.25e-05	0.00226027
ENSMUSG00000052151	Ppap2c	598.411	812.934	478.562	723.021	0.515511	5.66994	38.5324	5.39e-10	1.79e-07
ENSMUSG00000005233	Spc25	487.727	545.772	463.75	873.344	0.544569	5.5591	15.0658	0.000103828	0.00803697
ENSMUSG00000038526	Car14	607.409	704.797	407.917	772.039	0.558316	5.6176	17.056	3.63e-05	0.00341016
ENSMUSG00000024411	Aqp4	658.702	685.714	543.51	1137.23	0.573728	5.93766	10.4714	0.00121235	0.0552209
ENSMUSG00000074892	B3galt5	89.0867	138.669	103.689	151.14	0.587428	3.25557	11.5266	0.000686061	0.0357134
ENSMUSG00000026473	Glul	11354.5	12140.6	7925.9	17519.2	0.619431	9.89883	10.6225	0.00111722	0.0523236
ENSMUSG00000085794	Vax2os	605.609	945.242	644.92	993.439	0.631851	5.95923	72.7704	1.46e-17	3.11e-14
ENSMUSG00000041479	Syt15	202.47	226.451	121.919	286.758	0.661827	4.07994	10.4283	0.00124102	0.0560146
ENSMUSG00000060419	Rps16-ps2	130.48	311.688	189.146	241.824	0.795019	4.07715	18.9479	1.34e-05	0.00148669
ENSMUSG00000044177	Wfikkn2	17.9973	39.4381	26.207	44.9335	0.932859	1.41152	9.18502	0.00244003	0.0922888
ENSMUSG00000030623	1700019G06Rik	29.6956	52.1601	18.2309	41.6656	0.972343	1.53609	10.7081	0.00106665	0.0507507
ENSMUSG00000046500	Fam19a4	80.9879	131.036	70.6449	170.747	0.983924	3.18159	23.7434	1.1e-06	0.000180064
ENSMUSG00000097764	Gm26635	19.797	39.4381	21.6492	43.2996	0.992301	1.36756	10.4393	0.00123359	0.0558697
ENSMUSG00000097789	Gm2115	36.8945	55.9767	20.5098	57.1881	0.993995	1.80722	10.5396	0.00116845	0.0535479
ENSMUSG00000089742	Gm15898	17.0974	36.8937	15.9521	34.3129	1.10097	1.12291	11.3054	0.00077281	0.0387442
ENSMUSG00000072675	Duxbl2	270.86	505.062	140.15	398.683	1.17025	4.67987	71.8775	2.29e-17	4.28e-14
ENSMUSG00000051504	Siglech	19.797	26.7161	12.5338	52.2863	1.23755	1.27201	10.3258	0.00131185	0.0573166
ENSMUSG00000090862	Rps13	54.8918	119.586	99.1308	247.543	1.23969	3.39648	51.8924	5.86e-13	4.59e-10
ENSMUSG00000018362	Kpna2	71.9892	188.285	74.0632	159.31	1.24777	3.27543	47.5436	5.38e-12	3.35e-09
ENSMUSG00000057836	Xlr3a	15.2977	36.8937	6.83661	17.9734	1.3006	0.680896	12.0951	0.000505536	0.0274644
ENSMUSG00000078525	Gm5776	27.8958	101.776	43.2985	75.9785	1.32143	2.29698	19.2321	1.16e-05	0.00132009
ENSMUSG00000095648	Gm2004	26.996	63.6098	26.207	72.7106	1.34958	1.95052	24.1976	8.69e-07	0.000147598
ENSMUSG00000049396	Gemin4	79.1882	171.747	38.7408	135.618	1.40829	3.06865	41.3762	1.26e-10	5.01e-08
ENSMUSG00000090425	Efna5	7.19892	55.9767	28.4859	42.4826	1.56389	1.43949	11.5381	0.000681834	0.0357134
ENSMUSG00000022129	Dct	26.996	26.7161	34.183	210.779	1.85718	2.84103	19.6924	9.1e-06	0.00107006
