# Supplementary material for: AAV-miR-204 Protects from Retinal Degeneration by Attenuation of Microglia Activation and Photoreceptor Cell Death
Source: Mol Ther Nucleic Acids. 2019 Nov 18;19:144–56. doi: 10.1016/j.omtn.2019.11.005 (PMC6920266; doi:10.1016/j.omtn.2019.11.005)
Supplement: Table S6. Gene Ontology Enrichment Analysis of the Differentially Expressed Genes (DEGs) between Retinas of RHO-P347S Mice (n=2) Injected with the AAV.CMV.miR204 and Control AAV.CMV.miR204MUT Vector [file mmc7.xls]

## Sheet: Table S6
Table S6. Gene Ontology enrichment analysis of the differentially expressed genes (DEGs) between retinas of RHO-P347S mice (n=2) injected with the AAV.CMV.miR204 and control AAV.CMV.miR204MUT vector.
The Biological Process (BP_FAT) and Cellular Component (CC_FAT) terms enriched among DEGs (n=420) are highlighted in green for the downregulated (n=316) and in red for the upregulated genes (n=104). For each BP/CC annotation cluster, the GO identifier ("GO:"), associated term ("Term") and Enrichment score are provided. The genes belonging to each term are listed in column D (and their total numbe…
GOEA of upregulated genes
Annotation Cluster 1	Enrichment Score: 1.950449790039204
Category	Term	Count	Genes	FDR
GOTERM_BP_FAT	GO:0007601~visual perception	12	RDH12, GUCA1B, PDE6B, GUCA1A, PPEF2, GM11744, COL2A1, VAX2, CABP4, OPN1SW, PDE6H, CNGA1	4.72239e-08
GOTERM_BP_FAT	GO:0050953~sensory perception of light stimulus	12	RDH12, GUCA1B, PDE6B, GUCA1A, PPEF2, GM11744, COL2A1, VAX2, CABP4, OPN1SW, PDE6H, CNGA1	6.4067e-08
GOTERM_BP_FAT	GO:0009583~detection of light stimulus	5	GUCA1B, PDE6B, GUCA1A, CABP4, OPN1SW	0.0774158
GOTERM_BP_FAT	GO:0007602~phototransduction	4	GUCA1B, GUCA1A, CABP4, OPN1SW	0.338994
GOTERM_BP_FAT	GO:0009582~detection of abiotic stimulus	5	GUCA1B, PDE6B, GUCA1A, CABP4, OPN1SW	3.17734
GOTERM_BP_FAT	GO:0009581~detection of external stimulus	5	GUCA1B, PDE6B, GUCA1A, CABP4, OPN1SW	3.27448
GOTERM_BP_FAT	GO:0009314~response to radiation	8	RNF8, GUCA1B, PDE6B, GUCA1A, XRCC6, CABP4, OPN1SW, LRP2	4.65514
Annotation Cluster 1	Enrichment Score: 3.0299473482390527
Category	Term	Count	Genes	FDR
GOTERM_CC_FAT	GO:0001750~photoreceptor outer segment	6	GUCA1B, PDE6B, GUCA1A, GNB5, OPN1SW, CNGA1	0.022851
GOTERM_CC_FAT	GO:0031513~nonmotile primary cilium	7	GUCA1B, PDE6B, GUCA1A, GNB5, FAM161A, OPN1SW, CNGA1	0.0856444
GOTERM_CC_FAT	GO:0072372~primary cilium	7	GUCA1B, PDE6B, GUCA1A, GNB5, FAM161A, OPN1SW, CNGA1	0.329499
GOEA of downregulated genes
Annotation Cluster 1	Enrichment Score: 16.28648835067985
Category	Term	Count	Genes	FDR
GOTERM_BP_FAT	GO:0006955~immune response	84	A2M, ZC3HAV1, ELF4, H2-D1, TLR3, IFI44L, LY9, TLR7, B2M, NLRC5, C1RA, ISG15, OASL2, DDX60, GBP10, ERAP1, MX2, H2-K1, GBP7, GBP6, BST2, C4B, GBP9, HERC6, SERPING1, CTSC, OAS1A, EIF2AK2, GBP4, OAS1G, GBP3, CTSH, GBP2, LCP1, ITGAL, C3AR1, IFIH1, HMGB2, C3, CSF1, IFITM3, COL3A1, RSAD2, OAS2, STAT6, TRIM30A, TNFRSF1A, BCL2, TAP1, IIGP1, DHX58, ZBP1, FYB, SBSPON, PTPRC, IRGM1, CFB, AXL, CENPF, MYO1F, I…	1.09323e-29
GOTERM_BP_FAT	GO:0045087~innate immune response	61	A2M, ZC3HAV1, ELF4, TLR3, LY9, TLR7, B2M, C1RA, NLRC5, ISG15, OASL2, DDX60, GBP10, MX2, GBP7, GBP6, BST2, C4B, HERC6, GBP9, SERPING1, OAS1A, EIF2AK2, GBP4, GBP3, GBP2, IFIH1, HMGB2, C3, CSF1, IFITM3, RSAD2, OAS2, TRIM30A, TAP1, IIGP1, DHX58, ZBP1, IRGM1, CFB, AXL, TRIM25, IGF2, STAT1, H2-Q7, CD180, LGALS9, STAT2, LCN2, DDX58, IFIT3, TRIM56, CYBA, IFIT1, CYBB, PARP9, IRF7, H2-T23, TGTP2, JAK3, ADAR	1.07985e-27
GOTERM_BP_FAT	GO:0006952~defense response	88	A2M, APOBEC1, ZC3HAV1, ELF4, H2-D1, TLR3, LY9, TLR7, TAPBP, B2M, NLRC5, S1PR3, C1RA, ISG15, OASL2, DDX60, GBP10, MX2, H2-K1, GBP7, GBP6, BST2, C4B, GBP9, HERC6, SERPING1, OAS1A, EIF2AK2, GBP4, OAS1G, GBP3, GBP2, ADAMTS5, C3AR1, IFIH1, HMGB2, C3, CSF1, IFITM3, RSAD2, ITGB2, OAS2, ITGAM, TRIM30A, TNFRSF1A, IGTP, BCL2, TAP1, TGM2, IIGP1, DHX58, ZBP1, FN1, SPP1, PTPRC, LYZ2, IRGM1, CFB, AXL, MYO1F, I…	5.09979e-27
GOTERM_BP_FAT	GO:0009605~response to external stimulus	100	A2M, APOBEC1, ZC3HAV1, EDN2, TLR3, FSTL1, LPAR1, TLR7, B2M, NLRC5, ISG15, OASL2, GBP10, MX2, GBP7, GBP6, BST2, EFNB2, GBP9, SERPING1, BCL2L11, CD34, PDGFRA, OAS1A, LAMC1, GBP4, EIF2AK2, OAS1G, GBP3, EIF2AK3, GBP2, ADAMTS5, C3AR1, HMGB2, IFIH1, LITAF, IFITM3, DAG1, BMPR2, ITGB2, OAS2, ITGB3, ITGAM, IIGP1, AGRN, DHX58, FN1, SPP1, MYO1F, PCDH15, LGALS9, DOCK4, LCN2, DDX58, TRIM56, NOTCH1, SEMA6D, SL…	7.3067e-21
GOTERM_BP_FAT	GO:0044403~symbiosis, encompassing mutualism through parasitism	52	APOBEC1, ZC3HAV1, TLR3, D17H6S56E-5, TLR7, NLRC5, ISG15, OASL2, DDX60, TOP2A, MX2, GBP7, GBP6, BST2, GBP9, CDK6, BCL2L11, OAS1A, EIF2AK2, GBP4, OAS1G, GBP3, GBP2, IFIH1, IFITM3, DAG1, RSAD2, ITGB3, OAS2, TRIM30A, BCL2, TAP1, DHX58, ZBP1, PTPRC, FAM111A, AXL, TRIM25, STAT1, ANXA5, LGALS9, STAT2, LCN2, DDX58, IFIT3, TRIM56, NOTCH1, IFIT1, ABCC9, IFI27L2A, TGTP2, ADAR	7.05276e-20
GOTERM_BP_FAT	GO:0044419~interspecies interaction between organisms	52	APOBEC1, ZC3HAV1, TLR3, D17H6S56E-5, TLR7, NLRC5, ISG15, OASL2, DDX60, TOP2A, MX2, GBP7, GBP6, BST2, GBP9, CDK6, BCL2L11, OAS1A, EIF2AK2, GBP4, OAS1G, GBP3, GBP2, IFIH1, IFITM3, DAG1, RSAD2, ITGB3, OAS2, TRIM30A, BCL2, TAP1, DHX58, ZBP1, PTPRC, FAM111A, AXL, TRIM25, STAT1, ANXA5, LGALS9, STAT2, LCN2, DDX58, IFIT3, TRIM56, NOTCH1, IFIT1, ABCC9, IFI27L2A, TGTP2, ADAR	7.05276e-20
GOTERM_BP_FAT	GO:0002252~immune effector process	56	A2M, APOBEC1, ZC3HAV1, H2-D1, TLR3, LY9, TLR7, B2M, NLRC5, C1RA, ISG15, OASL2, DDX60, MX2, H2-K1, BST2, C4B, SERPING1, CTSC, OAS1A, GBP4, EIF2AK2, OAS1G, CTSH, LCP1, ITGAL, IFIH1, C3, IFITM3, RSAD2, OAS2, STAT6, BCL2, TAP1, DHX58, ZBP1, PTPRC, CFB, CENPF, MYO1F, IGF2, TRIM25, ANXA5, CD180, LGALS9, STAT2, DDX58, IFIT3, TRIM56, ABCC9, IFIT1, FCGR2B, IRF7, H2-T23, JAK3, ADAR	8.62023e-20
GOTERM_BP_FAT	GO:0098542~defense response to other organism	49	APOBEC1, ZC3HAV1, TLR3, TLR7, B2M, NLRC5, ISG15, DDX60, OASL2, GBP10, MX2, H2-K1, GBP7, GBP6, BST2, GBP9, OAS1A, EIF2AK2, OAS1G, GBP3, ADAMTS5, GBP2, HMGB2, IFIH1, IFITM3, RSAD2, OAS2, TNFRSF1A, BCL2, IIGP1, DHX58, ZBP1, PTPRC, LYZ2, MYO1F, TRIM25, ANXA5, LGALS9, STAT2, IFIT3, DDX58, CYBA, TRIM56, IFIT1, ABCC9, STAB1, CXCL13, H2-T23, ADAR	4.36848e-18
GOTERM_BP_FAT	GO:0009607~response to biotic stimulus	63	APOBEC1, ZC3HAV1, TLR3, TLR7, B2M, NLRC5, ISG15, OASL2, DDX60, GBP10, MX2, H2-K1, GBP7, GBP6, BST2, GBP9, CDK6, BCL2L11, OAS1A, EIF2AK2, GBP4, OAS1G, EIF2AK3, GBP3, GBP2, ADAMTS5, IFIH1, HMGB2, LITAF, IFITM3, RSAD2, GNG12, OAS2, TNFRSF1A, BCL2, IIGP1, DHX58, ZBP1, PTPRC, LYZ2, AXL, MYO1F, TRIM25, ANXA5, STAT1, CD180, LGALS9, STAT2, DDX58, LCN2, IFIT3, TRIM56, CYBA, ABCC9, NOTCH1, IFIT1, FCGR2B, C…	2.74221e-17
GOTERM_BP_FAT	GO:0016032~viral process	47	IFIH1, APOBEC1, ZC3HAV1, IFITM3, DAG1, RSAD2, TLR3, D17H6S56E-5, ITGB3, OAS2, TLR7, NLRC5, TRIM30A, ISG15, OASL2, DDX60, BCL2, TAP1, TOP2A, MX2, DHX58, ZBP1, PTPRC, BST2, FAM111A, AXL, TRIM25, CDK6, ANXA5, STAT1, BCL2L11, LGALS9, STAT2, LCN2, DDX58, IFIT3, TRIM56, ABCC9, NOTCH1, IFIT1, IFI27L2A, TGTP2, OAS1A, GBP4, EIF2AK2, OAS1G, ADAR	3.00161e-17
GOTERM_BP_FAT	GO:0044764~multi-organism cellular process	47	IFIH1, APOBEC1, ZC3HAV1, IFITM3, DAG1, RSAD2, TLR3, D17H6S56E-5, ITGB3, OAS2, TLR7, NLRC5, TRIM30A, ISG15, OASL2, DDX60, BCL2, TAP1, TOP2A, MX2, DHX58, ZBP1, PTPRC, BST2, FAM111A, AXL, TRIM25, CDK6, ANXA5, STAT1, BCL2L11, LGALS9, STAT2, LCN2, DDX58, IFIT3, TRIM56, ABCC9, NOTCH1, IFIT1, IFI27L2A, TGTP2, OAS1A, GBP4, EIF2AK2, OAS1G, ADAR	4.21684e-17
GOTERM_BP_FAT	GO:0051707~response to other organism	61	APOBEC1, ZC3HAV1, TLR3, TLR7, B2M, NLRC5, ISG15, OASL2, DDX60, GBP10, MX2, H2-K1, GBP7, GBP6, BST2, GBP9, CDK6, BCL2L11, OAS1A, EIF2AK2, OAS1G, GBP3, GBP2, ADAMTS5, IFIH1, HMGB2, LITAF, IFITM3, RSAD2, GNG12, OAS2, TNFRSF1A, BCL2, IIGP1, DHX58, ZBP1, PTPRC, LYZ2, AXL, MYO1F, TRIM25, STAT1, ANXA5, CD180, LGALS9, STAT2, LCN2, DDX58, IFIT3, TRIM56, CYBA, ABCC9, NOTCH1, IFIT1, FCGR2B, CXCL13, STAB1, I…	4.59026e-17
GOTERM_BP_FAT	GO:0043207~response to external biotic stimulus	61	APOBEC1, ZC3HAV1, TLR3, TLR7, B2M, NLRC5, ISG15, OASL2, DDX60, GBP10, MX2, H2-K1, GBP7, GBP6, BST2, GBP9, CDK6, BCL2L11, OAS1A, EIF2AK2, OAS1G, GBP3, GBP2, ADAMTS5, IFIH1, HMGB2, LITAF, IFITM3, RSAD2, GNG12, OAS2, TNFRSF1A, BCL2, IIGP1, DHX58, ZBP1, PTPRC, LYZ2, AXL, MYO1F, TRIM25, STAT1, ANXA5, CD180, LGALS9, STAT2, LCN2, DDX58, IFIT3, TRIM56, CYBA, ABCC9, NOTCH1, IFIT1, FCGR2B, CXCL13, STAB1, I…	4.81473e-17
GOTERM_BP_FAT	GO:0009615~response to virus	36	IFIH1, APOBEC1, ZC3HAV1, IFITM3, RSAD2, TLR3, OAS2, TLR7, NLRC5, ISG15, OASL2, DDX60, BCL2, MX2, DHX58, ZBP1, PTPRC, BST2, TRIM25, CDK6, ANXA5, BCL2L11, LGALS9, STAT2, LCN2, DDX58, IFIT3, TRIM56, ABCC9, IFIT1, IFI27L2A, TGTP2, OAS1A, EIF2AK2, OAS1G, ADAR	2.54979e-15
GOTERM_BP_FAT	GO:0051607~defense response to virus	30	IFIH1, APOBEC1, ZC3HAV1, IFITM3, RSAD2, TLR3, OAS2, TLR7, NLRC5, ISG15, OASL2, BCL2, DDX60, MX2, DHX58, ZBP1, PTPRC, BST2, TRIM25, ANXA5, STAT2, IFIT3, DDX58, TRIM56, ABCC9, IFIT1, OAS1A, EIF2AK2, OAS1G, ADAR	2.93099e-12
GOTERM_BP_FAT	GO:0043900~regulation of multi-organism process	30	ZC3HAV1, IFITM3, RSAD2, TRIM30A, ISG15, BCL2, DDX60, TAP1, MX2, TOP2A, DHX58, BST2, FAM111A, TRIM25, STAT1, ANXA5, BCL2L11, LGALS9, CD180, STAT2, DDX58, CYBA, TRIM56, NOTCH1, IFIT1, OAS1A, EIF2AK2, GBP4, PLAU, ADAR	4.92973e-08
GOTERM_BP_FAT	GO:0050792~regulation of viral process	25	ZC3HAV1, BST2, IFITM3, FAM111A, RSAD2, TRIM25, ANXA5, STAT1, STAT2, DDX58, TRIM56, TRIM30A, NOTCH1, IFIT1, ISG15, DDX60, BCL2, TAP1, OAS1A, GBP4, EIF2AK2, TOP2A, MX2, DHX58, ADAR	6.36418e-08
GOTERM_BP_FAT	GO:0043903~regulation of symbiosis, encompassing mutualism through parasitism	26	ZC3HAV1, BST2, IFITM3, FAM111A, RSAD2, TRIM25, ANXA5, STAT1, BCL2L11, STAT2, DDX58, TRIM56, TRIM30A, NOTCH1, IFIT1, ISG15, DDX60, BCL2, TAP1, OAS1A, GBP4, EIF2AK2, TOP2A, MX2, DHX58, ADAR	7.6672e-08
GOTERM_BP_FAT	GO:0048525~negative regulation of viral process	14	ZC3HAV1, BST2, IFITM3, FAM111A, RSAD2, TRIM25, STAT1, TRIM56, ISG15, OAS1A, EIF2AK2, MX2, DHX58, ADAR	5.24079e-06
GOTERM_BP_FAT	GO:0019058~viral life cycle	19	BST2, ZC3HAV1, IFITM3, FAM111A, AXL, RSAD2, TRIM25, D17H6S56E-5, ITGB3, TRIM56, TRIM30A, NOTCH1, ISG15, BCL2, TAP1, EIF2AK2, TOP2A, MX2, ADAR	1.72642e-05
GOTERM_BP_FAT	GO:0045069~regulation of viral genome replication	12	NOTCH1, BST2, ISG15, ZC3HAV1, IFITM3, BCL2, FAM111A, RSAD2, EIF2AK2, TOP2A, MX2, ADAR	3.1403e-05
GOTERM_BP_FAT	GO:1903900~regulation of viral life cycle	15	BST2, ZC3HAV1, IFITM3, FAM111A, RSAD2, TRIM25, TRIM30A, TRIM56, NOTCH1, ISG15, BCL2, EIF2AK2, MX2, TOP2A, ADAR	7.86995e-05
GOTERM_BP_FAT	GO:0045071~negative regulation of viral genome replication	9	BST2, ISG15, ZC3HAV1, IFITM3, FAM111A, RSAD2, EIF2AK2, MX2, ADAR	0.000324934
GOTERM_BP_FAT	GO:1903901~negative regulation of viral life cycle	11	TRIM56, BST2, ISG15, ZC3HAV1, IFITM3, FAM111A, RSAD2, TRIM25, EIF2AK2, MX2, ADAR	0.000522335
GOTERM_BP_FAT	GO:0043901~negative regulation of multi-organism process	14	ZC3HAV1, BST2, IFITM3, FAM111A, RSAD2, TRIM25, STAT1, TRIM56, ISG15, OAS1A, EIF2AK2, MX2, DHX58, ADAR	0.00106672
GOTERM_BP_FAT	GO:0019079~viral genome replication	11	NOTCH1, BST2, ISG15, ZC3HAV1, IFITM3, FAM111A, RSAD2, EIF2AK2, TOP2A, MX2, ADAR	0.00117111
Annotation Cluster 2	Enrichment Score: 15.47892336533825
Category	Term	Count	Genes	FDR
GOTERM_BP_FAT	GO:0010033~response to organic substance	113	APOBEC1, ZC3HAV1, IL6ST, EDN2, TLR3, ILDR2, LPAR1, B2M, NLRC5, ATP2B4, ISG15, GBP10, CREB3L2, MX2, CHRNA3, GBP7, GBP6, BST2, GBP9, CYP26A1, IRS1, PDGFRA, ROR2, GBP4, EIF2AK2, GBP3, EIF2AK3, GBP2, HMGB2, CYP1B1, LITAF, GNAI2, IFITM3, DAG1, BMPR2, ITGB2, ITGB3, ITGB1, TIMP3, IIGP1, AGRN, MEST, FN1, SPP1, MKI67, CFB, H2-Q7, LGALS9, LCN2, DDX58, TRIM56, IFI27, NOTCH1, PARP9, UCP2, CXCL13, CD274, CHRN…	1.02027e-19
GOTERM_BP_FAT	GO:0070887~cellular response to chemical stimulus	95	APOBEC1, MSR1, ZC3HAV1, IL6ST, IGFBP7, EDN2, TLR3, LPAR1, B2M, NLRC5, ATP2B4, GBP10, CREB3L2, MSN, FGF2, GBP7, GBP6, GBP9, CYP26A1, CDK6, IRS1, NDNF, CCND1, BGN, CHRDL1, CD34, HIPK2, PDGFRA, ROR2, EIF2AK2, GBP4, GBP3, EIF2AK3, CTSH, GBP2, C3AR1, HMGB2, CYP1B1, LITAF, GNAI2, CSF1, IFITM3, COL3A1, BMPR2, ITGB2, ITGB3, TIMP3, ITGB1, CDH5, ITGAM, STAT6, CD9, TNFRSF1A, IGTP, LY6E, BCL2, IIGP1, AGRN, F…	3.45006e-14
GOTERM_BP_FAT	GO:0071310~cellular response to organic substance	82	APOBEC1, MSR1, ZC3HAV1, IL6ST, EDN2, IGFBP7, TLR3, LPAR1, B2M, NLRC5, ATP2B4, GBP10, CREB3L2, MSN, FGF2, GBP7, GBP6, GBP9, CYP26A1, CDK6, IRS1, CCND1, BGN, CHRDL1, HIPK2, PDGFRA, ROR2, EIF2AK2, GBP4, GBP3, EIF2AK3, CTSH, GBP2, HMGB2, CYP1B1, LITAF, CSF1, IFITM3, COL3A1, BMPR2, ITGB2, ITGB3, TIMP3, ITGB1, CDH5, STAT6, CD9, TNFRSF1A, IGTP, BCL2, IIGP1, FBN2, ZBP1, FN1, PTPRC, IRGM1, COL4A1, CBL, AX…	6.32827e-13
GOTERM_BP_FAT	GO:1901700~response to oxygen-containing compound	55	APOBEC1, FOSL2, IGFBP7, ILDR2, LPAR1, B2M, ATP2B4, GBP10, MSN, GBP6, CYP26A1, CDK6, IRS1, CCND1, GRN, PDGFRA, EIF2AK2, CTSH, GBP2, HMGB2, CYP1B1, LITAF, GNAI2, COL3A1, DAG1, GNG12, ALDH1A1, STAT6, CD9, TNFRSF1A, LY6E, BCL2, AGRN, SPP1, MEST, COL4A1, CBL, AXL, TRIM25, IGF2, STAT1, ANXA5, CD180, STAT3, LGALS9, CCNB1, LCN2, CYBA, IFI27, NOTCH1, CYBB, GPR37, CXCL13, UCP2, IGFBP5	7.92765e-05
Annotation Cluster 3	Enrichment Score: 13.5450976891174
Category	Term	Count	Genes	FDR
GOTERM_BP_FAT	GO:0034097~response to cytokine	49	IL6ST, CSF1, IFITM3, EDN2, COL3A1, TLR3, STAT6, TNFRSF1A, NLRC5, IGTP, ISG15, BCL2, GBP10, IIGP1, XAF1, MX2, FN1, ZBP1, PTPRC, GBP7, GBP6, IRGM1, BST2, GBP9, AXL, STAT1, H2-Q7, STAT3, STAT2, LCN2, IFIT3, TRIM56, CYBA, IFI27, IFIT1, BGN, PARP9, CXCL13, IRF7, CD274, TGTP2, JAK3, GBP4, IFI203, EIF2AK2, GBP3, GBP2, ADAR, IFI204	1.8413e-16
GOTERM_BP_FAT	GO:0071310~cellular response to organic substance	82	APOBEC1, MSR1, ZC3HAV1, IL6ST, EDN2, IGFBP7, TLR3, LPAR1, B2M, NLRC5, ATP2B4, GBP10, CREB3L2, MSN, FGF2, GBP7, GBP6, GBP9, CYP26A1, CDK6, IRS1, CCND1, BGN, CHRDL1, HIPK2, PDGFRA, ROR2, EIF2AK2, GBP4, GBP3, EIF2AK3, CTSH, GBP2, HMGB2, CYP1B1, LITAF, CSF1, IFITM3, COL3A1, BMPR2, ITGB2, ITGB3, TIMP3, ITGB1, CDH5, STAT6, CD9, TNFRSF1A, IGTP, BCL2, IIGP1, FBN2, ZBP1, FN1, PTPRC, IRGM1, COL4A1, CBL, AX…	6.32827e-13
GOTERM_BP_FAT	GO:0071345~cellular response to cytokine stimulus	38	IL6ST, CSF1, IFITM3, EDN2, TLR3, STAT6, TNFRSF1A, NLRC5, IGTP, GBP10, IIGP1, FN1, ZBP1, PTPRC, GBP7, GBP6, IRGM1, GBP9, AXL, STAT1, H2-Q7, STAT3, STAT2, LCN2, IFIT3, CYBA, IFIT1, BGN, CXCL13, IRF7, TGTP2, JAK3, GBP4, IFI203, GBP3, GBP2, ADAR, IFI204	1.99285e-11
GOTERM_BP_FAT	GO:0019221~cytokine-mediated signaling pathway	19	PTPRC, IL6ST, CSF1, EDN2, IFITM3, AXL, STAT1, STAT3, STAT2, STAT6, NLRC5, TNFRSF1A, BGN, CXCL13, IRF7, IIGP1, JAK3, ADAR, ZBP1	0.00412422
Annotation Cluster 4	Enrichment Score: 10.227113713489
Category	Term	Count	Genes	FDR
GOTERM_BP_FAT	GO:0042127~regulation of cell proliferation	62	GFAP, APOBEC1, FOSL2, MALAT1, IL6ST, EDN2, H19, FGF2, EFNB2, CDK6, IRS1, CCND1, CCND2, GRN, HIPK2, PDGFRA, ROR2, EIF2AK2, CTSH, ITGAL, C3AR1, HMGB2, CYP1B1, GNAI2, CSF1, IFITM3, VIM, BMPR2, EGLN3, ITGB3, ITGB1, CDH5, STAT6, CD9, TNFRSF1A, BCL2, TGM2, GPNMB, FN1, PTPRC, CENPF, IGF2, CDC20, WWTR1, STAT1, STAT3, LGALS9, ANXA2, CCNB1, IFIT3, CYBA, NOTCH1, FCGR2B, CXCL13, LAMA5, CDON, CD274, H2-T23, J…	3.1886e-08
GOTERM_BP_FAT	GO:0008283~cell proliferation	66	GFAP, FOSL2, MALAT1, IL6ST, ELF4, EDN2, H19, FGF2, EFNB2, CDK6, IRS1, CCND1, CCND2, CD34, GRN, HIPK2, PDGFRA, ROR2, EIF2AK2, CTSH, PSMB10, ITGAL, C3AR1, HMGB2, CYP1B1, GNAI2, CSF1, IFITM3, VIM, BMPR2, ITGB2, ITGB3, ITGB1, ITGAM, CDH5, STAT6, CD9, BCL2, TGM2, GPNMB, FN1, PTPRC, MKI67, CFB, CENPF, IGF2, CDC20, DOCK8, WWTR1, STAT1, CD180, STAT3, LGALS9, ANXA2, CCNB1, IFIT3, CYBA, NOTCH1, FCGR2B, CDO…	1.13654e-07
GOTERM_BP_FAT	GO:0008284~positive regulation of cell proliferation	43	C3AR1, ITGAL, GFAP, HMGB2, FOSL2, MALAT1, GNAI2, IL6ST, CSF1, EDN2, VIM, BMPR2, ITGB3, ITGB1, BCL2, TGM2, FGF2, FN1, PTPRC, EFNB2, CENPF, CDK6, IGF2, CDC20, WWTR1, STAT1, IRS1, STAT3, ANXA2, CCNB1, CYBA, NOTCH1, CCND1, CCND2, GRN, CDON, HIPK2, CD274, PDGFRA, H2-T23, JAK3, CTSH, PLAU	3.87564e-07
Annotation Cluster 5	Enrichment Score: 9.440024175708167
Category	Term	Count	Genes	FDR
GOTERM_BP_FAT	GO:0002252~immune effector process	56	A2M, APOBEC1, ZC3HAV1, H2-D1, TLR3, LY9, TLR7, B2M, NLRC5, C1RA, ISG15, OASL2, DDX60, MX2, H2-K1, BST2, C4B, SERPING1, CTSC, OAS1A, GBP4, EIF2AK2, OAS1G, CTSH, LCP1, ITGAL, IFIH1, C3, IFITM3, RSAD2, OAS2, STAT6, BCL2, TAP1, DHX58, ZBP1, PTPRC, CFB, CENPF, MYO1F, IGF2, TRIM25, ANXA5, CD180, LGALS9, STAT2, DDX58, IFIT3, TRIM56, ABCC9, IFIT1, FCGR2B, IRF7, H2-T23, JAK3, ADAR	8.62023e-20
GOTERM_BP_FAT	GO:0002682~regulation of immune system process	66	A2M, ZC3HAV1, IL6ST, EDN2, H2-D1, TLR3, TLR7, B2M, NLRC5, C1RA, ISG15, DDX60, MSN, H2-K1, BST2, C4B, EFNB2, CDK6, SERPING1, ROR2, GBP4, EIF2AK2, CTSH, ITGAL, C3AR1, IFIH1, HMGB2, C3, CSF1, COL3A1, RSAD2, ITGB3, DUXBL3, STAT6, TRIM30A, BCL2, TAP1, GPNMB, DHX58, ZBP1, FYB, PTPRC, CFB, AXL, CENPF, MYO1F, IGF2, ANXA5, CD180, LGALS9, STAT2, DDX58, CYBA, NOTCH1, IFIT1, PARP9, FCGR2B, SLC7A2, CXCL13, IR…	3.62938e-16
GOTERM_BP_FAT	GO:0050776~regulation of immune response	42	C3AR1, IFIH1, A2M, HMGB2, ZC3HAV1, C3, COL3A1, H2-D1, RSAD2, TLR3, TLR7, B2M, STAT6, C1RA, NLRC5, TRIM30A, DDX60, BCL2, TAP1, DHX58, ZBP1, H2-K1, FYB, PTPRC, BST2, C4B, CFB, CENPF, MYO1F, SERPING1, IGF2, LGALS9, CD180, DDX58, CYBA, FCGR2B, PARP9, IRF7, H2-T23, JAK3, CTSH, ADAR	1.88738e-12
GOTERM_BP_FAT	GO:0002684~positive regulation of immune system process	46	C3AR1, ITGAL, IFIH1, A2M, HMGB2, ZC3HAV1, IL6ST, C3, CSF1, EDN2, H2-D1, RSAD2, TLR3, ITGB3, TLR7, B2M, STAT6, C1RA, NLRC5, TRIM30A, ISG15, DDX60, BCL2, TAP1, DHX58, ZBP1, H2-K1, FYB, PTPRC, CFB, C4B, EFNB2, AXL, SERPING1, IGF2, LGALS9, CD180, DDX58, CYBA, CXCL13, IRF7, CD274, ROR2, H2-T23, JAK3, IFI204	1.07025e-11
GOTERM_BP_FAT	GO:0001816~cytokine production	39	C3AR1, IFIH1, HMGB2, CYP1B1, ZC3HAV1, C3, RSAD2, TLR3, LY9, TLR7, B2M, S1PR3, TNFRSF1A, TRIM30A, ISG15, DDX60, GPNMB, DHX58, FN1, ZBTB20, BST2, AXL, CENPF, LGALS9, DDX58, IRF9, TRIM56, CYBA, NOTCH1, CYBB, FCGR2B, CD34, IRF7, CD274, H2-T23, JAK3, GBP4, EIF2AK2, EIF2AK3	2.07856e-10
GOTERM_BP_FAT	GO:0001817~regulation of cytokine production	37	C3AR1, IFIH1, HMGB2, CYP1B1, LITAF, ZC3HAV1, C3, RSAD2, TLR3, LY9, TLR7, B2M, TRIM30A, S1PR3, TNFRSF1A, ISG15, DDX60, GPNMB, DHX58, FN1, ZBTB20, BST2, AXL, CENPF, LGALS9, DDX58, CYBA, CYBB, FCGR2B, CD34, IRF7, CD274, H2-T23, JAK3, GBP4, EIF2AK2, EIF2AK3	3.58458e-10
GOTERM_BP_FAT	GO:0045088~regulation of innate immune response	24	HMGB2, IFIH1, A2M, ZC3HAV1, RSAD2, TLR3, MYO1F, IGF2, SERPING1, TLR7, CD180, LGALS9, DDX58, CYBA, TRIM30A, NLRC5, PARP9, IRF7, DDX60, TAP1, H2-T23, DHX58, ADAR, ZBP1	4.10694e-10
GOTERM_BP_FAT	GO:0050778~positive regulation of immune response	32	C3AR1, IFIH1, A2M, HMGB2, ZC3HAV1, C3, H2-D1, RSAD2, TLR3, TLR7, B2M, STAT6, C1RA, NLRC5, TRIM30A, DDX60, BCL2, DHX58, ZBP1, H2-K1, FYB, PTPRC, C4B, CFB, SERPING1, LGALS9, CD180, DDX58, CYBA, IRF7, H2-T23, JAK3	1.04514e-08
GOTERM_BP_FAT	GO:0031347~regulation of defense response	33	IFIH1, A2M, HMGB2, ZC3HAV1, C3, RSAD2, TLR3, TLR7, TNFRSF1A, NLRC5, TRIM30A, DDX60, TAP1, TGM2, DHX58, ZBP1, MYO1F, SERPING1, IGF2, ANXA5, LGALS9, CD180, STAT2, DDX58, CYBA, IFIT1, FCGR2B, PARP9, SLC7A2, IRF7, H2-T23, GBP4, ADAR	1.01345e-06
GOTERM_BP_FAT	GO:0080134~regulation of response to stress	48	IFIH1, A2M, HMGB2, ZC3HAV1, C3, HK2, RSAD2, TLR3, TLR7, TNFRSF1A, NLRC5, TRIM30A, ATP2B4, DDX60, TAP1, TGM2, FGF2, DHX58, SPP1, ZBP1, MYO1F, CDK6, SERPING1, IGF2, ANXA5, LGALS9, CD180, ANXA2, STAT2, DDX58, CYBA, FZD10, IFIT1, FCGR2B, PARP9, GPR37, SLC7A2, CD34, IRF7, HIPK2, PDGFRA, ROR2, H2-T23, GBP4, EIF2AK2, EIF2AK3, PLAU, ADAR	1.55655e-06
GOTERM_BP_FAT	GO:0001819~positive regulation of cytokine production	25	C3AR1, HMGB2, ZBTB20, IFIH1, CYP1B1, ZC3HAV1, C3, RSAD2, TLR3, LY9, TLR7, LGALS9, B2M, DDX58, CYBA, TNFRSF1A, CYBB, CD34, IRF7, DDX60, CD274, H2-T23, EIF2AK2, EIF2AK3, DHX58	3.70291e-06
GOTERM_BP_FAT	GO:0002253~activation of immune response	23	FYB, PTPRC, C3AR1, A2M, IFIH1, ZC3HAV1, C4B, CFB, C3, RSAD2, TLR3, SERPING1, TLR7, CD180, LGALS9, DDX58, CYBA, TRIM30A, C1RA, IRF7, DDX60, BCL2, DHX58	4.66632e-06
GOTERM_BP_FAT	GO:0045089~positive regulation of innate immune response	17	HMGB2, IFIH1, ZC3HAV1, RSAD2, TLR3, TLR7, CD180, LGALS9, DDX58, NLRC5, TRIM30A, CYBA, IRF7, DDX60, H2-T23, DHX58, ZBP1	1.29527e-05
GOTERM_BP_FAT	GO:0031349~positive regulation of defense response	20	HMGB2, IFIH1, ZC3HAV1, C3, RSAD2, TLR3, TLR7, CD180, LGALS9, DDX58, CYBA, TRIM30A, NLRC5, TNFRSF1A, IRF7, DDX60, TGM2, H2-T23, DHX58, ZBP1	8.42032e-05
GOTERM_BP_FAT	GO:0002221~pattern recognition receptor signaling pathway	13	IFIH1, ZC3HAV1, TLR3, RSAD2, TLR7, CD180, LGALS9, DDX58, TRIM30A, CYBA, DDX60, IRF7, DHX58	0.000130711
GOTERM_BP_FAT	GO:0032481~positive regulation of type I interferon production	9	DDX58, IFIH1, HMGB2, ZBTB20, ZC3HAV1, IRF7, TLR3, TLR7, DHX58	0.000217268
GOTERM_BP_FAT	GO:0002758~innate immune response-activating signal transduction	13	IFIH1, ZC3HAV1, TLR3, RSAD2, TLR7, CD180, LGALS9, DDX58, TRIM30A, CYBA, DDX60, IRF7, DHX58	0.00032194
GOTERM_BP_FAT	GO:0002218~activation of innate immune response	13	IFIH1, ZC3HAV1, TLR3, RSAD2, TLR7, CD180, LGALS9, DDX58, TRIM30A, CYBA, DDX60, IRF7, DHX58	0.000613665
GOTERM_BP_FAT	GO:0002764~immune response-regulating signaling pathway	18	FYB, PTPRC, C3AR1, IFIH1, ZC3HAV1, RSAD2, TLR3, TLR7, CD180, LGALS9, DDX58, CYBA, TRIM30A, IRF7, BCL2, DDX60, CTSH, DHX58	0.00266335
GOTERM_BP_FAT	GO:0002757~immune response-activating signal transduction	17	FYB, PTPRC, C3AR1, IFIH1, ZC3HAV1, RSAD2, TLR3, TLR7, CD180, LGALS9, DDX58, CYBA, TRIM30A, IRF7, BCL2, DDX60, DHX58	0.00512756
GOTERM_BP_FAT	GO:0002224~toll-like receptor signaling pathway	8	CYBA, TRIM30A, IRF7, RSAD2, TLR3, TLR7, CD180, LGALS9	0.427732
Annotation Cluster 6	Enrichment Score: 9.23952580108039
Category	Term	Count	Genes	FDR
GOTERM_BP_FAT	GO:0051674~localization of cell	59	IL6ST, FERMT3, EDN2, SORL1, LPAR1, ATP2B4, MSN, FGF2, BST2, EFNB2, MYH9, IRS1, FLNA, NDNF, NAV1, CD34, PDGFRA, ROR2, LAMC1, CTSH, SPATA13, LCP1, C3AR1, HMGB2, CYP1B1, CSF1, VIM, COL3A1, DAG1, BMPR2, ITGB2, ITGB3, ITGB1, ITGAM, DOCK1, BCL2, FAT1, GPNMB, FN1, SPP1, PTPRC, AXL, MYO1F, DOCK8, ANXA5, STAT3, LGALS9, DOCK4, DDX58, MYO10, NOTCH1, SEMA6D, CXCL13, LAMA5, CD274, JAK3, IGFBP3, PLAU, IGFBP5	2.77711e-10
GOTERM_BP_FAT	GO:0048870~cell motility	59	IL6ST, FERMT3, EDN2, SORL1, LPAR1, ATP2B4, MSN, FGF2, BST2, EFNB2, MYH9, IRS1, FLNA, NDNF, NAV1, CD34, PDGFRA, ROR2, LAMC1, CTSH, SPATA13, LCP1, C3AR1, HMGB2, CYP1B1, CSF1, VIM, COL3A1, DAG1, BMPR2, ITGB2, ITGB3, ITGB1, ITGAM, DOCK1, BCL2, FAT1, GPNMB, FN1, SPP1, PTPRC, AXL, MYO1F, DOCK8, ANXA5, STAT3, LGALS9, DOCK4, DDX58, MYO10, NOTCH1, SEMA6D, CXCL13, LAMA5, CD274, JAK3, IGFBP3, PLAU, IGFBP5	2.77711e-10
GOTERM_BP_FAT	GO:0016477~cell migration	55	IL6ST, FERMT3, EDN2, SORL1, LPAR1, MSN, FGF2, BST2, EFNB2, MYH9, IRS1, FLNA, NDNF, NAV1, CD34, PDGFRA, ROR2, LAMC1, CTSH, SPATA13, LCP1, C3AR1, HMGB2, CYP1B1, CSF1, VIM, COL3A1, BMPR2, DAG1, ITGB2, ITGB3, ITGB1, ITGAM, DOCK1, BCL2, FAT1, GPNMB, FN1, SPP1, PTPRC, AXL, MYO1F, DOCK8, STAT3, LGALS9, DOCK4, NOTCH1, SEMA6D, CXCL13, LAMA5, CD274, JAK3, IGFBP3, PLAU, IGFBP5	3.7671e-10
GOTERM_BP_FAT	GO:0040012~regulation of locomotion	44	C3AR1, CYP1B1, IL6ST, CSF1, FERMT3, EDN2, VIM, SORL1, COL3A1, BMPR2, DAG1, LPAR1, ITGB3, ITGB1, DOCK1, BCL2, MSN, AGRN, GPNMB, FGF2, FN1, PTPRC, BST2, EFNB2, MYO1F, ANXA5, IRS1, FLNA, LGALS9, STAT3, DOCK4, DDX58, NOTCH1, SEMA6D, LAMA5, CXCL13, CD274, PDGFRA, ROR2, SPATA13, IGFBP3, CTSH, PLAU, IGFBP5	1.06531e-09
GOTERM_BP_FAT	GO:0030334~regulation of cell migration	41	C3AR1, CYP1B1, IL6ST, CSF1, FERMT3, EDN2, VIM, SORL1, COL3A1, BMPR2, DAG1, LPAR1, ITGB3, ITGB1, DOCK1, BCL2, MSN, GPNMB, FGF2, FN1, PTPRC, BST2, MYO1F, IRS1, FLNA, LGALS9, STAT3, DOCK4, DDX58, NOTCH1, SEMA6D, LAMA5, CXCL13, CD274, PDGFRA, ROR2, SPATA13, IGFBP3, CTSH, PLAU, IGFBP5	3.33353e-09
GOTERM_BP_FAT	GO:2000145~regulation of cell motility	42	C3AR1, CYP1B1, IL6ST, CSF1, FERMT3, EDN2, VIM, SORL1, COL3A1, BMPR2, DAG1, LPAR1, ITGB3, ITGB1, DOCK1, BCL2, MSN, GPNMB, FGF2, FN1, PTPRC, BST2, MYO1F, ANXA5, IRS1, FLNA, LGALS9, STAT3, DOCK4, DDX58, NOTCH1, SEMA6D, LAMA5, CXCL13, CD274, PDGFRA, ROR2, SPATA13, IGFBP3, CTSH, PLAU, IGFBP5	4.14778e-09
GOTERM_BP_FAT	GO:0040011~locomotion	61	IL6ST, FERMT3, EDN2, SORL1, LPAR1, ATP2B4, MSN, FGF2, BST2, EFNB2, MYH9, IRS1, NDNF, FLNA, NAV1, CD34, PDGFRA, ROR2, LAMC1, CTSH, SPATA13, LCP1, C3AR1, HMGB2, CYP1B1, CSF1, VIM, COL3A1, DAG1, BMPR2, ITGB2, ITGB3, ITGB1, ITGAM, DOCK1, BCL2, FAT1, AGRN, GPNMB, FN1, SPP1, PTPRC, AXL, MYO1F, DOCK8, ANXA5, STAT3, LGALS9, DOCK4, DDX58, MYO10, NOTCH1, SEMA6D, GPR37, CXCL13, LAMA5, CD274, JAK3, IGFBP3, P…	5.02935e-09
GOTERM_BP_FAT	GO:0051270~regulation of cellular component movement	43	C3AR1, CYP1B1, IL6ST, CSF1, FERMT3, EDN2, VIM, SORL1, COL3A1, BMPR2, DAG1, LPAR1, ITGB3, ITGB1, DOCK1, BCL2, MSN, AGRN, GPNMB, FGF2, FN1, PTPRC, BST2, MYO1F, ANXA5, IRS1, FLNA, LGALS9, STAT3, DOCK4, DDX58, NOTCH1, SEMA6D, LAMA5, CXCL13, CD274, PDGFRA, ROR2, SPATA13, IGFBP3, CTSH, PLAU, IGFBP5	1.27376e-08
GOTERM_BP_FAT	GO:0006928~movement of cell or subcellular component	61	IL6ST, FERMT3, EDN2, SORL1, LPAR1, ATP2B4, MSN, FGF2, BST2, EFNB2, MYH9, IRS1, NDNF, FLNA, NAV1, CD34, PDGFRA, ROR2, LAMC1, CTSH, SPATA13, LCP1, C3AR1, HMGB2, CYP1B1, CSF1, VIM, COL3A1, DAG1, BMPR2, ITGB2, ITGB3, ITGB1, ITGAM, CD9, DOCK1, BCL2, FAT1, AGRN, GPNMB, FN1, SPP1, PTPRC, AXL, MYO1F, DOCK8, ANXA5, STAT3, LGALS9, DOCK4, DDX58, MYO10, NOTCH1, SEMA6D, CXCL13, LAMA5, CD274, JAK3, IGFBP3, PLA…	6.72378e-07
GOTERM_BP_FAT	GO:0030335~positive regulation of cell migration	28	C3AR1, CYP1B1, IL6ST, CSF1, FERMT3, EDN2, BMPR2, ITGB3, LPAR1, ITGB1, DOCK1, BCL2, GPNMB, FGF2, FN1, PTPRC, MYO1F, IRS1, LGALS9, DOCK4, NOTCH1, SEMA6D, CXCL13, CD274, PDGFRA, ROR2, CTSH, PLAU	1.48128e-06
GOTERM_BP_FAT	GO:2000147~positive regulation of cell motility	28	C3AR1, CYP1B1, IL6ST, CSF1, FERMT3, EDN2, BMPR2, ITGB3, LPAR1, ITGB1, DOCK1, BCL2, GPNMB, FGF2, FN1, PTPRC, MYO1F, IRS1, LGALS9, DOCK4, NOTCH1, SEMA6D, CXCL13, CD274, PDGFRA, ROR2, CTSH, PLAU	3.04367e-06
GOTERM_BP_FAT	GO:0051272~positive regulation of cellular component movement	28	C3AR1, CYP1B1, IL6ST, CSF1, FERMT3, EDN2, BMPR2, ITGB3, LPAR1, ITGB1, DOCK1, BCL2, GPNMB, FGF2, FN1, PTPRC, MYO1F, IRS1, LGALS9, DOCK4, NOTCH1, SEMA6D, CXCL13, CD274, PDGFRA, ROR2, CTSH, PLAU	5.06598e-06
GOTERM_BP_FAT	GO:0040017~positive regulation of locomotion	28	C3AR1, CYP1B1, IL6ST, CSF1, FERMT3, EDN2, BMPR2, ITGB3, LPAR1, ITGB1, DOCK1, BCL2, GPNMB, FGF2, FN1, PTPRC, MYO1F, IRS1, LGALS9, DOCK4, NOTCH1, SEMA6D, CXCL13, CD274, PDGFRA, ROR2, CTSH, PLAU	5.5477e-06
GOTERM_BP_FAT	GO:0050920~regulation of chemotaxis	14	C3AR1, EDN2, CSF1, EFNB2, BMPR2, LPAR1, LGALS9, NOTCH1, SEMA6D, CXCL13, PDGFRA, AGRN, FGF2, FN1	0.0185611
GOTERM_BP_FAT	GO:0006935~chemotaxis	22	C3AR1, HMGB2, CSF1, EDN2, EFNB2, DAG1, BMPR2, ITGB2, ITGB3, LPAR1, ITGAM, LGALS9, DOCK4, NOTCH1, SEMA6D, CXCL13, PDGFRA, AGRN, LAMC1, FGF2, SPP1, FN1	0.114105
GOTERM_BP_FAT	GO:0042330~taxis	22	C3AR1, HMGB2, CSF1, EDN2, EFNB2, DAG1, BMPR2, ITGB2, ITGB3, LPAR1, ITGAM, LGALS9, DOCK4, NOTCH1, SEMA6D, CXCL13, PDGFRA, AGRN, LAMC1, FGF2, SPP1, FN1	0.12031
GOTERM_BP_FAT	GO:0050921~positive regulation of chemotaxis	8	C3AR1, CXCL13, CSF1, EDN2, BMPR2, LPAR1, FGF2, FN1	6.84323
Annotation Cluster 7	Enrichment Score: 7.307224255090396
Category	Term	Count	Genes	FDR
GOTERM_BP_FAT	GO:0001525~angiogenesis	31	C3AR1, CYP1B1, C3, ITGB2, ITGB3, RNF213, ITGB1, TNFRSF1A, ERAP1, FGF2, FN1, PTPRB, COL4A1, EPAS1, EFNB2, HSPG2, MYH9, STAT1, FLNA, NDNF, ANXA2, NOTCH1, CYBB, STAB1, CD34, HIPK2, PDGFRA, TNFAIP2, EIF2AK3, CTSH, PLAU	1.03987e-08
GOTERM_BP_FAT	GO:0048514~blood vessel morphogenesis	33	C3AR1, CYP1B1, C3, COL3A1, BMPR2, ITGB2, ITGB3, RNF213, ITGB1, TNFRSF1A, ERAP1, FGF2, FN1, PTPRB, COL4A1, EPAS1, EFNB2, HSPG2, MYH9, STAT1, FLNA, NDNF, ANXA2, NOTCH1, CYBB, STAB1, CD34, HIPK2, PDGFRA, TNFAIP2, EIF2AK3, CTSH, PLAU	6.17484e-08
GOTERM_BP_FAT	GO:0001568~blood vessel development	34	C3AR1, CYP1B1, C3, COL3A1, BMPR2, ITGB2, ITGB3, RNF213, ITGB1, CDH5, TNFRSF1A, ERAP1, FGF2, FN1, PTPRB, COL4A1, EPAS1, EFNB2, HSPG2, MYH9, STAT1, FLNA, NDNF, ANXA2, NOTCH1, CYBB, STAB1, CD34, HIPK2, PDGFRA, TNFAIP2, EIF2AK3, CTSH, PLAU	1.15271e-06
GOTERM_BP_FAT	GO:0048646~anatomical structure formation involved in morphogenesis	49	AGTPBP1, RNF213, ERAP1, FGF2, COL11A1, SH3PXD2A, EFNB2, SDK2, TANC1, MYH9, FLNA, NDNF, BCL2L11, CD34, HIPK2, PDGFRA, ROR2, CTSH, TNFAIP2, EIF2AK3, C3AR1, CYP1B1, C3, BMPR2, DAG1, ITGB2, ITGB3, ITGB1, ALDH1A1, CD9, TNFRSF1A, TGM2, FBN2, FN1, PTPRB, COL4A1, EPAS1, HSPG2, PCDH15, STAT1, ANXA2, NOTCH1, RDH10, CYBB, STAB1, LAMA5, CDON, RFX2, PLAU	3.44645e-06
GOTERM_BP_FAT	GO:0001944~vasculature development	34	C3AR1, CYP1B1, C3, COL3A1, BMPR2, ITGB2, ITGB3, RNF213, ITGB1, CDH5, TNFRSF1A, ERAP1, FGF2, FN1, PTPRB, COL4A1, EPAS1, EFNB2, HSPG2, MYH9, STAT1, FLNA, NDNF, ANXA2, NOTCH1, CYBB, STAB1, CD34, HIPK2, PDGFRA, TNFAIP2, EIF2AK3, CTSH, PLAU	4.55774e-06
GOTERM_BP_FAT	GO:1904018~positive regulation of vasculature development	14	C3AR1, CYP1B1, C3, EFNB2, ITGB2, ITGB3, TNFRSF1A, NOTCH1, CYBB, CD34, HIPK2, ERAP1, CTSH, FGF2	0.00091772
GOTERM_BP_FAT	GO:0022603~regulation of anatomical structure morphogenesis	38	C3AR1, NKD1, CYP1B1, C3, CSF1, VIM, BMPR2, DAG1, ITGB2, LPAR1, ITGB3, TNFRSF1A, DOCK1, BCL2, ERAP1, MSN, AGRN, FGF2, CHRNA3, SPP1, FN1, EFNB2, WWTR1, MYH9, STAT1, FLNA, STAT2, NOTCH1, CYBB, MYO10, SEMA6D, STAB1, CD34, HIPK2, PDGFRA, ROR2, CTSH, PLAU	0.00136836
GOTERM_BP_FAT	GO:0072359~circulatory system development	38	C3AR1, CYP1B1, C3, COL3A1, BMPR2, ITGB2, ITGB3, RNF213, ITGB1, CDH5, TNFRSF1A, LY6E, ERAP1, COL11A1, FGF2, FN1, PTPRB, COL4A1, EPAS1, EFNB2, HSPG2, CENPF, MYH9, STAT1, FLNA, NDNF, ANXA2, CCNB1, NOTCH1, CYBB, STAB1, CD34, HIPK2, PDGFRA, TNFAIP2, EIF2AK3, CTSH, PLAU	0.00265355
GOTERM_BP_FAT	GO:0072358~cardiovascular system development	38	C3AR1, CYP1B1, C3, COL3A1, BMPR2, ITGB2, ITGB3, RNF213, ITGB1, CDH5, TNFRSF1A, LY6E, ERAP1, COL11A1, FGF2, FN1, PTPRB, COL4A1, EPAS1, EFNB2, HSPG2, CENPF, MYH9, STAT1, FLNA, NDNF, ANXA2, CCNB1, NOTCH1, CYBB, STAB1, CD34, HIPK2, PDGFRA, TNFAIP2, EIF2AK3, CTSH, PLAU	0.00265355
GOTERM_BP_FAT	GO:0045766~positive regulation of angiogenesis	12	C3AR1, TNFRSF1A, CYBB, CYP1B1, C3, CD34, HIPK2, ERAP1, ITGB2, ITGB3, FGF2, CTSH	0.0112718
GOTERM_BP_FAT	GO:1901342~regulation of vasculature development	16	C3AR1, CYP1B1, C3, EFNB2, ITGB2, ITGB3, STAT1, TNFRSF1A, NOTCH1, CYBB, STAB1, CD34, HIPK2, ERAP1, CTSH, FGF2	0.0159079
GOTERM_BP_FAT	GO:0045765~regulation of angiogenesis	15	C3AR1, TNFRSF1A, CYBB, NOTCH1, CYP1B1, C3, CD34, STAB1, HIPK2, ERAP1, ITGB2, ITGB3, STAT1, FGF2, CTSH	0.02307
Annotation Cluster 8	Enrichment Score: 6.559984057427508
Category	Term	Count	Genes	FDR
GOTERM_BP_FAT	GO:0031589~cell-substrate adhesion	24	ITGAL, CSF1, FERMT3, COL3A1, AXL, DAG1, ITGB2, NID1, CDK6, ITGB3, ITGB1, NDNF, FLNA, BCL2L11, VWF, NOTCH1, DOCK1, LAMA5, CD34, BCL2, LAMC1, PLAU, SPP1, FN1	2.4474e-07
GOTERM_BP_FAT	GO:0007160~cell-matrix adhesion	14	ITGAL, CD34, CSF1, BCL2, COL3A1, DAG1, ITGB2, NID1, CDK6, ITGB3, ITGB1, BCL2L11, PLAU, FN1	0.00453656
GOTERM_BP_FAT	GO:0010810~regulation of cell-substrate adhesion	14	CSF1, DAG1, NID1, CDK6, ITGB3, ITGB1, NDNF, FLNA, NOTCH1, DOCK1, BCL2, PLAU, SPP1, FN1	0.00583111
GOTERM_BP_FAT	GO:0010811~positive regulation of cell-substrate adhesion	11	DOCK1, CSF1, DAG1, CDK6, NID1, ITGB3, ITGB1, FLNA, NDNF, FN1, SPP1	0.0113238
Annotation Cluster 9	Enrichment Score: 6.011517786101858
Category	Term	Count	Genes	FDR
GOTERM_BP_FAT	GO:0034341~response to interferon-gamma	14	GBP7, GBP6, BST2, IFITM3, GBP9, TLR3, STAT1, H2-Q7, NLRC5, GBP10, TGTP2, GBP4, GBP3, GBP2	1.22838e-05
GOTERM_BP_FAT	GO:0042742~defense response to bacterium	20	H2-K1, GBP7, LYZ2, HMGB2, GBP6, GBP9, MYO1F, LGALS9, B2M, CYBA, TNFRSF1A, ISG15, STAB1, CXCL13, GBP10, IIGP1, H2-T23, GBP3, GBP2, ADAMTS5	0.000278154
GOTERM_BP_FAT	GO:0071346~cellular response to interferon-gamma	11	GBP7, NLRC5, GBP6, GBP9, GBP10, TLR3, STAT1, GBP4, H2-Q7, GBP3, GBP2	0.000462246
GOTERM_BP_FAT	GO:0050830~defense response to Gram-positive bacterium	11	GBP7, LYZ2, HMGB2, GBP6, GBP9, GBP10, MYO1F, H2-T23, GBP3, GBP2, B2M	0.00243773
GOTERM_BP_FAT	GO:0042832~defense response to protozoan	7	GBP7, GBP6, GBP9, GBP10, IIGP1, GBP3, GBP2	0.0088034
GOTERM_BP_FAT	GO:0001562~response to protozoan	7	GBP7, GBP6, GBP9, GBP10, IIGP1, GBP3, GBP2	0.0189627
GOTERM_BP_FAT	GO:0044406~adhesion of symbiont to host	5	GBP7, GBP6, GBP9, GBP3, GBP2	0.110939
Annotation Cluster 10	Enrichment Score: 5.575808977128759
Category	Term	Count	Genes	FDR
GOTERM_BP_FAT	GO:0014910~regulation of smooth muscle cell migration	11	CYP1B1, SEMA6D, IL6ST, BCL2, SORL1, ITGB3, LPAR1, IGFBP3, PLAU, IGFBP5, DOCK4	0.000359978
GOTERM_BP_FAT	GO:0014909~smooth muscle cell migration	10	CYP1B1, SEMA6D, IL6ST, BCL2, ITGB3, LPAR1, IGFBP3, PLAU, IGFBP5, DOCK4	0.00459953
GOTERM_BP_FAT	GO:0014812~muscle cell migration	10	CYP1B1, SEMA6D, IL6ST, BCL2, ITGB3, LPAR1, IGFBP3, PLAU, IGFBP5, DOCK4	0.0152366
GOTERM_BP_FAT	GO:0014911~positive regulation of smooth muscle cell migration	8	CYP1B1, SEMA6D, IL6ST, BCL2, ITGB3, LPAR1, PLAU, DOCK4	0.025116
Annotation Cluster 11	Enrichment Score: 5.381383871713674
Category	Term	Count	Genes	FDR
GOTERM_BP_FAT	GO:0022610~biological adhesion	76	ZC3HAV1, IL6ST, ELF4, FERMT3, IGFBP7, LY9, B2M, EFHD2, MSN, GBP7, GBP6, LAD1, SDK2, EFNB2, GBP9, CDK6, MYH9, SLC7A11, BCL2L11, NDNF, FLNA, SIGLEC1, CD34, PDGFRA, LAMC1, GBP3, GBP2, LCP1, PSMB10, ITGAL, CYP1B1, CSF1, COL3A1, DAG1, RSAD2, ITGB2, ITGB3, TAGLN2, ITGB1, CDH5, ITGAM, DUXBL3, STAT6, CD9, LGALS3BP, DOCK1, BCL2, FAT1, TGM2, GPNMB, PLEC, FN1, SPP1, PTPRC, AXL, CENPF, MYO1F, NID1, PCDH15, I…	1.0541e-16
GOTERM_BP_FAT	GO:0007155~cell adhesion	71	ZC3HAV1, IL6ST, ELF4, FERMT3, IGFBP7, LY9, B2M, EFHD2, MSN, LAD1, SDK2, EFNB2, CDK6, MYH9, SLC7A11, BCL2L11, NDNF, FLNA, SIGLEC1, CD34, PDGFRA, LAMC1, LCP1, PSMB10, ITGAL, CYP1B1, CSF1, COL3A1, DAG1, RSAD2, ITGB2, ITGB3, TAGLN2, ITGB1, CDH5, ITGAM, DUXBL3, STAT6, CD9, LGALS3BP, DOCK1, BCL2, FAT1, TGM2, GPNMB, PLEC, FN1, SPP1, PTPRC, AXL, CENPF, MYO1F, NID1, PCDH15, IGF2, DOCK8, EMILIN2, STAT1, LG…	6.76415e-14
GOTERM_BP_FAT	GO:0098602~single organism cell adhesion	44	PSMB10, ITGAL, CYP1B1, ELF4, IL6ST, FERMT3, RSAD2, ITGB2, ITGB3, LY9, ITGB1, CDH5, ITGAM, DUXBL3, B2M, STAT6, DOCK1, BCL2, FAT1, MSN, GPNMB, FN1, PTPRC, EFNB2, AXL, CENPF, CDK6, IGF2, DOCK8, MYH9, SLC7A11, FLNA, LGALS9, MYO10, CD34, CXCL13, LAMA5, CDON, CD274, PDGFRA, H2-T23, LAMC1, JAK3, LCP1	4.07963e-10
GOTERM_BP_FAT	GO:0016337~single organismal cell-cell adhesion	39	PSMB10, ITGAL, CYP1B1, ELF4, IL6ST, FERMT3, RSAD2, ITGB2, ITGB3, LY9, ITGB1, ITGAM, CDH5, DUXBL3, B2M, STAT6, BCL2, FAT1, MSN, GPNMB, PTPRC, EFNB2, CENPF, CDK6, IGF2, DOCK8, MYH9, SLC7A11, FLNA, LGALS9, MYO10, CXCL13, CD34, CDON, CD274, PDGFRA, H2-T23, JAK3, LCP1	4.97522e-08
GOTERM_BP_FAT	GO:0098609~cell-cell adhesion	48	PSMB10, ITGAL, CYP1B1, ZC3HAV1, ELF4, IL6ST, FERMT3, RSAD2, ITGB2, ITGB3, LY9, TAGLN2, ITGB1, ITGAM, CDH5, DUXBL3, B2M, STAT6, EFHD2, BCL2, FAT1, MSN, GPNMB, PLEC, PTPRC, LAD1, SDK2, EFNB2, CENPF, CDK6, PCDH15, IGF2, DOCK8, MYH9, STAT1, SLC7A11, FLNA, LGALS9, TNKS1BP1, MYO10, CD34, CXCL13, CDON, CD274, PDGFRA, H2-T23, JAK3, LCP1	1.15e-07
GOTERM_BP_FAT	GO:0001775~cell activation	42	PSMB10, ITGAL, ELF4, IL6ST, FERMT3, EDN2, RSAD2, TLR3, ITGB2, ITGB3, LY9, TLR7, ITGAM, DUXBL3, B2M, STAT6, BCL2, GPNMB, FN1, FYB, PTPRC, EFNB2, AXL, CENPF, MYO1F, CDK6, IGF2, DOCK8, MYH9, SLC7A11, FLNA, LGALS9, CD180, VWF, FCGR2B, SLC7A2, CD274, PDGFRA, H2-T23, JAK3, LCP1, IFI204	7.77004e-07
GOTERM_BP_FAT	GO:0030155~regulation of cell adhesion	33	ITGAL, CYP1B1, IL6ST, CSF1, FERMT3, DAG1, ITGB3, ITGB1, DUXBL3, DOCK1, BCL2, TGM2, GPNMB, SPP1, FN1, PTPRC, EFNB2, CENPF, MYO1F, NID1, IGF2, CDK6, LGALS9, NDNF, FLNA, NOTCH1, MYO10, LAMA5, CXCL13, CD274, H2-T23, JAK3, PLAU	4.22578e-06
GOTERM_BP_FAT	GO:0007159~leukocyte cell-cell adhesion	28	PSMB10, ITGAL, ELF4, IL6ST, FERMT3, RSAD2, ITGB2, LY9, ITGB1, ITGAM, B2M, DUXBL3, STAT6, BCL2, MSN, GPNMB, PTPRC, EFNB2, CENPF, IGF2, CDK6, DOCK8, MYH9, LGALS9, CD274, H2-T23, JAK3, LCP1	2.51241e-05
GOTERM_BP_FAT	GO:0045785~positive regulation of cell adhesion	23	ITGAL, PTPRC, IL6ST, CSF1, EFNB2, DAG1, NID1, IGF2, CDK6, ITGB3, ITGB1, LGALS9, NDNF, FLNA, MYO10, DOCK1, CXCL13, CD274, TGM2, H2-T23, JAK3, SPP1, FN1	6.71811e-05
GOTERM_BP_FAT	GO:0045321~leukocyte activation	35	PSMB10, ITGAL, ELF4, IL6ST, EDN2, RSAD2, TLR3, ITGB2, LY9, TLR7, ITGAM, DUXBL3, B2M, STAT6, BCL2, GPNMB, FYB, PTPRC, EFNB2, AXL, CENPF, MYO1F, CDK6, IGF2, DOCK8, MYH9, LGALS9, CD180, FCGR2B, SLC7A2, CD274, H2-T23, JAK3, LCP1, IFI204	7.77245e-05
GOTERM_BP_FAT	GO:0070489~T cell aggregation	24	PSMB10, ITGAL, PTPRC, IL6ST, ELF4, EFNB2, RSAD2, ITGB2, IGF2, CDK6, LY9, DOCK8, MYH9, ITGAM, LGALS9, B2M, DUXBL3, STAT6, BCL2, CD274, H2-T23, JAK3, GPNMB, LCP1	0.00104064
GOTERM_BP_FAT	GO:0042110~T cell activation	24	PSMB10, ITGAL, PTPRC, IL6ST, ELF4, EFNB2, RSAD2, ITGB2, IGF2, CDK6, LY9, DOCK8, MYH9, ITGAM, LGALS9, B2M, DUXBL3, STAT6, BCL2, CD274, H2-T23, JAK3, GPNMB, LCP1	0.00104064
GOTERM_BP_FAT	GO:0071593~lymphocyte aggregation	24	PSMB10, ITGAL, PTPRC, IL6ST, ELF4, EFNB2, RSAD2, ITGB2, IGF2, CDK6, LY9, DOCK8, MYH9, ITGAM, LGALS9, B2M, DUXBL3, STAT6, BCL2, CD274, H2-T23, JAK3, GPNMB, LCP1	0.00108165
GOTERM_BP_FAT	GO:0070486~leukocyte aggregation	24	PSMB10, ITGAL, PTPRC, IL6ST, ELF4, EFNB2, RSAD2, ITGB2, IGF2, CDK6, LY9, DOCK8, MYH9, ITGAM, LGALS9, B2M, DUXBL3, STAT6, BCL2, CD274, H2-T23, JAK3, GPNMB, LCP1	0.00139933
GOTERM_BP_FAT	GO:0032943~mononuclear cell proliferation	18	PSMB10, ITGAL, PTPRC, IL6ST, ELF4, CSF1, ITGB2, IGF2, DOCK8, CD180, ITGAM, LGALS9, FCGR2B, BCL2, CD274, H2-T23, JAK3, GPNMB	0.00586644
GOTERM_BP_FAT	GO:0046649~lymphocyte activation	28	PSMB10, ITGAL, ELF4, IL6ST, RSAD2, ITGB2, LY9, ITGAM, B2M, DUXBL3, STAT6, BCL2, GPNMB, PTPRC, EFNB2, AXL, CENPF, IGF2, CDK6, DOCK8, MYH9, LGALS9, CD180, FCGR2B, CD274, H2-T23, JAK3, LCP1	0.00834421
GOTERM_BP_FAT	GO:0042098~T cell proliferation	14	PSMB10, ITGAL, PTPRC, IL6ST, ELF4, IGF2, ITGB2, DOCK8, LGALS9, ITGAM, CD274, H2-T23, JAK3, GPNMB	0.00890648
GOTERM_BP_FAT	GO:0070661~leukocyte proliferation	18	PSMB10, ITGAL, PTPRC, IL6ST, ELF4, CSF1, ITGB2, IGF2, DOCK8, CD180, ITGAM, LGALS9, FCGR2B, BCL2, CD274, H2-T23, JAK3, GPNMB	0.0103175
GOTERM_BP_FAT	GO:0046651~lymphocyte proliferation	17	PSMB10, ITGAL, PTPRC, IL6ST, ELF4, ITGB2, IGF2, DOCK8, CD180, ITGAM, LGALS9, FCGR2B, BCL2, CD274, H2-T23, JAK3, GPNMB	0.0227113
GOTERM_BP_FAT	GO:0032944~regulation of mononuclear cell proliferation	12	ITGAL, PTPRC, FCGR2B, IL6ST, CSF1, BCL2, CD274, H2-T23, IGF2, JAK3, GPNMB, LGALS9	0.683938
GOTERM_BP_FAT	GO:0050798~activated T cell proliferation	6	ITGAL, CD274, ITGB2, IGF2, JAK3, ITGAM	0.822278
GOTERM_BP_FAT	GO:0070663~regulation of leukocyte proliferation	12	ITGAL, PTPRC, FCGR2B, IL6ST, CSF1, BCL2, CD274, H2-T23, IGF2, JAK3, GPNMB, LGALS9	0.93383
GOTERM_BP_FAT	GO:0050865~regulation of cell activation	19	ITGAL, PTPRC, IL6ST, EFNB2, AXL, CENPF, IGF2, LGALS9, DUXBL3, STAT6, FCGR2B, SLC7A2, BCL2, CD274, PDGFRA, H2-T23, JAK3, GPNMB, IFI204	1.51066
GOTERM_BP_FAT	GO:0032946~positive regulation of mononuclear cell proliferation	9	ITGAL, PTPRC, IL6ST, CSF1, BCL2, CD274, H2-T23, IGF2, JAK3	1.66078
GOTERM_BP_FAT	GO:0002694~regulation of leukocyte activation	18	ITGAL, PTPRC, IL6ST, EFNB2, AXL, CENPF, IGF2, LGALS9, DUXBL3, STAT6, FCGR2B, SLC7A2, BCL2, CD274, H2-T23, JAK3, GPNMB, IFI204	1.70069
GOTERM_BP_FAT	GO:0070665~positive regulation of leukocyte proliferation	9	ITGAL, PTPRC, IL6ST, CSF1, BCL2, CD274, H2-T23, IGF2, JAK3	2.2046
GOTERM_BP_FAT	GO:0050670~regulation of lymphocyte proliferation	11	ITGAL, PTPRC, FCGR2B, IL6ST, BCL2, CD274, H2-T23, IGF2, JAK3, GPNMB, LGALS9	2.39951
GOTERM_BP_FAT	GO:0051249~regulation of lymphocyte activation	16	ITGAL, PTPRC, IL6ST, EFNB2, AXL, CENPF, IGF2, LGALS9, DUXBL3, STAT6, FCGR2B, BCL2, CD274, H2-T23, JAK3, GPNMB	2.64805
GOTERM_BP_FAT	GO:0022409~positive regulation of cell-cell adhesion	11	ITGAL, PTPRC, MYO10, IL6ST, CXCL13, EFNB2, CD274, H2-T23, IGF2, JAK3, LGALS9	2.66738
GOTERM_BP_FAT	GO:0002696~positive regulation of leukocyte activation	13	STAT6, ITGAL, PTPRC, IL6ST, BCL2, EFNB2, CD274, AXL, H2-T23, IGF2, JAK3, LGALS9, IFI204	3.24179
GOTERM_BP_FAT	GO:0022407~regulation of cell-cell adhesion	15	ITGAL, PTPRC, IL6ST, FERMT3, EFNB2, CENPF, IGF2, LGALS9, DUXBL3, MYO10, CXCL13, CD274, H2-T23, JAK3, GPNMB	3.40907
GOTERM_BP_FAT	GO:0051251~positive regulation of lymphocyte activation	12	STAT6, ITGAL, PTPRC, IL6ST, BCL2, EFNB2, CD274, AXL, H2-T23, IGF2, JAK3, LGALS9	3.90615
GOTERM_BP_FAT	GO:0050867~positive regulation of cell activation	13	STAT6, ITGAL, PTPRC, IL6ST, BCL2, EFNB2, CD274, AXL, H2-T23, IGF2, JAK3, LGALS9, IFI204	4.58132
GOTERM_BP_FAT	GO:0042129~regulation of T cell proliferation	9	ITGAL, PTPRC, IL6ST, CD274, H2-T23, IGF2, JAK3, GPNMB, LGALS9	4.88238
GOTERM_BP_FAT	GO:0042102~positive regulation of T cell proliferation	7	ITGAL, PTPRC, IL6ST, CD274, H2-T23, IGF2, JAK3	5.30244
GOTERM_BP_FAT	GO:0050863~regulation of T cell activation	12	ITGAL, PTPRC, IL6ST, EFNB2, CD274, CENPF, H2-T23, IGF2, JAK3, GPNMB, LGALS9, DUXBL3	6.24449
GOTERM_BP_FAT	GO:0050671~positive regulation of lymphocyte proliferation	8	ITGAL, PTPRC, IL6ST, BCL2, CD274, H2-T23, IGF2, JAK3	6.57103
GOTERM_BP_FAT	GO:0050870~positive regulation of T cell activation	9	ITGAL, PTPRC, IL6ST, EFNB2, CD274, H2-T23, IGF2, JAK3, LGALS9	8.05514
GOTERM_BP_FAT	GO:1903037~regulation of leukocyte cell-cell adhesion	12	ITGAL, PTPRC, IL6ST, EFNB2, CD274, CENPF, H2-T23, IGF2, JAK3, GPNMB, LGALS9, DUXBL3	9.10311
Annotation Cluster 12	Enrichment Score: 4.98224576797042
Category	Term	Count	Genes	FDR
GOTERM_BP_FAT	GO:0048584~positive regulation of response to stimulus	78	A2M, ZC3HAV1, IL6ST, EDN2, H2-D1, TLR3, LPAR1, TLR7, B2M, NLRC5, C1RA, DDX60, FGF2, H2-K1, BST2, C4B, SCUBE1, SERPING1, IRS1, BCL2L11, FLNA, SIGLEC1, HIPK2, PDGFRA, ROR2, CTSC, EIF2AK2, EIF2AK3, CTSH, C3AR1, ITGAL, IFIH1, HMGB2, NKD1, CYP1B1, LITAF, GNAI2, C3, CSF1, COL3A1, HK2, BMPR2, RSAD2, ITGB3, ITGB1, TIMP3, STAT6, TRIM30A, TNFRSF1A, BCL2, SHISA5, TGM2, GPNMB, DHX58, ZBP1, FN1, FYB, PTPRC, C…	2.07865e-14
GOTERM_BP_FAT	GO:0009967~positive regulation of signal transduction	57	ZC3HAV1, IL6ST, TLR3, LPAR1, TLR7, NLRC5, DDX60, FGF2, BST2, SCUBE1, IRS1, BCL2L11, FLNA, SIGLEC1, HIPK2, PDGFRA, ROR2, CTSC, EIF2AK2, CTSH, EIF2AK3, ITGAL, NKD1, CYP1B1, LITAF, GNAI2, C3, CSF1, COL3A1, BMPR2, RSAD2, ITGB3, ITGB1, TIMP3, TNFRSF1A, SHISA5, TGM2, GPNMB, DHX58, ZBP1, PTPRC, CBL, AXL, IGF2, TRIM25, CD180, STAT3, LGALS9, CYBA, NOTCH1, FZD10, GPR37, IRF7, CDON, JAK3, IGFBP3, IGFBP5	1.8309e-09
GOTERM_BP_FAT	GO:0010647~positive regulation of cell communication	60	GFAP, ZC3HAV1, IL6ST, EDN2, TLR3, LPAR1, TLR7, NLRC5, DDX60, FGF2, BST2, SCUBE1, IRS1, BCL2L11, FLNA, SIGLEC1, HIPK2, PDGFRA, ROR2, CTSC, EIF2AK2, CTSH, EIF2AK3, ITGAL, NKD1, CYP1B1, LITAF, GNAI2, C3, CSF1, COL3A1, BMPR2, RSAD2, ITGB3, ITGB1, TIMP3, TNFRSF1A, SHISA5, TGM2, GPNMB, DHX58, ZBP1, PTPRC, CBL, AXL, IGF2, TRIM25, CD180, STAT3, LGALS9, CYBA, FZD10, NOTCH1, GPR37, IRF7, CDON, CHRNB4, JAK3…	5.51744e-09
GOTERM_BP_FAT	GO:0023056~positive regulation of signaling	60	GFAP, ZC3HAV1, IL6ST, EDN2, TLR3, LPAR1, TLR7, NLRC5, DDX60, FGF2, BST2, SCUBE1, IRS1, BCL2L11, FLNA, SIGLEC1, HIPK2, PDGFRA, ROR2, CTSC, EIF2AK2, CTSH, EIF2AK3, ITGAL, NKD1, CYP1B1, LITAF, GNAI2, C3, CSF1, COL3A1, BMPR2, RSAD2, ITGB3, ITGB1, TIMP3, TNFRSF1A, SHISA5, TGM2, GPNMB, DHX58, ZBP1, PTPRC, CBL, AXL, IGF2, TRIM25, CD180, STAT3, LGALS9, CYBA, FZD10, NOTCH1, GPR37, IRF7, CDON, CHRNB4, JAK3…	6.70315e-09
GOTERM_BP_FAT	GO:0007166~cell surface receptor signaling pathway	74	IL6ST, FERMT3, EDN2, TLR3, RNF213, NLRC5, S1PR3, FGF2, CHRNA3, SCUBE1, EFNB2, CDK6, IRS1, BCL2L11, FLNA, SIGLEC1, CCND1, BGN, CHRDL1, HIPK2, PDGFRA, ROR2, EIF2AK3, ITGAL, C3AR1, NKD1, HMGB2, ADAMTS19, GNAI2, CSF1, IFITM3, COL3A1, VIM, BMPR2, ITGB2, ITGB3, TIMP3, ITGB1, CDH5, ITGAM, STAT6, CD9, TNFRSF1A, BCL2, IIGP1, FBN2, ZBP1, FYB, PTPRC, COL4A1, CBL, AXL, IGF2, WWTR1, STAT1, CD180, STAT3, LGALS…	2.0817e-07
GOTERM_BP_FAT	GO:0010646~regulation of cell communication	83	GFAP, ZC3HAV1, IL6ST, EDN2, SORL1, TLR3, LPAR1, RNF213, TLR7, NLRC5, ATP2B4, DDX60, FGF2, CHRNA3, BST2, SCUBE1, IRS1, BCL2L11, FLNA, SIGLEC1, CCND1, BGN, CHRDL1, HIPK2, PDGFRA, ROR2, CTSC, EIF2AK2, EIF2AK3, CTSH, SPATA13, ITGAL, HMGB2, NKD1, CYP1B1, LITAF, GNAI2, C3, CSF1, COL3A1, DAG1, BMPR2, RSAD2, ITGB3, TIMP3, ITGB1, TRIM30A, TNFRSF1A, BCL2, SHISA5, TGM2, FBN2, GPNMB, DHX58, ZBP1, FN1, PTPRC,…	6.61584e-07
GOTERM_BP_FAT	GO:0023051~regulation of signaling	83	GFAP, ZC3HAV1, IL6ST, EDN2, SORL1, TLR3, LPAR1, RNF213, TLR7, NLRC5, ATP2B4, DDX60, FGF2, CHRNA3, BST2, SCUBE1, IRS1, BCL2L11, FLNA, SIGLEC1, CCND1, BGN, CHRDL1, HIPK2, PDGFRA, ROR2, CTSC, EIF2AK2, EIF2AK3, CTSH, SPATA13, ITGAL, HMGB2, NKD1, CYP1B1, LITAF, GNAI2, C3, CSF1, COL3A1, DAG1, BMPR2, RSAD2, ITGB3, TIMP3, ITGB1, TRIM30A, TNFRSF1A, BCL2, SHISA5, TGM2, FBN2, GPNMB, DHX58, ZBP1, FN1, PTPRC,…	9.93129e-07
GOTERM_BP_FAT	GO:0009966~regulation of signal transduction	76	ZC3HAV1, IL6ST, SORL1, TLR3, LPAR1, RNF213, TLR7, NLRC5, ATP2B4, DDX60, FGF2, BST2, SCUBE1, IRS1, BCL2L11, FLNA, SIGLEC1, CCND1, BGN, CHRDL1, HIPK2, PDGFRA, ROR2, CTSC, EIF2AK2, EIF2AK3, CTSH, SPATA13, ITGAL, HMGB2, NKD1, CYP1B1, LITAF, GNAI2, C3, CSF1, COL3A1, DAG1, BMPR2, RSAD2, ITGB3, TIMP3, ITGB1, TNFRSF1A, TRIM30A, BCL2, SHISA5, TGM2, FBN2, GPNMB, DHX58, ZBP1, FN1, PTPRC, CBL, AXL, IGF2, TRI…	1.24769e-06
GOTERM_BP_FAT	GO:1902533~positive regulation of intracellular signal transduction	40	ITGAL, CYP1B1, LITAF, ZC3HAV1, GNAI2, IL6ST, C3, CSF1, COL3A1, TLR3, LPAR1, ITGB3, TLR7, ITGB1, TNFRSF1A, DDX60, SHISA5, TGM2, GPNMB, FGF2, DHX58, PTPRC, BST2, CBL, AXL, TRIM25, IGF2, FLNA, STAT3, NOTCH1, FZD10, GPR37, CDON, HIPK2, PDGFRA, ROR2, EIF2AK2, EIF2AK3, IGFBP3, IGFBP5	4.72278e-06
GOTERM_BP_FAT	GO:0051247~positive regulation of protein metabolic process	48	NKD1, CYP1B1, GNAI2, C3, IL6ST, CSF1, SORL1, BMPR2, DAG1, EGLN3, TLR3, LPAR1, ITGB3, TLR7, ITGB1, TNFRSF1A, TRIM30A, ATP2B4, BCL2, MSN, AGRN, GPNMB, FGF2, CHRNA3, PTPRC, IGF2, CDC20, STAT1, MYH9, BCL2L11, LGALS9, STAT3, ANXA2, CCNB1, CCND1, FZD10, CYBB, GPR37, CCND2, CDON, HIPK2, PDGFRA, ROR2, CTSC, EIF2AK2, CTSH, IGFBP3, EIF2AK3	0.00042794
GOTERM_BP_FAT	GO:0001932~regulation of protein phosphorylation	45	GNAI2, C3, IL6ST, CSF1, SORL1, BMPR2, DAG1, TLR3, ITGB2, LPAR1, ITGB3, TLR7, ITGB1, TIMP3, TNFRSF1A, ATP2B4, BCL2, AGRN, GPNMB, FGF2, CHRNA3, FN1, PTPRC, CBL, IGF2, WWTR1, LGALS9, STAT3, ANXA2, STAT2, CCNB1, CCND1, FZD10, BGN, GPR37, CCND2, CDON, HIPK2, PDGFRA, ROR2, GBP4, EIF2AK2, IGFBP3, EIF2AK3, ADAR	0.000625269
GOTERM_BP_FAT	GO:0042325~regulation of phosphorylation	47	GNAI2, C3, IL6ST, CSF1, SORL1, BMPR2, DAG1, TLR3, ITGB2, LPAR1, ITGB3, TLR7, ITGB1, TIMP3, TNFRSF1A, NLRC5, ATP2B4, BCL2, AGRN, GPNMB, FGF2, CHRNA3, FN1, PTPRC, CBL, IGF2, WWTR1, IRS1, LGALS9, STAT3, ANXA2, STAT2, CCNB1, CCND1, FZD10, BGN, GPR37, CCND2, CDON, HIPK2, PDGFRA, ROR2, GBP4, EIF2AK2, IGFBP3, EIF2AK3, ADAR	0.000713102
GOTERM_BP_FAT	GO:0009893~positive regulation of metabolic process	78	FOSL2, APOBEC1, ZC3HAV1, HELZ2, IL6ST, ELF4, EDN2, SORL1, TLR3, LPAR1, TLR7, NLRC5, ATP2B4, CREB3L2, MSN, TOP2A, FGF2, CHRNA3, CDK6, MYH9, IRS1, BCL2L11, CCND1, CCND2, CD34, HIPK2, PDGFRA, ROR2, CTSC, EIF2AK2, EIF2AK3, CTSH, C3AR1, HMGB2, NKD1, CYP1B1, GNAI2, C3, CSF1, VIM, DAG1, EGLN3, BMPR2, ITGB2, ITGB3, ITGB1, STAT6, TRIM30A, TNFRSF1A, BCL2, AGRN, GPNMB, FN1, PTPRC, ZBTB7C, EPAS1, CEBPD, CDC2…	0.00118018
GOTERM_BP_FAT	GO:0010604~positive regulation of macromolecule metabolic process	74	FOSL2, APOBEC1, ZC3HAV1, HELZ2, IL6ST, ELF4, SORL1, TLR3, LPAR1, TLR7, NLRC5, ATP2B4, CREB3L2, MSN, TOP2A, FGF2, CHRNA3, CDK6, MYH9, IRS1, BCL2L11, CCND1, CCND2, CD34, HIPK2, PDGFRA, ROR2, CTSC, EIF2AK2, EIF2AK3, CTSH, C3AR1, HMGB2, NKD1, CYP1B1, GNAI2, C3, CSF1, VIM, DAG1, EGLN3, BMPR2, ITGB3, ITGB1, STAT6, TNFRSF1A, TRIM30A, BCL2, AGRN, GPNMB, FN1, PTPRC, ZBTB7C, EPAS1, CEBPD, CDC20, IGF2, WWTR…	0.00126212
GOTERM_BP_FAT	GO:1902531~regulation of intracellular signal transduction	49	ZC3HAV1, IL6ST, SORL1, TLR3, LPAR1, TLR7, ATP2B4, DDX60, FGF2, BST2, FLNA, BGN, HIPK2, PDGFRA, ROR2, EIF2AK2, SPATA13, EIF2AK3, ITGAL, CYP1B1, LITAF, GNAI2, C3, CSF1, COL3A1, DAG1, ITGB3, TIMP3, ITGB1, TNFRSF1A, BCL2, SHISA5, TGM2, GPNMB, DHX58, FN1, PTPRC, CBL, AXL, IGF2, TRIM25, STAT1, STAT3, FZD10, NOTCH1, GPR37, CDON, IGFBP3, IGFBP5	0.00190586
GOTERM_BP_FAT	GO:0032270~positive regulation of cellular protein metabolic process	43	CYP1B1, GNAI2, IL6ST, C3, CSF1, BMPR2, DAG1, EGLN3, TLR3, LPAR1, ITGB3, ITGB1, TNFRSF1A, ATP2B4, BCL2, MSN, AGRN, GPNMB, FGF2, CHRNA3, PTPRC, IGF2, CDC20, MYH9, STAT1, BCL2L11, LGALS9, STAT3, ANXA2, CCNB1, CCND1, FZD10, GPR37, CCND2, CDON, HIPK2, PDGFRA, ROR2, CTSC, EIF2AK2, CTSH, EIF2AK3, IGFBP3	0.00649483
GOTERM_BP_FAT	GO:0042327~positive regulation of phosphorylation	34	GNAI2, IL6ST, C3, CSF1, DAG1, BMPR2, TLR3, LPAR1, ITGB3, ITGB1, TNFRSF1A, ATP2B4, BCL2, AGRN, GPNMB, FGF2, CHRNA3, PTPRC, IGF2, IRS1, LGALS9, STAT3, ANXA2, CCNB1, CCND1, FZD10, GPR37, CCND2, CDON, HIPK2, PDGFRA, ROR2, EIF2AK2, IGFBP3	0.00779286
GOTERM_BP_FAT	GO:0001934~positive regulation of protein phosphorylation	33	GNAI2, IL6ST, C3, CSF1, DAG1, BMPR2, TLR3, LPAR1, ITGB3, ITGB1, TNFRSF1A, ATP2B4, BCL2, AGRN, GPNMB, FGF2, CHRNA3, PTPRC, IGF2, LGALS9, STAT3, ANXA2, CCNB1, CCND1, FZD10, GPR37, CCND2, CDON, HIPK2, PDGFRA, ROR2, EIF2AK2, IGFBP3	0.00818032
GOTERM_BP_FAT	GO:0035556~intracellular signal transduction	63	ZC3HAV1, IL6ST, EDN2, SORL1, TLR3, LPAR1, TLR7, ATP2B4, DDX60, FGF2, BST2, IRS1, BCL2L11, NDNF, FLNA, BGN, HIPK2, PDGFRA, ROR2, EIF2AK2, CTSH, SPATA13, EIF2AK3, LCP1, ITGAL, IFIH1, CYP1B1, LITAF, GNAI2, C3, CSF1, COL3A1, DAG1, ITGB3, TIMP3, ITGB1, TNFRSF1A, DOCK1, BCL2, SHISA5, TGM2, GPNMB, DHX58, FN1, PTPRC, CBL, AXL, IGF2, TRIM25, DOCK8, WWTR1, STAT1, STAT3, DOCK4, DDX58, FZD10, NOTCH1, GPR37, …	0.012902
GOTERM_BP_FAT	GO:0043085~positive regulation of catalytic activity	34	HMGB2, ZC3HAV1, GNAI2, CSF1, EDN2, SORL1, EGLN3, DAG1, LPAR1, ITGB3, ITGB1, ATP2B4, BCL2, AGRN, FGF2, CHRNA3, PTPRC, CDC20, IGF2, STAT1, IRS1, BCL2L11, LGALS9, STAT3, CYBA, CCND1, FZD10, CCND2, CXCL13, PDGFRA, ROR2, EIF2AK2, EIF2AK3, CTSH	0.0154869
GOTERM_BP_FAT	GO:0051246~regulation of protein metabolic process	64	A2M, IL6ST, SORL1, TLR3, LPAR1, TLR7, ATP2B4, ISG15, MSN, FGF2, CHRNA3, SERPING1, MYH9, BCL2L11, FLNA, CCND1, BGN, CCND2, CST7, HIPK2, PDGFRA, ROR2, CTSC, EIF2AK2, GBP4, CTSH, EIF2AK3, NKD1, CYP1B1, GNAI2, C3, CSF1, DAG1, EGLN3, BMPR2, ITGB2, ITGB3, TIMP3, ITGB1, TNFRSF1A, TRIM30A, BCL2, AGRN, GPNMB, FN1, PTPRC, CBL, IGF2, CDC20, WWTR1, STAT1, PSMB8, STAT3, LGALS9, ANXA2, STAT2, CCNB1, FZD10, CYB…	0.0248117
GOTERM_BP_FAT	GO:0044093~positive regulation of molecular function	40	HMGB2, ZC3HAV1, GNAI2, CSF1, EDN2, SORL1, EGLN3, DAG1, TLR3, ITGB2, LPAR1, ITGB3, ITGB1, B2M, ATP2B4, BCL2, AGRN, FGF2, CHRNA3, PTPRC, TRIM25, IGF2, CDC20, STAT1, IRS1, BCL2L11, LGALS9, STAT3, ANXA2, CYBA, CCND1, FZD10, CCND2, CXCL13, HIPK2, PDGFRA, ROR2, EIF2AK2, EIF2AK3, CTSH	0.0270375
GOTERM_BP_FAT	GO:0031399~regulation of protein modification process	47	GNAI2, C3, IL6ST, CSF1, SORL1, BMPR2, DAG1, TLR3, ITGB2, LPAR1, ITGB3, TLR7, ITGB1, TIMP3, TNFRSF1A, ATP2B4, ISG15, BCL2, AGRN, GPNMB, FGF2, CHRNA3, FN1, PTPRC, CBL, IGF2, CDC20, WWTR1, LGALS9, STAT3, ANXA2, STAT2, CCNB1, CCND1, FZD10, BGN, GPR37, CCND2, CDON, HIPK2, PDGFRA, ROR2, GBP4, EIF2AK2, IGFBP3, EIF2AK3, ADAR	0.0306341
GOTERM_BP_FAT	GO:0019220~regulation of phosphate metabolic process	47	GNAI2, C3, IL6ST, CSF1, SORL1, BMPR2, DAG1, TLR3, ITGB2, LPAR1, ITGB3, TLR7, ITGB1, TIMP3, TNFRSF1A, NLRC5, ATP2B4, BCL2, AGRN, GPNMB, FGF2, CHRNA3, FN1, PTPRC, CBL, IGF2, WWTR1, IRS1, LGALS9, STAT3, ANXA2, STAT2, CCNB1, CCND1, FZD10, BGN, GPR37, CCND2, CDON, HIPK2, PDGFRA, ROR2, GBP4, EIF2AK2, IGFBP3, EIF2AK3, ADAR	0.0380799
GOTERM_BP_FAT	GO:0051174~regulation of phosphorus metabolic process	47	GNAI2, C3, IL6ST, CSF1, SORL1, BMPR2, DAG1, TLR3, ITGB2, LPAR1, ITGB3, TLR7, ITGB1, TIMP3, TNFRSF1A, NLRC5, ATP2B4, BCL2, AGRN, GPNMB, FGF2, CHRNA3, FN1, PTPRC, CBL, IGF2, WWTR1, IRS1, LGALS9, STAT3, ANXA2, STAT2, CCNB1, CCND1, FZD10, BGN, GPR37, CCND2, CDON, HIPK2, PDGFRA, ROR2, GBP4, EIF2AK2, IGFBP3, EIF2AK3, ADAR	0.0386709
GOTERM_BP_FAT	GO:0031325~positive regulation of cellular metabolic process	68	APOBEC1, FOSL2, ZC3HAV1, HELZ2, IL6ST, ELF4, TLR3, LPAR1, TLR7, NLRC5, ATP2B4, CREB3L2, MSN, TOP2A, FGF2, CHRNA3, MYH9, IRS1, BCL2L11, CCND1, CCND2, HIPK2, PDGFRA, ROR2, CTSC, EIF2AK2, CTSH, EIF2AK3, C3AR1, HMGB2, CYP1B1, GNAI2, C3, CSF1, BMPR2, DAG1, EGLN3, ITGB2, ITGB3, ITGB1, STAT6, TNFRSF1A, BCL2, AGRN, GPNMB, PTPRC, ZBTB7C, EPAS1, CEBPD, IGF2, CDC20, WWTR1, STAT1, STAT3, LGALS9, ANXA2, CCNB1…	0.0573153
GOTERM_BP_FAT	GO:0032268~regulation of cellular protein metabolic process	59	A2M, IL6ST, SORL1, TLR3, LPAR1, TLR7, ATP2B4, ISG15, MSN, FGF2, CHRNA3, SERPING1, MYH9, BCL2L11, CCND1, BGN, CCND2, CST7, HIPK2, PDGFRA, ROR2, CTSC, EIF2AK2, GBP4, CTSH, EIF2AK3, CYP1B1, GNAI2, C3, CSF1, DAG1, EGLN3, BMPR2, ITGB2, ITGB3, TIMP3, ITGB1, TNFRSF1A, BCL2, AGRN, GPNMB, FN1, PTPRC, CBL, IGF2, CDC20, WWTR1, STAT1, STAT3, LGALS9, ANXA2, STAT2, CCNB1, FZD10, GPR37, CDON, IGFBP3, IGFBP5, AD…	0.0704357
GOTERM_BP_FAT	GO:0065009~regulation of molecular function	57	A2M, ZC3HAV1, EDN2, SORL1, TLR3, LPAR1, B2M, NLRC5, ATP2B4, FGF2, AHNAK, CHRNA3, SERPING1, IRS1, BCL2L11, FLNA, CCND1, BGN, CCND2, CST7, HIPK2, PDGFRA, ROR2, EIF2AK2, CTSH, EIF2AK3, HMGB2, CYP1B1, GNAI2, CSF1, DAG1, EGLN3, ITGB2, ITGB3, TIMP3, ITGB1, BCL2, AGRN, PTPRC, ZBTB7C, CBL, IGF2, TRIM25, CDC20, WWTR1, STAT1, PSMB8, STAT3, LGALS9, ANXA2, CYBA, NOTCH1, FZD10, CXCL13, CDON, PLAU, ADAR	0.079469
GOTERM_BP_FAT	GO:0006468~protein phosphorylation	48	GNAI2, C3, IL6ST, CSF1, SORL1, BMPR2, DAG1, TLR3, ITGB2, LPAR1, ITGB3, TLR7, ITGB1, TIMP3, TNFRSF1A, ATP2B4, BCL2, AGRN, GPNMB, FGF2, CHRNA3, FN1, PTPRC, CBL, AXL, CDK6, IGF2, WWTR1, LGALS9, STAT3, ANXA2, CCNB1, CCND1, FZD10, BGN, GPR37, CCND2, CDON, HIPK2, PDGFRA, ROR2, JAK3, GBP4, EIF2AK2, CTSH, IGFBP3, EIF2AK3, ADAR	0.0853172
GOTERM_BP_FAT	GO:0010562~positive regulation of phosphorus metabolic process	34	GNAI2, IL6ST, C3, CSF1, DAG1, BMPR2, TLR3, LPAR1, ITGB3, ITGB1, TNFRSF1A, ATP2B4, BCL2, AGRN, GPNMB, FGF2, CHRNA3, PTPRC, IGF2, IRS1, LGALS9, STAT3, ANXA2, CCNB1, CCND1, FZD10, GPR37, CCND2, CDON, HIPK2, PDGFRA, ROR2, EIF2AK2, IGFBP3	0.0876646
GOTERM_BP_FAT	GO:0045937~positive regulation of phosphate metabolic process	34	GNAI2, IL6ST, C3, CSF1, DAG1, BMPR2, TLR3, LPAR1, ITGB3, ITGB1, TNFRSF1A, ATP2B4, BCL2, AGRN, GPNMB, FGF2, CHRNA3, PTPRC, IGF2, IRS1, LGALS9, STAT3, ANXA2, CCNB1, CCND1, FZD10, GPR37, CCND2, CDON, HIPK2, PDGFRA, ROR2, EIF2AK2, IGFBP3	0.0876646
GOTERM_BP_FAT	GO:0031401~positive regulation of protein modification process	34	GNAI2, IL6ST, C3, CSF1, DAG1, BMPR2, TLR3, LPAR1, ITGB3, ITGB1, TNFRSF1A, ATP2B4, BCL2, AGRN, GPNMB, FGF2, CHRNA3, PTPRC, IGF2, CDC20, LGALS9, STAT3, ANXA2, CCNB1, CCND1, FZD10, GPR37, CCND2, CDON, HIPK2, PDGFRA, ROR2, EIF2AK2, IGFBP3	0.149584
GOTERM_BP_FAT	GO:0050790~regulation of catalytic activity	45	A2M, HMGB2, ZC3HAV1, GNAI2, CSF1, EDN2, SORL1, EGLN3, DAG1, LPAR1, ITGB3, ITGB1, TIMP3, NLRC5, ATP2B4, BCL2, AGRN, FGF2, CHRNA3, PTPRC, CBL, IGF2, SERPING1, CDC20, WWTR1, STAT1, IRS1, BCL2L11, PSMB8, LGALS9, STAT3, CYBA, NOTCH1, CCND1, FZD10, BGN, CCND2, CXCL13, CST7, PDGFRA, ROR2, EIF2AK2, CTSH, EIF2AK3, ADAR	0.255444
GOTERM_BP_FAT	GO:0051347~positive regulation of transferase activity	20	PTPRC, GNAI2, CSF1, SORL1, DAG1, CDC20, IGF2, ITGB3, LPAR1, IRS1, FZD10, CCND1, ATP2B4, CCND2, PDGFRA, ROR2, AGRN, EIF2AK2, FGF2, CHRNA3	0.3262
GOTERM_BP_FAT	GO:0016310~phosphorylation	52	GNAI2, IL6ST, C3, CSF1, SORL1, HK2, DAG1, BMPR2, TLR3, ITGB2, LPAR1, ITGB3, TLR7, ITGB1, TIMP3, TNFRSF1A, NLRC5, ATP2B4, BCL2, AGRN, GPNMB, FGF2, CHRNA3, FN1, PTPRC, CBL, AXL, CDK6, IGF2, WWTR1, IRS1, LGALS9, STAT3, ANXA2, STAT2, CCNB1, CCND1, FZD10, BGN, GPR37, CCND2, CDON, HIPK2, PDGFRA, ROR2, JAK3, EIF2AK2, GBP4, EIF2AK3, IGFBP3, CTSH, ADAR	0.385769
GOTERM_BP_FAT	GO:0043549~regulation of kinase activity	23	PTPRC, GNAI2, CSF1, SORL1, CBL, DAG1, ITGB3, LPAR1, WWTR1, IRS1, NLRC5, FZD10, CCND1, ATP2B4, BGN, CCND2, PDGFRA, ROR2, AGRN, EIF2AK2, FGF2, CHRNA3, ADAR	0.995925
GOTERM_BP_FAT	GO:0051338~regulation of transferase activity	25	PTPRC, GNAI2, CSF1, CBL, SORL1, DAG1, IGF2, CDC20, LPAR1, ITGB3, WWTR1, IRS1, NLRC5, CCND1, FZD10, BGN, ATP2B4, CCND2, PDGFRA, ROR2, AGRN, EIF2AK2, FGF2, CHRNA3, ADAR	1.10484
GOTERM_BP_FAT	GO:0033674~positive regulation of kinase activity	17	PTPRC, GNAI2, CSF1, DAG1, ITGB3, LPAR1, IRS1, FZD10, CCND1, ATP2B4, CCND2, PDGFRA, ROR2, AGRN, EIF2AK2, FGF2, CHRNA3	1.2506
GOTERM_BP_FAT	GO:0043410~positive regulation of MAPK cascade	18	PTPRC, GNAI2, C3, TLR3, IGF2, ITGB3, LPAR1, ITGB1, FZD10, GPR37, CDON, HIPK2, PDGFRA, ROR2, EIF2AK2, GPNMB, IGFBP3, FGF2	1.31845
GOTERM_BP_FAT	GO:0000165~MAPK cascade	23	PTPRC, GNAI2, C3, SORL1, DAG1, TLR3, IGF2, ITGB3, LPAR1, TIMP3, ITGB1, FZD10, GPR37, CDON, HIPK2, PDGFRA, ROR2, EIF2AK2, GPNMB, IGFBP3, CTSH, FGF2, FN1	1.38837
GOTERM_BP_FAT	GO:0023014~signal transduction by protein phosphorylation	23	PTPRC, GNAI2, C3, SORL1, DAG1, TLR3, IGF2, ITGB3, LPAR1, TIMP3, ITGB1, FZD10, GPR37, CDON, HIPK2, PDGFRA, ROR2, EIF2AK2, GPNMB, IGFBP3, CTSH, FGF2, FN1	1.50182
GOTERM_BP_FAT	GO:0043408~regulation of MAPK cascade	22	PTPRC, GNAI2, C3, SORL1, DAG1, TLR3, IGF2, ITGB3, LPAR1, TIMP3, ITGB1, FZD10, GPR37, CDON, HIPK2, PDGFRA, ROR2, EIF2AK2, GPNMB, IGFBP3, FGF2, FN1	2.46841
GOTERM_BP_FAT	GO:0045860~positive regulation of protein kinase activity	15	PTPRC, GNAI2, CSF1, DAG1, ITGB3, LPAR1, FZD10, CCND1, ATP2B4, CCND2, ROR2, AGRN, EIF2AK2, FGF2, CHRNA3	4.10886
GOTERM_BP_FAT	GO:0045859~regulation of protein kinase activity	20	PTPRC, GNAI2, CSF1, SORL1, CBL, DAG1, ITGB3, LPAR1, WWTR1, FZD10, CCND1, ATP2B4, BGN, CCND2, ROR2, AGRN, EIF2AK2, FGF2, CHRNA3, ADAR	4.36981
Annotation Cluster 13	Enrichment Score: 4.884323610316165
Category	Term	Count	Genes	FDR
GOTERM_BP_FAT	GO:0050776~regulation of immune response	42	C3AR1, IFIH1, A2M, HMGB2, ZC3HAV1, C3, COL3A1, H2-D1, RSAD2, TLR3, TLR7, B2M, STAT6, C1RA, NLRC5, TRIM30A, DDX60, BCL2, TAP1, DHX58, ZBP1, H2-K1, FYB, PTPRC, BST2, C4B, CFB, CENPF, MYO1F, SERPING1, IGF2, LGALS9, CD180, DDX58, CYBA, FCGR2B, PARP9, IRF7, H2-T23, JAK3, CTSH, ADAR	1.88738e-12
GOTERM_BP_FAT	GO:0002474~antigen processing and presentation of peptide antigen via MHC class I	14	PSMB10, H2-K1, H2-Q4, H2-D1, H2-Q6, H2-Q7, PSMB8, TAPBP, B2M, TAP1, H2-T22, ERAP1, H2-T23, H2-T24	8.60186e-08
GOTERM_BP_FAT	GO:0048002~antigen processing and presentation of peptide antigen	15	PSMB10, H2-K1, H2-Q4, H2-D1, H2-Q6, H2-Q7, PSMB8, TAPBP, B2M, FCGR2B, TAP1, H2-T22, ERAP1, H2-T23, H2-T24	1.24406e-07
GOTERM_BP_FAT	GO:0002697~regulation of immune effector process	26	A2M, ZC3HAV1, C3, H2-D1, RSAD2, TLR3, B2M, STAT6, DDX60, TAP1, DHX58, H2-K1, PTPRC, BST2, CENPF, IGF2, SERPING1, ANXA5, LGALS9, STAT2, DDX58, IFIT1, FCGR2B, H2-T23, JAK3, GBP4	9.61154e-06
GOTERM_BP_FAT	GO:0002443~leukocyte mediated immunity	23	H2-K1, PTPRC, BST2, C4B, C3, H2-D1, RSAD2, TLR3, CENPF, MYO1F, IGF2, SERPING1, LGALS9, B2M, STAT6, C1RA, FCGR2B, IRF7, TAP1, H2-T23, CTSC, JAK3, CTSH	1.28336e-05
GOTERM_BP_FAT	GO:0002460~adaptive immune response based on somatic recombination of immune receptors built from immunoglobulin superfamily domains	20	H2-K1, PTPRC, C3AR1, C4B, C3, H2-D1, RSAD2, CENPF, SERPING1, LY9, LGALS9, B2M, STAT6, C1RA, FCGR2B, IRF7, H2-T23, CTSC, JAK3, CTSH	5.95326e-05
GOTERM_BP_FAT	GO:0019882~antigen processing and presentation	15	PSMB10, H2-K1, H2-Q4, H2-D1, H2-Q6, H2-Q7, PSMB8, TAPBP, B2M, FCGR2B, TAP1, H2-T22, ERAP1, H2-T23, H2-T24	9.35482e-05
GOTERM_BP_FAT	GO:0002483~antigen processing and presentation of endogenous peptide antigen	7	H2-K1, TAP1, H2-D1, ERAP1, H2-T23, B2M, TAPBP	0.000141589
GOTERM_BP_FAT	GO:0002449~lymphocyte mediated immunity	19	H2-K1, PTPRC, C3, C4B, H2-D1, RSAD2, CENPF, IGF2, SERPING1, LGALS9, B2M, STAT6, C1RA, FCGR2B, IRF7, TAP1, H2-T23, CTSC, CTSH	0.000150007
GOTERM_BP_FAT	GO:0002478~antigen processing and presentation of exogenous peptide antigen	10	PSMB10, H2-K1, FCGR2B, TAP1, H2-D1, H2-T23, H2-Q7, PSMB8, B2M, TAPBP	0.000216452
GOTERM_BP_FAT	GO:0002703~regulation of leukocyte mediated immunity	16	H2-K1, PTPRC, BST2, C3, H2-D1, CENPF, TLR3, RSAD2, IGF2, LGALS9, B2M, STAT6, FCGR2B, TAP1, H2-T23, JAK3	0.000259985
GOTERM_BP_FAT	GO:0019883~antigen processing and presentation of endogenous antigen	7	H2-K1, TAP1, H2-D1, ERAP1, H2-T23, B2M, TAPBP	0.000320066
GOTERM_BP_FAT	GO:0002479~antigen processing and presentation of exogenous peptide antigen via MHC class I, TAP-dependent	8	PSMB10, H2-K1, H2-D1, H2-T23, H2-Q7, PSMB8, B2M, TAPBP	0.000444962
GOTERM_BP_FAT	GO:0019884~antigen processing and presentation of exogenous antigen	10	PSMB10, H2-K1, FCGR2B, TAP1, H2-D1, H2-T23, H2-Q7, PSMB8, B2M, TAPBP	0.00063031
GOTERM_BP_FAT	GO:0002250~adaptive immune response	22	H2-K1, PTPRC, C3AR1, C4B, C3, H2-D1, RSAD2, CENPF, SERPING1, LY9, LGALS9, B2M, STAT6, C1RA, FCGR2B, IRF7, TAP1, ERAP1, H2-T23, CTSC, JAK3, CTSH	0.000910194
GOTERM_BP_FAT	GO:0042590~antigen processing and presentation of exogenous peptide antigen via MHC class I	8	PSMB10, H2-K1, H2-D1, H2-T23, H2-Q7, PSMB8, B2M, TAPBP	0.00137874
GOTERM_BP_FAT	GO:0019885~antigen processing and presentation of endogenous peptide antigen via MHC class I	6	H2-K1, TAP1, H2-D1, ERAP1, B2M, TAPBP	0.00159274
GOTERM_BP_FAT	GO:0002706~regulation of lymphocyte mediated immunity	13	H2-K1, STAT6, PTPRC, FCGR2B, C3, TAP1, H2-D1, RSAD2, CENPF, H2-T23, IGF2, LGALS9, B2M	0.00288721
GOTERM_BP_FAT	GO:0002819~regulation of adaptive immune response	13	H2-K1, STAT6, PTPRC, FCGR2B, C3, IRF7, H2-D1, RSAD2, CENPF, H2-T23, JAK3, LGALS9, B2M	0.00827998
GOTERM_BP_FAT	GO:0001906~cell killing	11	H2-K1, PTPRC, TAP1, H2-D1, H2-T23, IGF2, CTSC, CTSH, BCL2L11, LGALS9, B2M	0.0144142
GOTERM_BP_FAT	GO:0002822~regulation of adaptive immune response based on somatic recombination of immune receptors built from immunoglobulin superfamily domains	12	H2-K1, STAT6, PTPRC, FCGR2B, C3, H2-D1, CENPF, RSAD2, H2-T23, JAK3, LGALS9, B2M	0.0223391
GOTERM_BP_FAT	GO:0001909~leukocyte mediated cytotoxicity	10	H2-K1, PTPRC, TAP1, H2-D1, H2-T23, IGF2, CTSC, CTSH, LGALS9, B2M	0.0281485
GOTERM_BP_FAT	GO:0031341~regulation of cell killing	9	H2-K1, PTPRC, TAP1, H2-D1, H2-T23, IGF2, BCL2L11, LGALS9, B2M	0.0303266
GOTERM_BP_FAT	GO:0001913~T cell mediated cytotoxicity	7	H2-K1, PTPRC, H2-D1, H2-T23, CTSC, CTSH, B2M	0.043202
GOTERM_BP_FAT	GO:0001910~regulation of leukocyte mediated cytotoxicity	8	H2-K1, PTPRC, TAP1, H2-D1, H2-T23, IGF2, LGALS9, B2M	0.0973393
GOTERM_BP_FAT	GO:0002700~regulation of production of molecular mediator of immune response	10	STAT6, PTPRC, FCGR2B, BST2, CENPF, RSAD2, TLR3, H2-T23, JAK3, B2M	0.125416
GOTERM_BP_FAT	GO:0002456~T cell mediated immunity	9	H2-K1, PTPRC, H2-D1, CENPF, RSAD2, H2-T23, CTSC, CTSH, B2M	0.134378
GOTERM_BP_FAT	GO:0002730~regulation of dendritic cell cytokine production	4	BST2, CENPF, TLR3, JAK3	0.331006
GOTERM_BP_FAT	GO:0001916~positive regulation of T cell mediated cytotoxicity	5	H2-K1, PTPRC, H2-D1, H2-T23, B2M	0.452469
GOTERM_BP_FAT	GO:0002711~positive regulation of T cell mediated immunity	6	H2-K1, PTPRC, H2-D1, RSAD2, H2-T23, B2M	0.45648
GOTERM_BP_FAT	GO:0002709~regulation of T cell mediated immunity	7	H2-K1, PTPRC, H2-D1, CENPF, RSAD2, H2-T23, B2M	0.557181
GOTERM_BP_FAT	GO:0002699~positive regulation of immune effector process	11	H2-K1, STAT6, PTPRC, ZC3HAV1, C3, DDX60, H2-D1, RSAD2, H2-T23, DHX58, B2M	0.875175
GOTERM_BP_FAT	GO:0002708~positive regulation of lymphocyte mediated immunity	8	H2-K1, STAT6, PTPRC, C3, H2-D1, RSAD2, H2-T23, B2M	0.986761
GOTERM_BP_FAT	GO:0002824~positive regulation of adaptive immune response based on somatic recombination of immune receptors built from immunoglobulin superfamily domains	8	H2-K1, STAT6, PTPRC, C3, H2-D1, RSAD2, H2-T23, B2M	1.19118
GOTERM_BP_FAT	GO:0001914~regulation of T cell mediated cytotoxicity	5	H2-K1, PTPRC, H2-D1, H2-T23, B2M	1.23184
GOTERM_BP_FAT	GO:0002821~positive regulation of adaptive immune response	8	H2-K1, STAT6, PTPRC, C3, H2-D1, RSAD2, H2-T23, B2M	1.69909
GOTERM_BP_FAT	GO:0031343~positive regulation of cell killing	6	H2-K1, PTPRC, H2-D1, H2-T23, BCL2L11, B2M	2.1572
GOTERM_BP_FAT	GO:0002705~positive regulation of leukocyte mediated immunity	8	H2-K1, STAT6, PTPRC, C3, H2-D1, RSAD2, H2-T23, B2M	2.90285
GOTERM_BP_FAT	GO:0002440~production of molecular mediator of immune response	10	STAT6, PTPRC, FCGR2B, BST2, CENPF, RSAD2, TLR3, H2-T23, JAK3, B2M	3.69837
GOTERM_BP_FAT	GO:0002718~regulation of cytokine production involved in immune response	6	BST2, CENPF, RSAD2, TLR3, JAK3, B2M	4.31682
GOTERM_BP_FAT	GO:0001912~positive regulation of leukocyte mediated cytotoxicity	5	H2-K1, PTPRC, H2-D1, H2-T23, B2M	8.83538
GOTERM_BP_FAT	GO:0002367~cytokine production involved in immune response	6	BST2, CENPF, RSAD2, TLR3, JAK3, B2M	9.58677
Annotation Cluster 14	Enrichment Score: 4.605045292353474
Category	Term	Count	Genes	FDR
GOTERM_BP_FAT	GO:0032101~regulation of response to external stimulus	36	C3AR1, A2M, ZC3HAV1, C3, CSF1, EDN2, BMPR2, TLR3, LPAR1, TNFRSF1A, DDX60, TGM2, AGRN, FGF2, DHX58, SPP1, FN1, EFNB2, SERPING1, ANXA5, LGALS9, CD180, ANXA2, STAT2, DDX58, CYBA, NOTCH1, IFIT1, SEMA6D, FCGR2B, CXCL13, CD34, SLC7A2, PDGFRA, GBP4, PLAU	8.51025e-06
GOTERM_BP_FAT	GO:0032103~positive regulation of response to external stimulus	18	C3AR1, ZC3HAV1, C3, CSF1, EDN2, BMPR2, TLR3, LPAR1, CD180, LGALS9, CYBA, TNFRSF1A, CXCL13, DDX60, TGM2, FGF2, DHX58, FN1	0.00132647
GOTERM_BP_FAT	GO:0050920~regulation of chemotaxis	14	C3AR1, EDN2, CSF1, EFNB2, BMPR2, LPAR1, LGALS9, NOTCH1, SEMA6D, CXCL13, PDGFRA, AGRN, FGF2, FN1	0.0185611
GOTERM_BP_FAT	GO:0050921~positive regulation of chemotaxis	8	C3AR1, CXCL13, CSF1, EDN2, BMPR2, LPAR1, FGF2, FN1	6.84323
Annotation Cluster 15	Enrichment Score: 4.372838760912056
Category	Term	Count	Genes	FDR
GOTERM_BP_FAT	GO:0048585~negative regulation of response to stimulus	52	A2M, SORL1, RNF213, NLRC5, ATP2B4, FGF2, BST2, SERPING1, CDK6, IRS1, CCND1, CHRDL1, BGN, CD34, HIPK2, PDGFRA, ROR2, NKD1, HMGB2, LITAF, COL3A1, DAG1, ITGB1, TIMP3, STAT6, TNFRSF1A, TRIM30A, BCL2, TAP1, FBN2, DHX58, SPP1, PTPRC, CBL, IGF2, STAT1, ANXA5, WWTR1, LGALS9, ANXA2, NOTCH1, SEMA6D, FCGR2B, GPR37, CXCL13, UCP2, RGS5, H2-T23, JAK3, PLAU, IGFBP5, ADAR	1.18916e-06
GOTERM_BP_FAT	GO:0010648~negative regulation of cell communication	32	NKD1, HMGB2, LITAF, GNAI2, EDN2, SORL1, DAG1, RNF213, ITGB1, TIMP3, TRIM30A, NLRC5, ATP2B4, BCL2, FBN2, DHX58, PTPRC, CBL, WWTR1, STAT1, ANXA5, IRS1, NOTCH1, CCND1, CHRDL1, BGN, UCP2, HIPK2, RGS5, ROR2, ADAR, IGFBP5	2.33698
GOTERM_BP_FAT	GO:0023057~negative regulation of signaling	32	NKD1, HMGB2, LITAF, GNAI2, EDN2, SORL1, DAG1, RNF213, ITGB1, TIMP3, TRIM30A, NLRC5, ATP2B4, BCL2, FBN2, DHX58, PTPRC, CBL, WWTR1, STAT1, ANXA5, IRS1, NOTCH1, CCND1, CHRDL1, BGN, UCP2, HIPK2, RGS5, ROR2, ADAR, IGFBP5	2.43962
GOTERM_BP_FAT	GO:0009968~negative regulation of signal transduction	28	HMGB2, NKD1, LITAF, SORL1, DAG1, RNF213, TIMP3, ITGB1, TRIM30A, NLRC5, ATP2B4, BCL2, FBN2, DHX58, PTPRC, CBL, WWTR1, STAT1, IRS1, CCND1, NOTCH1, CHRDL1, BGN, HIPK2, RGS5, ROR2, ADAR, IGFBP5	5.76134
Annotation Cluster 16	Enrichment Score: 4.214029805356862
Category	Term	Count	Genes	FDR
GOTERM_BP_FAT	GO:0034340~response to type I interferon	11	TRIM56, NLRC5, IFIT1, ISG15, IFITM3, IRF7, STAT1, MX2, STAT2, ZBP1, ADAR	6.06132e-09
GOTERM_BP_FAT	GO:0071357~cellular response to type I interferon	8	NLRC5, IFIT1, IFITM3, IRF7, STAT1, STAT2, ZBP1, ADAR	2.85184e-05
GOTERM_BP_FAT	GO:0060337~type I interferon signaling pathway	7	NLRC5, IFITM3, IRF7, STAT1, STAT2, ZBP1, ADAR	0.000651655
GOTERM_BP_FAT	GO:0019221~cytokine-mediated signaling pathway	19	PTPRC, IL6ST, CSF1, EDN2, IFITM3, AXL, STAT1, STAT3, STAT2, STAT6, NLRC5, TNFRSF1A, BGN, CXCL13, IRF7, IIGP1, JAK3, ADAR, ZBP1	0.00412422
GOTERM_BP_FAT	GO:0060759~regulation of response to cytokine stimulus	8	PTPRC, NLRC5, PARP9, CSF1, IRF7, AXL, ZBP1, ADAR	0.574274
GOTERM_BP_FAT	GO:0001961~positive regulation of cytokine-mediated signaling pathway	5	NLRC5, CSF1, IRF7, AXL, ZBP1	1.4191
GOTERM_BP_FAT	GO:0060760~positive regulation of response to cytokine stimulus	5	NLRC5, CSF1, IRF7, AXL, ZBP1	1.62535
GOTERM_BP_FAT	GO:0001959~regulation of cytokine-mediated signaling pathway	7	PTPRC, NLRC5, CSF1, IRF7, AXL, ZBP1, ADAR	2.36074
GOTERM_BP_FAT	GO:0060338~regulation of type I interferon-mediated signaling pathway	4	NLRC5, IRF7, ZBP1, ADAR	5.74649
Annotation Cluster 17	Enrichment Score: 3.9741158732643354
Category	Term	Count	Genes	FDR
GOTERM_BP_FAT	GO:0001503~ossification	23	IL6ST, CEBPD, CSF1, HSPG2, BMPR2, RSAD2, IGF2, CDK6, WWTR1, NOTCH1, CHRDL1, ISG15, BCL2, FBN2, GPNMB, IGFBP3, EIF2AK3, FGF2, COL11A1, IGFBP5, SPP1, ADAR, IFI204	0.000305129
GOTERM_BP_FAT	GO:0001649~osteoblast differentiation	15	IL6ST, CEBPD, BMPR2, CDK6, IGF2, WWTR1, NOTCH1, FBN2, GPNMB, IGFBP3, FGF2, IGFBP5, ADAR, IFI204, SPP1	0.012671
GOTERM_BP_FAT	GO:0030278~regulation of ossification	13	CEBPD, IL6ST, CSF1, BMPR2, RSAD2, CDK6, NOTCH1, ISG15, BCL2, FBN2, FGF2, IGFBP5, IFI204	0.205439
GOTERM_BP_FAT	GO:0045667~regulation of osteoblast differentiation	9	NOTCH1, IL6ST, CEBPD, BMPR2, CDK6, FBN2, FGF2, IGFBP5, IFI204	1.66078
GOTERM_BP_FAT	GO:0045669~positive regulation of osteoblast differentiation	6	IL6ST, CEBPD, BMPR2, FBN2, FGF2, IFI204	6.40175
GOTERM_BP_FAT	GO:0045778~positive regulation of ossification	7	ISG15, IL6ST, CEBPD, BMPR2, FBN2, FGF2, IFI204	7.14325
Annotation Cluster 18	Enrichment Score: 3.7509307662909466
Category	Term	Count	Genes	FDR
GOTERM_BP_FAT	GO:0002443~leukocyte mediated immunity	23	H2-K1, PTPRC, BST2, C4B, C3, H2-D1, RSAD2, TLR3, CENPF, MYO1F, IGF2, SERPING1, LGALS9, B2M, STAT6, C1RA, FCGR2B, IRF7, TAP1, H2-T23, CTSC, JAK3, CTSH	1.28336e-05
GOTERM_BP_FAT	GO:0050777~negative regulation of immune response	15	PTPRC, A2M, BST2, COL3A1, SERPING1, IGF2, LGALS9, STAT6, NLRC5, FCGR2B, TAP1, H2-T23, JAK3, DHX58, ADAR	1.44295e-05
GOTERM_BP_FAT	GO:0002703~regulation of leukocyte mediated immunity	16	H2-K1, PTPRC, BST2, C3, H2-D1, CENPF, TLR3, RSAD2, IGF2, LGALS9, B2M, STAT6, FCGR2B, TAP1, H2-T23, JAK3	0.000259985
GOTERM_BP_FAT	GO:0045824~negative regulation of innate immune response	9	NLRC5, A2M, TAP1, H2-T23, IGF2, SERPING1, DHX58, LGALS9, ADAR	0.000324934
GOTERM_BP_FAT	GO:0002683~negative regulation of immune system process	22	PTPRC, A2M, BST2, COL3A1, AXL, IGF2, SERPING1, CDK6, LGALS9, STAT6, TRIM30A, NLRC5, NOTCH1, FCGR2B, TAP1, CD274, H2-T23, JAK3, GPNMB, DHX58, TMEM176A, ADAR	0.00154068
GOTERM_BP_FAT	GO:0002698~negative regulation of immune effector process	11	PTPRC, A2M, FCGR2B, BST2, TAP1, H2-T23, IGF2, SERPING1, JAK3, DHX58, LGALS9	0.0104301
GOTERM_BP_FAT	GO:0001906~cell killing	11	H2-K1, PTPRC, TAP1, H2-D1, H2-T23, IGF2, CTSC, CTSH, BCL2L11, LGALS9, B2M	0.0144142
GOTERM_BP_FAT	GO:0002704~negative regulation of leukocyte mediated immunity	8	PTPRC, FCGR2B, BST2, TAP1, H2-T23, IGF2, JAK3, LGALS9	0.01691
GOTERM_BP_FAT	GO:0001909~leukocyte mediated cytotoxicity	10	H2-K1, PTPRC, TAP1, H2-D1, H2-T23, IGF2, CTSC, CTSH, LGALS9, B2M	0.0281485
GOTERM_BP_FAT	GO:0031341~regulation of cell killing	9	H2-K1, PTPRC, TAP1, H2-D1, H2-T23, IGF2, BCL2L11, LGALS9, B2M	0.0303266
GOTERM_BP_FAT	GO:0001910~regulation of leukocyte mediated cytotoxicity	8	H2-K1, PTPRC, TAP1, H2-D1, H2-T23, IGF2, LGALS9, B2M	0.0973393
GOTERM_BP_FAT	GO:0031348~negative regulation of defense response	11	TNFRSF1A, NLRC5, A2M, FCGR2B, TAP1, H2-T23, IGF2, SERPING1, DHX58, LGALS9, ADAR	0.300319
GOTERM_BP_FAT	GO:0001911~negative regulation of leukocyte mediated cytotoxicity	5	PTPRC, TAP1, H2-T23, IGF2, LGALS9	0.370767
GOTERM_BP_FAT	GO:0002707~negative regulation of lymphocyte mediated immunity	6	PTPRC, FCGR2B, TAP1, H2-T23, IGF2, LGALS9	0.517119
GOTERM_BP_FAT	GO:0031342~negative regulation of cell killing	5	PTPRC, TAP1, H2-T23, IGF2, LGALS9	0.653247
GOTERM_BP_FAT	GO:0050670~regulation of lymphocyte proliferation	11	ITGAL, PTPRC, FCGR2B, IL6ST, BCL2, CD274, H2-T23, IGF2, JAK3, GPNMB, LGALS9	2.39951
GOTERM_BP_FAT	GO:0045953~negative regulation of natural killer cell mediated cytotoxicity	4	TAP1, H2-T23, IGF2, LGALS9	2.99055
GOTERM_BP_FAT	GO:0002716~negative regulation of natural killer cell mediated immunity	4	TAP1, H2-T23, IGF2, LGALS9	3.58115
GOTERM_BP_FAT	GO:0042129~regulation of T cell proliferation	9	ITGAL, PTPRC, IL6ST, CD274, H2-T23, IGF2, JAK3, GPNMB, LGALS9	4.88238
GOTERM_BP_FAT	GO:0050870~positive regulation of T cell activation	9	ITGAL, PTPRC, IL6ST, EFNB2, CD274, H2-T23, IGF2, JAK3, LGALS9	8.05514
Annotation Cluster 19	Enrichment Score: 3.7322449426762234
Category	Term	Count	Genes	FDR
GOTERM_BP_FAT	GO:1903555~regulation of tumor necrosis factor superfamily cytokine production	12	TNFRSF1A, CYBA, TRIM30A, CYBB, ZBTB20, CD34, CD274, AXL, TLR3, H2-T23, GPNMB, LGALS9	0.00576101
GOTERM_BP_FAT	GO:0071706~tumor necrosis factor superfamily cytokine production	12	TNFRSF1A, CYBA, TRIM30A, CYBB, ZBTB20, CD34, CD274, AXL, TLR3, H2-T23, GPNMB, LGALS9	0.00672094
GOTERM_BP_FAT	GO:0032640~tumor necrosis factor production	11	TNFRSF1A, CYBA, TRIM30A, CYBB, ZBTB20, CD34, AXL, TLR3, H2-T23, GPNMB, LGALS9	0.0211909
GOTERM_BP_FAT	GO:0032680~regulation of tumor necrosis factor production	11	TNFRSF1A, CYBA, TRIM30A, CYBB, ZBTB20, CD34, AXL, TLR3, H2-T23, GPNMB, LGALS9	0.0328016
GOTERM_BP_FAT	GO:0032760~positive regulation of tumor necrosis factor production	7	TNFRSF1A, CYBA, CYBB, ZBTB20, TLR3, H2-T23, LGALS9	1.46498
GOTERM_BP_FAT	GO:1903557~positive regulation of tumor necrosis factor superfamily cytokine production	7	TNFRSF1A, CYBA, CYBB, ZBTB20, TLR3, H2-T23, LGALS9	1.57375
GOTERM_BP_FAT	GO:0032675~regulation of interleukin-6 production	8	DDX58, TNFRSF1A, CYBA, TRIM30A, ZBTB20, TLR3, TLR7, LGALS9	4.26327
GOTERM_BP_FAT	GO:0032635~interleukin-6 production	8	DDX58, TNFRSF1A, CYBA, TRIM30A, ZBTB20, TLR3, TLR7, LGALS9	4.26327
Annotation Cluster 20	Enrichment Score: 3.6351557316700096
Category	Term	Count	Genes	FDR
GOTERM_BP_FAT	GO:0008219~cell death	55	SORL1, TLR3, LPAR1, TOP2A, FGF2, BCL2L11, FLNA, NDNF, SIGLEC1, CCND2, CD34, HIPK2, CTSC, EIF2AK2, CTSH, EIF2AK3, HMGB2, CYP1B1, LITAF, BMPR2, EGLN3, HK2, ITGB3, ITGB1, TIMP3, ALDH1A1, TNFRSF1A, DOCK1, BCL2, SHISA5, TGM2, XAF1, AGRN, GPNMB, FN1, SPP1, PTPRC, CBL, AXL, CENPF, DOCK8, STAT1, ANXA5, STAT3, LCN2, IFIT3, NOTCH1, FCGR2B, GPR37, UCP2, JAK3, IGFBP3, PLAU, ADAR, IFI204	0.022617
GOTERM_BP_FAT	GO:0010941~regulation of cell death	46	HMGB2, CYP1B1, SORL1, EGLN3, TLR3, LPAR1, ITGB3, ITGB1, TIMP3, ALDH1A1, TNFRSF1A, BCL2, TGM2, AGRN, GPNMB, TOP2A, FGF2, SPP1, FN1, PTPRC, CBL, AXL, CENPF, DOCK8, ANXA5, STAT1, BCL2L11, FLNA, NDNF, STAT3, IFIT3, SIGLEC1, NOTCH1, FCGR2B, GPR37, CCND2, CD34, UCP2, HIPK2, CTSC, JAK3, EIF2AK2, CTSH, EIF2AK3, IGFBP3, ADAR	0.0679628
GOTERM_BP_FAT	GO:0043065~positive regulation of apoptotic process	23	PTPRC, CYP1B1, EGLN3, TLR3, LPAR1, STAT1, ANXA5, TIMP3, ITGB1, BCL2L11, ALDH1A1, TNFRSF1A, SIGLEC1, NOTCH1, TGM2, CTSC, AGRN, JAK3, EIF2AK2, IGFBP3, EIF2AK3, CTSH, TOP2A	0.113856
GOTERM_BP_FAT	GO:0010942~positive regulation of cell death	24	PTPRC, CYP1B1, EGLN3, TLR3, LPAR1, STAT1, ANXA5, TIMP3, ITGB1, BCL2L11, ALDH1A1, TNFRSF1A, SIGLEC1, NOTCH1, UCP2, TGM2, CTSC, AGRN, JAK3, EIF2AK2, IGFBP3, EIF2AK3, CTSH, TOP2A	0.117668
GOTERM_BP_FAT	GO:0043068~positive regulation of programmed cell death	23	PTPRC, CYP1B1, EGLN3, TLR3, LPAR1, STAT1, ANXA5, TIMP3, ITGB1, BCL2L11, ALDH1A1, TNFRSF1A, SIGLEC1, NOTCH1, TGM2, CTSC, AGRN, JAK3, EIF2AK2, IGFBP3, EIF2AK3, CTSH, TOP2A	0.129057
GOTERM_BP_FAT	GO:0006915~apoptotic process	48	HMGB2, CYP1B1, LITAF, BMPR2, HK2, EGLN3, TLR3, LPAR1, ITGB1, TIMP3, ALDH1A1, TNFRSF1A, DOCK1, BCL2, SHISA5, TGM2, XAF1, AGRN, TOP2A, SPP1, FN1, PTPRC, CBL, AXL, CENPF, DOCK8, ANXA5, STAT1, BCL2L11, FLNA, NDNF, STAT3, LCN2, IFIT3, SIGLEC1, NOTCH1, FCGR2B, CCND2, UCP2, HIPK2, CTSC, JAK3, EIF2AK2, CTSH, EIF2AK3, IGFBP3, IFI204, ADAR	0.152905
GOTERM_BP_FAT	GO:0012501~programmed cell death	49	HMGB2, CYP1B1, LITAF, BMPR2, HK2, EGLN3, TLR3, LPAR1, ITGB1, TIMP3, ALDH1A1, TNFRSF1A, DOCK1, BCL2, SHISA5, TGM2, XAF1, AGRN, TOP2A, FGF2, SPP1, FN1, PTPRC, CBL, AXL, CENPF, DOCK8, ANXA5, STAT1, BCL2L11, FLNA, NDNF, STAT3, LCN2, IFIT3, SIGLEC1, NOTCH1, FCGR2B, CCND2, UCP2, HIPK2, CTSC, JAK3, EIF2AK2, CTSH, IGFBP3, EIF2AK3, ADAR, IFI204	0.255012
GOTERM_BP_FAT	GO:0043067~regulation of programmed cell death	41	HMGB2, CYP1B1, EGLN3, TLR3, LPAR1, ITGB1, TIMP3, ALDH1A1, TNFRSF1A, BCL2, TGM2, AGRN, TOP2A, FGF2, SPP1, FN1, PTPRC, CBL, AXL, CENPF, DOCK8, ANXA5, STAT1, BCL2L11, FLNA, NDNF, STAT3, IFIT3, SIGLEC1, NOTCH1, FCGR2B, CCND2, UCP2, HIPK2, CTSC, JAK3, EIF2AK2, CTSH, EIF2AK3, IGFBP3, ADAR	0.448688
GOTERM_BP_FAT	GO:0042981~regulation of apoptotic process	40	HMGB2, CYP1B1, EGLN3, TLR3, LPAR1, ITGB1, TIMP3, ALDH1A1, TNFRSF1A, BCL2, TGM2, AGRN, TOP2A, SPP1, FN1, PTPRC, CBL, AXL, CENPF, DOCK8, ANXA5, STAT1, BCL2L11, FLNA, NDNF, STAT3, IFIT3, SIGLEC1, NOTCH1, FCGR2B, CCND2, UCP2, HIPK2, CTSC, JAK3, EIF2AK2, EIF2AK3, IGFBP3, CTSH, ADAR	0.722716
GOTERM_BP_FAT	GO:0060548~negative regulation of cell death	30	HMGB2, SORL1, ITGB3, ITGB1, TNFRSF1A, BCL2, GPNMB, FGF2, SPP1, FN1, CBL, AXL, CENPF, DOCK8, STAT3, NDNF, FLNA, IFIT3, NOTCH1, FCGR2B, GPR37, CCND2, UCP2, CD34, HIPK2, JAK3, EIF2AK2, EIF2AK3, CTSH, ADAR	1.83799
Annotation Cluster 21	Enrichment Score: 3.556864117119398
Category	Term	Count	Genes	FDR
GOTERM_BP_FAT	GO:0051240~positive regulation of multicellular organismal process	66	GFAP, ZC3HAV1, IL6ST, EDN2, TLR3, LPAR1, LY9, TLR7, B2M, ISG15, DDX60, ERAP1, FGF2, ZBTB20, EFNB2, NDNF, CCND1, CD34, GRN, HIPK2, PDGFRA, ROR2, EIF2AK2, CTSH, EIF2AK3, C3AR1, IFIH1, HMGB2, CYP1B1, C3, CSF1, VIM, BMPR2, DAG1, RSAD2, ITGB2, ITGB3, ITGB1, STAT6, TNFRSF1A, DOCK1, BCL2, FBN2, AGRN, DHX58, FN1, SPP1, PTPRC, CEBPD, AXL, IGF2, CDC20, WWTR1, LGALS9, CCNB1, DDX58, CYBA, NOTCH1, CYBB, IRF7,…	8.38996e-11
GOTERM_BP_FAT	GO:2000026~regulation of multicellular organismal development	65	GFAP, IL6ST, SORL1, H2-D1, LPAR1, B2M, S1PR3, ISG15, ERAP1, FGF2, CHRNA3, H2-K1, EFNB2, CDK6, NDNF, FLNA, CCND1, CD34, GRN, HIPK2, PDGFRA, ROR2, EIF2AK2, CTSH, EIF2AK3, C3AR1, NKD1, HMGB2, CYP1B1, C3, CSF1, COL3A1, VIM, BMPR2, DAG1, ITGB2, ITGB3, ITGB1, CDH5, DUXBL3, STAT6, TNFRSF1A, BCL2, FBN2, AGRN, FN1, SPP1, PTPRC, AXL, CENPF, CDC20, WWTR1, STAT1, STAT3, LGALS9, CCNB1, NOTCH1, CYBB, SEMA6D, S…	4.36663e-07
GOTERM_BP_FAT	GO:0051241~negative regulation of multicellular organismal process	47	GFAP, VIM, SORL1, COL3A1, BMPR2, H2-D1, LPAR1, ITGB1, H19, B2M, TRIM30A, TNFRSF1A, ATP2B4, BCL2, GPNMB, FGF2, DHX58, SPP1, FN1, H2-K1, BST2, AXL, CDK6, SERPING1, ANXA5, STAT1, FLNA, LGALS9, STAT3, ANXA2, DOCK4, DDX58, CYBA, NOTCH1, SEMA6D, FCGR2B, CD34, STAB1, CXCL13, CD274, PDGFRA, JAK3, GBP4, EIF2AK3, PLAU, TMEM176A, IGFBP5	1.92851e-06
GOTERM_BP_FAT	GO:0051094~positive regulation of developmental process	47	C3AR1, GFAP, HMGB2, CYP1B1, C3, IL6ST, CSF1, VIM, BMPR2, DAG1, ITGB2, LPAR1, ITGB3, ITGB1, CDH5, STAT6, TNFRSF1A, DOCK1, ISG15, BCL2, ERAP1, FBN2, AGRN, FGF2, OLFM2, FN1, PTPRC, EFNB2, AXL, IGF2, CDC20, WWTR1, FLNA, NDNF, LGALS9, CCNB1, NOTCH1, CCND1, CYBB, CD34, GRN, CDON, HIPK2, PDGFRA, ROR2, CTSH, IGFBP3	2.30318e-05
GOTERM_BP_FAT	GO:0045595~regulation of cell differentiation	57	GFAP, MSR1, IL6ST, SORL1, H2-D1, LPAR1, B2M, S1PR3, ISG15, FGF2, CHRNA3, H2-K1, EFNB2, CDK6, NDNF, FLNA, CCND1, CD34, GRN, PDGFRA, ROR2, EIF2AK2, HMGB2, CSF1, VIM, COL3A1, BMPR2, DAG1, ITGB3, ITGB1, CDH5, DUXBL3, TNFRSF1A, DOCK1, BCL2, FBN2, AGRN, OLFM2, FN1, SPP1, PTPRC, ZBTB7C, CEBPD, AXL, CDC20, WWTR1, STAT1, STAT3, LGALS9, NOTCH1, SEMA6D, CDON, JAK3, IGFBP3, IGFBP5, TMEM176A, IFI204	0.000162674
GOTERM_BP_FAT	GO:0045597~positive regulation of cell differentiation	35	HMGB2, GFAP, MSR1, IL6ST, CSF1, VIM, BMPR2, DAG1, LPAR1, ITGB3, ITGB1, CDH5, DOCK1, ISG15, BCL2, FBN2, FGF2, OLFM2, FN1, PTPRC, ZBTB7C, CEBPD, EFNB2, AXL, WWTR1, LGALS9, NDNF, FLNA, NOTCH1, CD34, GRN, CDON, ROR2, IGFBP3, IFI204	0.00829931
GOTERM_BP_FAT	GO:0048468~cell development	61	GFAP, FOSL2, IL6ST, FERMT3, SORL1, H2-D1, LPAR1, B2M, S1PR3, MSN, FGF2, COL11A1, CHRNA3, H2-K1, EFNB2, CYP26A1, CDK6, MYH9, NDNF, FLNA, GRN, PDGFRA, ROR2, LAMC1, EIF2AK3, FMOD, HMGB2, CSF1, VIM, COL3A1, BMPR2, DAG1, ITGB3, ITGB1, ITGAM, CDH5, CD9, TNFRSF1A, DOCK1, BCL2, FAT1, AGRN, FN1, SPP1, PTPRC, EPAS1, AXL, CDC20, PCDH15, WWTR1, STAT1, STAT3, ANXA2, CCNB1, NOTCH1, RDH10, CYP26C1, SEMA6D, LAMA…	0.0134879
GOTERM_BP_FAT	GO:0060284~regulation of cell development	35	HMGB2, GFAP, IL6ST, CSF1, VIM, SORL1, COL3A1, BMPR2, DAG1, H2-D1, LPAR1, ITGB3, ITGB1, CDH5, B2M, S1PR3, TNFRSF1A, DOCK1, BCL2, AGRN, FGF2, CHRNA3, SPP1, FN1, H2-K1, CDC20, WWTR1, STAT1, FLNA, NDNF, STAT3, NOTCH1, SEMA6D, GRN, CDON	0.0142466
GOTERM_BP_FAT	GO:0010721~negative regulation of cell development	17	H2-K1, GFAP, COL3A1, SORL1, VIM, H2-D1, LPAR1, STAT1, ITGB1, STAT3, FLNA, B2M, S1PR3, NOTCH1, SEMA6D, BCL2, SPP1	0.214319
GOTERM_BP_FAT	GO:0050767~regulation of neurogenesis	27	GFAP, HMGB2, IL6ST, CSF1, COL3A1, VIM, SORL1, H2-D1, DAG1, BMPR2, LPAR1, ITGB1, B2M, BCL2, AGRN, CHRNA3, FN1, SPP1, H2-K1, CDC20, FLNA, NDNF, STAT3, NOTCH1, SEMA6D, GRN, CDON	0.52372
GOTERM_BP_FAT	GO:0051960~regulation of nervous system development	29	HMGB2, GFAP, IL6ST, CSF1, VIM, SORL1, COL3A1, DAG1, H2-D1, BMPR2, LPAR1, ITGB1, B2M, BCL2, AGRN, FGF2, CHRNA3, SPP1, FN1, H2-K1, CDC20, STAT3, NDNF, FLNA, NOTCH1, SEMA6D, GRN, CDON, EIF2AK3	0.574384
GOTERM_BP_FAT	GO:0051961~negative regulation of nervous system development	15	H2-K1, GFAP, COL3A1, VIM, SORL1, H2-D1, LPAR1, ITGB1, STAT3, FLNA, B2M, NOTCH1, SEMA6D, EIF2AK3, SPP1	0.655901
GOTERM_BP_FAT	GO:0051093~negative regulation of developmental process	27	GFAP, NKD1, COL3A1, SORL1, VIM, H2-D1, BMPR2, LPAR1, ITGB1, H19, B2M, S1PR3, BCL2, SPP1, H2-K1, CDK6, STAT1, STAT3, FLNA, CCND1, NOTCH1, SEMA6D, STAB1, JAK3, EIF2AK3, TMEM176A, IGFBP5	0.78811
GOTERM_BP_FAT	GO:0050768~negative regulation of neurogenesis	14	H2-K1, GFAP, COL3A1, VIM, SORL1, H2-D1, LPAR1, ITGB1, STAT3, FLNA, B2M, NOTCH1, SEMA6D, SPP1	1.08532
GOTERM_BP_FAT	GO:0022008~neurogenesis	42	FMOD, GFAP, HMGB2, AGTPBP1, IL6ST, CSF1, VIM, SORL1, COL3A1, BMPR2, DAG1, H2-D1, LPAR1, ITGB1, ITGAM, B2M, CD9, BCL2, AGRN, FGF2, CHRNA3, SPP1, FN1, H2-K1, SDK2, EFNB2, AXL, CDK6, PCDH15, CDC20, FLNA, NDNF, STAT3, NOTCH1, CHRDL1, SEMA6D, NAV1, GRN, CDON, HIPK2, ROR2, LAMC1	1.38434
GOTERM_BP_FAT	GO:0045596~negative regulation of cell differentiation	24	H2-K1, GFAP, COL3A1, SORL1, VIM, H2-D1, CDK6, ITGB3, LPAR1, STAT1, WWTR1, ITGB1, STAT3, FLNA, B2M, S1PR3, NOTCH1, CCND1, SEMA6D, BCL2, JAK3, TMEM176A, IGFBP5, SPP1	2.96482
GOTERM_BP_FAT	GO:0031345~negative regulation of cell projection organization	10	H2-K1, GFAP, SEMA6D, VIM, H2-D1, LPAR1, ITGB1, FLNA, B2M, SPP1	3.07636
GOTERM_BP_FAT	GO:0007399~nervous system development	52	GFAP, AGTPBP1, IL6ST, SORL1, H2-D1, LPAR1, B2M, ATP2B4, FGF2, CHRNA3, H2-K1, EFNB2, SDK2, CYP26A1, CDK6, SLC7A11, FLNA, NDNF, BCL2L11, CHRDL1, NAV1, GRN, HIPK2, ROR2, LAMC1, EIF2AK3, FMOD, HMGB2, CSF1, VIM, COL3A1, BMPR2, DAG1, GNG12, ITGB1, ITGAM, CD9, BCL2, AGRN, SPP1, FN1, COL4A1, HSPG2, AXL, CENPF, CDC20, PCDH15, STAT3, NOTCH1, CYP26C1, SEMA6D, CDON	3.1289
GOTERM_BP_FAT	GO:0010977~negative regulation of neuron projection development	9	H2-K1, GFAP, SEMA6D, VIM, H2-D1, LPAR1, FLNA, B2M, SPP1	3.8575
GOTERM_BP_FAT	GO:0045665~negative regulation of neuron differentiation	11	H2-K1, GFAP, NOTCH1, SEMA6D, VIM, H2-D1, LPAR1, ITGB1, FLNA, B2M, SPP1	4.63539
GOTERM_BP_FAT	GO:0010720~positive regulation of cell development	19	GFAP, IL6ST, CSF1, VIM, DAG1, BMPR2, LPAR1, ITGB3, WWTR1, ITGB1, CDH5, NDNF, FLNA, NOTCH1, DOCK1, CDON, GRN, BCL2, FN1	6.9658
GOTERM_BP_FAT	GO:0048699~generation of neurons	37	FMOD, HMGB2, GFAP, AGTPBP1, IL6ST, CSF1, VIM, SORL1, COL3A1, BMPR2, DAG1, H2-D1, LPAR1, ITGB1, B2M, BCL2, AGRN, CHRNA3, SPP1, FN1, H2-K1, SDK2, EFNB2, AXL, CDC20, PCDH15, STAT3, NDNF, FLNA, NOTCH1, CHRDL1, SEMA6D, NAV1, GRN, CDON, HIPK2, LAMC1	7.73781
GOTERM_BP_FAT	GO:0010975~regulation of neuron projection development	17	H2-K1, GFAP, VIM, H2-D1, BMPR2, CDC20, LPAR1, ITGB1, NDNF, FLNA, B2M, SEMA6D, GRN, AGRN, CHRNA3, SPP1, FN1	8.55786
Annotation Cluster 22	Enrichment Score: 3.4385701808367215
Category	Term	Count	Genes	FDR
GOTERM_BP_FAT	GO:0007596~blood coagulation	14	C3, FERMT3, AXL, SERPING1, ITGB3, ANXA5, MYH9, SLC7A11, FLNA, ANXA2, VWF, CD34, PDGFRA, PLAU	0.00620755
GOTERM_BP_FAT	GO:0009611~response to wounding	24	GFAP, C3, FERMT3, COL3A1, AXL, SERPING1, ITGB3, MYH9, ANXA5, SLC7A11, NDNF, FLNA, ANXA2, CCNB1, VWF, NOTCH1, CD34, BCL2, PDGFRA, FGF2, LCP1, PLAU, SPP1, FN1	0.0069625
GOTERM_BP_FAT	GO:0007599~hemostasis	14	C3, FERMT3, AXL, SERPING1, ITGB3, ANXA5, MYH9, SLC7A11, FLNA, ANXA2, VWF, CD34, PDGFRA, PLAU	0.0133268
GOTERM_BP_FAT	GO:0050817~coagulation	14	C3, FERMT3, AXL, SERPING1, ITGB3, ANXA5, MYH9, SLC7A11, FLNA, ANXA2, VWF, CD34, PDGFRA, PLAU	0.0166426
GOTERM_BP_FAT	GO:0042060~wound healing	20	C3, FERMT3, COL3A1, AXL, SERPING1, ITGB3, ANXA5, MYH9, SLC7A11, NDNF, FLNA, ANXA2, CCNB1, VWF, NOTCH1, CD34, PDGFRA, FGF2, PLAU, FN1	0.0235697
GOTERM_BP_FAT	GO:0050878~regulation of body fluid levels	18	C3, FERMT3, AXL, HK2, SERPING1, ITGB3, ANXA5, MYH9, SLC7A11, FLNA, ANXA2, VWF, CYBA, CCND1, CD34, PDGFRA, EIF2AK3, PLAU	0.0407042
GOTERM_BP_FAT	GO:0032102~negative regulation of response to external stimulus	15	SERPING1, ANXA5, LGALS9, ANXA2, TNFRSF1A, NOTCH1, SEMA6D, FCGR2B, CXCL13, CD34, PDGFRA, FGF2, DHX58, PLAU, SPP1	0.136426
GOTERM_BP_FAT	GO:1903035~negative regulation of response to wounding	8	CD34, PDGFRA, SERPING1, ANXA5, FGF2, PLAU, SPP1, ANXA2	0.143342
GOTERM_BP_FAT	GO:0061045~negative regulation of wound healing	7	CD34, PDGFRA, SERPING1, ANXA5, FGF2, PLAU, ANXA2	0.421904
GOTERM_BP_FAT	GO:0030168~platelet activation	8	VWF, FERMT3, AXL, PDGFRA, ITGB3, MYH9, SLC7A11, FLNA	0.925167
GOTERM_BP_FAT	GO:1900047~negative regulation of hemostasis	6	CD34, PDGFRA, SERPING1, ANXA5, PLAU, ANXA2	1.01763
GOTERM_BP_FAT	GO:0030195~negative regulation of blood coagulation	6	CD34, PDGFRA, SERPING1, ANXA5, PLAU, ANXA2	1.01763
GOTERM_BP_FAT	GO:0050819~negative regulation of coagulation	6	CD34, PDGFRA, SERPING1, ANXA5, PLAU, ANXA2	1.24562
GOTERM_BP_FAT	GO:0070527~platelet aggregation	6	FERMT3, PDGFRA, ITGB3, MYH9, SLC7A11, FLNA	1.65572
Annotation Cluster 23	Enrichment Score: 3.4065924419390585
Category	Term	Count	Genes	FDR
GOTERM_BP_FAT	GO:0043123~positive regulation of I-kappaB kinase/NF-kappaB signaling	11	TNFRSF1A, LITAF, BST2, ZC3HAV1, SHISA5, TGM2, TLR3, TRIM25, LPAR1, TLR7, FLNA	0.332154
GOTERM_BP_FAT	GO:0043122~regulation of I-kappaB kinase/NF-kappaB signaling	12	TNFRSF1A, LITAF, BST2, ZC3HAV1, SHISA5, TGM2, TLR3, TRIM25, LPAR1, STAT1, TLR7, FLNA	0.865213
GOTERM_BP_FAT	GO:0007249~I-kappaB kinase/NF-kappaB signaling	12	TNFRSF1A, LITAF, BST2, ZC3HAV1, SHISA5, TGM2, TLR3, TRIM25, LPAR1, STAT1, TLR7, FLNA	1.39723
Annotation Cluster 24	Enrichment Score: 3.401983155062364
Category	Term	Count	Genes	FDR
GOTERM_BP_FAT	GO:0032835~glomerulus development	8	C3AR1, NOTCH1, CD34, BCL2, PDGFRA, NID1, ITGB3, WWTR1	0.118528
GOTERM_BP_FAT	GO:0072006~nephron development	11	C3AR1, NOTCH1, LAMA5, CD34, BCL2, PDGFRA, NID1, ITGB3, STAT1, WWTR1, FGF2	0.186822
GOTERM_BP_FAT	GO:0072012~glomerulus vasculature development	5	C3AR1, NOTCH1, CD34, PDGFRA, ITGB3	1.0626
GOTERM_BP_FAT	GO:0061437~renal system vasculature development	5	C3AR1, NOTCH1, CD34, PDGFRA, ITGB3	1.4191
GOTERM_BP_FAT	GO:0061440~kidney vasculature development	5	C3AR1, NOTCH1, CD34, PDGFRA, ITGB3	1.4191
GOTERM_BP_FAT	GO:0072109~glomerular mesangium development	4	C3AR1, NOTCH1, CD34, ITGB3	3.58115
Annotation Cluster 25	Enrichment Score: 3.3556925345467965
Category	Term	Count	Genes	FDR
GOTERM_BP_FAT	GO:0002520~immune system development	34	C3AR1, HMGB2, CSF1, RSAD2, LY9, ITGB3, ITGAM, B2M, DUXBL3, STAT6, DOCK1, ISG15, BCL2, TOP2A, PTPRC, SH3PXD2A, EPAS1, CEBPD, HERC6, AXL, CDK6, MYH9, BCL2L11, LGALS9, ANXA2, NOTCH1, CXCL13, CD34, PDGFRA, ROR2, JAK3, EIF2AK2, TMEM176A, ADAR	0.0230318
GOTERM_BP_FAT	GO:0048534~hematopoietic or lymphoid organ development	33	HMGB2, CSF1, RSAD2, LY9, ITGB3, ITGAM, DUXBL3, B2M, STAT6, DOCK1, ISG15, BCL2, TOP2A, PTPRC, SH3PXD2A, EPAS1, CEBPD, HERC6, AXL, CDK6, MYH9, BCL2L11, LGALS9, ANXA2, NOTCH1, CXCL13, CD34, PDGFRA, ROR2, JAK3, EIF2AK2, TMEM176A, ADAR	0.0233762
GOTERM_BP_FAT	GO:0030097~hemopoiesis	31	HMGB2, CSF1, RSAD2, LY9, ITGB3, ITGAM, DUXBL3, B2M, STAT6, DOCK1, ISG15, BCL2, TOP2A, PTPRC, SH3PXD2A, EPAS1, CEBPD, HERC6, AXL, CDK6, MYH9, LGALS9, ANXA2, NOTCH1, CD34, PDGFRA, ROR2, JAK3, EIF2AK2, TMEM176A, ADAR	0.0561626
GOTERM_BP_FAT	GO:0002521~leukocyte differentiation	19	PTPRC, SH3PXD2A, CSF1, AXL, RSAD2, CDK6, ITGB3, LY9, MYH9, ITGAM, LGALS9, B2M, DUXBL3, ANXA2, STAT6, BCL2, ROR2, JAK3, TMEM176A	2.69472
GOTERM_BP_FAT	GO:1903706~regulation of hemopoiesis	15	PTPRC, HMGB2, CSF1, AXL, CDK6, ITGB3, LGALS9, B2M, DUXBL3, NOTCH1, ISG15, ROR2, JAK3, EIF2AK2, TMEM176A	3.05673
Annotation Cluster 26	Enrichment Score: 3.3060289358125727
Category	Term	Count	Genes	FDR
GOTERM_BP_FAT	GO:0002221~pattern recognition receptor signaling pathway	13	IFIH1, ZC3HAV1, TLR3, RSAD2, TLR7, CD180, LGALS9, DDX58, TRIM30A, CYBA, DDX60, IRF7, DHX58	0.000130711
GOTERM_BP_FAT	GO:0002758~innate immune response-activating signal transduction	13	IFIH1, ZC3HAV1, TLR3, RSAD2, TLR7, CD180, LGALS9, DDX58, TRIM30A, CYBA, DDX60, IRF7, DHX58	0.00032194
GOTERM_BP_FAT	GO:0002218~activation of innate immune response	13	IFIH1, ZC3HAV1, TLR3, RSAD2, TLR7, CD180, LGALS9, DDX58, TRIM30A, CYBA, DDX60, IRF7, DHX58	0.000613665
GOTERM_BP_FAT	GO:0098586~cellular response to virus	8	DDX58, IFIH1, ZC3HAV1, DDX60, DHX58, BCL2L11, LGALS9, ADAR	0.00111719
GOTERM_BP_FAT	GO:0043902~positive regulation of multi-organism process	12	CYBA, TRIM30A, NOTCH1, ZC3HAV1, DDX60, TOP2A, CD180, PLAU, DHX58, BCL2L11, LGALS9, ADAR	0.0195758
GOTERM_BP_FAT	GO:0039528~cytoplasmic pattern recognition receptor signaling pathway in response to virus	5	DDX58, IFIH1, ZC3HAV1, DDX60, DHX58	0.18885
GOTERM_BP_FAT	GO:0002753~cytoplasmic pattern recognition receptor signaling pathway	5	DDX58, IFIH1, ZC3HAV1, DDX60, DHX58	1.4191
GOTERM_BP_FAT	GO:0002833~positive regulation of response to biotic stimulus	6	CYBA, ZC3HAV1, DDX60, CD180, DHX58, LGALS9	1.50941
GOTERM_BP_FAT	GO:0039529~RIG-I signaling pathway	4	DDX58, ZC3HAV1, DDX60, DHX58	1.99694
GOTERM_BP_FAT	GO:0048524~positive regulation of viral process	7	TRIM30A, NOTCH1, ZC3HAV1, DDX60, TOP2A, DHX58, ADAR	2.36074
GOTERM_BP_FAT	GO:0002831~regulation of response to biotic stimulus	11	DDX58, CYBA, IFIT1, ZC3HAV1, DDX60, GBP4, ANXA5, CD180, DHX58, LGALS9, STAT2	3.37308
GOTERM_BP_FAT	GO:0039530~MDA-5 signaling pathway	3	IFIH1, DDX60, DHX58	8.09383
Annotation Cluster 27	Enrichment Score: 3.219423716208168
Category	Term	Count	Genes	FDR
GOTERM_BP_FAT	GO:0009617~response to bacterium	29	HMGB2, LITAF, GNG12, B2M, TNFRSF1A, ISG15, GBP10, IIGP1, H2-K1, GBP7, LYZ2, GBP6, GBP9, AXL, MYO1F, STAT1, LGALS9, CD180, LCN2, CYBA, NOTCH1, FCGR2B, STAB1, CXCL13, H2-T23, EIF2AK2, GBP3, GBP2, ADAMTS5	0.00197916
GOTERM_BP_FAT	GO:0033993~response to lipid	35	HMGB2, FOSL2, LITAF, IGFBP7, LPAR1, GNG12, B2M, TNFRSF1A, BCL2, GBP10, MSN, SPP1, MEST, GBP6, AXL, CYP26A1, TRIM25, CDK6, STAT1, LGALS9, STAT3, CD180, CCNB1, LCN2, CYBA, NOTCH1, IFI27, CCND1, CYBB, UCP2, CXCL13, GRN, EIF2AK2, CTSH, GBP2	0.0103457
GOTERM_BP_FAT	GO:0002237~response to molecule of bacterial origin	17	GBP6, HMGB2, LITAF, AXL, GNG12, STAT1, CD180, LGALS9, B2M, LCN2, TNFRSF1A, NOTCH1, FCGR2B, CXCL13, GBP10, EIF2AK2, GBP2	1.00094
GOTERM_BP_FAT	GO:0032496~response to lipopolysaccharide	16	GBP6, HMGB2, LITAF, AXL, GNG12, STAT1, CD180, LGALS9, B2M, LCN2, TNFRSF1A, NOTCH1, CXCL13, GBP10, EIF2AK2, GBP2	1.9977
GOTERM_BP_FAT	GO:0071216~cellular response to biotic stimulus	12	LCN2, HMGB2, GBP6, LITAF, FCGR2B, AXL, GBP10, STAT1, EIF2AK3, GBP2, CD180, B2M	4.13748
GOTERM_BP_FAT	GO:0071219~cellular response to molecule of bacterial origin	11	LCN2, HMGB2, GBP6, LITAF, FCGR2B, AXL, GBP10, STAT1, GBP2, CD180, B2M	7.18241
Annotation Cluster 28	Enrichment Score: 3.2125781318739137
Category	Term	Count	Genes	FDR
GOTERM_BP_FAT	GO:0007423~sensory organ development	29	CYP1B1, AGTPBP1, IGFBP7, VIM, BMPR2, ALDH1A1, ATP2B4, FAT1, BCL2, FBN2, COL11A1, H2-K1, PRSS56, COL4A1, CEBPD, SDK2, PCDH15, SLC7A11, STAT3, BCL2L11, RDH10, NOTCH1, CHRDL1, CDON, HIPK2, PDGFRA, ROR2, H2-T23, IFI204	0.000264837
GOTERM_BP_FAT	GO:0001654~eye development	19	PRSS56, COL4A1, CYP1B1, AGTPBP1, SDK2, VIM, BMPR2, SLC7A11, STAT3, ALDH1A1, RDH10, CHRDL1, ATP2B4, CDON, BCL2, FAT1, HIPK2, PDGFRA, FBN2	0.0760218
GOTERM_BP_FAT	GO:0043010~camera-type eye development	16	PRSS56, COL4A1, CYP1B1, AGTPBP1, SDK2, VIM, BMPR2, SLC7A11, ALDH1A1, RDH10, ATP2B4, CDON, FAT1, HIPK2, PDGFRA, FBN2	0.604697
GOTERM_BP_FAT	GO:0048592~eye morphogenesis	9	ALDH1A1, AGTPBP1, FAT1, BCL2, CDON, SDK2, HIPK2, FBN2, STAT3	8.64232
GOTERM_BP_FAT	GO:0090596~sensory organ morphogenesis	12	ALDH1A1, AGTPBP1, FAT1, BCL2, CDON, SDK2, HIPK2, ROR2, PCDH15, FBN2, COL11A1, STAT3	9.30115
GOTERM_BP_FAT	GO:0060041~retina development in camera-type eye	9	COL4A1, ATP2B4, CYP1B1, AGTPBP1, CDON, SDK2, HIPK2, BMPR2, PDGFRA	9.46155
Annotation Cluster 29	Enrichment Score: 3.1964091460394557
Category	Term	Count	Genes	FDR
GOTERM_BP_FAT	GO:0009887~organ morphogenesis	40	NKD1, AGTPBP1, CSF1, COL3A1, BMPR2, DAG1, STAT6, ALDH1A1, LY6E, FAT1, BCL2, TGM2, MSN, FBN2, COL11A1, FGF2, CTSZ, MKI67, SDK2, EFNB2, HSPG2, PCDH15, IGF2, WWTR1, STAT1, BCL2L11, FLNA, STAT3, NOTCH1, RDH10, LAMA5, CD34, CDON, HIPK2, PDGFRA, ROR2, CTSH, ADAMTS5, PLAU, IGFBP5	0.000193044
GOTERM_BP_FAT	GO:0048729~tissue morphogenesis	26	NKD1, CSF1, COL3A1, DAG1, BMPR2, ITGB1, ALDH1A1, LY6E, BCL2, TGM2, MSN, COL11A1, FGF2, CTSZ, COL4A1, EFNB2, PCDH15, STAT1, FLNA, RDH10, NOTCH1, LAMA5, PDGFRA, ROR2, CTSH, IGFBP5	0.0281637
GOTERM_BP_FAT	GO:0072001~renal system development	17	C3AR1, COL4A1, EFNB2, CENPF, NID1, ITGB3, STAT1, WWTR1, BCL2L11, NOTCH1, RDH10, CD34, LAMA5, BCL2, PDGFRA, CTSH, FGF2	0.0520171
GOTERM_BP_FAT	GO:0001822~kidney development	16	C3AR1, EFNB2, CENPF, NID1, ITGB3, STAT1, WWTR1, BCL2L11, NOTCH1, RDH10, CD34, LAMA5, BCL2, PDGFRA, CTSH, FGF2	0.0962839
GOTERM_BP_FAT	GO:0032835~glomerulus development	8	C3AR1, NOTCH1, CD34, BCL2, PDGFRA, NID1, ITGB3, WWTR1	0.118528
GOTERM_BP_FAT	GO:0072006~nephron development	11	C3AR1, NOTCH1, LAMA5, CD34, BCL2, PDGFRA, NID1, ITGB3, STAT1, WWTR1, FGF2	0.186822
GOTERM_BP_FAT	GO:0001655~urogenital system development	17	C3AR1, COL4A1, EFNB2, CENPF, NID1, ITGB3, STAT1, WWTR1, BCL2L11, NOTCH1, RDH10, CD34, LAMA5, BCL2, PDGFRA, CTSH, FGF2	0.239037
GOTERM_BP_FAT	GO:0060429~epithelium development	35	NKD1, FOSL2, CSF1, VIM, DAG1, BMPR2, TAGLN2, CDH5, ALDH1A1, STAT6, S1PR3, TNFRSF1A, FAT1, BCL2, TGM2, MSN, FGF2, CTSZ, COL4A1, EFNB2, PCDH15, CDK6, WWTR1, STAT1, SLC7A11, FLNA, NOTCH1, CCND1, RDH10, LAMA5, CD34, PDGFRA, ROR2, CTSH, IGFBP5	0.239934
GOTERM_BP_FAT	GO:0002009~morphogenesis of an epithelium	21	CTSZ, NKD1, COL4A1, CSF1, EFNB2, DAG1, PCDH15, STAT1, FLNA, ALDH1A1, NOTCH1, RDH10, LAMA5, BCL2, PDGFRA, TGM2, ROR2, MSN, CTSH, FGF2, IGFBP5	0.345208
GOTERM_BP_FAT	GO:0061138~morphogenesis of a branching epithelium	12	CTSZ, NOTCH1, RDH10, COL4A1, LAMA5, CSF1, BCL2, PDGFRA, TGM2, DAG1, FGF2, CTSH	0.831014
GOTERM_BP_FAT	GO:0048754~branching morphogenesis of an epithelial tube	11	CTSZ, NOTCH1, RDH10, COL4A1, LAMA5, CSF1, BCL2, PDGFRA, DAG1, FGF2, CTSH	0.875175
GOTERM_BP_FAT	GO:0048762~mesenchymal cell differentiation	11	NOTCH1, RDH10, CYP26C1, SEMA6D, LAMA5, BCL2, CYP26A1, STAT1, WWTR1, FLNA, FN1	0.952842
GOTERM_BP_FAT	GO:0030324~lung development	12	CTSZ, NOTCH1, RDH10, EPAS1, LAMA5, EDN2, BMPR2, PDGFRA, DAG1, FGF2, CTSH, IGFBP5	1.39723
GOTERM_BP_FAT	GO:0030323~respiratory tube development	12	CTSZ, NOTCH1, RDH10, EPAS1, LAMA5, EDN2, BMPR2, PDGFRA, DAG1, FGF2, CTSH, IGFBP5	1.55159
GOTERM_BP_FAT	GO:2000027~regulation of organ morphogenesis	11	NOTCH1, NKD1, CD34, CSF1, BCL2, BMPR2, PDGFRA, ROR2, STAT1, FGF2, PLAU	1.55757
GOTERM_BP_FAT	GO:0001763~morphogenesis of a branching structure	12	CTSZ, NOTCH1, RDH10, COL4A1, LAMA5, CSF1, BCL2, PDGFRA, TGM2, DAG1, FGF2, CTSH	1.96944
GOTERM_BP_FAT	GO:0060485~mesenchyme development	12	NOTCH1, RDH10, CYP26C1, SEMA6D, LAMA5, BCL2, BMPR2, CYP26A1, STAT1, WWTR1, FLNA, FN1	2.32927
GOTERM_BP_FAT	GO:0060541~respiratory system development	12	CTSZ, NOTCH1, RDH10, EPAS1, LAMA5, EDN2, BMPR2, PDGFRA, DAG1, FGF2, CTSH, IGFBP5	3.90615
GOTERM_BP_FAT	GO:0035295~tube development	22	CTSZ, COL4A1, EPAS1, CSF1, EDN2, COL3A1, EFNB2, DAG1, BMPR2, STAT1, WWTR1, BCL2L11, CCNB1, NOTCH1, RDH10, LAMA5, BCL2, PDGFRA, TGM2, CTSH, FGF2, IGFBP5	3.91198
GOTERM_BP_FAT	GO:0060441~epithelial tube branching involved in lung morphogenesis	5	CTSZ, RDH10, PDGFRA, DAG1, CTSH	4.48376
GOTERM_BP_FAT	GO:0001656~metanephros development	7	RDH10, CD34, BCL2, PDGFRA, STAT1, WWTR1, CTSH	5.30244
GOTERM_BP_FAT	GO:0061326~renal tubule development	7	NOTCH1, COL4A1, LAMA5, BCL2, STAT1, WWTR1, FGF2	9.38674
Annotation Cluster 30	Enrichment Score: 3.1125791122117796
Category	Term	Count	Genes	FDR
GOTERM_BP_FAT	GO:0051701~interaction with host	10	TRIM56, TRIM30A, ZC3HAV1, IFITM3, TAP1, AXL, DAG1, TRIM25, ITGB3, BCL2L11	0.00947989
GOTERM_BP_FAT	GO:0044409~entry into host	6	TRIM56, TRIM30A, IFITM3, AXL, TRIM25, ITGB3	1.12735
GOTERM_BP_FAT	GO:0051806~entry into cell of other organism involved in symbiotic interaction	6	TRIM56, TRIM30A, IFITM3, AXL, TRIM25, ITGB3	1.12735
GOTERM_BP_FAT	GO:0051828~entry into other organism involved in symbiotic interaction	6	TRIM56, TRIM30A, IFITM3, AXL, TRIM25, ITGB3	1.12735
GOTERM_BP_FAT	GO:0030260~entry into host cell	6	TRIM56, TRIM30A, IFITM3, AXL, TRIM25, ITGB3	1.12735
GOTERM_BP_FAT	GO:0046718~viral entry into host cell	6	TRIM56, TRIM30A, IFITM3, AXL, TRIM25, ITGB3	1.12735
Annotation Cluster 31	Enrichment Score: 2.851375127003647
Category	Term	Count	Genes	FDR
GOTERM_BP_FAT	GO:0030336~negative regulation of cell migration	12	NOTCH1, CYP1B1, SEMA6D, BST2, CXCL13, BCL2, COL3A1, DAG1, IGFBP3, FGF2, STAT3, IGFBP5	1.16684
GOTERM_BP_FAT	GO:2000146~negative regulation of cell motility	12	NOTCH1, CYP1B1, SEMA6D, BST2, CXCL13, BCL2, COL3A1, DAG1, IGFBP3, FGF2, STAT3, IGFBP5	1.78036
GOTERM_BP_FAT	GO:0051271~negative regulation of cellular component movement	12	NOTCH1, CYP1B1, SEMA6D, BST2, CXCL13, BCL2, COL3A1, DAG1, IGFBP3, FGF2, STAT3, IGFBP5	4.63379
GOTERM_BP_FAT	GO:0040013~negative regulation of locomotion	12	NOTCH1, CYP1B1, SEMA6D, BST2, CXCL13, BCL2, COL3A1, DAG1, IGFBP3, FGF2, STAT3, IGFBP5	4.89891
Annotation Cluster 32	Enrichment Score: 2.7743983452103165
Category	Term	Count	Genes	FDR
GOTERM_BP_FAT	GO:0048638~regulation of developmental growth	16	NKD1, C3, CSF1, BMPR2, IGF2, STAT3, BCL2L11, H19, CCNB1, NOTCH1, SEMA6D, BCL2, AGRN, FGF2, FN1, SPP1	0.604697
GOTERM_BP_FAT	GO:0040007~growth	30	NKD1, C3, CSF1, IGFBP7, BMPR2, ITGB3, ITGB1, H19, LY6E, BCL2, AGRN, FGF2, SPP1, FN1, BST2, IGF2, PCDH15, WWTR1, STAT3, NDNF, BCL2L11, CCNB1, CYBA, RDH10, NOTCH1, SEMA6D, PDGFRA, IGFBP3, PLAU, IGFBP5	1.64584
GOTERM_BP_FAT	GO:0048589~developmental growth	23	NKD1, C3, CSF1, BMPR2, PCDH15, IGF2, WWTR1, ITGB1, STAT3, BCL2L11, H19, CCNB1, RDH10, NOTCH1, SEMA6D, LY6E, BCL2, PDGFRA, AGRN, FGF2, PLAU, SPP1, FN1	2.14294
GOTERM_BP_FAT	GO:0048639~positive regulation of developmental growth	10	CCNB1, NOTCH1, C3, CSF1, BCL2, BMPR2, IGF2, AGRN, FGF2, FN1	3.83098
GOTERM_BP_FAT	GO:0040008~regulation of growth	21	NKD1, BST2, C3, CSF1, IGFBP7, BMPR2, IGF2, STAT3, BCL2L11, H19, CCNB1, CYBA, NOTCH1, SEMA6D, BCL2, AGRN, IGFBP3, FGF2, IGFBP5, SPP1, FN1	6.78937
Annotation Cluster 33	Enrichment Score: 2.711854007375358
Category	Term	Count	Genes	FDR
GOTERM_BP_FAT	GO:0048146~positive regulation of fibroblast proliferation	7	CCNB1, FOSL2, PDGFRA, CDK6, ITGB3, FN1, ANXA2	0.855496
GOTERM_BP_FAT	GO:0048145~regulation of fibroblast proliferation	7	CCNB1, FOSL2, PDGFRA, CDK6, ITGB3, FN1, ANXA2	7.14325
GOTERM_BP_FAT	GO:0048144~fibroblast proliferation	7	CCNB1, FOSL2, PDGFRA, CDK6, ITGB3, FN1, ANXA2	7.48835
Annotation Cluster 34	Enrichment Score: 2.676888948051654
Category	Term	Count	Genes	FDR
GOTERM_BP_FAT	GO:0009628~response to abiotic stimulus	35	FOSL2, APOBEC1, IGFBP7, COL3A1, EGLN3, DAG1, TLR3, LPAR1, TLR7, ITGB1, TNFRSF1A, CD9, ATP2B4, TSC22D4, BCL2, COL11A1, TRPM3, PTPRC, MKI67, EPAS1, CBL, TANC1, PCDH15, STAT1, NDNF, CCNB1, CYBA, NOTCH1, CCND1, CYBB, CCND2, UCP2, CD34, EIF2AK3, PLAU	0.206435
GOTERM_BP_FAT	GO:0071453~cellular response to oxygen levels	9	CCNB1, CYBB, NOTCH1, EPAS1, CD34, BCL2, CBL, LPAR1, NDNF	2.00973
GOTERM_BP_FAT	GO:0036293~response to decreased oxygen levels	13	CCNB1, CYBA, CYBB, NOTCH1, FOSL2, EPAS1, UCP2, CD34, BCL2, CBL, EGLN3, PLAU, NDNF	4.47843
GOTERM_BP_FAT	GO:0036294~cellular response to decreased oxygen levels	8	CCNB1, CYBB, NOTCH1, EPAS1, CD34, BCL2, CBL, NDNF	5.55989
GOTERM_BP_FAT	GO:0070482~response to oxygen levels	14	FOSL2, EPAS1, CBL, EGLN3, LPAR1, NDNF, CCNB1, CYBA, CYBB, NOTCH1, CD34, UCP2, BCL2, PLAU	7.38186
Annotation Cluster 35	Enrichment Score: 2.6481085580640253
Category	Term	Count	Genes	FDR
GOTERM_BP_FAT	GO:0001894~tissue homeostasis	12	EPAS1, CD34, CSF1, BCL2, CBL, ILDR2, PCDH15, ITGB3, ITGB1, CTSH, B2M, SPP1	0.831014
GOTERM_BP_FAT	GO:0048871~multicellular organismal homeostasis	14	EPAS1, CSF1, EDN2, CBL, PCDH15, ILDR2, ITGB3, ITGB1, STAT3, B2M, CD34, BCL2, CTSH, SPP1	3.54931
Annotation Cluster 36	Enrichment Score: 2.370519162534865
Category	Term	Count	Genes	FDR
GOTERM_BP_FAT	GO:0071822~protein complex subunit organization	38	FMOD, CYP1B1, FERMT3, SORL1, COL3A1, RNF213, TAPBP, ALDH1A1, TRIM30A, TNFRSF1A, TGM2, MSN, XAF1, AGRN, COL11A1, AHNAK, CHRNA3, FN1, TRPM3, SH3PXD2A, SCUBE1, MYH9, ANXA5, IRS1, BCL2L11, ANXA2, CCNB1, LCN2, VWF, CYBA, ARPC1B, CXCL13, RRM2, CHRNB4, LAMC1, EIF2AK2, EIF2AK3, LCP1	1.14675
GOTERM_BP_FAT	GO:0051259~protein oligomerization	19	TRPM3, SCUBE1, SORL1, ANXA5, RNF213, IRS1, BCL2L11, ANXA2, LCN2, ALDH1A1, VWF, TNFRSF1A, RRM2, CHRNB4, TGM2, AGRN, EIF2AK3, AHNAK, CHRNA3	1.80759
GOTERM_BP_FAT	GO:0006461~protein complex assembly	34	FERMT3, SORL1, RNF213, TAPBP, ALDH1A1, TRIM30A, TNFRSF1A, TGM2, MSN, XAF1, AGRN, AHNAK, CHRNA3, FN1, TRPM3, SH3PXD2A, SCUBE1, MYH9, ANXA5, IRS1, BCL2L11, ANXA2, CCNB1, LCN2, VWF, CYBA, ARPC1B, CXCL13, RRM2, CHRNB4, LAMC1, EIF2AK2, EIF2AK3, LCP1	2.80299
GOTERM_BP_FAT	GO:0070271~protein complex biogenesis	34	FERMT3, SORL1, RNF213, TAPBP, ALDH1A1, TRIM30A, TNFRSF1A, TGM2, MSN, XAF1, AGRN, AHNAK, CHRNA3, FN1, TRPM3, SH3PXD2A, SCUBE1, MYH9, ANXA5, IRS1, BCL2L11, ANXA2, CCNB1, LCN2, VWF, CYBA, ARPC1B, CXCL13, RRM2, CHRNB4, LAMC1, EIF2AK2, EIF2AK3, LCP1	2.83848
GOTERM_BP_FAT	GO:0022607~cellular component assembly	53	FERMT3, SORL1, LPAR1, RNF213, TAPBP, MSN, AHNAK, CHRNA3, TRPM3, SH3PXD2A, SCUBE1, SDK2, MYH9, IRS1, FLNA, BCL2L11, ARPC1B, CD34, RRM2, PDGFRA, LAMC1, EIF2AK2, SPATA13, EIF2AK3, LCP1, DAG1, ITGB3, ITGB1, CDH5, ALDH1A1, CD9, TNFRSF1A, TRIM30A, BCL2, TGM2, XAF1, AGRN, PLEC, FN1, CDC20, PCDH15, ANXA5, ANXA2, LCN2, CCNB1, VWF, CYBA, MYO10, CXCL13, LAMA5, CHRNB4, RFX2, ADAR	7.51123
Annotation Cluster 37	Enrichment Score: 2.3408704153147926
Category	Term	Count	Genes	FDR
GOTERM_BP_FAT	GO:0048762~mesenchymal cell differentiation	11	NOTCH1, RDH10, CYP26C1, SEMA6D, LAMA5, BCL2, CYP26A1, STAT1, WWTR1, FLNA, FN1	0.952842
GOTERM_BP_FAT	GO:0014031~mesenchymal cell development	10	NOTCH1, RDH10, CYP26C1, SEMA6D, LAMA5, BCL2, CYP26A1, WWTR1, FLNA, FN1	2.25746
GOTERM_BP_FAT	GO:0060485~mesenchyme development	12	NOTCH1, RDH10, CYP26C1, SEMA6D, LAMA5, BCL2, BMPR2, CYP26A1, STAT1, WWTR1, FLNA, FN1	2.32927
Annotation Cluster 38	Enrichment Score: 2.134820109173545
Category	Term	Count	Genes	FDR
GOTERM_BP_FAT	GO:0010575~positive regulation of vascular endothelial growth factor production	4	C3AR1, CYP1B1, C3, EIF2AK3	9.57571
Annotation Cluster 39	Enrichment Score: 2.1140638401795337
Category	Term	Count	Genes	FDR
GOTERM_BP_FAT	GO:0072593~reactive oxygen species metabolic process	13	SH3PXD2A, CYP1B1, HK2, ITGB2, STAT3, TRIM30A, CYBA, CYBB, ATP2B4, CD34, SLC7A2, BCL2, PLAU	0.400889
GOTERM_BP_FAT	GO:1903409~reactive oxygen species biosynthetic process	8	CYBA, CYBB, ATP2B4, CYP1B1, SLC7A2, CD34, ITGB2, STAT3	0.986761
GOTERM_BP_FAT	GO:2000377~regulation of reactive oxygen species metabolic process	10	CYBA, TRIM30A, ATP2B4, CYP1B1, CD34, BCL2, HK2, ITGB2, PLAU, STAT3	1.91813
GOTERM_BP_FAT	GO:2000378~negative regulation of reactive oxygen species metabolic process	6	TRIM30A, ATP2B4, CD34, BCL2, HK2, STAT3	2.98666
Annotation Cluster 40	Enrichment Score: 2.0608323508882385
Category	Term	Count	Genes	FDR
GOTERM_BP_FAT	GO:0043542~endothelial cell migration	10	NOTCH1, CYP1B1, CXCL13, EFNB2, BMPR2, ITGB2, ITGB3, MYH9, ITGB1, FGF2	0.901949
GOTERM_BP_FAT	GO:0001667~ameboidal-type cell migration	15	CYP1B1, EFNB2, BMPR2, ITGB2, ITGB3, MYH9, ITGB1, NOTCH1, DOCK1, SEMA6D, CXCL13, LAMA5, CTSH, FGF2, FN1	1.37495
GOTERM_BP_FAT	GO:0010631~epithelial cell migration	12	NOTCH1, DOCK1, CYP1B1, CXCL13, EFNB2, BMPR2, ITGB2, ITGB3, MYH9, ITGB1, FGF2, CTSH	1.607
GOTERM_BP_FAT	GO:0090132~epithelium migration	12	NOTCH1, DOCK1, CYP1B1, CXCL13, EFNB2, BMPR2, ITGB2, ITGB3, MYH9, ITGB1, FGF2, CTSH	1.78036
GOTERM_BP_FAT	GO:0090130~tissue migration	12	NOTCH1, DOCK1, CYP1B1, CXCL13, EFNB2, BMPR2, ITGB2, ITGB3, MYH9, ITGB1, FGF2, CTSH	2.1745
Annotation Cluster 41	Enrichment Score: 2.0372852180878467
Category	Term	Count	Genes	FDR
GOTERM_BP_FAT	GO:1903409~reactive oxygen species biosynthetic process	8	CYBA, CYBB, ATP2B4, CYP1B1, SLC7A2, CD34, ITGB2, STAT3	0.986761
Annotation Cluster 42	Enrichment Score: 2.0101289530899162
Category	Term	Count	Genes	FDR
GOTERM_BP_FAT	GO:0050730~regulation of peptidyl-tyrosine phosphorylation	11	PTPRC, TNFRSF1A, IL6ST, CBL, PDGFRA, ITGB2, IGF2, AGRN, ITGB3, ITGB1, STAT3	4.09076
Annotation Cluster 43	Enrichment Score: 1.9466952027906272
Category	Term	Count	Genes	FDR
GOTERM_BP_FAT	GO:0032606~type I interferon production	12	DDX58, IRF9, TRIM56, IFIH1, HMGB2, ZBTB20, ZC3HAV1, IRF7, TLR3, GBP4, TLR7, DHX58	4.77772e-06
GOTERM_BP_FAT	GO:0045089~positive regulation of innate immune response	17	HMGB2, IFIH1, ZC3HAV1, RSAD2, TLR3, TLR7, CD180, LGALS9, DDX58, NLRC5, TRIM30A, CYBA, IRF7, DDX60, H2-T23, DHX58, ZBP1	1.29527e-05
GOTERM_BP_FAT	GO:0002221~pattern recognition receptor signaling pathway	13	IFIH1, ZC3HAV1, TLR3, RSAD2, TLR7, CD180, LGALS9, DDX58, TRIM30A, CYBA, DDX60, IRF7, DHX58	0.000130711
GOTERM_BP_FAT	GO:0032481~positive regulation of type I interferon production	9	DDX58, IFIH1, HMGB2, ZBTB20, ZC3HAV1, IRF7, TLR3, TLR7, DHX58	0.000217268
GOTERM_BP_FAT	GO:0002758~innate immune response-activating signal transduction	13	IFIH1, ZC3HAV1, TLR3, RSAD2, TLR7, CD180, LGALS9, DDX58, TRIM30A, CYBA, DDX60, IRF7, DHX58	0.00032194
GOTERM_BP_FAT	GO:0032479~regulation of type I interferon production	10	DDX58, IFIH1, HMGB2, ZBTB20, ZC3HAV1, IRF7, TLR3, GBP4, TLR7, DHX58	0.000545888
GOTERM_BP_FAT	GO:0002218~activation of innate immune response	13	IFIH1, ZC3HAV1, TLR3, RSAD2, TLR7, CD180, LGALS9, DDX58, TRIM30A, CYBA, DDX60, IRF7, DHX58	0.000613665
GOTERM_BP_FAT	GO:0032608~interferon-beta production	8	DDX58, TRIM56, IFIH1, HMGB2, ZBTB20, IRF7, TLR3, TLR7	0.00505827
GOTERM_BP_FAT	GO:0032728~positive regulation of interferon-beta production	7	DDX58, IFIH1, HMGB2, ZBTB20, IRF7, TLR3, TLR7	0.00713177
GOTERM_BP_FAT	GO:0032647~regulation of interferon-alpha production	6	DDX58, IFIH1, IRF7, TLR3, GBP4, TLR7	0.0133678
GOTERM_BP_FAT	GO:0032607~interferon-alpha production	6	DDX58, IFIH1, IRF7, TLR3, GBP4, TLR7	0.0176062
GOTERM_BP_FAT	GO:0032648~regulation of interferon-beta production	7	DDX58, IFIH1, HMGB2, ZBTB20, IRF7, TLR3, TLR7	0.0877818
GOTERM_BP_FAT	GO:0032727~positive regulation of interferon-alpha production	5	DDX58, IFIH1, IRF7, TLR3, TLR7	0.146158
GOTERM_BP_FAT	GO:0045351~type I interferon biosynthetic process	4	IRF9, IRF7, TLR3, TLR7	1.58961
GOTERM_BP_FAT	GO:0051049~regulation of transport	45	GFAP, LITAF, GNAI2, C3, EDN2, SORL1, HK2, RSAD2, TLR3, ITGB3, TLR7, ITGB1, TPCN1, B2M, TNFRSF1A, ATP2B4, BCL2, MSN, AGRN, AHNAK, CHRNA3, FN1, BST2, CBL, AXL, CENPF, WWTR1, ANXA5, IRS1, FLNA, LGALS9, ANXA2, DDX58, CYBA, NOTCH1, IFI27, CYBB, FCGR2B, CD34, UCP2, CD274, H2-T23, JAK3, GBP4, LCP1	1.94003
GOTERM_BP_FAT	GO:0032675~regulation of interleukin-6 production	8	DDX58, TNFRSF1A, CYBA, TRIM30A, ZBTB20, TLR3, TLR7, LGALS9	4.26327
GOTERM_BP_FAT	GO:0032635~interleukin-6 production	8	DDX58, TNFRSF1A, CYBA, TRIM30A, ZBTB20, TLR3, TLR7, LGALS9	4.26327
GOTERM_BP_FAT	GO:0032755~positive regulation of interleukin-6 production	6	DDX58, CYBA, ZBTB20, TLR3, TLR7, LGALS9	9.0795
Annotation Cluster 45	Enrichment Score: 1.905233369016896
Category	Term	Count	Genes	FDR
GOTERM_BP_FAT	GO:0060284~regulation of cell development	35	HMGB2, GFAP, IL6ST, CSF1, VIM, SORL1, COL3A1, BMPR2, DAG1, H2-D1, LPAR1, ITGB3, ITGB1, CDH5, B2M, S1PR3, TNFRSF1A, DOCK1, BCL2, AGRN, FGF2, CHRNA3, SPP1, FN1, H2-K1, CDC20, WWTR1, STAT1, FLNA, NDNF, STAT3, NOTCH1, SEMA6D, GRN, CDON	0.0142466
GOTERM_BP_FAT	GO:0050767~regulation of neurogenesis	27	GFAP, HMGB2, IL6ST, CSF1, COL3A1, VIM, SORL1, H2-D1, DAG1, BMPR2, LPAR1, ITGB1, B2M, BCL2, AGRN, CHRNA3, FN1, SPP1, H2-K1, CDC20, FLNA, NDNF, STAT3, NOTCH1, SEMA6D, GRN, CDON	0.52372
GOTERM_BP_FAT	GO:0051960~regulation of nervous system development	29	HMGB2, GFAP, IL6ST, CSF1, VIM, SORL1, COL3A1, DAG1, H2-D1, BMPR2, LPAR1, ITGB1, B2M, BCL2, AGRN, FGF2, CHRNA3, SPP1, FN1, H2-K1, CDC20, STAT3, NDNF, FLNA, NOTCH1, SEMA6D, GRN, CDON, EIF2AK3	0.574384
GOTERM_BP_FAT	GO:0022008~neurogenesis	42	FMOD, GFAP, HMGB2, AGTPBP1, IL6ST, CSF1, VIM, SORL1, COL3A1, BMPR2, DAG1, H2-D1, LPAR1, ITGB1, ITGAM, B2M, CD9, BCL2, AGRN, FGF2, CHRNA3, SPP1, FN1, H2-K1, SDK2, EFNB2, AXL, CDK6, PCDH15, CDC20, FLNA, NDNF, STAT3, NOTCH1, CHRDL1, SEMA6D, NAV1, GRN, CDON, HIPK2, ROR2, LAMC1	1.38434
GOTERM_BP_FAT	GO:0000904~cell morphogenesis involved in differentiation	25	FMOD, FERMT3, EFNB2, VIM, BMPR2, DAG1, AXL, PCDH15, ITGB3, WWTR1, MYH9, STAT1, ITGB1, FLNA, NOTCH1, DOCK1, SEMA6D, LAMA5, BCL2, FAT1, LAMC1, AGRN, CHRNA3, SPP1, FN1	1.93032
GOTERM_BP_FAT	GO:0010769~regulation of cell morphogenesis involved in differentiation	14	VIM, DAG1, BMPR2, ITGB3, STAT1, WWTR1, FLNA, NOTCH1, DOCK1, SEMA6D, AGRN, CHRNA3, FN1, SPP1	7.38186
GOTERM_BP_FAT	GO:0048699~generation of neurons	37	FMOD, HMGB2, GFAP, AGTPBP1, IL6ST, CSF1, VIM, SORL1, COL3A1, BMPR2, DAG1, H2-D1, LPAR1, ITGB1, B2M, BCL2, AGRN, CHRNA3, SPP1, FN1, H2-K1, SDK2, EFNB2, AXL, CDC20, PCDH15, STAT3, NDNF, FLNA, NOTCH1, CHRDL1, SEMA6D, NAV1, GRN, CDON, HIPK2, LAMC1	7.73781
Annotation Cluster 46	Enrichment Score: 1.9032940729614465
Category	Term	Count	Genes	FDR
GOTERM_BP_FAT	GO:0055065~metal ion homeostasis	20	PTPRC, C3AR1, EPAS1, IL6ST, EDN2, LPAR1, ITGB3, ITGB1, B2M, LCN2, CYBA, ATP2B4, CXCL13, BCL2, PDGFRA, TGM2, SLC25A37, CP, JAK3, FGF2	2.8256
GOTERM_BP_FAT	GO:0042592~homeostatic process	41	C3AR1, HMGB2, IL6ST, CSF1, EDN2, HK2, ILDR2, LPAR1, ITGB3, ITGB1, B2M, ATP2B4, ISG15, BCL2, TAP1, TGM2, FGF2, SPP1, SLC12A7, PTPRC, EPAS1, CBL, AXL, CDK6, PCDH15, STAT1, BCL2L11, STAT3, LCN2, CYBA, FCGR2B, UCP2, CXCL13, CD34, PDGFRA, SLC25A37, JAK3, CP, CTSH, ADAR, IGFBP5	5.34002
GOTERM_BP_FAT	GO:0051480~regulation of cytosolic calcium ion concentration	13	PTPRC, C3AR1, IL6ST, EDN2, LPAR1, ITGB3, CYBA, CXCL13, BCL2, PDGFRA, TGM2, JAK3, FGF2	5.75905
GOTERM_BP_FAT	GO:0007204~positive regulation of cytosolic calcium ion concentration	12	C3AR1, PTPRC, CYBA, CXCL13, BCL2, EDN2, PDGFRA, TGM2, ITGB3, JAK3, LPAR1, FGF2	6.75841
GOTERM_BP_FAT	GO:0006874~cellular calcium ion homeostasis	15	PTPRC, C3AR1, IL6ST, EDN2, ITGB3, LPAR1, ITGB1, CYBA, ATP2B4, CXCL13, BCL2, PDGFRA, TGM2, JAK3, FGF2	7.25409
GOTERM_BP_FAT	GO:0006875~cellular metal ion homeostasis	17	PTPRC, C3AR1, IL6ST, EDN2, LPAR1, ITGB3, ITGB1, LCN2, CYBA, ATP2B4, CXCL13, BCL2, PDGFRA, TGM2, JAK3, CP, FGF2	9.24109
GOTERM_BP_FAT	GO:0055074~calcium ion homeostasis	15	PTPRC, C3AR1, IL6ST, EDN2, ITGB3, LPAR1, ITGB1, CYBA, ATP2B4, CXCL13, BCL2, PDGFRA, TGM2, JAK3, FGF2	9.52257
Annotation Cluster 47	Enrichment Score: 1.8811821430440347
Category	Term	Count	Genes	FDR
GOTERM_BP_FAT	GO:0002704~negative regulation of leukocyte mediated immunity	8	PTPRC, FCGR2B, BST2, TAP1, H2-T23, IGF2, JAK3, LGALS9	0.01691
Annotation Cluster 48	Enrichment Score: 1.8402222132601698
Category	Term	Count	Genes	FDR
GOTERM_BP_FAT	GO:0006959~humoral immune response	11	PTPRC, C1RA, A2M, NOTCH1, FCGR2B, C4B, C3, CFB, H2-T23, SERPING1, B2M	0.769168
GOTERM_BP_FAT	GO:0002708~positive regulation of lymphocyte mediated immunity	8	H2-K1, STAT6, PTPRC, C3, H2-D1, RSAD2, H2-T23, B2M	0.986761
GOTERM_BP_FAT	GO:0002824~positive regulation of adaptive immune response based on somatic recombination of immune receptors built from immunoglobulin superfamily domains	8	H2-K1, STAT6, PTPRC, C3, H2-D1, RSAD2, H2-T23, B2M	1.19118
GOTERM_BP_FAT	GO:0002821~positive regulation of adaptive immune response	8	H2-K1, STAT6, PTPRC, C3, H2-D1, RSAD2, H2-T23, B2M	1.69909
GOTERM_BP_FAT	GO:0002705~positive regulation of leukocyte mediated immunity	8	H2-K1, STAT6, PTPRC, C3, H2-D1, RSAD2, H2-T23, B2M	2.90285
GOTERM_BP_FAT	GO:0002920~regulation of humoral immune response	5	PTPRC, A2M, FCGR2B, C3, SERPING1	3.3129
GOTERM_BP_FAT	GO:0002455~humoral immune response mediated by circulating immunoglobulin	6	PTPRC, C1RA, FCGR2B, C4B, C3, SERPING1	7.22587
GOTERM_BP_FAT	GO:0016064~immunoglobulin mediated immune response	8	STAT6, PTPRC, C1RA, FCGR2B, C4B, C3, IRF7, SERPING1	8.01297
GOTERM_BP_FAT	GO:0006956~complement activation	6	C1RA, A2M, C4B, C3, CFB, SERPING1	8.11792
GOTERM_BP_FAT	GO:0019724~B cell mediated immunity	8	STAT6, PTPRC, C1RA, FCGR2B, C4B, C3, IRF7, SERPING1	8.64776
Annotation Cluster 49	Enrichment Score: 1.8205649446844279
Category	Term	Count	Genes	FDR
GOTERM_BP_FAT	GO:0002064~epithelial cell development	11	TNFRSF1A, S1PR3, NOTCH1, FOSL2, FAT1, VIM, CDK6, PCDH15, MSN, STAT1, CDH5	9.14317
Annotation Cluster 50	Enrichment Score: 1.7651822864498086
Category	Term	Count	Genes	FDR
GOTERM_BP_FAT	GO:0042063~gliogenesis	14	GFAP, IL6ST, CSF1, VIM, DAG1, CDK6, LPAR1, ITGAM, STAT3, CD9, NOTCH1, ROR2, FGF2, FN1	0.739661
GOTERM_BP_FAT	GO:0010001~glial cell differentiation	11	CD9, GFAP, NOTCH1, IL6ST, VIM, DAG1, ROR2, LPAR1, FGF2, ITGAM, STAT3	3.0469
GOTERM_BP_FAT	GO:0014015~positive regulation of gliogenesis	6	GFAP, NOTCH1, IL6ST, CSF1, VIM, DAG1	5.64368
GOTERM_BP_FAT	GO:0048708~astrocyte differentiation	6	GFAP, NOTCH1, IL6ST, VIM, ROR2, STAT3	8.11792
Annotation Cluster 51	Enrichment Score: 1.7308816463874337
Category	Term	Count	Genes	FDR
GOTERM_BP_FAT	GO:1901701~cellular response to oxygen-containing compound	34	HMGB2, CYP1B1, APOBEC1, LITAF, GNAI2, COL3A1, LPAR1, B2M, STAT6, ATP2B4, LY6E, GBP10, MSN, AGRN, GBP6, COL4A1, AXL, CYP26A1, CDK6, IGF2, STAT1, ANXA5, IRS1, STAT3, CD180, CCNB1, LCN2, CYBA, CYBB, GPR37, UCP2, PDGFRA, GBP2, IGFBP5	0.10691
GOTERM_BP_FAT	GO:1901699~cellular response to nitrogen compound	22	APOBEC1, COL4A1, GNAI2, ZC3HAV1, COL3A1, TLR3, IGF2, STAT1, ANXA5, IRS1, STAT3, STAT6, CYBA, CYBB, IFIT1, ATP2B4, LY6E, UCP2, PDGFRA, AGRN, IGFBP5, ADAR	0.630364
GOTERM_BP_FAT	GO:1901698~response to nitrogen compound	30	APOBEC1, ZC3HAV1, GNAI2, COL3A1, DAG1, TLR3, STAT6, ATP2B4, LY6E, BCL2, AGRN, CHRNA3, COL4A1, IGF2, STAT1, ANXA5, IRS1, SLC7A11, STAT3, DDX58, CYBA, NOTCH1, CCND1, IFIT1, CYBB, UCP2, PDGFRA, CHRNB4, ADAR, IGFBP5	1.01324
GOTERM_BP_FAT	GO:0009719~response to endogenous stimulus	40	HMGB2, APOBEC1, IGFBP7, COL3A1, BMPR2, DAG1, ITGB2, ITGB3, ITGB1, CDH5, CD9, ATP2B4, BCL2, FBN2, FGF2, CHRNA3, SPP1, COL4A1, CFB, CBL, IGF2, ANXA5, STAT1, IRS1, SLC7A11, STAT3, ANXA2, CYBA, NOTCH1, CCND1, CYBB, CHRDL1, CXCL13, UCP2, HIPK2, PDGFRA, CHRNB4, ROR2, CTSH, IGFBP5	3.33028
Annotation Cluster 52	Enrichment Score: 1.721178222736256
Category	Term	Count	Genes	FDR
GOTERM_BP_FAT	GO:0048524~positive regulation of viral process	7	TRIM30A, NOTCH1, ZC3HAV1, DDX60, TOP2A, DHX58, ADAR	2.36074
Annotation Cluster 53	Enrichment Score: 1.7061905002342967
Category	Term	Count	Genes	FDR
GOTERM_BP_FAT	GO:0071496~cellular response to external stimulus	13	LCN2, TNFRSF1A, CYBA, UCP2, BCL2, CBL, AXL, BMPR2, DAG1, TLR3, EIF2AK2, EIF2AK3, TLR7	1.7901
GOTERM_BP_FAT	GO:0009991~response to extracellular stimulus	16	CBL, AXL, BMPR2, FSTL1, TRIM25, STAT1, LCN2, CYBA, CCND1, CYBB, UCP2, BCL2, EIF2AK2, EIF2AK3, PLEC, SPP1	7.70265
GOTERM_BP_FAT	GO:0031667~response to nutrient levels	15	CBL, BMPR2, FSTL1, TRIM25, STAT1, LCN2, CYBA, CCND1, CYBB, UCP2, BCL2, EIF2AK2, EIF2AK3, PLEC, SPP1	9.87949
Annotation Cluster 55	Enrichment Score: 1.6781323797618939
Category	Term	Count	Genes	FDR
GOTERM_BP_FAT	GO:0034446~substrate adhesion-dependent cell spreading	8	DOCK1, LAMA5, FERMT3, AXL, LAMC1, ITGB3, FLNA, FN1	0.427732
Annotation Cluster 57	Enrichment Score: 1.6308323779983938
Category	Term	Count	Genes	FDR
GOTERM_BP_FAT	GO:0060326~cell chemotaxis	14	C3AR1, HMGB2, EDN2, CSF1, ITGB2, LPAR1, ITGAM, LGALS9, DOCK4, NOTCH1, CXCL13, PDGFRA, FGF2, SPP1	0.305237
GOTERM_BP_FAT	GO:0050900~leukocyte migration	13	C3AR1, EDN2, CSF1, ITGB2, ITGB3, DOCK8, ITGB1, LGALS9, ITGAM, CXCL13, CD34, MSN, SPP1	3.92524
GOTERM_BP_FAT	GO:0050921~positive regulation of chemotaxis	8	C3AR1, CXCL13, CSF1, EDN2, BMPR2, LPAR1, FGF2, FN1	6.84323
Annotation Cluster 58	Enrichment Score: 1.6044330646591825
Category	Term	Count	Genes	FDR
GOTERM_BP_FAT	GO:0046631~alpha-beta T cell activation	9	STAT6, PTPRC, ELF4, BCL2, RSAD2, H2-T23, LY9, JAK3, LGALS9	2.00973
Annotation Cluster 59	Enrichment Score: 1.6040642938049285
Category	Term	Count	Genes	FDR
GOTERM_BP_FAT	GO:0042116~macrophage activation	6	SLC7A2, EDN2, TLR3, TLR7, LGALS9, IFI204	2.76088
GOTERM_BP_FAT	GO:0032755~positive regulation of interleukin-6 production	6	DDX58, CYBA, ZBTB20, TLR3, TLR7, LGALS9	9.0795
Annotation Cluster 60	Enrichment Score: 1.5492254949589799
Category	Term	Count	Genes	FDR
GOTERM_BP_FAT	GO:0001818~negative regulation of cytokine production	14	BST2, AXL, LGALS9, DDX58, TNFRSF1A, TRIM30A, FCGR2B, CD34, CD274, JAK3, GBP4, GPNMB, DHX58, FN1	0.0383713
GOTERM_BP_FAT	GO:0050670~regulation of lymphocyte proliferation	11	ITGAL, PTPRC, FCGR2B, IL6ST, BCL2, CD274, H2-T23, IGF2, JAK3, GPNMB, LGALS9	2.39951
GOTERM_BP_FAT	GO:0042129~regulation of T cell proliferation	9	ITGAL, PTPRC, IL6ST, CD274, H2-T23, IGF2, JAK3, GPNMB, LGALS9	4.88238
GOTERM_BP_FAT	GO:0032653~regulation of interleukin-10 production	5	FCGR2B, CD34, CD274, JAK3, LGALS9	8.83538
Annotation Cluster 61	Enrichment Score: 1.5070234000268419
Category	Term	Count	Genes	FDR
GOTERM_BP_FAT	GO:0006897~endocytosis	19	ITGAL, MSR1, C3, IFITM3, SORL1, CBL, AXL, ITGB2, MYH9, ITGB1, B2M, ANXA2, CD9, SIGLEC1, CYBA, DOCK1, FCGR2B, GRN, TGM2	1.84177
GOTERM_BP_FAT	GO:0006898~receptor-mediated endocytosis	10	CD9, MSR1, FCGR2B, IFITM3, GRN, CBL, ITGB2, ITGB1, B2M, ANXA2	7.19141
Annotation Cluster 1	Enrichment Score: 8.123520607211896
Category	Term	Count	Genes	FDR
GOTERM_CC_FAT	GO:0043230~extracellular organelle	90	A2M, ALDH1L1, IL6ST, GREB1, FERMT3, IGFBP7, SORL1, H2-D1, FSTL1, B2M, C1RA, GBP10, ERAP1, MSN, AHNAK, H2-K1, GBP7, CTSZ, GBP6, LAD1, BST2, C4B, GBP9, SERPING1, MYH9, FLNA, ARPC1B, BGN, TMEM106A, GRN, CTSC, LAMC1, GBP4, GBP3, CTSH, GBP2, LCP1, ITGAL, GNAI2, C3, CSF1, IFITM3, VIM, DAG1, ITGB2, GNG12, ITGB3, TAGLN2, OAF, TIMP3, ITGB1, PCOLCE, ITGAM, ALDH1A1, CD9, LGALS3BP, FAT1, COL6A3, SHISA5, TGM2…	1.70371e-07
GOTERM_CC_FAT	GO:0044421~extracellular region part	112	A2M, ALDH1L1, IL6ST, EDN2, FSTL1, B2M, C1RA, CDCA8, GBP10, ERAP1, GBP7, GBP6, LAD1, BST2, C4B, SCUBE1, GBP9, SERPING1, MYH9, ARPC1B, CST7, CD34, TMEM106A, LAMC1, GBP4, GBP3, GBP2, ADAMTS5, ITGAL, HMGB2, GNAI2, IFITM3, DAG1, BMPR2, ITGB2, ITGB3, TAGLN2, ITGB1, TIMP3, ITGAM, LGALS3BP, IIGP1, AGRN, MEST, FN1, SPP1, SBSPON, H2-Q4, CFB, PCDH15, H2-Q6, EMILIN2, H2-Q7, PSMB8, LCN2, LAMA5, CXCL13, CD274,…	3.19514e-06
GOTERM_CC_FAT	GO:0070062~extracellular exosome	86	A2M, ALDH1L1, IL6ST, GREB1, FERMT3, IGFBP7, SORL1, H2-D1, FSTL1, B2M, C1RA, GBP10, ERAP1, MSN, AHNAK, H2-K1, CTSZ, GBP6, LAD1, BST2, C4B, GBP9, SERPING1, MYH9, FLNA, ARPC1B, BGN, TMEM106A, GRN, CTSC, LAMC1, GBP4, CTSH, LCP1, ITGAL, GNAI2, C3, CSF1, IFITM3, VIM, DAG1, ITGB2, GNG12, ITGB3, TAGLN2, OAF, TIMP3, ITGB1, PCOLCE, ITGAM, ALDH1A1, CD9, LGALS3BP, FAT1, COL6A3, SHISA5, TGM2, AGRN, PLEC, FN1,…	3.85632e-06
GOTERM_CC_FAT	GO:1903561~extracellular vesicle	86	A2M, ALDH1L1, IL6ST, GREB1, FERMT3, IGFBP7, SORL1, H2-D1, FSTL1, B2M, C1RA, GBP10, ERAP1, MSN, AHNAK, H2-K1, CTSZ, GBP6, LAD1, BST2, C4B, GBP9, SERPING1, MYH9, FLNA, ARPC1B, BGN, TMEM106A, GRN, CTSC, LAMC1, GBP4, CTSH, LCP1, ITGAL, GNAI2, C3, CSF1, IFITM3, VIM, DAG1, ITGB2, GNG12, ITGB3, TAGLN2, OAF, TIMP3, ITGB1, PCOLCE, ITGAM, ALDH1A1, CD9, LGALS3BP, FAT1, COL6A3, SHISA5, TGM2, AGRN, PLEC, FN1,…	5.08711e-06
GOTERM_CC_FAT	GO:0005576~extracellular region	119	A2M, ALDH1L1, IL6ST, EDN2, FSTL1, B2M, C1RA, CDCA8, ISG15, GBP10, ERAP1, GBP7, GBP6, LAD1, BST2, C4B, SCUBE1, GBP9, SERPING1, MYH9, ARPC1B, CST7, CD34, TMEM106A, LAMC1, GBP4, GBP3, GBP2, ADAMTS5, ITGAL, HMGB2, GNAI2, IFITM3, DAG1, BMPR2, ITGB2, ITGB3, TAGLN2, ITGB1, TIMP3, ITGAM, LGALS3BP, IIGP1, AGRN, OLFM2, MEST, FN1, SPP1, SBSPON, H2-Q4, CFB, PCDH15, EMILIN2, H2-Q6, H2-Q7, LGALS9, PSMB8, LCN2,…	7.14659e-05
GOTERM_CC_FAT	GO:0031988~membrane-bounded vesicle	94	A2M, ALDH1L1, IL6ST, GREB1, FERMT3, IGFBP7, SORL1, H2-D1, FSTL1, LPAR1, TLR7, TAPBP, B2M, C1RA, GBP10, ERAP1, MSN, AHNAK, H2-K1, CTSZ, GBP6, LAD1, BST2, C4B, GBP9, SERPING1, MYH9, FLNA, ARPC1B, BGN, TMEM106A, GRN, CTSC, LAMC1, GBP4, CTSH, LCP1, ITGAL, GNAI2, C3, CSF1, IFITM3, VIM, DAG1, ITGB2, GNG12, ITGB3, TAGLN2, OAF, TIMP3, ITGB1, PCOLCE, ITGAM, ALDH1A1, CD9, LGALS3BP, FAT1, TAP1, COL6A3, SHIS…	0.00195377
Annotation Cluster 2	Enrichment Score: 6.926569884231012
Category	Term	Count	Genes	FDR
GOTERM_CC_FAT	GO:0031012~extracellular matrix	32	FMOD, ADAMTS19, IGFBP7, VIM, COL3A1, DAG1, ITGB1, TIMP3, PCOLCE, LGALS3BP, COL6A3, TGM2, FBN2, AGRN, COL11A1, PLEC, FN1, SBSPON, COL4A1, LAD1, HSPG2, NID1, EMILIN2, MYH9, NDNF, FLNA, ANXA2, VWF, BGN, LAMA5, LAMC1, ADAMTS5	2.42817e-06
GOTERM_CC_FAT	GO:0005578~proteinaceous extracellular matrix	26	SBSPON, FMOD, ADAMTS19, COL4A1, LAD1, COL3A1, DAG1, HSPG2, NID1, EMILIN2, ITGB1, TIMP3, NDNF, ANXA2, VWF, LGALS3BP, BGN, LAMA5, COL6A3, TGM2, FBN2, AGRN, LAMC1, COL11A1, ADAMTS5, FN1	4.94017e-06
GOTERM_CC_FAT	GO:0044420~extracellular matrix component	15	COL4A1, LAD1, COL3A1, DAG1, HSPG2, NID1, ITGB1, TIMP3, ANXA2, LAMA5, AGRN, LAMC1, FBN2, COL11A1, FN1	0.000112705
GOTERM_CC_FAT	GO:0005604~basement membrane	12	COL4A1, LAD1, LAMA5, HSPG2, DAG1, NID1, AGRN, LAMC1, TIMP3, ITGB1, FN1, ANXA2	0.00229125
GOTERM_CC_FAT	GO:0005605~basal lamina	6	LAMA5, HSPG2, NID1, AGRN, LAMC1, FN1	0.0434722
Annotation Cluster 3	Enrichment Score: 6.737084697074923
Category	Term	Count	Genes	FDR
GOTERM_CC_FAT	GO:0044215~other organism	9	GBP7, GBP6, C4B, TAP1, GBP9, AXL, IIGP1, GBP3, GBP2	5.83528e-06
GOTERM_CC_FAT	GO:0044216~other organism cell	9	GBP7, GBP6, C4B, TAP1, GBP9, AXL, IIGP1, GBP3, GBP2	5.83528e-06
GOTERM_CC_FAT	GO:0044217~other organism part	9	GBP7, GBP6, C4B, TAP1, GBP9, AXL, IIGP1, GBP3, GBP2	5.83528e-06
GOTERM_CC_FAT	GO:0018995~host	8	GBP7, GBP6, TAP1, GBP9, AXL, IIGP1, GBP3, GBP2	5.67299e-05
GOTERM_CC_FAT	GO:0043657~host cell	8	GBP7, GBP6, TAP1, GBP9, AXL, IIGP1, GBP3, GBP2	5.67299e-05
GOTERM_CC_FAT	GO:0020005~symbiont-containing vacuole membrane	6	GBP7, GBP6, GBP9, IIGP1, GBP3, GBP2	0.000112744
GOTERM_CC_FAT	GO:0020003~symbiont-containing vacuole	6	GBP7, GBP6, GBP9, IIGP1, GBP3, GBP2	0.000493145
GOTERM_CC_FAT	GO:0033643~host cell part	7	GBP7, GBP6, GBP9, AXL, IIGP1, GBP3, GBP2	0.000554732
GOTERM_CC_FAT	GO:0065010~extracellular membrane-bounded organelle	6	GBP7, GBP6, GBP9, IIGP1, GBP3, GBP2	0.00150653
GOTERM_CC_FAT	GO:0030430~host cell cytoplasm	6	GBP7, GBP6, GBP9, IIGP1, GBP3, GBP2	0.00370168
GOTERM_CC_FAT	GO:0033655~host cell cytoplasm part	6	GBP7, GBP6, GBP9, IIGP1, GBP3, GBP2	0.00370168
GOTERM_CC_FAT	GO:0043656~intracellular region of host	6	GBP7, GBP6, GBP9, IIGP1, GBP3, GBP2	0.00785065
GOTERM_CC_FAT	GO:0033646~host intracellular part	6	GBP7, GBP6, GBP9, IIGP1, GBP3, GBP2	0.00785065
Annotation Cluster 4	Enrichment Score: 6.176677672775816
Category	Term	Count	Genes	FDR
GOTERM_CC_FAT	GO:0009986~cell surface	43	ITGAL, IL6ST, IFITM3, BMPR2, H2-D1, TLR3, ITGB2, LPAR1, ITGB3, LY9, ITGB1, ITGAM, CDH5, B2M, TNFRSF1A, CD9, MSN, AGRN, H2-K1, PTPRC, H2-Q4, BST2, SCUBE1, AXL, MYH9, ANXA5, H2-Q6, H2-Q7, SLC7A11, ANXA2, VWF, NOTCH1, FZD10, BGN, FCGR2B, CD34, CDON, CD274, PDGFRA, ROR2, H2-T23, ANTXR2, PLAU	3.20827e-06
GOTERM_CC_FAT	GO:0098552~side of membrane	26	ITGAL, GFAP, GNAI2, IL6ST, H2-D1, GNG12, ITGB3, ITGB1, CDH5, ITGAM, B2M, CD9, MSN, H2-K1, PTPRC, SCUBE1, ANXA5, H2-Q7, VWF, FCGR2B, CD34, CD274, PDGFRA, H2-T23, ANTXR2, JAK3	0.00711024
GOTERM_CC_FAT	GO:0009897~external side of plasma membrane	19	H2-K1, ITGAL, PTPRC, IL6ST, SCUBE1, H2-D1, ITGB3, ANXA5, ITGB1, ITGAM, CDH5, B2M, VWF, CD9, FCGR2B, CD34, CD274, PDGFRA, ANTXR2	0.0370713
Annotation Cluster 5	Enrichment Score: 4.771152973828698
Category	Term	Count	Genes	FDR
GOTERM_CC_FAT	GO:0005912~adherens junction	33	ZC3HAV1, VIM, DAG1, ITGB3, TAGLN2, ITGB1, CDH5, B2M, EFHD2, CD9, FAT1, TGM2, MSN, AHNAK, PLEC, PTPRC, LAD1, EFNB2, CBL, HSPG2, TRIM25, MYH9, STAT1, ANXA5, FLNA, ANXA2, TNKS1BP1, CYBA, ARPC1B, NOTCH1, ZFP185, LCP1, PLAU	0.000481858
GOTERM_CC_FAT	GO:0070161~anchoring junction	33	ZC3HAV1, VIM, DAG1, ITGB3, TAGLN2, ITGB1, CDH5, B2M, EFHD2, CD9, FAT1, TGM2, MSN, AHNAK, PLEC, PTPRC, LAD1, EFNB2, CBL, HSPG2, TRIM25, MYH9, STAT1, ANXA5, FLNA, ANXA2, TNKS1BP1, CYBA, ARPC1B, NOTCH1, ZFP185, LCP1, PLAU	0.000851863
GOTERM_CC_FAT	GO:0005925~focal adhesion	22	PTPRC, EFNB2, VIM, HSPG2, DAG1, ITGB3, MYH9, ANXA5, ITGB1, FLNA, B2M, CYBA, ARPC1B, CD9, FAT1, TGM2, ZFP185, MSN, AHNAK, LCP1, PLAU, PLEC	0.00627138
GOTERM_CC_FAT	GO:0005924~cell-substrate adherens junction	22	PTPRC, EFNB2, VIM, HSPG2, DAG1, ITGB3, MYH9, ANXA5, ITGB1, FLNA, B2M, CYBA, ARPC1B, CD9, FAT1, TGM2, ZFP185, MSN, AHNAK, LCP1, PLAU, PLEC	0.00763966
GOTERM_CC_FAT	GO:0030055~cell-substrate junction	22	PTPRC, EFNB2, VIM, HSPG2, DAG1, ITGB3, MYH9, ANXA5, ITGB1, FLNA, B2M, CYBA, ARPC1B, CD9, FAT1, TGM2, ZFP185, MSN, AHNAK, LCP1, PLAU, PLEC	0.00920848
GOTERM_CC_FAT	GO:0030054~cell junction	47	ITGAL, ZC3HAV1, FERMT3, VIM, BMPR2, DAG1, ITGB3, TAGLN2, ITGB1, CDH5, B2M, EFHD2, CD9, FAT1, TGM2, MSN, AGRN, OLFM2, AHNAK, CHRNA3, PLEC, FYB, PTPRC, SH3PXD2A, LAD1, C4B, SDK2, EFNB2, CBL, TANC1, HSPG2, TRIM25, ANXA5, MYH9, STAT1, FLNA, ANXA2, DDX58, TNKS1BP1, CYBA, ARPC1B, NOTCH1, CCND1, ZFP185, CHRNB4, PLAU, LCP1	0.0227743
GOTERM_CC_FAT	GO:0005913~cell-cell adherens junction	15	LAD1, ZC3HAV1, CBL, DAG1, TRIM25, STAT1, MYH9, TAGLN2, ITGB1, FLNA, ANXA2, TNKS1BP1, EFHD2, AHNAK, PLEC	2.44242
Annotation Cluster 6	Enrichment Score: 3.775215246762421
Category	Term	Count	Genes	FDR
GOTERM_CC_FAT	GO:0098802~plasma membrane receptor complex	12	ITGAL, IL6ST, CHRNB4, ITGB2, ITGB3, MYH9, IRS1, ITGB1, OLFM2, ITGAM, CHRNA3, B2M	0.186968
GOTERM_CC_FAT	GO:0008305~integrin complex	6	ITGAL, ITGB2, ITGB3, MYH9, ITGB1, ITGAM	0.209981
GOTERM_CC_FAT	GO:0043235~receptor complex	17	PTPRB, ITGAL, IL6ST, ITGB2, ITGB3, MYH9, TLR7, IRS1, ITGB1, ITGAM, B2M, TNFRSF1A, NOTCH1, GPR37, CHRNB4, OLFM2, CHRNA3	0.244261
GOTERM_CC_FAT	GO:0098636~protein complex involved in cell adhesion	6	ITGAL, ITGB2, ITGB3, MYH9, ITGB1, ITGAM	0.335056
Annotation Cluster 7	Enrichment Score: 2.7887416988706213
Category	Term	Count	Genes	FDR
GOTERM_CC_FAT	GO:0045121~membrane raft	16	PTPRC, BST2, GNAI2, CBL, DAG1, H2-D1, BMPR2, ITGB2, ITGB1, IRS1, ANXA2, EFHD2, STAT6, TNFRSF1A, FCGR2B, AHNAK	1.2487
GOTERM_CC_FAT	GO:0098857~membrane microdomain	16	PTPRC, BST2, GNAI2, CBL, DAG1, H2-D1, BMPR2, ITGB2, ITGB1, IRS1, ANXA2, EFHD2, STAT6, TNFRSF1A, FCGR2B, AHNAK	1.2487
GOTERM_CC_FAT	GO:0098589~membrane region	16	PTPRC, BST2, GNAI2, CBL, DAG1, H2-D1, BMPR2, ITGB2, ITGB1, IRS1, ANXA2, EFHD2, STAT6, TNFRSF1A, FCGR2B, AHNAK	7.54032
Annotation Cluster 8	Enrichment Score: 2.48863790289314
Category	Term	Count	Genes	FDR
GOTERM_CC_FAT	GO:0042612~MHC class I protein complex	7	H2-K1, H2-Q4, H2-D1, H2-T23, H2-Q6, H2-Q7, B2M	0.00024635
GOTERM_CC_FAT	GO:0045335~phagocytic vesicle	10	H2-K1, CYBB, IRGM1, TAP1, H2-D1, H2-T23, TLR7, H2-Q7, B2M, TAPBP	0.00876021
GOTERM_CC_FAT	GO:0042611~MHC protein complex	7	H2-K1, H2-Q4, H2-D1, H2-T23, H2-Q6, H2-Q7, B2M	0.0121013
GOTERM_CC_FAT	GO:0030670~phagocytic vesicle membrane	8	H2-K1, IRGM1, TAP1, H2-D1, H2-T23, H2-Q7, B2M, TAPBP	0.0277399
GOTERM_CC_FAT	GO:0030666~endocytic vesicle membrane	8	H2-K1, IRGM1, TAP1, H2-D1, H2-T23, H2-Q7, B2M, TAPBP	0.145419
GOTERM_CC_FAT	GO:0005797~Golgi medial cisterna	5	H2-K1, H2-Q4, H2-D1, H2-Q6, H2-Q7	0.245971
GOTERM_CC_FAT	GO:0070971~endoplasmic reticulum exit site	5	H2-K1, H2-Q4, H2-D1, H2-Q6, H2-Q7	0.389574
GOTERM_CC_FAT	GO:0030139~endocytic vesicle	11	H2-K1, CYBB, IRGM1, TAP1, H2-D1, H2-T23, LPAR1, TLR7, H2-Q7, B2M, TAPBP	0.463348
GOTERM_CC_FAT	GO:0098553~lumenal side of endoplasmic reticulum membrane	4	H2-K1, H2-D1, H2-T23, H2-Q7	2.78664
GOTERM_CC_FAT	GO:0071556~integral component of lumenal side of endoplasmic reticulum membrane	4	H2-K1, H2-D1, H2-T23, H2-Q7	2.78664
GOTERM_CC_FAT	GO:0031985~Golgi cisterna	8	H2-K1, LYZ2, H2-Q4, SORL1, H2-D1, IIGP1, H2-Q6, H2-Q7	2.86952
Annotation Cluster 9	Enrichment Score: 2.308036073904622
Category	Term	Count	Genes	FDR
GOTERM_CC_FAT	GO:0044432~endoplasmic reticulum part	31	CYP1B1, LRRC8C, H2-D1, TLR3, RSAD2, ILDR2, TLR7, TAPBP, IGTP, BCL2, TAP1, SHISA5, CREB3L2, IIGP1, ERAP1, MEST, H2-K1, PRSS56, LYZ2, H2-Q4, IRGM1, CYP26A1, H2-Q6, H2-Q7, CYBA, RDH10, NOTCH1, GPR37, H2-T23, TGTP2, EIF2AK3	3.55229
GOTERM_CC_FAT	GO:0005783~endoplasmic reticulum	42	CYP1B1, LRRC8C, IFITM3, SORL1, H2-D1, RSAD2, TLR3, ILDR2, OAS2, TLR7, TAPBP, IGTP, BCL2, TAP1, SHISA5, TGM2, CREB3L2, ERAP1, IIGP1, MEST, H2-K1, PRSS56, LYZ2, H2-Q4, IRGM1, CTSZ, CYP26A1, ANXA5, H2-Q6, H2-Q7, SLC7A11, VWF, CYBA, NOTCH1, RDH10, CYBB, GPR37, H2-T23, CTSC, TGTP2, OAS1A, EIF2AK3	6.43373
GOTERM_CC_FAT	GO:0005789~endoplasmic reticulum membrane	27	CYP1B1, LRRC8C, H2-D1, TLR3, RSAD2, ILDR2, TLR7, TAPBP, IGTP, BCL2, TAP1, SHISA5, CREB3L2, IIGP1, ERAP1, MEST, H2-K1, PRSS56, IRGM1, CYP26A1, H2-Q7, RDH10, NOTCH1, GPR37, H2-T23, TGTP2, EIF2AK3	8.3978
Annotation Cluster 10	Enrichment Score: 1.6715443446109428
Category	Term	Count	Genes	FDR
GOTERM_CC_FAT	GO:0098858~actin-based cell projection	12	LYZ2, MYO10, FAT1, PDGFRA, DAG1, PCDH15, MSN, ITGB3, ITGB1, SPATA13, LCP1, DOCK4	1.57561
GOTERM_CC_FAT	GO:0030175~filopodium	8	MYO10, FAT1, DAG1, MSN, ITGB3, ITGB1, SPATA13, LCP1	2.568
GOTERM_CC_FAT	GO:0001726~ruffle	10	DDX58, MYO10, NOTCH1, CDK6, ITGB3, MYH9, ITGB1, SPATA13, LCP1, ANXA2	2.84142
