# Supplementary material for: AAV-miR-204 Protects from Retinal Degeneration by Attenuation of Microglia Activation and Photoreceptor Cell Death
Source: Mol Ther Nucleic Acids. 2019 Nov 18;19:144–56. doi: 10.1016/j.omtn.2019.11.005 (PMC6920266; doi:10.1016/j.omtn.2019.11.005)
Supplement: Table S7. Normalized Read Counts of the Differentially Expressed Genes (DEGs) between Retinas of C57BL/6 (n = 3) and RHO-P347S Mice (n = 2) Injected with the Control Vector AAV.CMV.miR204MUT [file mmc8.xls]

## Sheet: Table S7
Table S7. Normalised read counts of the differentially expressed genes (DEGs) between retinas of c57BL/6 (n=3) and RHO-P347S mice (n=2) injected with the control vector AAV.CMV.miR204MUT.
Ensemble ID and Gene Symbol of differentially expressed genes (FDR<0.1) between control-injected retinas from c57BL/6 (columns c57.Bl6_animalX_OD_CMV.miR204MUT) and RHO-P347S mice (columns RHO-P347S _animalX_OD_CMV.miR204MUT). Downregulated genes (n=2158) are highlighted in green, upregulated genes (n=2053) in red. Abbreviations: logFC: log fold change, logCPM: log counts per million, LR: likelih…
EnsemblID	GeneSymbol	c57.Bl6_animal1_OD_CMV.miR204MUT	c57.Bl6_animal2_OD_CMV.miR204MUT	c57.Bl6_animal4_OD_CMV.miR204MUT	RHO-P347S_animal2_OD_CMV.miR204MUT	RHO-P347S_animal5_OD_CMV.miR204MUT	logFC	logCPM	LR	p-Value	FDR
ENSMUSG00000083773	Gm13394	13.9657	0	28.6467	26237	26740.7	-10.8086	9.98142	3932.32	0	0
ENSMUSG00000078965	Gm12033	18.3299	1.19477	19.9659	4157.2	5053.99	-8.08414	7.15774	2656.63	0	0
ENSMUSG00000086922	Gm13835	0	32.2587	0	133.607	114.448	-8.03518	2.12052	222.116	3.12439e-50	4.57509e-48
ENSMUSG00000084349	Rpl3-ps1	26.1856	16.7267	41.668	5535.56	5180.61	-7.61975	7.49955	3313.76	0	0
ENSMUSG00000062611	Rps3a2	10.4742	10.7529	16.4936	1755.15	1754.47	-7.09154	5.63145	3293.73	0	0
ENSMUSG00000078921	Tgtp2	1.74571	1.19477	15.6255	429.657	312.907	-7.02381	3.68837	436.782	5.43051e-97	1.53038e-94
ENSMUSG00000081344	Gm14303	0	46.5959	0	69.2065	52.354	-6.76382	1.13703	109.904	1.02835e-25	7.95828e-24
ENSMUSG00000046341	Gm11223	7.85568	15.532	15.6255	1281.28	1401.38	-6.68041	5.27396	2282.49	0	0
ENSMUSG00000096255	Dynlt1b	0	69.2964	23.4382	2092.54	1854.31	-6.44582	6.35029	1360.33	8.75301e-298	5.9425e-295
ENSMUSG00000067017	Gm3608	15.7114	17.9215	7.81275	1073.66	999.597	-6.21186	4.95409	1701.85	0	0
ENSMUSG00000044341	Gm5601	0	0	72.919	90.353	102.273	-5.93849	1.85861	102.857	3.60161e-24	2.61134e-22
ENSMUSG00000028037	Ifi44	5.23712	2.38953	16.4936	474.834	234.984	-5.89405	3.39944	220.426	7.30077e-50	1.05868e-47
ENSMUSG00000044645	Gm7334	0	0	65.9743	95.159	66.9644	-5.83851	1.62528	83.4496	6.53603e-20	3.71187e-18
ENSMUSG00000074151	Nlrc5	11.3471	9.55813	14.7574	603.635	711.041	-5.74649	4.23656	992.636	7.16172e-218	3.96176e-215
ENSMUSG00000097764	Gm26635	0	0	14.7574	21.1464	23.1332	-4.92031	-0.123479	44.7138	2.28041e-11	6.65239e-10
ENSMUSG00000056148	Rdh9	0	0	16.4936	14.418	31.6559	-4.90745	-0.111428	37.4089	9.57853e-10	2.32248e-08
ENSMUSG00000030107	Usp18	10.4742	5.97383	14.7574	375.83	136.364	-4.59051	2.7156	129.645	4.89952e-30	4.48952e-28
ENSMUSG00000073409	H2-Q6	48.0069	45.4011	50.3488	921.793	1095.78	-4.38452	4.91491	1122.59	4.07006e-246	2.33809e-243
ENSMUSG00000091957	Rps2-ps10	188.536	211.474	174.485	3825.58	3636.78	-4.29589	6.8304	2623.49	0	0
ENSMUSG00000095545	Gm4245	24.4399	0	0	15.3792	14.6104	-4.29503	-0.551036	28.3902	9.91649e-08	1.9136e-06
ENSMUSG00000095199	Gm14431	24.4399	0	0	15.3792	14.6104	-4.29503	-0.551036	28.3981	9.87636e-08	1.90832e-06
ENSMUSG00000079362	Gbp6	80.3025	94.3865	66.8424	1688.83	1401.38	-4.28638	5.55529	1315.58	4.65972e-288	3.02598e-285
ENSMUSG00000020641	Rsad2	7.85568	11.9477	15.6255	297.011	147.322	-4.24665	2.67273	154.749	1.58871e-35	1.63648e-33
ENSMUSG00000060550	H2-Q7	86.4125	87.2179	110.247	1615.78	1955.36	-4.22589	5.73771	1389.04	5.05423e-304	3.7745e-301
ENSMUSG00000024610	Cd74	14.8385	4.77906	22.5702	262.408	300.731	-4.16983	3.27599	320.205	1.30723e-71	2.67463e-69
ENSMUSG00000040483	Xaf1	45.3884	40.6221	46.8765	934.288	655.034	-4.16866	4.45817	568.604	1.12952e-125	3.66749e-123
ENSMUSG00000033355	Rtp4	6.98283	10.7529	20.834	250.874	159.497	-4.15902	2.81067	166.887	3.54123e-38	3.83274e-36
ENSMUSG00000078853	Igtp	37.5327	35.843	52.085	668.997	803.573	-4.12406	4.50033	755.541	2.50382e-166	1.03881e-163
ENSMUSG00000037921	Ddx60	32.2956	23.8953	49.4807	690.143	384.741	-3.99361	3.96618	227.67	1.92047e-51	2.86842e-49
ENSMUSG00000096727	Psmb9	11.3471	9.55813	17.3617	208.581	199.676	-3.95816	2.67175	293.219	9.8899e-66	1.89379e-63
ENSMUSG00000044211	Gm7887	17.4571	28.6744	12.1532	266.253	269.075	-3.95013	3.16029	344.87	5.54956e-77	1.29513e-74
ENSMUSG00000097609	Gm26659	23.567	21.5058	19.9659	291.244	345.78	-3.86568	3.30432	401.12	3.14109e-89	7.95174e-87
ENSMUSG00000028268	Gbp3	38.4056	52.5697	42.5361	700.716	574.677	-3.86262	4.31382	636.391	2.0363e-140	7.60353e-138
ENSMUSG00000061232	H2-K1	244.399	197.136	302.093	3392.08	3684.26	-3.84374	7.02292	1229.14	2.8409e-269	1.69727e-266
ENSMUSG00000075602	Ly6a	10.4742	14.3372	13.8893	191.279	174.108	-3.82929	2.53104	263.521	2.93076e-59	5.14986e-57
ENSMUSG00000094627	Gm10182	224.323	203.11	197.923	3146.97	2637.18	-3.79852	6.4775	1523.26	0	0
ENSMUSG00000046718	Bst2	27.0585	23.8953	35.5914	551.73	247.16	-3.79404	3.36764	162.713	2.89011e-37	3.06146e-35
ENSMUSG00000046879	Irgm1	75.9383	43.0116	65.9743	878.539	829.142	-3.69772	4.84039	890.298	1.26155e-195	6.07825e-193
ENSMUSG00000052085	Dock8	99.5053	102.75	115.455	1470.64	1083.61	-3.60087	5.15439	681.77	2.75438e-150	1.11187e-147
ENSMUSG00000069874	Irgm2	31.4227	29.8692	48.6126	381.597	478.491	-3.58368	3.84228	374.882	1.61939e-83	4.0312e-81
ENSMUSG00000037321	Tap1	57.6083	53.7645	66.8424	718.018	704.953	-3.56988	4.49429	868.142	8.27016e-191	3.8601e-188
ENSMUSG00000035692	Isg15	19.2028	13.1424	29.5148	329.692	153.409	-3.55029	2.85428	111.465	4.68004e-26	3.679e-24
ENSMUSG00000029298	Gbp9	41.0241	44.2063	30.3829	500.786	389.611	-3.54813	3.83298	406.581	2.03397e-90	5.23781e-88
ENSMUSG00000040264	Gbp5	12.2199	23.8953	17.3617	218.193	187.5	-3.54497	2.71298	235.986	2.95051e-53	4.63882e-51
ENSMUSG00000096115	Fam57a	0	7.1686	101.566	107.655	77.9223	-3.51805	1.96724	25.1579	5.28238e-07	8.97584e-06
ENSMUSG00000029561	Oasl2	114.344	112.308	141.498	1894.53	893.671	-3.51179	5.01741	252.71	6.66227e-57	1.13077e-54
ENSMUSG00000028270	Gbp2	27.0585	35.843	33.8552	391.209	310.472	-3.45708	3.50316	352.183	1.41832e-78	3.36254e-76
ENSMUSG00000041481	Serpina3g	13.9657	10.7529	14.7574	129.762	163.15	-3.43738	2.24776	174.997	5.9952e-40	6.99565e-38
ENSMUSG00000030921	Trim30a	18.3299	13.1424	37.3276	252.796	172.89	-3.41998	2.9581	140.106	2.52429e-32	2.43244e-30
ENSMUSG00000033450	Tagap	13.9657	13.1424	14.7574	163.404	133.929	-3.40196	2.29136	183.117	1.01154e-41	1.18963e-39
ENSMUSG00000062488	I830012O16Rik	19.2028	5.97383	19.0978	236.456	91.3152	-3.39754	2.37512	68.7759	1.10311e-16	5.16493e-15
ENSMUSG00000090231	Cfb	17.4571	10.7529	17.3617	171.094	157.062	-3.39152	2.42578	210.029	1.35366e-47	1.87207e-45
ENSMUSG00000055413	H2-Q5	21.8213	13.1424	13.0212	147.064	191.153	-3.36809	2.45873	173.292	1.41289e-39	1.5987e-37
ENSMUSG00000078606	Gm4070	24.4399	60.9331	32.1191	346.033	293.426	-3.32281	3.5368	256.455	1.01689e-57	1.74578e-55
ENSMUSG00000037846	Rtkn2	58.4812	83.6336	67.7105	698.794	573.459	-3.21017	4.3951	485.002	1.74332e-107	5.10554e-105
ENSMUSG00000040253	Gbp7	102.124	119.477	109.378	1094.81	921.674	-3.20345	5.0487	793.925	1.12938e-174	4.96131e-172
ENSMUSG00000073489	Ifi204	6.98283	3.5843	14.7574	80.741	62.0943	-3.19998	1.40592	77.0376	1.6773e-18	8.88373e-17
ENSMUSG00000024338	Psmb8	28.8042	40.6221	45.1403	380.636	317.777	-3.1983	3.5335	321.901	5.58283e-72	1.15813e-69
ENSMUSG00000081604	Gm11518	525.458	1.19477	75.5232	1397.59	0	-3.17911	4.6697	15.9381	6.54475e-05	0.000694686
ENSMUSG00000074896	Ifit3	34.9141	19.1163	48.6126	443.114	192.371	-3.17409	3.29377	87.5647	8.15661e-21	4.91239e-19
ENSMUSG00000021091	Serpina3n	43.6427	46.5959	48.6126	353.722	444.4	-3.10148	3.7183	358.55	5.82471e-80	1.42619e-77
ENSMUSG00000060802	B2m	367.471	299.886	463.556	3010.48	3216.73	-3.07451	6.93497	784.897	1.03693e-172	4.42501e-170
ENSMUSG00000072672	Duxbl3	24.4399	32.2587	25.1744	199.93	245.942	-3.0408	2.90101	218.102	2.34653e-49	3.36998e-47
ENSMUSG00000034422	Parp14	62.8455	83.6336	88.5445	719.94	538.151	-3.01441	4.40351	352.779	1.05209e-78	2.53452e-76
ENSMUSG00000024114	Prss41	11.3471	20.311	16.4936	106.693	149.757	-3.00997	2.11962	116.405	3.87519e-27	3.16283e-25
ENSMUSG00000033880	Lgals3bp	123.945	102.75	146.706	1248.6	743.914	-3.00347	4.81647	250.42	2.10351e-56	3.53011e-54
ENSMUSG00000096972	Gm26883	13.0928	0	65.1062	85.547	135.146	-2.98747	2.22452	27.1776	1.85594e-07	3.43073e-06
ENSMUSG00000017830	Dhx58	17.4571	13.1424	22.5702	173.016	104.708	-2.94708	2.27177	99.6553	1.81373e-23	1.28388e-21
ENSMUSG00000015340	Cybb	15.7114	7.1686	33.8552	121.111	132.711	-2.93857	2.33848	85.5634	2.24394e-20	1.3092e-18
ENSMUSG00000028197	Col24a1	53.2441	54.9592	64.2381	360.451	499.19	-2.87839	3.81177	266.854	5.50414e-60	9.78688e-58
ENSMUSG00000029605	Oas1b	20.0756	15.532	14.7574	151.87	92.5327	-2.85915	2.10792	93.3072	4.47758e-22	2.94613e-20
ENSMUSG00000073418	C4b	132.674	118.282	95.4891	952.551	685.472	-2.84107	4.74328	332.235	3.13375e-74	6.98593e-72
ENSMUSG00000025492	Ifitm3	54.1169	75.2703	111.115	731.475	344.563	-2.83415	4.12737	90.2314	2.11868e-21	1.32961e-19
ENSMUSG00000026222	Sp100	13.9657	11.9477	29.5148	156.676	84.0099	-2.82889	2.19305	60.295	8.16526e-15	3.29612e-13
ENSMUSG00000026104	Stat1	570.846	603.357	545.156	4484.97	3288.56	-2.76979	6.8169	609.138	1.72323e-134	6.12814e-132
ENSMUSG00000067212	H2-T23	61.9726	64.5174	64.2381	477.717	383.524	-2.76563	3.90114	340.102	6.0613e-76	1.37169e-73
ENSMUSG00000029798	Herc6	34.9141	15.532	44.2722	285.477	178.978	-2.74725	3.10695	102.066	5.36916e-24	3.8741e-22
ENSMUSG00000070327	Rnf213	332.557	356.04	361.991	2708.67	1665.59	-2.6532	5.88653	325.638	8.56719e-73	1.82799e-70
ENSMUSG00000064215	Ifi27	37.5327	32.2587	52.085	234.533	262.988	-2.6109	3.16865	193.431	5.6692e-44	7.36306e-42
ENSMUSG00000055172	C1ra	14.8385	19.1163	8.68083	80.741	87.6625	-2.59624	1.61702	85.4398	2.38866e-20	1.38821e-18
ENSMUSG00000025498	Irf7	73.3197	96.7761	85.9402	650.734	361.608	-2.59594	3.9549	143.482	4.61171e-33	4.53162e-31
ENSMUSG00000027322	Siglec1	13.9657	14.3372	15.6255	80.741	88.8801	-2.51856	1.63948	92.3721	7.18206e-22	4.68433e-20
ENSMUSG00000069083	Gm10259	24.4399	25.0901	13.8893	108.616	130.276	-2.50345	2.12529	95.8843	1.21797e-22	8.30665e-21
ENSMUSG00000016496	Cd274	16.5842	19.1163	24.3063	112.461	115.666	-2.49915	2.06065	109.924	1.01818e-25	7.92058e-24
ENSMUSG00000039997	Ifi203	37.5327	28.6744	55.5573	267.214	172.89	-2.47623	3.06605	95.0154	1.88913e-22	1.25965e-20
ENSMUSG00000032596	Uba7	68.0826	68.1017	88.5445	472.911	361.608	-2.4743	3.91601	233.072	1.27487e-52	1.96303e-50
ENSMUSG00000070034	Sp110	10.4742	5.97383	15.6255	65.3617	58.4417	-2.47375	1.22123	64.2434	1.09959e-15	4.87342e-14
ENSMUSG00000083012	Fam220a	18.3299	29.8692	22.5702	39.4093	225.244	-2.45936	1.95243	23.1893	1.46813e-06	2.2583e-05
ENSMUSG00000068245	Phf11d	20.0756	11.9477	19.0978	104.771	81.5749	-2.41983	1.80488	80.3356	3.1593e-19	1.74768e-17
ENSMUSG00000049502	Dtx3l	64.5912	65.7121	79.8636	441.192	292.208	-2.40664	3.68765	157.55	3.88135e-36	4.05397e-34
ENSMUSG00000073411	H2-D1	635.437	584.241	688.39	3205.61	3404.23	-2.37342	6.91854	975.438	3.91915e-214	2.09059e-211
ENSMUSG00000036480	Prss56	379.691	949.839	994.823	1709.02	6697.66	-2.35653	7.05619	32.8402	1.00052e-08	2.21389e-07
ENSMUSG00000091421	Gm4202	111.725	115.892	0	384.481	451.706	-2.35227	3.96924	9.28769	0.00230699	0.014047
ENSMUSG00000020870	Cdc34-ps	49.7527	27.4796	40.7999	220.115	196.023	-2.35138	2.97346	142.274	8.4727e-33	8.27113e-31
ENSMUSG00000056116	H2-T22	89.9039	80.0493	98.9615	475.795	431.008	-2.33037	4.06194	328.667	1.87564e-73	4.06008e-71
ENSMUSG00000073421	H2-Ab1	20.0756	20.311	21.7021	102.849	105.926	-2.32557	1.97529	99.6185	1.84768e-23	1.30174e-21
ENSMUSG00000001123	Lgals9	79.4297	68.1017	81.5998	458.493	281.251	-2.29361	3.66903	127.807	1.23676e-29	1.10612e-27
ENSMUSG00000005043	Sgsh	159.732	199.526	197.055	931.405	886.366	-2.28881	5.10403	540.131	1.76551e-119	5.49369e-117
ENSMUSG00000029304	Spp1	99.5053	72.8807	132.817	842.013	144.887	-2.28656	3.93169	26.9284	2.1113e-07	3.86506e-06
ENSMUSG00000097572	Gm26797	6.98283	16.7267	14.7574	84.5858	32.8735	-2.2695	1.23619	28.1076	1.14752e-07	2.19456e-06
ENSMUSG00000066443	Gm10163	549.025	301.081	559.914	2618.31	2370.54	-2.25819	6.66796	317.319	5.55739e-71	1.10674e-68
ENSMUSG00000001773	Folh1	54.9898	38.2325	64.2381	191.279	318.994	-2.23625	3.16732	84.2141	4.43995e-20	2.55058e-18
ENSMUSG00000022906	Parp9	86.4125	95.5813	94.621	504.631	337.257	-2.21778	3.89955	158.309	2.64926e-36	2.78657e-34
ENSMUSG00000040296	Ddx58	106.488	93.1918	113.719	601.712	345.78	-2.19791	3.98309	117.198	2.59841e-27	2.1561e-25
ENSMUSG00000028028	Alpk1	75.9383	72.8807	76.3913	365.257	314.124	-2.17931	3.68837	233.241	1.17091e-52	1.82174e-50
ENSMUSG00000082286	Pisd-ps1	787.314	504.191	601.582	3028.75	2353.5	-2.15814	6.8066	232.85	1.4249e-52	2.17166e-50
ENSMUSG00000079018	Ly6c1	40.1513	34.6482	42.5361	163.404	187.5	-2.14662	2.74575	123.991	8.46202e-29	7.43463e-27
ENSMUSG00000038141	Tmem181a	491.417	525.697	508.697	2201.15	2239.05	-2.12944	6.40157	968.083	1.55585e-212	8.01315e-210
ENSMUSG00000091089	A930018M24Rik	13.9657	11.9477	16.4936	60.5557	63.3118	-2.10189	1.3035	57.42	3.52002e-14	1.3412e-12
ENSMUSG00000021624	Cd180	19.2028	31.0639	20.834	111.499	82.7924	-2.07132	1.95366	60.9777	5.77255e-15	2.3557e-13
ENSMUSG00000015947	Fcgr1	28.8042	16.7267	19.0978	97.0814	85.2275	-2.0578	1.85818	63.8188	1.36404e-15	6.02758e-14
ENSMUSG00000070713	Gm10282	264.475	199.526	252.612	1261.1	697.648	-2.0443	5.01406	113.051	2.10269e-26	1.66168e-24
ENSMUSG00000061462	Obscn	53.2441	63.3226	52.085	199.93	261.77	-2.04142	3.16004	122.693	1.62754e-28	1.41331e-26
ENSMUSG00000027313	Chac1	27.9313	27.4796	42.5361	119.189	153.409	-2.03996	2.4164	72.6099	1.57983e-17	7.86544e-16
ENSMUSG00000029826	Zc3hav1	49.7527	46.5959	64.2381	260.486	171.672	-2.01502	3.09376	85.3577	2.48989e-20	1.43587e-18
ENSMUSG00000093507	Gm20627	13.0928	14.3372	21.7021	35.5645	102.273	-1.9951	1.29545	20.9551	4.70183e-06	6.58785e-05
ENSMUSG00000002325	Irf9	264.475	261.654	291.676	1257.25	894.889	-1.99493	5.22705	238.64	7.78577e-54	1.25041e-51
ENSMUSG00000036242	3632451O06Rik	130.055	121.866	123.268	451.765	549.108	-1.99384	4.28154	244.624	3.85958e-55	6.40519e-53
ENSMUSG00000020014	Gm872	82.0482	75.2703	84.204	329.692	312.907	-1.99157	3.65521	216.869	4.35775e-49	6.1988e-47
ENSMUSG00000047735	Samd9l	48.8798	52.5697	68.5786	258.563	191.153	-1.98784	3.15684	101.077	8.84948e-24	6.3242e-22
ENSMUSG00000091405	Hist2h4	35.787	40.6221	42.5361	83.6246	238.637	-1.98235	2.41927	30.2996	3.70208e-08	7.5642e-07
ENSMUSG00000026896	Ifih1	61.9726	71.686	69.4466	306.623	221.591	-1.97557	3.39054	120.014	6.28092e-28	5.36067e-26
ENSMUSG00000027078	Ube2l6	61.9726	81.2441	68.5786	366.218	168.02	-1.957	3.25248	51.6641	6.58548e-13	2.23547e-11
ENSMUSG00000087574	C030037D09Rik	33.1684	33.4535	46.0084	133.607	160.715	-1.95208	2.54856	83.3408	6.90581e-20	3.90701e-18
ENSMUSG00000091981	Gm8038	9.60139	7.1686	16.4936	43.2541	43.8313	-1.94719	0.884611	34.6617	3.92266e-09	9.05546e-08
ENSMUSG00000085956	4930481B07Rik	13.9657	14.3372	14.7574	49.9825	62.0943	-1.94628	1.20107	45.3969	1.60889e-11	4.77741e-10
ENSMUSG00000024079	Eif2ak2	122.199	105.139	125.872	591.139	298.296	-1.93725	3.93969	74.1505	7.23828e-18	3.6524e-16
ENSMUSG00000022504	Ciita	21.8213	13.1424	14.7574	56.7109	73.0521	-1.93036	1.40468	43.9167	3.42657e-11	9.84217e-10
ENSMUSG00000055323	Gm9967	20.9485	22.7006	9.54891	74.0125	63.3118	-1.92189	1.54632	40.7305	1.74741e-10	4.57082e-09
ENSMUSG00000039304	Tnfsf10	39.2784	35.843	43.4041	164.366	133.929	-1.91213	2.59389	87.0801	1.04214e-20	6.24979e-19
ENSMUSG00000018899	Irf1	90.7768	121.866	91.1487	360.451	361.608	-1.88378	3.89392	187.485	1.1252e-42	1.40049e-40
ENSMUSG00000068874	Selenbp1	188.536	156.514	200.527	202.814	1150.57	-1.8828	4.40481	21.8849	2.89507e-06	4.2663e-05
ENSMUSG00000090799	Klhl33	22.6942	19.1163	16.4936	68.2453	74.2697	-1.86379	1.56235	51.517	7.09801e-13	2.39855e-11
ENSMUSG00000073647	Gm10557	72.4468	95.5813	86.8083	252.796	361.608	-1.84482	3.59092	101.889	5.87336e-24	4.21753e-22
ENSMUSG00000053441	Adamts19	110.852	191.163	232.646	314.313	984.986	-1.8299	4.49741	25.9281	3.54378e-07	6.2565e-06
ENSMUSG00000030188	Magohb	64.5912	63.3226	54.6892	218.193	211.851	-1.8257	3.13206	128.593	8.32609e-30	7.49147e-28
ENSMUSG00000026628	Atf3	47.1341	64.5174	56.4254	185.512	206.981	-1.81895	3	105.965	7.50536e-25	5.60501e-23
ENSMUSG00000024737	Slc15a3	24.4399	26.2849	24.3063	88.4306	87.6625	-1.81853	1.87504	61.9142	3.58753e-15	1.50515e-13
ENSMUSG00000057143	Trim12c	71.574	64.5174	73.7871	282.593	209.416	-1.81474	3.33538	105.371	1.01277e-24	7.48845e-23
ENSMUSG00000042010	Acacb	71.574	60.9331	68.5786	248.951	224.027	-1.81315	3.27268	131.412	2.01239e-30	1.87857e-28
ENSMUSG00000083798	Gm14584	21.8213	28.6744	33.8552	92.2754	105.926	-1.81101	2.03612	56.2882	6.25901e-14	2.33711e-12
ENSMUSG00000041515	Irf8	48.8798	46.5959	52.085	147.064	199.676	-1.80295	2.82053	79.5241	4.76379e-19	2.6063e-17
ENSMUSG00000090272	Mndal	6.98283	16.7267	23.4382	63.4393	52.354	-1.79436	1.36548	27.3451	1.70198e-07	3.16967e-06
ENSMUSG00000056501	Cebpb	24.4399	28.6744	28.6467	66.3229	129.059	-1.78881	1.91431	32.669	1.09267e-08	2.40002e-07
ENSMUSG00000026380	Tfcp2l1	10.4742	13.1424	16.4936	58.6333	32.8735	-1.78484	1.00936	25.8414	3.70653e-07	6.49774e-06
ENSMUSG00000040552	C3ar1	41.897	40.6221	69.4466	173.978	153.409	-1.77892	2.8347	63.54	1.5714e-15	6.83479e-14
ENSMUSG00000060989	Gm11847	488.798	525.697	523.454	1726.32	1778.82	-1.77588	6.15945	668.579	2.03512e-147	7.99909e-145
ENSMUSG00000023795	Pisd-ps2	226.942	158.904	164.068	601.712	590.505	-1.77267	4.6942	202.369	6.35266e-46	8.54805e-44
ENSMUSG00000035929	H2-Q4	439.918	471.933	452.271	1536	1549.92	-1.76685	5.97824	646.473	1.30636e-142	5.00303e-140
ENSMUSG00000042073	Abhd14b	907.768	908.022	821.206	2864.38	3069.41	-1.75698	6.92915	600.77	1.13836e-132	3.95407e-130
ENSMUSG00000054404	Slfn5	56.7355	71.686	62.502	257.602	159.497	-1.75427	3.10345	63.3944	1.69195e-15	7.3249e-14
ENSMUSG00000046805	Mpeg1	268.839	271.212	301.225	990.038	899.759	-1.75328	5.27578	409.395	4.96446e-91	1.32409e-88
ENSMUSG00000068009	Bpifb6	45.3884	31.0639	67.7105	119.189	189.936	-1.72837	2.73203	36.8845	1.2534e-09	2.98292e-08
ENSMUSG00000085687	Gm16153	65.464	56.154	61.6339	215.309	176.543	-1.67988	3.05103	91.1514	1.33088e-21	8.49489e-20
ENSMUSG00000046688	Tifa	49.7527	51.3749	85.9402	168.21	203.328	-1.67582	3.04105	57.7984	2.90401e-14	1.11216e-12
ENSMUSG00000031596	Slc7a2	343.031	332.145	338.552	1059.24	1066.56	-1.65257	5.47485	503.914	1.33762e-111	3.99573e-109
ENSMUSG00000029925	Tbxas1	16.5842	19.1163	17.3617	53.8273	57.2242	-1.65153	1.28578	37.2034	1.0643e-09	2.56393e-08
ENSMUSG00000016763	Scube1	69.8283	94.3865	52.9531	312.391	129.059	-1.64731	3.13267	26.7615	2.30178e-07	4.1875e-06
ENSMUSG00000051506	Wdfy4	17.4571	17.9215	10.417	49.0213	45.0488	-1.64224	1.07048	29.6405	5.20073e-08	1.04406e-06
ENSMUSG00000000184	Ccnd2	155.368	155.32	175.353	482.523	529.628	-1.63715	4.41054	216.598	4.99303e-49	7.03546e-47
ENSMUSG00000045875	Adra1a	11.3471	15.532	15.6255	39.4093	48.7014	-1.62952	0.96999	28.4502	9.61389e-08	1.86243e-06
ENSMUSG00000037627	Rgs22	192.028	218.642	182.297	627.665	584.417	-1.62883	4.67922	244.602	3.90289e-55	6.40589e-53
ENSMUSG00000038507	Parp12	161.478	164.878	161.463	576.721	409.092	-1.62443	4.33581	119.247	9.24588e-28	7.80206e-26
ENSMUSG00000076617	Ighm	20.0756	21.5058	32.9872	79.7798	74.2697	-1.6209	1.75532	38.6153	5.1614e-10	1.28091e-08
ENSMUSG00000020143	Dock2	36.6598	40.6221	43.4041	140.335	104.708	-1.61536	2.41307	52.7496	3.789e-13	1.31917e-11
ENSMUSG00000029814	Igf2bp3	8.72854	26.2849	15.6255	40.3705	52.354	-1.60867	1.09666	20.181	7.04509e-06	9.46272e-05
ENSMUSG00000032715	Trib3	86.4125	62.1278	77.2594	182.628	288.556	-1.60407	3.25317	55.3567	1.00526e-13	3.70728e-12
ENSMUSG00000041782	Lad1	59.354	124.256	42.5361	221.076	137.582	-1.59488	3.0493	27.1948	1.83954e-07	3.40463e-06
ENSMUSG00000030966	Trim21	64.5912	54.9592	60.7658	203.775	158.28	-1.59042	2.97048	74.2941	6.73048e-18	3.40768e-16
ENSMUSG00000092375	A730060N03Rik	29.677	37.0378	30.3829	92.2754	99.8379	-1.57944	2.07036	50.2365	1.36288e-12	4.49361e-11
ENSMUSG00000054435	Gimap4	31.4227	14.3372	19.9659	84.5858	46.2663	-1.57897	1.57118	20.6599	5.4854e-06	7.56509e-05
ENSMUSG00000024371	C2	15.7114	7.1686	10.417	36.5257	31.6559	-1.57627	0.660477	21.8419	2.96061e-06	4.33526e-05
ENSMUSG00000033220	Rac2	25.3128	32.2587	55.5573	99.0038	104.708	-1.57405	2.22817	31.6811	1.81679e-08	3.8988e-07
ENSMUSG00000006638	Abhd1	29.677	22.7006	34.7233	79.7798	94.9678	-1.55771	1.93756	41.5561	1.14537e-10	3.04941e-09
ENSMUSG00000000031	H19	226.942	232.979	260.425	1002.53	390.829	-1.55479	4.66722	38.6103	5.17449e-10	1.28091e-08
ENSMUSG00000022575	Gsdmd	15.7114	19.1163	18.2297	51.9049	51.1365	-1.548	1.2214	31.9107	1.61427e-08	3.48674e-07
ENSMUSG00000026414	Tnnt2	17.4571	10.7529	5.2085	39.4093	23.1332	-1.54253	0.617536	13.6356	0.00022194	0.00197081
ENSMUSG00000096006	Gm21596	68.9554	66.9069	57.2935	242.223	121.754	-1.54055	2.92478	34.2361	4.88161e-09	1.12e-07
ENSMUSG00000048230	Fbxo43	12.2199	15.532	6.94466	31.7197	34.091	-1.53854	0.618615	20.31	6.5856e-06	8.90965e-05
ENSMUSG00000028753	Vwa5b1	75.0654	58.5435	53.8211	186.473	169.237	-1.50673	2.96874	68.7834	1.09896e-16	5.16167e-15
ENSMUSG00000055560	Zfp459	21.8213	11.9477	19.0978	49.0213	53.5716	-1.49611	1.22453	27.4041	1.65083e-07	3.08983e-06
ENSMUSG00000025647	Shisa5	187.664	158.904	184.902	600.751	382.306	-1.49106	4.3373	74.8588	5.05608e-18	2.56863e-16
ENSMUSG00000000682	Cd52	18.3299	20.311	24.3063	72.0901	45.0488	-1.49051	1.43522	24.69	6.7334e-07	1.11497e-05
ENSMUSG00000046794	Ppp1r3b	13.9657	3.5843	15.6255	39.4093	30.4384	-1.4877	0.762291	17.2363	3.30071e-05	0.000380996
ENSMUSG00000003283	Hck	13.9657	11.9477	18.2297	39.4093	45.0488	-1.48469	0.962763	24.2162	8.6104e-07	1.39032e-05
ENSMUSG00000079293	Clec7a	18.3299	20.311	23.4382	76.8962	32.8735	-1.47891	1.37767	16.8705	4.00189e-05	0.000450772
ENSMUSG00000010358	Ifi35	53.2441	51.3749	65.1062	160.521	155.845	-1.47482	2.81105	66.2015	4.07098e-16	1.85946e-14
ENSMUSG00000074652	Myh7b	56.7355	64.5174	61.6339	159.56	176.543	-1.46433	2.89686	71.9834	2.17017e-17	1.0733e-15
ENSMUSG00000090399	Nav1	37.5327	46.5959	32.1191	113.422	96.1853	-1.45942	2.24422	41.5681	1.13833e-10	3.03609e-09
ENSMUSG00000097532	Gm4349	13.0928	16.7267	12.1532	35.5645	40.1787	-1.44713	0.833087	21.6798	3.22166e-06	4.66719e-05
ENSMUSG00000028188	Spata1	309.863	320.197	295.148	842.013	832.794	-1.4464	5.20449	331.919	3.67207e-74	8.0656e-72
ENSMUSG00000022899	Slc15a2	929.589	703.717	307.301	1818.59	2017.46	-1.44564	6.54424	41.798	1.01205e-10	2.7187e-09
ENSMUSG00000092368	A930015D03Rik	59.354	66.9069	70.3147	188.396	164.367	-1.43539	2.98479	70.0997	5.6382e-17	2.72531e-15
ENSMUSG00000031661	Nkd1	350.014	419.363	449.667	734.358	1452.52	-1.41607	5.35434	49.6038	1.88149e-12	6.10912e-11
ENSMUSG00000097723	Gm26848	50.6255	71.686	52.085	159.56	138.799	-1.39083	2.77138	49.0414	2.50623e-12	8.01563e-11
ENSMUSG00000027580	Helz2	82.0482	83.6336	92.8849	250.874	197.241	-1.38328	3.34683	70.5029	4.596e-17	2.23602e-15
ENSMUSG00000000409	Lck	16.5842	10.7529	16.4936	42.2929	35.3085	-1.38225	0.90101	20.1831	7.03732e-06	9.46079e-05
ENSMUSG00000020399	Havcr2	13.0928	16.7267	12.1532	44.2153	26.7858	-1.38184	0.800145	16.4261	5.05833e-05	0.000554301
ENSMUSG00000079357	Gm11100	9.60139	14.3372	19.9659	30.7585	46.2663	-1.36997	0.86798	15.4279	8.57131e-05	0.000882296
ENSMUSG00000026395	Ptprc	37.5327	35.843	46.8765	106.693	101.055	-1.36403	2.25931	40.513	1.95313e-10	5.08222e-09
ENSMUSG00000094800	Gm9780	54.1169	15.532	17.3617	59.5945	48.7014	-1.362	1.45894	12.4701	0.000413514	0.00331376
ENSMUSG00000079419	Ms4a6c	18.3299	8.36336	26.9106	52.8661	43.8313	-1.35157	1.24889	16.2021	5.6931e-05	0.000615728
ENSMUSG00000040690	Col16a1	94.2682	81.2441	111.983	269.137	221.591	-1.35014	3.48633	68.8063	1.08625e-16	5.11805e-15
ENSMUSG00000044583	Tlr7	14.8385	17.9215	19.0978	44.2153	43.8313	-1.34863	1.07667	22.2052	2.45004e-06	3.63708e-05
ENSMUSG00000080058	Gm11175	12.2199	88.4127	16.4936	49.9825	42.6137	-1.34392	1.23926	9.06414	0.00260671	0.0154868
ENSMUSG00000074715	Ccl28	25.3128	7.1686	11.2851	36.5257	26.7858	-1.3433	0.719976	10.9401	0.000941026	0.00666754
ENSMUSG00000068011	2510049J12Rik	62.8455	54.9592	65.9743	162.443	149.757	-1.34238	2.84274	58.1194	2.46681e-14	9.47154e-13
ENSMUSG00000079502	1700101E01Rik	9.60139	21.5058	13.8893	36.5257	35.3085	-1.34146	0.824132	16.1585	5.82568e-05	0.000628702
ENSMUSG00000052160	Pld4	67.2097	70.4912	78.9956	204.736	158.28	-1.33522	3.06627	54.7611	1.36105e-13	4.91032e-12
ENSMUSG00000059089	Fcgr4	6.10997	15.532	13.8893	36.5257	21.9156	-1.33043	0.569159	11.8507	0.000576402	0.00440591
ENSMUSG00000024640	Psat1	524.585	512.555	633.701	1218.8	1576.71	-1.3302	5.94999	133.897	5.755e-31	5.47495e-29
ENSMUSG00000027375	Mal	5.23712	8.36336	23.4382	19.224	28.0033	-1.3282	0.321765	8.00555	0.00466343	0.0248761
ENSMUSG00000027380	Acoxl	20.9485	21.5058	23.4382	68.2453	40.1787	-1.31734	1.39392	18.8185	1.43768e-05	0.000181823
ENSMUSG00000000579	Dynlt1c	501.018	590.215	498.28	1207.27	1391.64	-1.31281	5.90914	211.315	7.0941e-48	9.90256e-46
ENSMUSG00000024164	C3	65.464	57.3488	89.4125	74.0125	287.338	-1.31277	2.84714	10.5289	0.0011752	0.00806283
ENSMUSG00000048865	Arhgap30	12.2199	26.2849	20.834	45.1765	52.354	-1.31221	1.23013	18.2373	1.95025e-05	0.000237207
ENSMUSG00000024053	Emilin2	11.3471	17.9215	18.2297	49.0213	28.0033	-1.31194	0.934757	14.325	0.000153812	0.00144577
ENSMUSG00000056144	Trim34a	21.8213	34.6482	37.3276	100.926	47.4839	-1.30173	1.84984	14.8799	0.000114575	0.0011266
ENSMUSG00000028459	Cd72	39.2784	60.9331	58.1616	125.917	133.929	-1.29857	2.60596	37.7229	8.15402e-10	1.99001e-08
ENSMUSG00000097662	Gm2093	16.5842	29.8692	18.2297	49.0213	51.1365	-1.28995	1.29163	19.2515	1.14581e-05	0.000148
ENSMUSG00000049625	Tifab	22.6942	29.8692	34.7233	83.6246	57.2242	-1.28811	1.75905	21.8164	3.00024e-06	4.38899e-05
ENSMUSG00000060427	Zfp868	252.255	248.511	280.391	643.044	630.683	-1.28803	4.87075	190.376	2.63187e-43	3.3598e-41
ENSMUSG00000074634	Gm7120	76.8111	47.7906	50.3488	161.482	115.666	-1.28737	2.73319	28.7344	8.30168e-08	1.63797e-06
ENSMUSG00000033777	Tlr13	10.4742	14.3372	19.0978	37.4869	34.091	-1.28649	0.824994	16.0668	6.11474e-05	0.000654693
ENSMUSG00000036887	C1qa	169.334	170.852	243.931	433.502	462.663	-1.28026	4.43345	86.0247	1.77705e-20	1.05326e-18
ENSMUSG00000032739	Pram1	20.0756	17.9215	16.4936	34.6033	54.7891	-1.27301	1.10235	16.5688	4.69162e-05	0.000517916
ENSMUSG00000024339	Tap2	89.9039	137.398	131.949	279.71	316.559	-1.26948	3.82967	63.2121	1.85606e-15	7.96611e-14
ENSMUSG00000060519	Tor3a	54.1169	40.6221	72.919	153.792	113.231	-1.26859	2.67539	27.6625	1.44433e-07	2.7238e-06
ENSMUSG00000027995	Tlr2	23.567	27.4796	32.1191	66.3229	66.9644	-1.26152	1.6768	26.1006	3.24079e-07	5.74874e-06
ENSMUSG00000098041	Gm26981	52.3712	54.9592	38.1957	91.3142	141.234	-1.25901	2.44171	25.6018	4.19637e-07	7.24042e-06
ENSMUSG00000073079	Srp54a	1078.85	1031.08	1194.48	2555.84	2709.02	-1.2575	6.93793	289.408	6.69088e-65	1.265e-62
ENSMUSG00000035105	Egln3	57.6083	41.8168	76.3913	204.736	69.3995	-1.25443	2.6468	11.4743	0.000705644	0.00521241
ENSMUSG00000001985	Grik3	344.777	345.287	335.948	750.699	880.278	-1.25102	5.2344	195.879	1.65684e-44	2.18996e-42
ENSMUSG00000022148	Fyb	27.9313	44.2063	57.2935	95.159	115.666	-1.24669	2.34595	22.0685	2.63086e-06	3.89055e-05
ENSMUSG00000040428	Plekha4	104.742	91.997	105.038	272.02	204.546	-1.24617	3.48828	58.4106	2.12743e-14	8.23194e-13
ENSMUSG00000035200	Chrnb4	188.536	280.77	136.289	594.023	287.338	-1.24535	4.34541	18.7219	1.51232e-05	0.000190295
ENSMUSG00000023224	Serping1	60.2269	71.686	84.204	181.667	158.28	-1.24239	3.00484	46.8503	7.66196e-12	2.34988e-10
ENSMUSG00000041429	Nthl1	9.60139	10.7529	23.4382	29.7973	32.8735	-1.24052	0.707029	10.8469	0.000989596	0.00695885
ENSMUSG00000078349	AW011738	43.6427	59.7383	46.0084	142.258	88.8801	-1.23951	2.47165	25.0255	5.65771e-07	9.57713e-06
ENSMUSG00000046721	Rpl14-ps1	22.6942	0	8.68083	24.9912	18.263	-1.23896	0.31299	5.59623	0.0179992	0.0713472
ENSMUSG00000026656	Fcgr2b	20.0756	20.311	28.6467	63.4393	45.0488	-1.23649	1.41762	18.404	1.78683e-05	0.000219655
ENSMUSG00000079110	Capn3	14.8385	15.532	11.2851	26.9137	38.9611	-1.23395	0.710071	13.7056	0.000213817	0.0019115
ENSMUSG00000045827	Serpinb9	48.0069	45.4011	52.085	115.344	113.231	-1.23032	2.44367	40.1479	2.35443e-10	6.04222e-09
ENSMUSG00000020793	Galr2	14.8385	20.311	22.5702	46.1377	43.8313	-1.23023	1.15262	18.3481	1.83999e-05	0.000225079
ENSMUSG00000004266	Ptpn6	36.6598	35.843	42.5361	97.0814	82.7924	-1.22889	2.11381	30.8592	2.77451e-08	5.77964e-07
ENSMUSG00000024397	Aif1	26.1856	23.8953	32.9872	73.0513	57.2242	-1.22859	1.66818	22.4563	2.14974e-06	3.22698e-05
ENSMUSG00000007594	Hapln4	29.677	29.8692	23.4382	63.4393	65.7469	-1.22857	1.64609	24.7251	6.61183e-07	1.09727e-05
ENSMUSG00000038393	Txnip	398.021	371.572	479.182	980.426	924.109	-1.22827	5.52509	171.842	2.93057e-39	3.2423e-37
ENSMUSG00000041143	Tmco4	16.5842	17.9215	12.1532	35.5645	36.5261	-1.22479	0.852734	15.8064	7.01642e-05	0.000738009
ENSMUSG00000040613	Apobec1	40.1513	33.4535	46.8765	99.965	88.8801	-1.22095	2.18235	30.3113	3.6797e-08	7.52876e-07
ENSMUSG00000079108	Srp54b	2382.02	2293.95	2327.33	5340.44	5528.83	-1.21969	7.99561	322.246	4.69547e-72	9.87768e-70
ENSMUSG00000051984	Sec31b	34.0413	28.6744	47.7446	84.5858	88.8801	-1.21895	2.06183	25.313	4.87404e-07	8.34847e-06
ENSMUSG00000028736	Pax7	23.567	54.9592	32.1191	26.9137	148.539	-1.21707	1.89139	5.1836	0.022801	0.0855883
ENSMUSG00000038943	Prc1	90.7768	100.36	80.7317	221.076	196.023	-1.2168	3.30595	59.3954	1.28973e-14	5.15063e-13
ENSMUSG00000034947	Tmem106a	34.9141	29.8692	42.5361	96.1202	70.6171	-1.21553	2.01822	24.2694	8.37596e-07	1.3554e-05
ENSMUSG00000006585	Cdt1	36.6598	50.1802	41.668	93.2366	103.491	-1.2107	2.23785	30.8188	2.83281e-08	5.89138e-07
ENSMUSG00000018654	Ikzf1	19.2028	27.4796	19.9659	49.0213	52.354	-1.21045	1.31904	19.7782	8.69711e-06	0.00011516
ENSMUSG00000045932	Ifit2	150.131	164.878	163.2	429.657	290.991	-1.20895	4.05566	55.1169	1.13569e-13	4.13722e-12
ENSMUSG00000040728	Esrp1	18.3299	20.311	29.5148	41.3317	65.7469	-1.20765	1.37618	14.7855	0.000120457	0.00117438
ENSMUSG00000046410	Kcnk6	18.3299	5.97383	12.1532	30.7585	28.0033	-1.20485	0.609951	11.1575	0.000836922	0.00604169
ENSMUSG00000036896	C1qc	187.664	205.5	280.391	512.321	462.663	-1.20276	4.58713	75.9413	2.9223e-18	1.51029e-16
ENSMUSG00000024987	Cyp26a1	61.9726	64.5174	42.5361	91.3142	174.108	-1.20114	2.5742	17.4709	2.91747e-05	0.000341232
ENSMUSG00000005667	Mthfd2	121.327	130.23	118.059	247.029	320.212	-1.20024	3.7362	66.0959	4.29513e-16	1.95586e-14
ENSMUSG00000073455	9030025P20Rik	257.492	272.407	232.646	619.014	540.586	-1.20003	4.77563	130.545	3.11416e-30	2.88901e-28
ENSMUSG00000031297	Slc7a3	50.6255	41.8168	75.5232	103.81	147.322	-1.19716	2.60992	21.8442	2.95713e-06	4.33442e-05
ENSMUSG00000043541	Casc1	56.7355	35.843	50.3488	86.5082	135.146	-1.18975	2.40153	21.6109	3.33942e-06	4.82076e-05
ENSMUSG00000050663	Trhde	178.062	151.735	178.825	371.985	406.657	-1.18841	4.19975	99.5381	1.92423e-23	1.34931e-21
ENSMUSG00000096054	Syne1	49.7527	76.465	48.6126	125.917	124.189	-1.18699	2.62241	30.1507	3.99735e-08	8.12304e-07
ENSMUSG00000026170	Cyp27a1	14.8385	7.1686	15.6255	38.4481	19.4806	-1.18695	0.609762	9.52831	0.00202326	0.0126177
ENSMUSG00000031490	Eif4ebp1	39.2784	19.1163	26.9106	45.1765	87.6625	-1.18652	1.68048	11.996	0.00053316	0.0041373
ENSMUSG00000022372	Sla	13.9657	11.9477	25.1744	37.4869	37.7436	-1.18377	0.954438	12.5227	0.000402044	0.0032424
ENSMUSG00000043460	Elfn2	452.138	540.034	396.714	1025.6	1012.99	-1.18377	5.65798	148.016	4.70502e-34	4.65392e-32
ENSMUSG00000024679	Ms4a6d	10.4742	9.55813	19.0978	34.6033	24.3507	-1.18332	0.629581	10.7149	0.00106273	0.0074069
ENSMUSG00000037820	Tgm2	90.7768	132.619	94.621	229.727	226.462	-1.18242	3.48151	51.8577	5.96725e-13	2.04419e-11
ENSMUSG00000066170	E230001N04Rik	20.0756	10.7529	14.7574	17.3016	58.4417	-1.18208	0.744955	6.17758	0.0129379	0.0551172
ENSMUSG00000093483	AA465934	91.6496	83.6336	68.5786	202.814	163.15	-1.18001	3.13731	43.2843	4.73375e-11	1.34417e-09
ENSMUSG00000052142	Rasal3	19.2028	21.5058	17.3617	42.2929	45.0488	-1.17991	1.12666	17.6722	2.62437e-05	0.000309129
ENSMUSG00000004707	Ly9	9.60139	14.3372	12.1532	24.9912	29.2208	-1.17902	0.485931	11.9632	0.000542628	0.00419715
ENSMUSG00000053007	Creb5	17.4571	38.2325	15.6255	44.2153	45.0488	-1.17677	1.21041	12.3856	0.000432654	0.00344297
ENSMUSG00000083529	Gm15035	9.60139	5.97383	14.7574	22.1076	25.5682	-1.17135	0.319878	9.85999	0.00168912	0.0108371
ENSMUSG00000099032	Tcf24	21.8213	39.4273	15.6255	49.0213	51.1365	-1.16984	1.36229	12.9101	0.000326811	0.00273306
ENSMUSG00000040170	Fmo2	15.7114	11.9477	20.834	34.6033	40.1787	-1.16709	0.914503	14.2364	0.000161222	0.00150501
ENSMUSG00000029695	Aass	16.5842	7.1686	14.7574	24.03	36.5261	-1.16393	0.621933	10.5472	0.00116363	0.00798714
ENSMUSG00000004231	Pax2	20.0756	25.0901	23.4382	53.8273	47.4839	-1.16248	1.34542	19.1423	1.21329e-05	0.000155818
ENSMUSG00000028635	Edn2	109.98	155.32	46.0084	372.946	107.143	-1.16159	3.50354	6.62588	0.0100507	0.0452843
ENSMUSG00000057596	Trim30d	6.98283	9.55813	14.7574	24.03	23.1332	-1.16003	0.321956	9.77515	0.00176887	0.0112568
ENSMUSG00000023452	Pisd	631.946	491.049	553.837	1421.62	1056.82	-1.15913	5.83917	87.0726	1.0461e-20	6.24979e-19
ENSMUSG00000020758	Itgb4	11.3471	11.9477	32.1191	24.03	46.2663	-1.15759	0.879029	6.8943	0.0086471	0.0402775
ENSMUSG00000018983	E2f2	29.677	22.7006	20.834	54.7885	54.7891	-1.15707	1.44721	19.2474	1.14825e-05	0.00014801
ENSMUSG00000085246	Gm15893	21.8213	34.6482	13.8893	51.9049	42.6137	-1.15407	1.2863	12.0125	0.000528461	0.00410885
ENSMUSG00000031568	Rwdd4a	664.242	624.863	657.139	1457.18	1423.3	-1.14986	6.10289	294.462	5.30088e-66	1.02823e-63
ENSMUSG00000032661	Oas3	18.3299	19.1163	18.2297	47.0989	34.091	-1.14601	1.06	14.8744	0.000114914	0.0011277
ENSMUSG00000039187	Fanci	18.3299	14.3372	26.9106	49.0213	40.1787	-1.14437	1.17973	14.275	0.000157952	0.00147911
ENSMUSG00000030830	Itgal	22.6942	19.1163	22.5702	45.1765	51.1365	-1.14343	1.2688	18.0328	2.17133e-05	0.000260281
ENSMUSG00000025877	Hk3	11.3471	17.9215	16.4936	33.6421	32.8735	-1.14182	0.780219	13.1324	0.000290238	0.00246587
ENSMUSG00000029718	Pcolce	235.67	328.561	137.157	757.427	267.858	-1.14154	4.57088	9.89809	0.00165451	0.01067
ENSMUSG00000052551	Adarb2	267.093	225.811	240.459	528.661	553.979	-1.14019	4.69424	128.599	8.30065e-30	7.49147e-28
ENSMUSG00000042770	Hebp1	24.4399	29.8692	32.9872	70.1677	57.2242	-1.14012	1.67198	20.0265	7.63762e-06	0.000101944
ENSMUSG00000037995	Igsf9	1681.99	1770.64	1725.75	3707.36	3887.59	-1.13898	7.5099	283.385	1.37425e-63	2.50315e-61
ENSMUSG00000084033	Gm7645	16.5842	16.7267	23.4382	39.4093	45.0488	-1.13428	1.09344	15.1116	0.000101337	0.00101378
ENSMUSG00000026177	Slc11a1	36.6598	26.2849	38.1957	75.9349	74.2697	-1.13282	1.89304	23.3524	1.34873e-06	2.09403e-05
ENSMUSG00000041431	Ccnb1	16.5842	11.9477	14.7574	33.6421	30.4384	-1.13122	0.736327	12.9504	0.000319857	0.00268997
ENSMUSG00000026946	Nmi	25.3128	31.0639	44.2722	92.2754	53.5716	-1.12694	1.87521	13.6001	0.000226168	0.00200121
ENSMUSG00000097904	Gm26711	18.3299	37.0378	14.7574	47.0989	38.9611	-1.12594	1.184	10.8213	0.0010034	0.00704263
ENSMUSG00000015950	Ncf1	41.897	46.5959	52.085	120.15	82.7924	-1.12535	2.33228	23.113	1.52755e-06	2.33765e-05
ENSMUSG00000075256	Cerkl	946.173	1014.36	733.53	2103.11	1956.58	-1.12521	6.66641	126.879	1.975e-29	1.74548e-27
ENSMUSG00000043279	Trim56	158.859	188.773	160.595	369.102	362.826	-1.12239	4.14393	87.0592	1.05322e-20	6.26729e-19
ENSMUSG00000025959	Klf7	604.015	659.511	646.722	1329.34	1435.47	-1.12004	6.05382	237.211	1.59561e-53	2.53532e-51
ENSMUSG00000031101	Sash3	14.8385	9.55813	13.0212	32.6809	21.9156	-1.11976	0.545982	10.4168	0.00124872	0.00848539
ENSMUSG00000020914	Top2a	71.574	70.4912	62.502	180.706	105.926	-1.11921	2.82464	22.9862	1.63165e-06	2.48931e-05
ENSMUSG00000048583	Igf2	961.012	830.363	786.483	2173.28	1518.27	-1.11256	6.38103	73.4	1.05868e-17	5.32404e-16
ENSMUSG00000031639	Tlr3	64.5912	71.686	62.502	171.094	109.578	-1.11187	2.79843	25.9132	3.57119e-07	6.29001e-06
ENSMUSG00000043091	Tuba1c	25.3128	32.2587	50.3488	81.7022	65.7469	-1.11133	1.91968	14.7991	0.00011959	0.00116745
ENSMUSG00000057137	Tmem140	31.4227	33.4535	40.7999	45.1765	114.448	-1.1082	1.83583	9.35718	0.00222114	0.0136354
ENSMUSG00000018169	Mfng	106.488	106.334	101.566	210.503	242.29	-1.10768	3.45644	58.8394	1.71079e-14	6.68908e-13
ENSMUSG00000090290	Gm17296	195.519	195.942	164.936	394.093	401.787	-1.10652	4.26892	90.4839	1.86485e-21	1.17525e-19
ENSMUSG00000079505	Gm11131	11.3471	15.532	11.2851	23.0688	31.6559	-1.10646	0.517412	10.3844	0.00127081	0.008612
ENSMUSG00000053175	Bcl3	15.7114	34.6482	15.6255	65.3617	18.263	-1.10549	1.16515	5.1414	0.0233618	0.0870373
ENSMUSG00000030235	Slco1c1	102.124	99.1656	100.698	249.912	177.76	-1.10269	3.39416	41.0276	1.50092e-10	3.93986e-09
ENSMUSG00000000078	Klf6	447.774	437.284	393.242	865.082	961.853	-1.10037	5.46169	169.961	7.54631e-39	8.28763e-37
ENSMUSG00000031351	Zfp185	4.36427	13.1424	21.7021	22.1076	35.3085	-1.10008	0.635476	6.05649	0.0138553	0.0582609
ENSMUSG00000052397	Ezr	256.619	205.5	242.195	561.342	444.4	-1.09776	4.61582	76.0305	2.79317e-18	1.4587e-16
ENSMUSG00000031805	Jak3	90.7768	113.503	92.0168	229.727	186.283	-1.09344	3.35554	43.8353	3.572e-11	1.02402e-09
ENSMUSG00000078945	Naip2	8.72854	15.532	14.7574	26.9137	28.0033	-1.09309	0.542742	10.2806	0.00134433	0.00902829
ENSMUSG00000041731	Pgm5	17.4571	13.1424	15.6255	31.7197	35.3085	-1.09228	0.800145	12.493	0.000408487	0.00328196
ENSMUSG00000030623	1700019G06Rik	12.2199	15.532	9.54891	31.7197	19.4806	-1.09172	0.479496	9.08627	0.00257536	0.0153392
ENSMUSG00000021583	Erap1	206.866	228.2	236.987	520.01	428.572	-1.08963	4.53442	85.9929	1.8058e-20	1.06606e-18
ENSMUSG00000071637	Cebpd	82.9211	161.293	80.7317	215.309	171.672	-1.08881	3.31447	23.8021	1.06764e-06	1.68387e-05
ENSMUSG00000053113	Socs3	41.897	70.4912	55.5573	141.297	92.5327	-1.08791	2.54646	18.5426	1.66147e-05	0.000205769
ENSMUSG00000041736	Tspo	20.0756	17.9215	32.1191	65.3617	34.091	-1.08757	1.36922	9.82334	0.00172312	0.0110198
ENSMUSG00000027843	Ptpn22	13.0928	17.9215	19.0978	37.4869	32.8735	-1.08631	0.882273	12.497	0.000407613	0.0032767
ENSMUSG00000097142	Gm26778	13.0928	44.2063	27.7787	77.8574	36.5261	-1.08562	1.59169	6.51372	0.0107045	0.0475841
ENSMUSG00000060224	Pyroxd2	53.2441	53.7645	72.919	124.956	131.494	-1.08522	2.6621	29.5765	5.37527e-08	1.07765e-06
ENSMUSG00000030532	Hddc3	133.547	132.619	147.574	295.089	289.773	-1.08223	3.83812	76.2465	2.50377e-18	1.31215e-16
ENSMUSG00000033826	Dnah8	26.1856	37.0378	22.5702	55.7497	63.3118	-1.0799	1.58998	16.3649	5.22426e-05	0.000570391
ENSMUSG00000044350	Lacc1	28.8042	28.6744	33.8552	72.0901	56.0066	-1.07698	1.70689	18.4522	1.74223e-05	0.000214703
ENSMUSG00000034116	Vav1	22.6942	35.843	29.5148	55.7497	66.9644	-1.07583	1.63047	16.7508	4.26251e-05	0.000477248
ENSMUSG00000040747	Cd53	36.6598	25.0901	44.2722	75.9349	75.4872	-1.07164	1.92909	18.919	1.36386e-05	0.000173662
ENSMUSG00000024300	Myo1f	40.1513	35.843	44.2722	86.5082	82.7924	-1.06865	2.08855	24.3822	7.89942e-07	1.28805e-05
ENSMUSG00000025140	Pycr1	35.787	33.4535	38.1957	57.6721	94.9678	-1.06845	1.92366	15.9955	6.34944e-05	0.000677879
ENSMUSG00000028979	Masp2	17.4571	11.9477	12.1532	22.1076	37.7436	-1.06469	0.640389	8.95992	0.00275967	0.0162405
ENSMUSG00000059003	Grin2a	27.0585	28.6744	24.3063	43.2541	69.3995	-1.06415	1.5034	13.7656	0.000207098	0.00186256
ENSMUSG00000032089	Il10ra	34.0413	33.4535	26.9106	65.3617	65.7469	-1.06408	1.73409	19.6263	9.41657e-06	0.00012359
ENSMUSG00000087373	Gm15892	13.0928	21.5058	26.9106	41.3317	45.0488	-1.06255	1.16151	11.5625	0.000672953	0.00500868
ENSMUSG00000092187	Gm20457	20.0756	4.77906	9.54891	24.9912	17.0455	-1.06222	0.278275	5.79021	0.0161156	0.0655332
ENSMUSG00000020638	Cmpk2	156.241	120.671	168.408	352.761	272.728	-1.06221	3.95884	46.3178	1.00547e-11	3.04003e-10
ENSMUSG00000045095	Magi1	1383.47	1525.72	1287.37	2529.88	3319	-1.06067	7.08917	95.5574	1.43663e-22	9.75338e-21
ENSMUSG00000042190	Cmklr1	23.567	17.9215	27.7787	56.7109	40.1787	-1.05973	1.33344	13.327	0.000261611	0.00225732
ENSMUSG00000027199	Gatm	58.4812	38.2325	65.1062	126.879	103.491	-1.05911	2.54252	22.0041	2.72072e-06	4.01946e-05
ENSMUSG00000000290	Itgb2	31.4227	43.0116	44.2722	77.8574	86.445	-1.05667	2.04728	20.6576	5.49178e-06	7.56691e-05
ENSMUSG00000031613	Hpgd	98.6324	119.477	104.17	223.96	219.156	-1.0562	3.45493	53.848	2.16614e-13	7.66669e-12
ENSMUSG00000031004	Mki67	76.8111	102.75	65.9743	195.124	135.146	-1.05594	3.05828	23.4153	1.30536e-06	2.02881e-05
ENSMUSG00000021750	Fam107a	13.9657	13.1424	33.8552	23.0688	53.5716	-1.05574	1.0158	5.48707	0.0191576	0.0747682
ENSMUSG00000053398	Phgdh	109.107	72.8807	122.4	188.396	250.812	-1.05058	3.45823	29.1682	6.63606e-08	1.32155e-06
ENSMUSG00000025017	Pik3ap1	32.2956	40.6221	30.3829	70.1677	70.6171	-1.04907	1.84052	19.9028	8.14827e-06	0.000108566
ENSMUSG00000064090	Vrk2	7.85568	15.532	19.9659	18.2628	42.6137	-1.0483	0.660279	6.04133	0.0139747	0.0586193
ENSMUSG00000047534	Mis18bp1	9.60139	14.3372	13.0212	26.9137	23.1332	-1.0466	0.451055	9.23684	0.00237193	0.0143546
ENSMUSG00000055723	Rras2	106.488	96.7761	103.302	226.844	193.588	-1.04267	3.38958	48.4726	3.34933e-12	1.05412e-10
ENSMUSG00000034845	Plvap	42.7698	16.7267	42.5361	65.3617	88.8801	-1.04025	1.98961	12.4042	0.000428359	0.00341225
ENSMUSG00000094103	1700047I17Rik2	319.464	264.043	265.633	634.393	528.41	-1.04006	4.84742	81.6332	1.63841e-19	9.13106e-18
ENSMUSG00000021510	A530054K11Rik	234.798	262.849	255.216	498.864	527.193	-1.03472	4.6626	109.749	1.11204e-25	8.56155e-24
ENSMUSG00000033170	Card10	112.598	88.4127	90.2806	192.24	208.199	-1.03443	3.31432	42.0771	8.77432e-11	2.38279e-09
ENSMUSG00000063268	Parp10	151.877	130.23	151.046	305.662	287.338	-1.0326	3.8803	68.4771	1.2836e-16	5.97252e-15
ENSMUSG00000044505	Lingo4	23.567	23.8953	19.0978	45.1765	45.0488	-1.03068	1.23444	14.4381	0.000144843	0.00137357
ENSMUSG00000020427	Igfbp3	110.852	102.75	104.17	159.56	286.121	-1.03022	3.33933	20.8808	4.88769e-06	6.82905e-05
ENSMUSG00000031762	Mt2	41.897	25.0901	57.2935	71.1289	103.491	-1.02272	2.16133	11.8708	0.000570222	0.00436985
ENSMUSG00000035868	3110052M02Rik	171.079	154.125	164.936	288.361	381.089	-1.01958	4.03867	52.5438	4.2075e-13	1.46147e-11
ENSMUSG00000037490	Slc2a12	14.8385	22.7006	21.7021	49.0213	29.2208	-1.01876	1.06875	9.6435	0.00190023	0.0119502
ENSMUSG00000030786	Itgam	117.835	228.2	138.893	247.029	327.517	-1.01653	3.88508	25.7374	3.91166e-07	6.81733e-06
ENSMUSG00000044976	Wdr72	12.2199	14.3372	11.2851	26.9137	23.1332	-1.01036	0.465665	8.86669	0.00290421	0.016931
ENSMUSG00000026605	Cenpf	28.8042	25.0901	33.8552	81.7022	30.4384	-1.00944	1.58009	7.51965	0.00610294	0.0307847
ENSMUSG00000035495	Tstd2	449.52	403.831	440.986	916.025	820.619	-1.00893	5.43478	148.57	3.56007e-34	3.54488e-32
ENSMUSG00000078630	Tomt	13.0928	17.9215	25.1744	42.2929	32.8735	-1.0082	1.00741	9.69052	0.00185221	0.0116975
ENSMUSG00000031103	Elf4	20.0756	28.6744	24.3063	49.9825	46.2663	-1.00444	1.33834	13.9212	0.000190638	0.00173548
ENSMUSG00000056216	Cebpg	528.949	468.348	490.467	843.935	1159.09	-0.994831	5.53068	69.988	5.96677e-17	2.86558e-15
ENSMUSG00000005251	Ripk4	27.0585	41.8168	27.7787	57.6721	68.182	-0.991281	1.70493	14.211	0.000163409	0.00152257
ENSMUSG00000031897	Psmb10	119.581	137.398	143.234	278.749	248.377	-0.989833	3.73384	52.7644	3.76053e-13	1.31232e-11
ENSMUSG00000051435	Fhad1	38.4056	23.8953	38.1957	77.8574	56.0066	-0.985342	1.80831	13.4888	0.00023999	0.00210234
ENSMUSG00000085715	Tsix	6.98283	14.3372	7.81275	19.224	17.0455	-0.98252	0.0705515	6.06606	0.0137804	0.0580275
ENSMUSG00000048779	P2ry6	19.2028	19.1163	19.9659	31.7197	46.2663	-0.980164	1.03728	10.4988	0.00119453	0.00816542
ENSMUSG00000019214	Chtf18	87.2854	91.997	105.906	190.318	185.065	-0.980063	3.2505	39.6701	3.00691e-10	7.66403e-09
ENSMUSG00000022246	Rai14	384.928	390.689	373.276	697.833	814.531	-0.979523	5.23987	123.399	1.14029e-28	9.95988e-27
ENSMUSG00000030225	Dera	69.8283	68.1017	72.0509	151.87	122.971	-0.979382	2.81601	28.7257	8.33876e-08	1.64094e-06
ENSMUSG00000004328	Hif3a	103.87	106.334	122.4	165.327	283.686	-0.976432	3.39396	20.1653	7.10282e-06	9.52982e-05
ENSMUSG00000040978	Gm11992	24.4399	32.2587	26.9106	54.7885	53.5716	-0.976109	1.51038	14.8453	0.0001167	0.00114222
ENSMUSG00000036908	Unc93b1	103.87	107.529	163.2	247.029	211.851	-0.972995	3.59257	28.5011	9.36438e-08	1.81881e-06
ENSMUSG00000072680	Tmem254c	165.842	43.0116	50.3488	70.1677	165.585	-0.971615	2.64414	5.1344	0.0234562	0.0871872
ENSMUSG00000021086	Ccdc175	17.4571	10.7529	10.417	28.8361	21.9156	-0.971258	0.504136	7.61746	0.00578059	0.0295176
ENSMUSG00000021613	Hapln1	39.2784	37.0378	23.4382	53.8273	76.7047	-0.969069	1.75367	11.7064	0.000622863	0.00469451
ENSMUSG00000043020	Wdr63	42.7698	33.4535	39.0637	72.0901	80.3573	-0.969066	1.97745	18.4845	1.71292e-05	0.000211264
ENSMUSG00000044726	BC030476	59.354	60.9331	53.8211	108.616	118.101	-0.967085	2.53862	25.9099	3.57737e-07	6.29347e-06
ENSMUSG00000079414	Gm11110	14.8385	11.9477	13.0212	28.8361	23.1332	-0.96694	0.534481	8.4278	0.00369526	0.0205712
ENSMUSG00000005320	Fgfr4	19.2028	17.9215	22.5702	37.4869	41.3962	-0.966661	1.07165	11.4645	0.000709377	0.00523378
ENSMUSG00000085873	Gm12750	40.1513	29.8692	25.1744	63.4393	60.8768	-0.965431	1.70324	13.8173	0.000201472	0.00181934
ENSMUSG00000001672	Marveld3	20.9485	28.6744	16.4936	47.0989	36.5261	-0.964689	1.17157	10.2077	0.00139854	0.00932108
ENSMUSG00000039158	Akna	583.939	590.215	533.003	1106.34	1106.74	-0.96342	5.80175	172.331	2.29169e-39	2.57358e-37
ENSMUSG00000087674	4930447M23Rik	10.4742	16.7267	15.6255	24.03	31.6559	-0.962573	0.600566	8.07257	0.00449404	0.0241363
ENSMUSG00000071203	Naip5	8.72854	14.3372	18.2297	27.8749	25.5682	-0.961248	0.56635	7.59509	0.00585275	0.0298045
ENSMUSG00000016356	Col20a1	321.21	209.084	294.28	443.114	670.862	-0.960291	4.77544	28.5783	8.99868e-08	1.76152e-06
ENSMUSG00000044646	Zbtb7c	96.8867	93.1918	76.3913	243.184	91.3152	-0.96012	3.04026	9.5815	0.00196548	0.0123139
ENSMUSG00000071713	Csf2rb	24.4399	19.1163	27.7787	42.2929	52.354	-0.958673	1.31696	12.0646	0.000513891	0.0040163
ENSMUSG00000004730	Emr1	75.9383	83.6336	97.2253	161.482	171.672	-0.956459	3.08793	32.4362	1.23172e-08	2.6975e-07
ENSMUSG00000028487	Bnc2	16.5842	34.6482	16.4936	31.7197	46.2663	-0.954926	1.0806	7.2782	0.00697963	0.0342245
ENSMUSG00000029994	Anxa4	56.7355	48.9854	65.1062	119.189	102.273	-0.953071	2.51955	22.2036	2.45215e-06	3.63708e-05
ENSMUSG00000047907	Tshz2	318.592	347.677	234.382	615.169	590.505	-0.951837	4.97834	61.2107	5.12832e-15	2.1043e-13
ENSMUSG00000031283	Chrdl1	464.358	534.06	558.177	889.112	1134.74	-0.951605	5.62914	76.3466	2.38005e-18	1.25171e-16
ENSMUSG00000082585	Gm15387	638.929	634.421	635.437	1347.61	1084.82	-0.950821	5.91206	106.638	5.3451e-25	4.01178e-23
ENSMUSG00000038843	Gcnt1	25.3128	23.8953	20.834	46.1377	43.8313	-0.949997	1.26674	12.5537	0.000395418	0.00320628
ENSMUSG00000041324	Inhba	19.2028	25.0901	15.6255	31.7197	45.0488	-0.949305	1.03223	9.15355	0.00248236	0.0149081
ENSMUSG00000017718	Afmid	49.7527	31.0639	54.6892	77.8574	102.273	-0.948555	2.22314	14.0989	0.000173442	0.00160305
ENSMUSG00000038058	Nod1	32.2956	45.4011	49.4807	75.9349	87.6625	-0.94803	2.08615	15.6944	7.44424e-05	0.00077699
ENSMUSG00000027009	Itga4	2076.52	2252.13	1845.54	4009.17	3967.95	-0.947943	7.68148	127.356	1.55281e-29	1.38052e-27
ENSMUSG00000040274	Cdk6	75.0654	72.8807	45.1403	127.84	126.624	-0.9474	2.73764	18.9771	1.32295e-05	0.000169029
ENSMUSG00000049571	9330101J02Rik	116.09	87.2179	92.0168	188.396	193.588	-0.946749	3.28748	33.8207	6.04332e-09	1.36762e-07
ENSMUSG00000049988	Lrrc25	7.85568	4.77906	14.7574	16.3404	18.263	-0.9464	0.0262855	4.917	0.0265937	0.0958502
ENSMUSG00000022146	Osmr	110.852	117.087	103.302	212.426	210.634	-0.94485	3.43653	44.8421	2.13576e-11	6.26712e-10
ENSMUSG00000071793	2610005L07Rik	1574.63	1709.71	1526.09	2762.49	3418.84	-0.943466	7.25395	104.388	1.66327e-24	1.22377e-22
ENSMUSG00000095595	Fam177a	986.324	1041.84	971.385	1877.23	1960.23	-0.942871	6.60613	191.072	1.85502e-43	2.3885e-41
ENSMUSG00000042988	Notum	17.4571	8.36336	13.8893	26.9137	25.5682	-0.942801	0.546161	7.6127	0.00579586	0.0295753
ENSMUSG00000026271	Gpr35	19.2028	11.9477	27.7787	34.6033	42.6137	-0.942553	1.05655	8.18697	0.00421924	0.0229158
ENSMUSG00000032344	Mb21d1	11.3471	13.1424	14.7574	27.8749	21.9156	-0.939286	0.492036	7.64391	0.00569643	0.0291676
ENSMUSG00000049130	C5ar1	6.10997	16.7267	15.6255	24.03	26.7858	-0.939054	0.519176	6.35892	0.0116793	0.0508428
ENSMUSG00000028339	Col15a1	79.4297	106.334	108.51	178.784	197.241	-0.937538	3.27149	30.2091	3.87876e-08	7.90358e-07
ENSMUSG00000014599	Csf1	107.361	149.346	107.642	252.796	194.806	-0.937333	3.54788	27.8813	1.28989e-07	2.44179e-06
ENSMUSG00000021423	Ly86	52.3712	64.5174	65.9743	112.461	120.536	-0.936908	2.59106	23.4178	1.30364e-06	2.02825e-05
ENSMUSG00000032122	Slc37a2	27.0585	41.8168	33.8552	63.4393	65.7469	-0.93471	1.76871	14.2068	0.000163778	0.00152505
ENSMUSG00000039095	En2	9.60139	5.97383	17.3617	18.2628	23.1332	-0.934709	0.251155	5.27291	0.0216598	0.0821717
ENSMUSG00000023043	Krt18	285.423	267.628	273.446	543.079	508.93	-0.934291	4.74643	98.0498	4.07997e-23	2.80823e-21
ENSMUSG00000016128	Stard13	81.1754	78.8546	83.336	147.064	164.367	-0.933533	3.00006	33.0901	8.79864e-09	1.96144e-07
ENSMUSG00000038642	Ctss	279.313	277.186	315.114	581.527	527.193	-0.932887	4.8234	88.0238	6.46701e-21	3.92647e-19
ENSMUSG00000031583	Wrn	145.767	112.308	125.004	247.99	242.29	-0.932635	3.65111	44.2814	2.8441e-11	8.24043e-10
ENSMUSG00000051111	Sv2c	215.595	281.965	203.999	409.472	443.183	-0.932317	4.47648	53.2147	2.99019e-13	1.05334e-11
ENSMUSG00000097590	Gm26675	33.1684	17.9215	13.8893	32.6809	43.8313	-0.932109	1.0743	6.57648	0.0103335	0.0461961
ENSMUSG00000030536	Iqgap1	951.41	1041.84	857.666	1795.53	1804.39	-0.927884	6.54241	129.344	5.70228e-30	5.19325e-28
ENSMUSG00000095687	Rnaset2a	84.6668	70.4912	111.115	136.491	203.328	-0.926989	3.12645	17.8173	2.43162e-05	0.000288702
ENSMUSG00000026023	Cdk15	7.85568	7.1686	14.7574	22.1076	15.828	-0.922964	0.156547	5.37816	0.0203904	0.0784519
ENSMUSG00000020272	Stk10	109.98	107.529	98.9615	194.163	205.763	-0.92275	3.36307	40.2934	2.18543e-10	5.64733e-09
ENSMUSG00000051985	Igfn1	782.95	709.691	773.462	1429.31	1439.13	-0.922278	6.19418	184.335	5.48313e-42	6.65821e-40
ENSMUSG00000091549	Gm6548	48.0069	48.9854	54.6892	114.383	75.4872	-0.919849	2.32803	15.3125	9.1112e-05	0.000928867
ENSMUSG00000019866	Aim1	27.0585	26.2849	18.2297	40.3705	49.919	-0.918388	1.27249	10.3827	0.00127202	0.00861237
ENSMUSG00000056313	1810011O10Rik	28.8042	17.9215	36.4595	59.5945	47.4839	-0.915873	1.53038	9.95723	0.00160219	0.0103787
ENSMUSG00000057123	Gja5	7.85568	8.36336	14.7574	20.1852	19.4806	-0.91363	0.197525	5.72376	0.0167369	0.067435
ENSMUSG00000070427	Il18bp	91.6496	95.5813	97.2253	208.581	140.017	-0.910747	3.19421	23.2963	1.38864e-06	2.1493e-05
ENSMUSG00000033207	Mamdc2	69.8283	52.5697	83.336	141.297	118.101	-0.907844	2.76391	19.199	1.17777e-05	0.000151388
ENSMUSG00000030793	Pycard	15.7114	13.1424	19.0978	33.6421	26.7858	-0.907776	0.757266	8.17054	0.00425761	0.0230907
ENSMUSG00000025889	Snca	277.567	240.148	294.28	516.165	502.842	-0.905969	4.71146	78.5203	7.91822e-19	4.26955e-17
ENSMUSG00000094114	Gm21967	157.986	58.5435	107.642	210.503	196.023	-0.904665	3.4857	14.1284	0.000170746	0.00158107
ENSMUSG00000021596	Mctp1	42.7698	62.1278	53.8211	109.577	85.2275	-0.90303	2.36663	15.843	6.88203e-05	0.000725406
ENSMUSG00000021464	Ror2	20.9485	16.7267	31.251	33.6421	54.7891	-0.901442	1.24091	7.45872	0.006313	0.0316413
ENSMUSG00000030263	Lrmp	15.7114	20.311	20.834	46.1377	23.1332	-0.901229	0.961744	6.80187	0.00910626	0.041927
ENSMUSG00000070469	Adamtsl3	14.8385	13.1424	14.7574	26.9137	26.7858	-0.900812	0.592775	7.7401	0.00540078	0.0279896
ENSMUSG00000050022	Amz1	12.2199	22.7006	18.2297	38.4481	25.5682	-0.898373	0.847275	7.0604	0.00788064	0.0376295
ENSMUSG00000038257	Glra3	84.6668	84.8284	72.919	163.404	135.146	-0.897751	2.96919	26.388	2.79268e-07	5.01341e-06
ENSMUSG00000026726	Cubn	46.2612	53.7645	47.7446	68.2453	121.754	-0.896873	2.24514	10.9651	0.000928452	0.00658782
ENSMUSG00000033949	Trim36	722.723	763.456	723.113	1411.04	1318.59	-0.895518	6.1375	166.587	4.11839e-38	4.42534e-36
ENSMUSG00000090639	Gm20425	123.072	89.6075	170.144	270.098	189.936	-0.893833	3.63781	16.4132	5.09302e-05	0.000557693
ENSMUSG00000050270	Tmem220	7.85568	10.7529	15.6255	24.03	18.263	-0.893498	0.301598	5.6517	0.0174384	0.0696674
ENSMUSG00000025776	Crispld1	14.8385	27.4796	25.1744	34.6033	48.7014	-0.892061	1.16841	7.84359	0.00510011	0.0266907
ENSMUSG00000029468	P2rx7	23.567	27.4796	25.1744	53.8273	38.9611	-0.891951	1.34752	10.4693	0.00121373	0.00827772
ENSMUSG00000022901	Cd86	18.3299	16.7267	9.54891	27.8749	26.7858	-0.8917	0.623264	6.88209	0.00870635	0.0404977
ENSMUSG00000027452	Acss1	12.2199	9.55813	17.3617	23.0688	26.7858	-0.887778	0.491364	6.57116	0.0103645	0.0463177
ENSMUSG00000070687	Htr1d	54.9898	60.9331	57.2935	98.0426	115.666	-0.886049	2.48796	20.1882	7.01834e-06	9.44378e-05
ENSMUSG00000092286	Gm20448	14.8385	16.7267	17.3617	28.8361	31.6559	-0.884544	0.752298	8.1504	0.00430516	0.0232893
ENSMUSG00000078771	Evi2a	12.2199	20.311	25.1744	33.6421	37.7436	-0.881696	0.97696	7.38922	0.0065616	0.0325163
ENSMUSG00000090291	Lrrc10b	13.9657	19.1163	22.5702	38.4481	29.2208	-0.881666	0.922457	7.80998	0.00519584	0.0270873
ENSMUSG00000021876	Rnase4	39.2784	26.2849	29.5148	60.5557	57.2242	-0.879023	1.66625	11.9076	0.000559047	0.00429523
ENSMUSG00000086905	Gm13716	13.9657	32.2587	12.1532	24.9912	34.091	-0.877535	0.748944	5.25244	0.021916	0.0829236
ENSMUSG00000097230	Gm26853	73.3197	84.8284	82.4679	136.491	158.28	-0.877257	2.94702	26.1154	3.21604e-07	5.71163e-06
ENSMUSG00000021090	Lrrc9	16.5842	21.5058	26.0425	37.4869	41.3962	-0.8762	1.11203	8.89731	0.00285591	0.0167212
ENSMUSG00000034957	Cebpa	17.4571	16.7267	19.0978	32.6809	32.8735	-0.873574	0.868335	8.52349	0.00350592	0.0197229
ENSMUSG00000036905	C1qb	198.138	191.163	302.093	378.714	398.134	-0.873199	4.39022	33.3197	7.81871e-09	1.75083e-07
ENSMUSG00000030560	Ctsc	281.059	315.418	328.135	558.458	568.589	-0.87288	4.87062	82.2824	1.17965e-19	6.6238e-18
ENSMUSG00000059182	Skap2	32.2956	34.6482	31.251	76.8962	36.5261	-0.871951	1.6743	7.7024	0.00551474	0.0284224
ENSMUSG00000081208	Gm11400	25.3128	29.8692	19.0978	51.9049	36.5261	-0.871066	1.29179	8.66743	0.00323947	0.0185311
ENSMUSG00000040724	Kcna2	206.866	296.302	169.276	338.343	413.962	-0.869467	4.33073	25.4497	4.5406e-07	7.8042e-06
ENSMUSG00000040972	Igsf21	762.874	771.819	824.679	1508.13	1359.99	-0.869211	6.22141	140.645	1.924e-32	1.86603e-30
ENSMUSG00000074170	Plekhf1	21.8213	10.7529	12.1532	25.9525	28.0033	-0.868009	0.623525	5.9702	0.0145496	0.0603816
ENSMUSG00000051136	Ghsr	15.7114	13.1424	7.81275	18.2628	26.7858	-0.864138	0.359299	5.1874	0.0227512	0.0854442
ENSMUSG00000032584	Mst1r	20.9485	22.7006	17.3617	32.6809	41.3962	-0.862312	1.02666	8.45431	0.00364179	0.0203113
ENSMUSG00000045629	Sh3tc2	29.677	39.4273	37.3276	62.4781	65.7469	-0.861678	1.78929	12.9818	0.000314536	0.00265119
ENSMUSG00000044468	Fam46c	50.6255	48.9854	53.8211	106.693	77.9223	-0.860263	2.31232	15.1158	0.000101113	0.00101289
ENSMUSG00000021281	Tnfaip2	13.0928	20.311	12.1532	26.9137	26.7858	-0.859541	0.613543	6.63973	0.00997292	0.0450153
ENSMUSG00000021223	Papln	53.2441	43.0116	48.6126	85.547	91.3152	-0.859195	2.23638	16.7348	4.29847e-05	0.000480914
ENSMUSG00000036913	Trim67	1236.83	1452.84	1206.64	2318.42	2273.14	-0.85687	6.93802	116.272	4.14422e-27	3.36402e-25
ENSMUSG00000074925	Ptar1	47.1341	64.5174	44.2722	87.4694	98.6204	-0.85598	2.30999	14.6397	0.000130145	0.00125653
ENSMUSG00000086219	2410137F16Rik	158.859	242.538	113.719	300.856	267.858	-0.855972	3.97407	17.9879	2.22313e-05	0.000266063
ENSMUSG00000028970	Abcb1b	11.3471	10.7529	15.6255	22.1076	24.3507	-0.855824	0.416692	6.06427	0.0137944	0.05807
ENSMUSG00000031838	Ifi30	68.0826	65.7121	90.2806	126.879	146.104	-0.85572	2.84772	19.6489	9.30566e-06	0.000122306
ENSMUSG00000034664	Itga2b	35.787	32.2587	36.4595	54.7885	73.0521	-0.854157	1.77597	12.0459	0.000519076	0.00404748
ENSMUSG00000093577	Gm20632	128.309	102.75	97.2253	184.551	213.069	-0.852904	3.3832	27.3812	1.67048e-07	3.12269e-06
ENSMUSG00000056215	Lrguk	76.8111	97.9708	62.502	153.792	122.971	-0.845686	2.89371	16.5776	4.67002e-05	0.000515913
ENSMUSG00000055541	Lair1	97.7596	64.5174	93.753	147.064	169.237	-0.845552	3.07367	20.5145	5.91806e-06	8.09149e-05
ENSMUSG00000062087	4930423O20Rik	41.0241	40.6221	31.251	65.3617	69.3995	-0.845108	1.86517	12.9016	0.000328308	0.00274251
ENSMUSG00000010461	Eya4	14.8385	11.9477	13.8893	25.9525	23.1332	-0.84499	0.505392	6.42988	0.0112216	0.0493684
ENSMUSG00000054675	Tmem119	27.9313	26.2849	32.1191	38.4481	66.9644	-0.843184	1.50447	8.05758	0.00453135	0.0242756
ENSMUSG00000058656	Samd12	34.0413	44.2063	31.251	53.8273	76.7047	-0.84212	1.81001	10.2599	0.00135957	0.00910604
ENSMUSG00000043999	Gpr75	127.437	135.009	123.268	221.076	238.637	-0.840416	3.59872	39.6029	3.11214e-10	7.91872e-09
ENSMUSG00000043190	Rfesd	136.165	142.177	144.102	253.757	249.595	-0.840392	3.73157	45.0712	1.89999e-11	5.60836e-10
ENSMUSG00000095403	Gm21092	2806.22	3185.25	2975.79	5172.23	5500.82	-0.837844	8.13209	118.153	1.60541e-27	1.3471e-25
ENSMUSG00000040033	Stat2	816.991	755.092	700.543	1559.07	1120.13	-0.836679	6.07202	47.9023	4.47997e-12	1.38823e-10
ENSMUSG00000040715	Rsc1a1	155.368	229.395	55.5573	293.167	255.682	-0.835808	3.93499	7.98174	0.00472516	0.0251157
ENSMUSG00000060176	Kif27	51.4984	45.4011	43.4041	86.5082	80.3573	-0.835747	2.17257	15.335	9.00337e-05	0.000919169
ENSMUSG00000028392	Bspry	27.9313	16.7267	25.1744	34.6033	51.1365	-0.835024	1.22963	7.515	0.00611873	0.0308435
ENSMUSG00000036995	Asap3	256.619	298.692	293.412	465.222	543.021	-0.833729	4.72427	58.9031	1.65633e-14	6.51031e-13
ENSMUSG00000091747	D17H6S56E-5	65.464	78.8546	83.336	143.219	125.406	-0.832459	2.84703	20.4998	5.96378e-06	8.13471e-05
ENSMUSG00000022309	Angpt1	21.8213	27.4796	30.3829	49.9825	43.8313	-0.829459	1.38092	9.50786	0.00204593	0.0127221
ENSMUSG00000024308	Tapbp	587.43	587.825	582.484	1187.08	865.668	-0.829413	5.68886	53.9624	2.04367e-13	7.26769e-12
ENSMUSG00000036523	Greb1	379.691	391.883	390.637	620.936	765.83	-0.824842	5.15891	68.1241	1.53526e-16	7.12131e-15
ENSMUSG00000028438	Kif24	173.698	191.163	128.476	288.361	308.036	-0.82483	4.00533	30.6063	3.16068e-08	6.5385e-07
ENSMUSG00000029752	Asns	408.495	356.04	419.284	607.48	812.096	-0.823962	5.16048	45.2851	1.7034e-11	5.048e-10
ENSMUSG00000079470	Utp14b	302.007	340.508	304.697	495.019	627.031	-0.82349	4.868	51.5176	7.09591e-13	2.39855e-11
ENSMUSG00000097825	9630001P10Rik	61.9726	52.5697	77.2594	125.917	101.055	-0.822	2.61593	15.0033	0.000107323	0.00106723
ENSMUSG00000019942	Cdk1	16.5842	26.2849	20.834	40.3705	32.8735	-0.821023	1.05349	7.45095	0.0063403	0.0317355
ENSMUSG00000030125	Lrrc23	13.9657	10.7529	15.6255	23.0688	25.5682	-0.818709	0.491354	5.89203	0.0152096	0.0625641
ENSMUSG00000020475	Pgam2	36.6598	31.0639	34.7233	53.8273	68.182	-0.815645	1.73056	11.0387	0.000892304	0.00636661
ENSMUSG00000020420	Zfp607	27.0585	25.0901	30.3829	50.9437	46.2663	-0.815526	1.43306	10.0777	0.00150076	0.00984858
ENSMUSG00000049555	Tmie	22.6942	20.311	24.3063	37.4869	42.6137	-0.815475	1.15706	8.62166	0.00332189	0.0189228
ENSMUSG00000031292	Cdkl5	121.327	161.293	96.3572	208.581	213.069	-0.814588	3.52483	20.5196	5.9025e-06	8.08064e-05
ENSMUSG00000026837	Col5a1	162.351	175.631	202.263	290.283	345.78	-0.814289	4.07146	37.0288	1.16397e-09	2.79053e-08
ENSMUSG00000026674	Ddr2	90.7768	99.1656	105.038	204.736	129.059	-0.808894	3.18536	15.996	6.34764e-05	0.000677879
ENSMUSG00000052374	Actn2	18.3299	28.6744	23.4382	35.5645	46.2663	-0.808769	1.18511	7.55813	0.005974	0.0302364
ENSMUSG00000030579	Tyrobp	60.2269	64.5174	82.4679	128.801	113.231	-0.80863	2.70978	16.4645	4.95707e-05	0.000544003
ENSMUSG00000004233	Wars2	191.155	205.5	183.166	331.615	342.127	-0.806865	4.16312	49.153	2.36756e-12	7.5884e-11
ENSMUSG00000028581	Laptm5	186.791	172.046	221.361	389.287	282.468	-0.805682	4.17164	26.8949	2.14825e-07	3.92733e-06
ENSMUSG00000027175	Tcp11l1	322.956	401.441	268.238	530.583	589.287	-0.803329	4.93824	37.7824	7.90906e-10	1.93338e-08
ENSMUSG00000033644	Piwil2	19.2028	25.0901	13.8893	36.5257	29.2208	-0.802866	0.917308	6.3756	0.01157	0.0505194
ENSMUSG00000044566	Cage1	24.4399	21.5058	14.7574	40.3705	29.2208	-0.802785	0.996889	6.37619	0.0115661	0.0505194
ENSMUSG00000034810	Scn7a	112.598	70.4912	105.906	186.473	161.932	-0.801504	3.24857	18.9115	1.36927e-05	0.000174203
ENSMUSG00000097551	Gm7976	50.6255	38.2325	38.1957	64.4005	85.2275	-0.80117	2.02088	10.8798	0.000972204	0.00685592
ENSMUSG00000037860	Aim2	25.3128	14.3372	19.9659	36.5257	34.091	-0.801131	1.00305	6.96316	0.00832049	0.0391112
ENSMUSG00000074384	AI429214	94.2682	90.8022	100.698	168.21	164.367	-0.801107	3.15923	27.5332	1.54425e-07	2.90124e-06
ENSMUSG00000038059	Smim3	34.0413	39.4273	37.3276	61.5169	66.9644	-0.800685	1.81783	11.9556	0.000544829	0.00421199
ENSMUSG00000055980	Irs1	404.131	431.311	379.352	707.445	695.213	-0.799712	5.22046	95.1634	1.753e-22	1.17412e-20
ENSMUSG00000032815	Fanca	14.8385	16.7267	13.0212	29.7973	20.6981	-0.798494	0.577976	5.59632	0.0179983	0.0713472
ENSMUSG00000051735	Rinl	37.5327	28.6744	36.4595	59.5945	60.8768	-0.797186	1.73055	11.0381	0.000892587	0.00636661
ENSMUSG00000051515	Fam181b	25.3128	15.532	32.9872	37.4869	51.1365	-0.796758	1.29945	6.41513	0.0113152	0.0496925
ENSMUSG00000031765	Mt1	130.928	86.0232	161.463	207.62	252.03	-0.796462	3.65365	17.0613	3.61916e-05	0.000413586
ENSMUSG00000068614	Actc1	68.9554	84.8284	84.204	114.383	161.932	-0.794757	2.88657	15.6088	7.78931e-05	0.000809611
ENSMUSG00000052336	Cx3cr1	220.832	176.825	240.459	396.015	351.868	-0.792542	4.33548	36.8936	1.24754e-09	2.97655e-08
ENSMUSG00000039110	Mycbpap	42.7698	58.5435	65.1062	79.7798	113.231	-0.791848	2.38157	10.4823	0.00120526	0.00823126
ENSMUSG00000059456	Ptk2b	21.8213	15.532	33.8552	34.6033	47.4839	-0.790336	1.20975	5.64222	0.017533	0.0699447
ENSMUSG00000097747	Gm26534	19.2028	15.532	18.2297	37.4869	23.1332	-0.790022	0.82611	5.90025	0.0151387	0.0623758
ENSMUSG00000034275	Igsf9b	205.121	218.642	152.783	347.955	328.735	-0.787686	4.20592	31.0172	2.55751e-08	5.36502e-07
ENSMUSG00000071796	6820431F20Rik	1541.46	1578.29	1592.93	2488.55	2945.22	-0.78592	7.16615	98.3659	3.47792e-23	2.42739e-21
ENSMUSG00000018008	Cyth4	74.1925	62.1278	84.204	120.15	136.364	-0.785605	2.79197	17.4942	2.88186e-05	0.00033786
ENSMUSG00000018581	Dnah11	92.5225	97.9708	65.1062	120.15	174.108	-0.785033	2.98153	12.9526	0.00031947	0.00268822
ENSMUSG00000005533	Igf1r	951.41	1278.4	810.79	1536	1732.55	-0.784191	6.50779	40.2281	2.25974e-10	5.81921e-09
ENSMUSG00000083149	Gm11380	23.567	31.0639	23.4382	32.6809	57.2242	-0.781578	1.31287	6.24064	0.0124851	0.0534933
ENSMUSG00000028893	Sesn2	353.506	329.755	336.816	529.622	644.076	-0.781029	4.96566	58.7977	1.74747e-14	6.81467e-13
ENSMUSG00000078995	Zfp456	17.4571	20.311	13.8893	24.03	35.3085	-0.780465	0.75789	5.6506	0.0174494	0.0696814
ENSMUSG00000061436	Hipk2	1231.6	1654.75	952.287	2031.98	2179.39	-0.778408	6.89914	32.611	1.12575e-08	2.46904e-07
ENSMUSG00000030237	Slco1a4	42.7698	45.4011	87.6764	70.1677	112.013	-0.776631	2.34438	6.16516	0.0130291	0.0554106
ENSMUSG00000079407	1700110I01Rik	13.0928	23.8953	20.834	37.4869	26.7858	-0.776323	0.903322	5.58701	0.0180941	0.0716474
ENSMUSG00000000732	Icosl	19.2028	11.9477	22.5702	36.5257	25.5682	-0.775416	0.857592	5.52072	0.0187925	0.0737288
ENSMUSG00000036768	Kif15	19.2028	29.8692	14.7574	35.5645	32.8735	-0.775078	0.988002	5.74135	0.0165701	0.0668712
ENSMUSG00000034164	Emid1	95.141	62.1278	98.9615	148.986	155.845	-0.774991	3.06309	17.0545	3.63231e-05	0.000414138
ENSMUSG00000038539	Atf5	287.169	289.133	337.684	459.455	594.157	-0.774902	4.79733	39.53	3.23056e-10	8.19212e-09
ENSMUSG00000096401	Gm21811	1170.5	1314.24	1129.38	1867.62	2250.01	-0.774571	6.7829	73.3251	1.0996e-17	5.5113e-16
ENSMUSG00000034342	Cbl	354.379	449.232	310.774	620.936	580.764	-0.773088	5.04682	42.4851	7.1224e-11	1.96636e-09
ENSMUSG00000016487	Ppfibp1	575.21	559.151	501.752	916.987	943.59	-0.77267	5.63824	98.2457	3.69571e-23	2.5674e-21
ENSMUSG00000044447	Dock5	68.0826	76.465	79.8636	115.344	141.234	-0.772382	2.79672	17.2796	3.22637e-05	0.000373269
ENSMUSG00000020649	Rrm2	21.8213	19.1163	26.9106	41.3317	36.5261	-0.771604	1.15153	7.37524	0.00661281	0.0327374
ENSMUSG00000038422	Hdhd3	37.5327	40.6221	50.3488	76.8962	69.3995	-0.771426	2.01942	11.295	0.000777177	0.00567347
ENSMUSG00000098168	D630036G22Rik	43.6427	53.7645	32.9872	72.0901	74.2697	-0.771093	2.01627	10.1542	0.00143974	0.00951921
ENSMUSG00000092229	Gm5977	28.8042	37.0378	19.0978	45.1765	49.919	-0.770677	1.41572	6.91146	0.00856448	0.0399734
ENSMUSG00000001228	Uhrf1	31.4227	25.0901	29.5148	59.5945	37.7436	-0.77051	1.47142	7.39042	0.0065572	0.0325053
ENSMUSG00000046169	Adamts6	39.2784	34.6482	27.7787	62.4781	52.354	-0.770216	1.68777	9.133	0.0025104	0.0150342
ENSMUSG00000002111	Spi1	29.677	19.1163	33.8552	54.7885	40.1787	-0.770039	1.43111	7.02414	0.00804183	0.0381795
ENSMUSG00000014361	Mertk	163.224	132.619	172.749	262.408	275.163	-0.76904	3.85671	33.199	8.31953e-09	1.86019e-07
ENSMUSG00000045094	Arhgef37	56.7355	50.1802	54.6892	74.9737	110.796	-0.766794	2.33689	11.1628	0.00083453	0.00602734
ENSMUSG00000049620	Prss33	28.8042	26.2849	37.3276	48.0601	58.4417	-0.76458	1.56779	8.4689	0.0036127	0.0201792
ENSMUSG00000007097	Atp1a2	544.661	465.959	693.598	950.629	902.194	-0.761882	5.70195	45.9131	1.23618e-11	3.71721e-10
ENSMUSG00000043008	Klhl6	30.5499	25.0901	31.251	57.6721	40.1787	-0.759498	1.47986	7.78922	0.00525589	0.0273336
ENSMUSG00000022488	Nckap1l	141.402	162.488	153.651	245.106	270.293	-0.759366	3.79928	34.8242	3.60868e-09	8.34353e-08
ENSMUSG00000004902	Slc25a18	23.567	21.5058	32.1191	35.5645	53.5716	-0.757773	1.31771	6.38077	0.0115363	0.0504558
ENSMUSG00000032719	Sbspon	192.901	252.096	230.91	328.731	431.008	-0.754678	4.35186	27.3088	1.73422e-07	3.22569e-06
ENSMUSG00000021990	Spata13	169.334	168.462	147.574	251.835	294.644	-0.754615	3.88284	32.8963	9.72095e-09	2.1606e-07
ENSMUSG00000029094	Afap1	741.053	844.7	774.33	1326.46	1317.37	-0.754379	6.15579	108.958	1.65767e-25	1.26969e-23
ENSMUSG00000002944	Cd36	24.4399	21.5058	39.0637	53.8273	40.1787	-0.752158	1.43562	5.99955	0.0143095	0.059667
ENSMUSG00000090546	Cdr1	88.1582	82.4389	56.4254	117.267	141.234	-0.751131	2.82948	12.5067	0.000405499	0.00326497
ENSMUSG00000071636	Rimbp3	15.7114	22.7006	19.9659	28.8361	36.5261	-0.750583	0.908584	5.95403	0.0146836	0.0607689
ENSMUSG00000049537	Tecrl	30.5499	23.8953	22.5702	45.1765	41.3962	-0.750196	1.30443	7.59428	0.00585539	0.0298078
ENSMUSG00000033685	Ucp2	264.475	210.279	274.314	441.192	412.745	-0.748194	4.54738	41.51	1.17272e-10	3.10013e-09
ENSMUSG00000041849	Card6	33.1684	35.843	30.3829	57.6721	52.354	-0.745148	1.63794	9.35898	0.00221896	0.0136276
ENSMUSG00000046607	Hrk	62.8455	69.2964	47.7446	89.3918	110.796	-0.744041	2.46033	11.4501	0.000714885	0.00526765
ENSMUSG00000052688	5430435G22Rik	34.9141	44.2063	52.9531	79.7798	66.9644	-0.743799	2.03982	9.34738	0.00223304	0.0136972
ENSMUSG00000070695	Cntnap5a	84.6668	118.282	81.5998	149.947	154.627	-0.743271	3.07947	16.1388	5.88664e-05	0.000634822
ENSMUSG00000096954	Gdap10	20.9485	26.2849	19.9659	46.1377	26.7858	-0.742559	1.09665	5.45999	0.0194567	0.0756916
ENSMUSG00000021867	Tmem254b	82.0482	109.918	154.519	223.96	143.669	-0.740739	3.37202	9.01953	0.00267109	0.0157939
ENSMUSG00000072676	Tmem254a	82.0482	109.918	154.519	223.96	143.669	-0.740738	3.37201	9.01975	0.00267078	0.0157939
ENSMUSG00000066197	Gpr139	13.0928	15.532	18.2297	30.7585	20.6981	-0.739675	0.629376	4.82521	0.0280464	0.0996294
ENSMUSG00000030111	A2m	146.639	221.032	120.664	351.8	153.409	-0.737063	3.77256	5.91046	0.0150513	0.0620496
ENSMUSG00000037593	BC030499	289.787	278.381	293.412	429.657	532.063	-0.736348	4.70045	44.9291	2.04295e-11	6.00658e-10
ENSMUSG00000090673	Gm340	59.354	91.997	49.4807	102.849	101.055	-0.735252	2.52628	9.38932	0.00218253	0.0134482
ENSMUSG00000036986	Pml	151.004	144.567	145.838	252.796	236.202	-0.735216	3.74186	33.924	5.73087e-09	1.30284e-07
ENSMUSG00000032514	Ttc21a	170.206	193.552	158.859	313.352	260.553	-0.735193	3.97506	29.772	4.85957e-08	9.80844e-07
ENSMUSG00000097372	Gm26876	25.3128	19.1163	16.4936	30.7585	37.7436	-0.734733	0.979306	5.76581	0.016341	0.0662341
ENSMUSG00000087153	Gm6483	932.208	1081.26	966.176	1662.88	1608.36	-0.733913	6.48489	93.1362	4.88177e-22	3.19799e-20
ENSMUSG00000053877	Srcap	848.414	1125.47	631.096	1427.38	1379.47	-0.733025	6.33378	28.3381	1.01873e-07	1.96079e-06
ENSMUSG00000015133	Lrrk1	44.5155	43.0116	43.4041	71.1289	74.2697	-0.732335	2.02298	11.5624	0.000672992	0.00500868
ENSMUSG00000031075	Ano1	156.241	105.139	158.859	265.292	216.721	-0.731356	3.74774	19.3289	1.10028e-05	0.000142531
ENSMUSG00000048572	Tmem252	22.6942	20.311	31.251	47.0989	35.3085	-0.730062	1.25577	6.1913	0.012838	0.0547852
ENSMUSG00000031665	Sall1	54.1169	74.0755	66.8424	99.0038	115.666	-0.729061	2.56817	12.783	0.000349775	0.00289111
ENSMUSG00000024691	Fam111a	33.1684	39.4273	39.9318	68.2453	54.7891	-0.728921	1.80494	9.09851	0.00255818	0.0152653
ENSMUSG00000022505	Emp2	44.5155	45.4011	54.6892	59.5945	104.708	-0.728499	2.15064	7.19501	0.00731067	0.0354405
ENSMUSG00000023186	Vwa5a	188.536	157.709	171.012	305.662	265.423	-0.727435	3.96965	31.9793	1.55821e-08	3.37785e-07
ENSMUSG00000026288	Inpp5d	74.1925	70.4912	98.9615	154.754	113.231	-0.723296	2.90053	12.1348	0.000494892	0.0038822
ENSMUSG00000060530	A930017M01Rik	75.0654	78.8546	70.3147	124.956	120.536	-0.723161	2.76791	16.9379	3.86231e-05	0.000438354
ENSMUSG00000004609	Cd33	17.4571	16.7267	19.0978	30.7585	28.0033	-0.722883	0.795707	5.54506	0.0185329	0.0729593
ENSMUSG00000037681	Esyt3	19.2028	13.1424	13.8893	25.9525	25.5682	-0.722004	0.617256	4.82992	0.02797	0.0995376
ENSMUSG00000086796	4932702P03Rik	21.8213	26.2849	17.3617	35.5645	35.3085	-0.721417	1.04455	6.00388	0.0142744	0.0595539
ENSMUSG00000034330	Plcg2	28.8042	50.1802	38.1957	55.7497	71.8346	-0.72055	1.8387	7.15291	0.00748426	0.0361062
ENSMUSG00000043243	Fam129c	58.4812	65.7121	64.2381	103.81	102.273	-0.719671	2.5217	14.453	0.000143703	0.00136623
ENSMUSG00000090053	Palm2	35.787	33.4535	26.0425	60.5557	42.6137	-0.71963	1.5712	6.91414	0.00855165	0.0399398
ENSMUSG00000018819	Lsp1	27.9313	26.2849	39.0637	49.0213	54.7891	-0.717881	1.55838	7.33835	0.00674989	0.0333167
ENSMUSG00000052557	Gan	127.437	169.657	100.698	213.387	199.676	-0.715714	3.54199	15.3562	8.90281e-05	0.000911394
ENSMUSG00000022439	Parvg	57.6083	50.1802	57.2935	82.6634	99.8379	-0.71344	2.34357	11.787	0.000596452	0.00453595
ENSMUSG00000020142	Slc1a4	349.141	395.468	342.893	550.769	635.553	-0.713335	5.01542	51.3546	7.70992e-13	2.59944e-11
ENSMUSG00000024598	Fbn2	198.138	215.058	276.05	355.645	375.001	-0.713226	4.35035	27.1605	1.87248e-07	3.45702e-06
ENSMUSG00000042507	Elmsan1	280.186	249.706	243.931	419.084	427.355	-0.7124	4.53513	46.5338	9.00514e-12	2.73932e-10
ENSMUSG00000036928	Stag3	479.197	486.27	555.573	792.03	870.538	-0.712239	5.5068	69.4915	7.67454e-17	3.65054e-15
ENSMUSG00000026519	Tmem63a	47.1341	41.8168	38.1957	82.6634	54.7891	-0.712202	1.97294	8.01915	0.00462854	0.0247076
ENSMUSG00000082361	Btc	134.419	146.956	98.9615	255.68	147.322	-0.710743	3.48341	9.60675	0.00193863	0.012161
ENSMUSG00000040624	Plekhg1	338.667	360.819	316.85	543.079	561.284	-0.709967	4.91837	58.6434	1.89e-14	7.33222e-13
ENSMUSG00000026321	Tnfrsf11a	23.567	31.0639	30.3829	49.9825	41.3962	-0.708112	1.40426	6.95489	0.00835906	0.0392461
ENSMUSG00000026433	Rab7l1	26.1856	25.0901	19.9659	39.4093	37.7436	-0.707862	1.16648	6.40228	0.0113974	0.0499589
ENSMUSG00000055540	Epha6	23.567	25.0901	26.9106	33.6421	49.919	-0.707838	1.25236	6.06132	0.0138174	0.058118
ENSMUSG00000018774	Cd68	60.2269	69.2964	128.476	139.374	104.708	-0.707794	2.81742	6.92192	0.00851456	0.0398413
ENSMUSG00000021713	Ppwd1	144.021	155.32	159.727	249.912	248.377	-0.705891	3.78069	31.7476	1.7557e-08	3.7731e-07
ENSMUSG00000026471	Mr1	40.1513	32.2587	54.6892	60.5557	80.3573	-0.705276	1.98312	7.22398	0.00719361	0.0349729
ENSMUSG00000030630	Fah	137.038	145.761	145.838	225.882	239.854	-0.70484	3.682	30.1667	3.9646e-08	8.06748e-07
ENSMUSG00000026923	Notch1	915.623	1143.39	881.972	1664.8	1406.25	-0.703963	6.42876	46.407	9.6071e-12	2.91058e-10
ENSMUSG00000037613	Tnfrsf23	37.5327	22.7006	26.0425	52.8661	41.3962	-0.703954	1.44911	6.05249	0.0138867	0.0583438
ENSMUSG00000048327	Ckap2l	21.8213	19.1163	22.5702	38.4481	30.4384	-0.703499	1.02425	5.77113	0.0162916	0.0660866
ENSMUSG00000058589	Anks1b	420.715	403.831	426.229	706.483	647.729	-0.701741	5.21895	74.9698	4.77964e-18	2.43647e-16
ENSMUSG00000066224	Arid3c	37.5327	28.6744	26.0425	54.7885	45.0488	-0.701596	1.52745	6.88815	0.00867691	0.0403898
ENSMUSG00000031949	Adat1	156.241	185.189	144.102	275.865	244.725	-0.701482	3.84991	25.7623	3.86162e-07	6.73798e-06
ENSMUSG00000040234	Tm7sf3	716.613	663.095	696.203	1180.36	1066.56	-0.700755	5.94909	88.8797	4.19561e-21	2.57883e-19
ENSMUSG00000017756	Slc12a7	172.825	213.863	200.527	319.119	312.907	-0.699725	4.12471	31.5207	1.97328e-08	4.20442e-07
ENSMUSG00000026480	Ncf2	27.0585	23.8953	41.668	50.9437	48.7014	-0.699534	1.52778	6.0559	0.0138599	0.0582638
ENSMUSG00000034981	Parm1	289.787	284.354	297.752	442.153	505.277	-0.699463	4.69908	48.9032	2.68915e-12	8.564e-11
ENSMUSG00000021763	BC067074	20.9485	22.7006	24.3063	31.7197	42.6137	-0.695982	1.10301	5.7646	0.0163522	0.0662607
ENSMUSG00000007682	Dio2	607.506	531.671	725.717	761.272	1263.8	-0.694964	5.70935	15.8636	6.8074e-05	0.000718554
ENSMUSG00000035000	Dpp4	20.0756	35.843	30.3829	42.2929	49.919	-0.694645	1.40589	5.76143	0.0163818	0.0663271
ENSMUSG00000023764	Sfi1	1058.77	1050.2	982.67	1588.87	1739.86	-0.691919	6.51653	90.6641	1.70257e-21	1.08211e-19
ENSMUSG00000059854	Hydin	24.4399	19.1163	20.834	32.6809	37.7436	-0.691658	1.03889	5.67738	0.017185	0.0689247
ENSMUSG00000054509	Parp4	238.289	232.979	262.161	420.045	367.696	-0.690331	4.44838	38.6089	5.17832e-10	1.28091e-08
ENSMUSG00000085527	Gm15535	30.5499	23.8953	29.5148	45.1765	46.2663	-0.689982	1.40076	7.0443	0.00795179	0.0378625
ENSMUSG00000046079	Lrrc8d	921.733	1016.75	881.104	1506.2	1502.44	-0.689511	6.38128	88.2835	5.67135e-21	3.45744e-19
ENSMUSG00000021448	Shc3	48.8798	59.7383	45.1403	81.7022	81.5749	-0.687304	2.21063	10.0579	0.00151699	0.0099479
ENSMUSG00000051037	Zfp455	53.2441	45.4011	38.1957	67.2841	80.3573	-0.686761	2.06076	8.57657	0.00340517	0.0192431
ENSMUSG00000028873	Cdca8	29.677	22.7006	31.251	49.0213	41.3962	-0.686423	1.3967	6.5917	0.0102456	0.0458991
ENSMUSG00000000275	Trim25	489.671	525.697	474.841	918.909	651.381	-0.686252	5.39385	30.2303	3.8366e-08	7.82834e-07
ENSMUSG00000055447	Cd47	1369.51	1270.04	1211.84	2255.94	1847	-0.68517	6.81516	56.8136	4.79134e-14	1.80536e-12
ENSMUSG00000022587	Ly6e	613.616	605.746	657.139	1094.81	892.453	-0.68402	5.77375	55.9206	7.54567e-14	2.81053e-12
ENSMUSG00000015127	Unkl	753.273	712.081	740.475	1177.47	1185.88	-0.68343	6.02725	103.492	2.61401e-24	1.91386e-22
ENSMUSG00000032014	Oaf	122.199	129.035	115.455	167.249	226.462	-0.682409	3.44473	17.4388	2.967e-05	0.000346482
ENSMUSG00000031965	Tbx20	43.6427	51.3749	49.4807	67.2841	87.6625	-0.679988	2.12831	9.00351	0.00269462	0.0159079
ENSMUSG00000029361	Nos1	203.375	162.488	151.046	270.098	272.728	-0.679436	3.93178	23.2	1.45996e-06	2.25269e-05
ENSMUSG00000022500	Litaf	94.2682	81.2441	105.038	169.172	130.276	-0.679062	3.07763	13.9358	0.000189161	0.00172485
ENSMUSG00000032410	Xrn1	311.609	442.063	289.94	507.515	515.017	-0.679044	4.85971	28.5456	9.15183e-08	1.78682e-06
ENSMUSG00000030123	Plxnd1	451.265	479.101	506.092	742.048	790.18	-0.677163	5.40345	71.2127	3.20725e-17	1.5706e-15
ENSMUSG00000032359	Ctsh	230.433	247.317	252.612	379.675	396.917	-0.674186	4.42979	41.3875	1.24853e-10	3.29471e-09
ENSMUSG00000032849	Abcc4	49.7527	45.4011	51.2169	60.5557	97.4028	-0.673137	2.15117	7.27067	0.00700897	0.0343571
ENSMUSG00000005640	Insrr	55.8626	60.9331	55.5573	83.6246	99.8379	-0.672897	2.37245	10.8745	0.000974976	0.00686898
ENSMUSG00000039908	Slc26a11	302.007	303.471	318.586	475.795	507.712	-0.672265	4.76854	52.0098	5.52256e-13	1.90057e-11
ENSMUSG00000091475	2810468N07Rik	38.4056	40.6221	49.4807	63.4393	74.2697	-0.672078	1.97064	8.41665	0.00371799	0.0206746
ENSMUSG00000085929	Gm13421	32.2956	26.2849	21.7021	37.4869	48.7014	-0.671878	1.31842	5.52258	0.0187725	0.0736695
ENSMUSG00000063632	Sox11	25.3128	29.8692	21.7021	39.4093	41.3962	-0.671504	1.24266	6.00188	0.0142906	0.0596048
ENSMUSG00000017446	C1qtnf1	34.9141	32.2587	26.0425	50.9437	47.4839	-0.670995	1.51763	6.82823	0.0089728	0.0414531
ENSMUSG00000001025	S100a6	37.5327	38.2325	51.2169	65.3617	70.6171	-0.670868	1.95695	8.11095	0.00439987	0.0237158
ENSMUSG00000002227	Mov10	86.4125	78.8546	85.0721	149.947	114.448	-0.670451	2.90631	13.4637	0.000243218	0.00212563
ENSMUSG00000060487	Samd5	58.4812	66.9069	51.2169	85.547	101.055	-0.669656	2.39909	10.1353	0.00145459	0.00959621
ENSMUSG00000029270	Fam69a	349.141	296.302	341.157	601.712	428.572	-0.668615	4.83075	23.7237	1.11206e-06	1.74472e-05
ENSMUSG00000041313	Slc7a1	492.289	481.491	449.667	641.122	888.801	-0.6678	5.32133	29.7569	4.89756e-08	9.85849e-07
ENSMUSG00000036585	Fgf1	302.88	310.639	345.497	510.398	504.06	-0.665508	4.81927	48.1723	3.9036e-12	1.2172e-10
ENSMUSG00000032988	Slc16a8	25.3128	23.8953	24.3063	32.6809	46.2663	-0.664759	1.19693	5.43	0.0197936	0.0767292
ENSMUSG00000026786	Apbb1ip	24.4399	23.8953	25.1744	45.1765	31.6559	-0.66439	1.19634	5.42803	0.019816	0.076776
ENSMUSG00000020330	Hmmr	20.9485	22.7006	25.1744	39.4093	32.8735	-0.663953	1.10568	5.46277	0.0194259	0.0756897
ENSMUSG00000032558	Nphp3	240.908	260.459	247.404	420.045	365.261	-0.663336	4.4582	36.8832	1.2542e-09	2.98292e-08
ENSMUSG00000035021	Baz1a	30.5499	52.5697	37.3276	59.5945	63.3118	-0.663106	1.83082	6.38698	0.0114961	0.0503091
ENSMUSG00000029797	Sspo	82.9211	84.8284	90.2806	99.0038	183.848	-0.66246	2.89215	7.12749	0.0075911	0.0365038
ENSMUSG00000061393	Acvr2b	212.103	274.796	192.714	327.77	357.955	-0.662151	4.27947	22.612	1.98241e-06	2.99993e-05
ENSMUSG00000040229	Gpr34	28.8042	26.2849	30.3829	51.9049	37.7436	-0.661688	1.40497	5.98678	0.0144135	0.0599998
ENSMUSG00000040010	Slc7a5	1245.56	1185.21	1358.55	1757.08	2263.4	-0.661521	6.75694	42.0713	8.80036e-11	2.3851e-09
ENSMUSG00000045672	Col27a1	291.533	346.482	280.391	472.911	478.491	-0.661375	4.74087	38.8519	4.57217e-10	1.14197e-08
ENSMUSG00000053965	Pde5a	137.911	161.293	167.54	239.339	252.03	-0.661021	3.78049	24.5985	7.06079e-07	1.16659e-05
ENSMUSG00000054206	Gzmm	49.7527	45.4011	74.6551	76.8962	99.8379	-0.660975	2.33716	6.8139	0.0090451	0.0417226
ENSMUSG00000040350	Trim7	22.6942	21.5058	26.0425	44.2153	29.2208	-0.660819	1.139	4.91723	0.0265902	0.0958502
ENSMUSG00000048402	Gli2	42.7698	38.2325	33.8552	54.7885	66.9644	-0.659067	1.80395	7.40204	0.00651498	0.0323927
ENSMUSG00000086714	0610009E02Rik	59.354	53.7645	59.8977	89.3918	93.7502	-0.658531	2.381	11.1332	0.000847961	0.00610957
ENSMUSG00000021838	Samd4	125.691	99.1656	88.5445	183.59	143.669	-0.655695	3.21627	12.1503	0.000490807	0.0038542
ENSMUSG00000047123	Ticam1	82.9211	91.997	69.4466	128.801	125.406	-0.654765	2.85028	12.9484	0.000320199	0.00269133
ENSMUSG00000052684	Jun	807.39	831.557	821.206	1162.09	1442.78	-0.654343	6.13148	52.9539	3.41475e-13	1.20006e-11
ENSMUSG00000029189	Sel1l3	314.227	352.456	358.518	479.64	597.81	-0.653912	4.90422	34.4554	4.36131e-09	1.00526e-07
ENSMUSG00000079657	Rab26	25.3128	38.2325	26.0425	48.0601	43.8313	-0.653706	1.43401	5.7143	0.0168272	0.0676735
ENSMUSG00000031486	Gpr124	424.207	413.389	463.556	630.548	740.262	-0.653622	5.25168	51.0535	8.98821e-13	3.00331e-11
ENSMUSG00000033960	9430020K01Rik	494.908	501.802	443.59	703.6	806.008	-0.652957	5.39181	54.9186	1.25628e-13	4.55433e-12
ENSMUSG00000048960	Prex2	160.605	157.709	228.306	251.835	297.079	-0.652885	3.96922	16.5176	4.82003e-05	0.000530375
ENSMUSG00000089757	Gm16334	29.677	44.2063	23.4382	49.0213	47.4839	-0.652598	1.50944	5.07448	0.0242805	0.0895443
ENSMUSG00000023806	Rsph3b	210.358	187.578	272.578	340.265	338.475	-0.65149	4.27728	21.3463	3.83352e-06	5.46872e-05
ENSMUSG00000000278	Scpep1	136.165	149.346	148.442	211.464	243.507	-0.651048	3.6719	23.1396	1.50655e-06	2.31262e-05
ENSMUSG00000005237	Dnah2	49.7527	60.9331	46.8765	73.0513	91.3152	-0.650628	2.22784	8.39903	0.00375421	0.0208217
ENSMUSG00000060671	Atp8b2	829.211	939.086	822.943	1275.51	1420.86	-0.650596	6.23797	67.1324	2.53877e-16	1.16674e-14
ENSMUSG00000031700	Gpt2	288.915	243.732	255.216	365.257	463.881	-0.649415	4.53002	27.0154	2.01844e-07	3.71274e-06
ENSMUSG00000033327	Tnxb	30.5499	35.843	57.2935	55.7497	68.182	-0.648508	1.85533	5.00753	0.0252373	0.0921291
ENSMUSG00000025885	Myo5b	500.145	489.854	484.39	901.607	611.203	-0.64801	5.35205	24.452	7.61856e-07	1.24634e-05
ENSMUSG00000026463	Atp2b4	807.39	933.112	767.385	1056.36	1579.14	-0.647082	6.11413	21.4056	3.71674e-06	5.31228e-05
ENSMUSG00000067336	Bmpr2	289.787	428.921	248.272	442.153	461.446	-0.646407	4.69707	19.4613	1.02661e-05	0.00013345
ENSMUSG00000002083	Bbc3	144.021	135.009	160.595	227.805	232.549	-0.644667	3.6957	23.897	1.01628e-06	1.60627e-05
ENSMUSG00000037649	H2-DMa	43.6427	46.5959	47.7446	75.9349	66.9644	-0.643255	2.04987	8.6691	0.00323651	0.0185311
ENSMUSG00000072294	Klf12	244.399	339.314	198.791	372.946	384.741	-0.643171	4.4525	17.0238	3.69148e-05	0.000420244
ENSMUSG00000000263	Glra1	89.9039	132.619	80.7317	135.529	159.497	-0.643079	3.08233	9.86664	0.00168303	0.0108119
ENSMUSG00000038665	Dgki	229.56	308.25	194.451	333.537	381.089	-0.643068	4.35039	17.4739	2.91274e-05	0.000340946
ENSMUSG00000045876	Pcdhb8	96.0139	103.945	86.8083	139.374	158.28	-0.641749	3.07367	14.9382	0.000111093	0.00109741
ENSMUSG00000034708	Grn	727.96	663.095	758.705	1223.61	991.074	-0.640346	5.95372	45.4496	1.56619e-11	4.65988e-10
ENSMUSG00000003779	Kif20a	27.0585	37.0378	39.0637	59.5945	46.2663	-0.64024	1.6406	5.81581	0.0158827	0.0649036
ENSMUSG00000002897	Il17ra	57.6083	46.5959	59.0296	93.2366	76.7047	-0.639319	2.29539	8.76552	0.00306978	0.0177439
ENSMUSG00000032456	Nmnat3	94.2682	93.1918	80.7317	121.111	158.28	-0.638085	2.97999	12.3326	0.000445108	0.00352686
ENSMUSG00000024621	Csf1r	462.612	430.116	488.731	706.483	731.739	-0.637956	5.33229	63.6062	1.51947e-15	6.69462e-14
ENSMUSG00000040612	Ildr2	634.565	750.313	696.203	1087.12	1062.91	-0.637509	5.91651	65.3648	6.22415e-16	2.80858e-14
ENSMUSG00000027015	Cybrd1	50.6255	51.3749	53.8211	86.5082	74.2697	-0.636721	2.21861	9.11648	0.00253317	0.0151281
ENSMUSG00000027985	Lef1	45.3884	53.7645	53.8211	58.6333	105.926	-0.635639	2.1714	5.33162	0.0209419	0.0800173
ENSMUSG00000052613	Pcdh15	1530.99	1935.52	1330.77	2570.25	2172.08	-0.63561	7.09926	28.728	8.32928e-08	1.64094e-06
ENSMUSG00000097263	Gm26804	32.2956	25.0901	25.1744	41.3317	45.0488	-0.63535	1.34654	5.63084	0.0176472	0.0702688
ENSMUSG00000041219	Arhgap11a	39.2784	44.2063	35.5914	76.8962	43.8313	-0.632875	1.83574	5.18828	0.0227398	0.0854228
ENSMUSG00000021069	Pygl	142.275	123.061	184.902	212.426	242.29	-0.632542	3.7028	14.7535	0.000122519	0.00119139
ENSMUSG00000022548	Apod	68.9554	53.7645	65.1062	113.422	80.3573	-0.63222	2.48888	8.24242	0.00409226	0.0223726
ENSMUSG00000041624	Gucy1a2	31.4227	25.0901	30.3829	40.3705	51.1365	-0.632135	1.41917	5.65153	0.0174402	0.0696674
ENSMUSG00000040078	Gm9769	38.4056	27.4796	46.8765	50.9437	68.182	-0.630557	1.78431	5.45766	0.0194827	0.0757403
ENSMUSG00000063488	Zkscan7	146.639	144.567	131.949	224.921	209.416	-0.629166	3.6254	22.1816	2.48035e-06	3.67526e-05
ENSMUSG00000047495	Dlgap2	46.2612	80.0493	63.3701	88.4306	104.708	-0.629088	2.47341	7.01826	0.00806826	0.0382618
ENSMUSG00000021662	Arhgef28	116.09	136.203	137.157	167.249	238.637	-0.627855	3.4977	12.9422	0.000321256	0.00269717
ENSMUSG00000053985	Zfp14	111.725	111.113	111.983	196.085	146.104	-0.627213	3.29436	14.0038	0.000182441	0.00167482
ENSMUSG00000038213	Tapbpl	99.5053	90.8022	90.2806	142.258	147.322	-0.627082	3.04457	15.3215	9.06799e-05	0.000925133
ENSMUSG00000026014	Raph1	169.334	219.837	163.2	256.641	294.644	-0.626516	3.97568	18.8566	1.40926e-05	0.000178379
ENSMUSG00000020707	Rnf135	41.897	44.2063	35.5914	64.4005	59.6592	-0.62597	1.86018	7.29061	0.00693158	0.0340223
ENSMUSG00000032578	Cish	183.299	181.604	192.714	277.787	297.079	-0.625048	4.02166	28.6432	8.70171e-08	1.71011e-06
ENSMUSG00000079662	Ntn3	66.3369	71.686	53.8211	104.771	90.0976	-0.624511	2.49496	9.13807	0.00250345	0.0150047
ENSMUSG00000069911	Fam196b	119.581	99.1656	108.51	164.366	174.108	-0.624298	3.26614	16.3716	5.20589e-05	0.000569218
ENSMUSG00000075425	Gm13547	37.5327	31.0639	26.9106	44.2153	54.7891	-0.623496	1.53422	5.54953	0.0184856	0.0728168
ENSMUSG00000067879	3110035E14Rik	48.8798	53.7645	57.2935	99.0038	63.3118	-0.622508	2.24895	6.59914	0.0102028	0.0458007
ENSMUSG00000025007	Aldh18a1	604.015	602.162	622.415	787.224	1114.04	-0.620531	5.64919	26.6272	2.46745e-07	4.46712e-06
ENSMUSG00000039115	Itga9	250.509	215.058	204.868	359.49	326.299	-0.619528	4.28363	25.6901	4.00873e-07	6.96215e-06
ENSMUSG00000027849	Syt6	453.884	465.959	424.493	646.889	729.304	-0.61882	5.27613	52.8111	3.67223e-13	1.28451e-11
ENSMUSG00000020546	Stxbp4	577.829	670.264	536.475	843.935	944.807	-0.618125	5.67248	44.26	2.87537e-11	8.30688e-10
ENSMUSG00000028794	A3galt2	82.9211	77.6598	70.3147	93.2366	147.322	-0.616586	2.75188	7.68612	0.00556472	0.0286115
ENSMUSG00000003178	Mical3	182.426	211.474	120.664	277.787	273.945	-0.616039	3.99875	13.273	0.000269255	0.00231126
ENSMUSG00000038884	A230050P20Rik	530.695	510.165	508.697	806.448	774.353	-0.615799	5.48282	69.8357	6.44571e-17	3.08567e-15
ENSMUSG00000053684	BC048403	40.1513	52.5697	42.5361	75.9349	59.6592	-0.614447	1.99651	6.76271	0.00930821	0.042712
ENSMUSG00000015829	Tnr	436.427	606.941	352.442	643.044	684.255	-0.61242	5.28492	19.7666	8.74961e-06	0.000115752
ENSMUSG00000030157	Clec2d	40.1513	38.2325	41.668	69.2065	52.354	-0.612265	1.84629	6.54542	0.0105155	0.0468973
ENSMUSG00000001517	Foxm1	49.7527	43.0116	34.7233	68.2453	60.8768	-0.610078	1.92406	6.45458	0.0110667	0.0488162
ENSMUSG00000045275	Lca5l	96.8867	90.8022	89.4125	137.452	144.887	-0.608767	3.01712	14.5838	0.000134065	0.00128606
ENSMUSG00000036760	Kcnk9	72.4468	77.6598	75.5232	99.0038	131.494	-0.607796	2.72198	9.72764	0.00181517	0.0115172
ENSMUSG00000034683	Ppp1r1c	35.787	25.0901	30.3829	43.2541	51.1365	-0.606682	1.47752	5.28214	0.0215453	0.0817789
ENSMUSG00000055485	Soga1	932.208	1206.71	796.032	1372.6	1456.17	-0.606577	6.37519	28.8242	7.92566e-08	1.56792e-06
ENSMUSG00000030223	Ptpro	1135.58	1274.82	1117.22	1695.56	1870.13	-0.606199	6.66224	59.1969	1.42658e-14	5.68198e-13
ENSMUSG00000040354	Mars	1391.33	1479.12	1417.58	1946.43	2421.68	-0.604882	6.91245	44.7418	2.24805e-11	6.5837e-10
ENSMUSG00000031189	Aff2	124.818	144.567	116.323	215.309	170.455	-0.602961	3.47497	14.1768	0.000166406	0.00154471
ENSMUSG00000079227	Ccr5	24.4399	28.6744	27.7787	42.2929	38.9611	-0.602693	1.28934	5.0998	0.0239286	0.0885305
ENSMUSG00000044006	Cilp2	26.1856	31.0639	36.4595	53.8273	40.1787	-0.602479	1.49738	4.9029	0.0268116	0.0964031
ENSMUSG00000031659	Adcy7	110.852	125.45	130.212	197.046	171.672	-0.602285	3.40789	15.9165	6.62001e-05	0.000701252
ENSMUSG00000014444	Piezo1	146.639	142.177	154.519	283.555	150.974	-0.601778	3.62827	7.68772	0.00555977	0.0286052
ENSMUSG00000029338	Antxr2	183.299	212.668	170.144	344.11	211.851	-0.601207	3.98595	10.3195	0.00131632	0.00886407
ENSMUSG00000019970	Sgk1	219.959	212.668	230.042	304.701	368.913	-0.600398	4.25715	24.6871	6.74346e-07	1.1154e-05
ENSMUSG00000097397	Gm16861	33.1684	37.0378	39.0637	58.6333	51.1365	-0.600395	1.70529	6.17184	0.0129799	0.0552489
ENSMUSG00000023249	Parp3	61.9726	59.7383	67.7105	107.655	82.7924	-0.599676	2.47835	8.51033	0.00353135	0.0198361
ENSMUSG00000010755	Cars	779.458	751.508	763.045	1099.61	1221.19	-0.599073	6.04056	68.8949	1.03852e-16	4.90864e-15
ENSMUSG00000020100	Slc29a3	144.894	127.84	135.421	219.154	192.371	-0.598349	3.56547	18.2392	1.94831e-05	0.000237163
ENSMUSG00000079022	Col22a1	34.9141	48.9854	50.3488	55.7497	80.3573	-0.598251	1.98352	5.30627	0.0212488	0.0808387
ENSMUSG00000053111	Fank1	32.2956	37.0378	42.5361	54.7885	58.4417	-0.598045	1.73931	6.07292	0.013727	0.057894
ENSMUSG00000096910	Zfp955b	165.842	178.02	167.54	251.835	262.988	-0.597786	3.8793	24.5561	7.21791e-07	1.18861e-05
ENSMUSG00000000876	Pxmp4	217.341	198.331	236.987	314.313	348.215	-0.597414	4.23768	25.2244	5.10332e-07	8.70127e-06
ENSMUSG00000020573	Pik3cg	35.787	40.6221	35.5914	61.5169	49.919	-0.597358	1.73167	6.0485	0.0139181	0.0584264
ENSMUSG00000047153	Khnyn	403.258	425.337	375.88	573.838	637.989	-0.595641	5.10563	42.977	5.53867e-11	1.55499e-09
ENSMUSG00000039385	Cdh6	103.87	131.424	111.115	166.288	180.195	-0.594147	3.31541	14.2016	0.000164227	0.00152828
ENSMUSG00000081683	Fzd10	197.265	173.241	203.131	232.611	360.39	-0.592772	4.0072	11.3488	0.000754947	0.00553011
ENSMUSG00000041638	Gcn1l1	2032.88	2277.22	2067.77	3105.64	3297.09	-0.592631	7.51195	63.5877	1.5338e-15	6.71815e-14
ENSMUSG00000030681	Mvp	91.6496	95.5813	111.983	163.404	136.364	-0.592119	3.11985	12.0637	0.000514138	0.0040163
ENSMUSG00000055833	1700034H15Rik	63.7183	108.724	74.6551	97.0814	140.017	-0.591645	2.78226	5.85374	0.015544	0.0636942
ENSMUSG00000029648	Flt1	673.843	660.706	686.654	885.267	1171.27	-0.591602	5.80236	31.1081	2.44051e-08	5.1558e-07
ENSMUSG00000022177	Haus4	48.0069	68.1017	65.1062	89.3918	91.3152	-0.590805	2.39852	7.51185	0.00612944	0.0308871
ENSMUSG00000059588	Calcrl	98.6324	111.113	152.783	164.366	186.283	-0.590674	3.35397	9.88606	0.00166536	0.0107169
ENSMUSG00000051890	Klhdc1	247.018	204.305	245.667	314.313	390.829	-0.589493	4.32834	20.5212	5.89731e-06	8.08064e-05
ENSMUSG00000007653	Gabrb2	308.117	344.093	307.301	469.067	488.232	-0.587343	4.7742	37.4793	9.23896e-10	2.24379e-08
ENSMUSG00000071369	Map3k5	191.155	183.994	181.429	245.106	315.342	-0.587033	3.99832	19.0292	1.28731e-05	0.000164759
ENSMUSG00000001901	Kcnh6	629.327	652.342	560.782	875.655	966.723	-0.586829	5.71404	50.161	1.41633e-12	4.65953e-11
ENSMUSG00000026029	Casp8	39.2784	44.2063	42.5361	63.4393	62.0943	-0.586109	1.89332	6.81887	0.00901997	0.0416488
ENSMUSG00000042390	Gatad2b	418.097	542.424	364.595	589.217	659.904	-0.585038	5.18446	22.445	2.1625e-06	3.23962e-05
ENSMUSG00000038594	Cep85l	54.9898	86.0232	65.1062	89.3918	113.231	-0.583514	2.55925	6.66108	0.0098541	0.0445598
ENSMUSG00000095375	Gm21955	224.323	285.549	171.012	270.098	399.352	-0.583237	4.27137	8.69097	0.00319791	0.0183496
ENSMUSG00000058498	Rnf207	1237.71	1286.76	1179.72	2078.12	1588.88	-0.582915	6.67764	32.1096	1.45715e-08	3.16797e-07
ENSMUSG00000066687	Zbtb16	52.3712	56.154	44.2722	67.2841	85.2275	-0.581261	2.15616	6.57977	0.0103144	0.0461662
ENSMUSG00000021112	Mpp5	632.819	593.799	645.854	957.357	910.716	-0.581184	5.74099	65.5687	5.61245e-16	2.54795e-14
ENSMUSG00000033318	Gstt2	45.3884	29.8692	48.6126	63.4393	62.0943	-0.580226	1.89415	5.5246	0.0187508	0.0736417
ENSMUSG00000046808	Atp10d	84.6668	74.0755	92.8849	128.801	122.971	-0.578437	2.87344	10.86	0.000982628	0.00691963
ENSMUSG00000066406	Akap13	809.135	1003.6	772.594	1231.3	1227.28	-0.578169	6.16638	42.628	6.62061e-11	1.84144e-09
ENSMUSG00000021647	Cartpt	442.537	375.157	454.007	608.441	673.297	-0.578048	5.20246	38.6083	5.17989e-10	1.28091e-08
ENSMUSG00000061603	Akap6	995.926	1081.26	1002.64	1586.94	1465.91	-0.577655	6.45243	64.2878	1.07509e-15	4.77905e-14
ENSMUSG00000096996	Gm26792	112.598	117.087	92.0168	158.598	159.497	-0.577153	3.20528	12.7924	0.000348029	0.00288466
ENSMUSG00000085304	Gm12802	961.012	1286.76	613.735	1726.32	1120.13	-0.57656	6.39459	6.99435	0.00817673	0.0386113
ENSMUSG00000021196	Pfkp	7484.72	7576.01	7540.17	10080.1	12387.2	-0.576148	9.31393	40.2325	2.25471e-10	5.81629e-09
ENSMUSG00000060548	Tnfrsf19	64.5912	71.686	59.0296	76.8962	118.101	-0.575922	2.49741	6.33447	0.0118414	0.0513092
ENSMUSG00000029622	Arpc1b	157.114	182.799	199.659	304.701	227.679	-0.575257	3.94947	14.1343	0.000170211	0.00157709
ENSMUSG00000092094	Zfp804b	85.5396	112.308	85.0721	149.947	126.624	-0.575154	3.01513	9.9885	0.00157521	0.0102426
ENSMUSG00000027792	Bche	51.4984	65.7121	70.3147	102.849	81.5749	-0.57406	2.44488	6.91943	0.00852642	0.0398843
ENSMUSG00000025370	Cdh9	176.316	164.878	168.408	260.486	244.725	-0.573927	3.86815	22.2432	2.4021e-06	3.57349e-05
ENSMUSG00000060429	Sntb1	285.423	265.238	256.084	350.839	463.881	-0.573854	4.51184	19.7603	8.7787e-06	0.000115932
ENSMUSG00000095332	Gm9821	185.045	193.552	160.595	262.408	270.293	-0.573821	3.94103	20.8604	4.94009e-06	6.8958e-05
ENSMUSG00000030315	Vgll4	267.966	242.538	250.008	381.597	373.783	-0.573783	4.44244	30.588	3.19062e-08	6.58221e-07
ENSMUSG00000094410	Zbed6	818.737	1054.98	677.973	1182.28	1241.89	-0.572121	6.17138	23.5968	1.18784e-06	1.85775e-05
ENSMUSG00000040829	Zmynd15	62.8455	56.154	46.8765	75.9349	88.8801	-0.570922	2.27288	6.71746	0.00954735	0.0435152
ENSMUSG00000021068	Nin	1167.01	1385.93	1198.82	1874.34	1773.95	-0.570655	6.72891	49.7584	1.73896e-12	5.67099e-11
ENSMUSG00000036983	Tfb1m	55.8626	50.1802	59.0296	82.6634	81.5749	-0.570322	2.27428	7.74199	0.00539513	0.02797
ENSMUSG00000037851	Iars	1289.2	1372.79	1335.98	1798.41	2176.95	-0.569825	6.81029	45.1624	1.81355e-11	5.36381e-10
ENSMUSG00000028370	Pappa	75.0654	86.0232	74.6551	100.926	132.711	-0.569511	2.76108	8.60372	0.00335478	0.0190521
ENSMUSG00000026840	Lamc3	125.691	125.45	131.949	167.249	214.286	-0.569295	3.45777	13.713	0.00021297	0.00190589
ENSMUSG00000028702	Rad54l	44.5155	37.0378	43.4041	73.0513	49.919	-0.568868	1.88719	5.19913	0.0225982	0.0850406
ENSMUSG00000034898	Filip1	89.9039	84.8284	80.7317	110.538	143.669	-0.567939	2.88104	9.53226	0.00201892	0.0125959
ENSMUSG00000034023	Fancd2	39.2784	47.7906	30.3829	61.5169	52.354	-0.5676	1.77375	4.89979	0.0268599	0.0965303
ENSMUSG00000020734	Grin2c	63.7183	77.6598	78.1275	99.0038	118.101	-0.567405	2.66207	8.4124	0.00372671	0.0207113
ENSMUSG00000024197	Plin3	64.5912	47.7906	83.336	90.353	104.708	-0.56631	2.52002	5.88798	0.0152446	0.0626737
ENSMUSG00000023921	Mut	350.014	367.988	339.42	501.747	540.586	-0.566101	4.90558	38.1589	6.52122e-10	1.60199e-08
ENSMUSG00000097960	A330074K22Rik	114.344	143.372	123.268	178.784	194.806	-0.564632	3.43734	14.0556	0.000177485	0.00163738
ENSMUSG00000031538	Plat	282.805	302.276	349.837	394.093	543.021	-0.564528	4.71226	16.1079	5.98333e-05	0.000644319
ENSMUSG00000030022	Adamts9	71.574	57.3488	77.2594	112.461	91.3152	-0.563776	2.58869	7.60432	0.00582285	0.0296787
ENSMUSG00000006519	Cyba	35.787	56.154	54.6892	66.3229	77.9223	-0.563727	2.09117	5.15787	0.0231412	0.086443
ENSMUSG00000067028	Cntnap5b	38.4056	41.8168	32.9872	55.7497	54.7891	-0.562776	1.72886	5.4888	0.0191386	0.0747277
ENSMUSG00000049882	Mettl21d	86.4125	65.7121	72.0509	104.771	118.101	-0.562656	2.70259	8.47977	0.00359117	0.0200692
ENSMUSG00000059975	Zfp74	277.567	270.017	281.259	399.86	417.615	-0.562482	4.55911	32.9578	9.41793e-09	2.09637e-07
ENSMUSG00000027639	Samhd1	559.499	580.656	519.982	807.41	821.836	-0.562271	5.55188	55.3167	1.02593e-13	3.77421e-12
ENSMUSG00000028637	Ccdc30	109.107	95.5813	131.949	170.133	163.15	-0.561952	3.27995	11.3899	0.000738437	0.00542781
ENSMUSG00000039826	Trub2	524.585	603.357	561.65	858.353	793.833	-0.560997	5.57575	48.2018	3.84544e-12	1.20158e-10
ENSMUSG00000067872	Ccdc87	35.787	43.0116	47.7446	65.3617	58.4417	-0.560717	1.89024	5.62636	0.0176923	0.0703813
ENSMUSG00000069793	Slfn9	36.6598	52.5697	41.668	70.1677	56.0066	-0.560149	1.92255	5.22616	0.0222496	0.0840137
ENSMUSG00000028859	Csf3r	55.8626	37.0378	50.3488	73.0513	69.3995	-0.5601	2.08142	5.86227	0.0154688	0.063421
ENSMUSG00000061186	Sfmbt2	74.1925	91.997	82.4679	114.383	129.059	-0.559286	2.83061	9.57854	0.00196865	0.0123286
ENSMUSG00000016256	Ctsz	417.224	418.168	473.973	672.841	611.203	-0.558393	5.21473	39.9525	2.60219e-10	6.66661e-09
ENSMUSG00000030657	Xylt1	189.409	212.668	160.595	270.098	278.816	-0.558166	3.99205	17.3162	3.16478e-05	0.000367483
ENSMUSG00000003526	Prodh	164.969	169.657	151.915	204.736	275.163	-0.557965	3.78687	13.968	0.000185946	0.00170281
ENSMUSG00000050271	D8Ertd82e	85.5396	81.2441	81.5998	146.103	90.0976	-0.55735	2.82862	6.61453	0.010115	0.0454779
ENSMUSG00000059866	Tnip2	266.22	346.482	225.702	393.132	383.524	-0.556665	4.51824	15.7952	7.05797e-05	0.000741335
ENSMUSG00000078306	Gm16493	54.9898	54.9592	61.6339	85.547	82.7924	-0.555782	2.31768	7.53604	0.00604767	0.0305782
ENSMUSG00000064246	Chi3l1	105.615	86.0232	117.191	134.568	171.672	-0.553931	3.1535	9.44859	0.00211311	0.0130699
ENSMUSG00000082588	Gm15443	92.5225	74.0755	72.0509	116.305	118.101	-0.553743	2.78294	8.81116	0.00299394	0.017366
ENSMUSG00000030539	Sema4b	405.877	444.453	386.297	588.256	617.29	-0.553548	5.12191	39.0838	4.05999e-10	1.01916e-08
ENSMUSG00000035270	Impg2	9084.66	10390.9	8493.32	14892.9	12278.8	-0.553473	9.62528	28.5056	9.34298e-08	1.81881e-06
ENSMUSG00000025078	Nhlrc2	343.904	414.584	279.523	478.679	523.54	-0.55311	4.88764	17.7085	2.57469e-05	0.000303516
ENSMUSG00000079415	Cntf	61.9726	58.5435	68.5786	94.1978	91.3152	-0.552776	2.45521	8.05688	0.00453311	0.0242763
ENSMUSG00000021958	Pinx1	71.574	56.154	56.4254	103.81	75.4872	-0.55245	2.41889	6.05264	0.0138855	0.0583438
ENSMUSG00000049562	Ap5b1	52.3712	50.1802	55.5573	75.9349	79.1398	-0.550644	2.20171	7.00181	0.00814275	0.0384752
ENSMUSG00000031668	Eif2ak3	750.654	722.834	711.828	1033.29	1101.87	-0.550253	5.94626	61.8892	3.63343e-15	1.52014e-13
ENSMUSG00000079065	BC005561	194.646	253.29	175.353	297.011	281.251	-0.549144	4.09359	14.7535	0.000122522	0.00119139
ENSMUSG00000026185	Igfbp5	1415.77	1299.91	1488.76	2482.78	1587.67	-0.54827	6.81737	15.1118	0.000101326	0.00101378
ENSMUSG00000040675	Mthfd1l	134.419	130.23	152.783	215.309	191.153	-0.54723	3.57337	14.8609	0.000115738	0.00113429
ENSMUSG00000043079	Synpo	71.574	78.8546	76.3913	110.538	109.578	-0.546855	2.69964	9.2679	0.00233205	0.014167
ENSMUSG00000020901	Pik3r5	104.742	94.3865	89.4125	126.879	155.845	-0.546777	3.04455	9.9726	0.00158887	0.0103046
ENSMUSG00000024965	Fermt3	54.1169	58.5435	77.2594	86.5082	99.8379	-0.546629	2.45817	6.2795	0.0122142	0.0526803
ENSMUSG00000051149	Adnp	1260.4	1887.73	1276.08	1903.18	1991.89	-0.546042	6.85403	25.8475	3.69484e-07	6.48486e-06
ENSMUSG00000029851	Fam115c	97.7596	81.2441	96.3572	135.529	133.929	-0.544893	2.98504	10.8488	0.000988615	0.00695523
ENSMUSG00000007989	Fzd3	58.4812	74.0755	65.9743	101.887	88.8801	-0.544345	2.50503	7.3487	0.00671113	0.0331473
ENSMUSG00000020120	Plek	242.653	215.058	238.723	366.218	309.254	-0.542809	4.3035	20.6723	5.44981e-06	7.52295e-05
ENSMUSG00000032599	Ip6k2	1278.73	1155.34	1287.37	1232.26	2404.63	-0.541766	6.61372	8.71888	0.00314931	0.0181055
ENSMUSG00000069892	9930111J21Rik2	299.389	347.677	289.072	466.183	431.008	-0.538269	4.71242	25.7052	3.97758e-07	6.91608e-06
ENSMUSG00000006732	Mettl1	135.292	103.945	111.983	157.637	185.065	-0.536594	3.32499	10.6187	0.00111949	0.00773389
ENSMUSG00000091722	Siah3	63.7183	64.5174	47.7446	81.7022	87.6625	-0.535842	2.33307	6.1224	0.013348	0.0566217
ENSMUSG00000097715	Gpr137b-ps	66.3369	77.6598	73.7871	113.422	94.9678	-0.535715	2.63512	7.72359	0.0054504	0.0281447
ENSMUSG00000033400	Agl	731.451	813.636	775.198	1133.26	1099.43	-0.53474	6.02202	55.2477	1.06259e-13	3.89946e-12
ENSMUSG00000042228	Lyn	117.835	145.761	137.157	223.96	158.28	-0.534528	3.50006	9.4904	0.0020655	0.0128223
ENSMUSG00000046230	Vps13a	208.612	289.133	239.591	327.77	366.478	-0.533977	4.34998	15.404	8.68063e-05	0.000892319
ENSMUSG00000068663	Clec16a	1301.42	1283.18	1276.95	1928.17	1790.99	-0.533401	6.75969	62.5925	2.54217e-15	1.07564e-13
ENSMUSG00000052056	Zfp217	110.852	144.567	116.323	172.055	182.63	-0.531773	3.38278	11.3837	0.000740908	0.00544061
ENSMUSG00000022519	Srl	68.9554	81.2441	67.7105	95.159	114.448	-0.531731	2.63067	7.39492	0.00654083	0.0324564
ENSMUSG00000097634	Gm26827	131.801	103.945	78.1275	167.249	132.711	-0.531468	3.16852	6.17561	0.0129523	0.0551628
ENSMUSG00000044022	Pcdhb21	80.3025	99.1656	91.1487	128.801	130.276	-0.531143	2.93768	9.67887	0.00186399	0.011757
ENSMUSG00000037443	Cep85	797.788	790.935	777.802	1169.78	1104.3	-0.530863	6.05116	60.6248	6.90601e-15	2.80294e-13
ENSMUSG00000026494	Kif26b	156.241	182.799	133.685	208.581	243.507	-0.530537	3.7253	12.1752	0.000484296	0.00380708
ENSMUSG00000074024	4632427E13Rik	108.234	101.555	79.8636	125.917	153.409	-0.530362	3.03685	8.12502	0.00436584	0.0235409
ENSMUSG00000041954	Tnfrsf18	163.224	185.189	164.068	248.951	241.072	-0.530194	3.84684	17.8721	2.36254e-05	0.00028162
ENSMUSG00000028158	Mttp	189.409	142.177	178.825	237.417	261.77	-0.530085	3.87171	14.5592	0.000135827	0.00130129
ENSMUSG00000024713	Pcsk5	213.849	206.695	223.097	316.235	303.166	-0.529549	4.1817	21.8821	2.89923e-06	4.2663e-05
ENSMUSG00000021947	Cryl1	61.9726	46.5959	67.7105	97.0814	73.0521	-0.529466	2.35545	5.31396	0.0211552	0.0806055
ENSMUSG00000032796	Lama1	326.447	451.622	328.135	516.165	480.926	-0.528331	4.89108	19.3332	1.09781e-05	0.000142334
ENSMUSG00000049800	Sertad2	245.272	272.407	269.106	366.218	388.394	-0.526654	4.46293	24.894	6.05718e-07	1.01766e-05
ENSMUSG00000054178	Gm9938	83.7939	89.6075	76.3913	110.538	129.059	-0.525479	2.82363	8.51885	0.00351486	0.0197637
ENSMUSG00000085795	Zfp703	72.4468	82.4389	74.6551	110.538	108.361	-0.52534	2.70367	8.43535	0.00367995	0.0204936
ENSMUSG00000015647	Lama5	499.272	485.075	496.543	669.958	754.872	-0.524939	5.37387	42.7974	6.07119e-11	1.69494e-09
ENSMUSG00000023284	Zfp605	343.031	352.456	322.927	469.067	506.495	-0.524258	4.83201	31.0265	2.54536e-08	5.34704e-07
ENSMUSG00000021665	Hexb	524.585	524.502	552.101	803.565	726.869	-0.523451	5.48568	44.7216	2.27134e-11	6.63889e-10
ENSMUSG00000041633	Kctd12b	87.2854	76.465	78.9956	132.646	98.6204	-0.523076	2.79192	7.30137	0.00689021	0.0338527
ENSMUSG00000022360	Atad2	57.6083	72.8807	59.8977	89.3918	91.3152	-0.522698	2.43369	6.72243	0.00952078	0.0434205
ENSMUSG00000030000	Add2	551.643	639.2	527.794	807.41	803.573	-0.522557	5.57171	37.7998	7.83918e-10	1.91944e-08
ENSMUSG00000040112	Mrps35	190.282	189.968	194.451	271.059	278.816	-0.520425	4.01325	20.3171	6.56124e-06	8.88473e-05
ENSMUSG00000019789	Hey2	214.722	229.395	203.131	348.916	260.553	-0.519717	4.17526	13.6712	0.000217771	0.00193609
ENSMUSG00000001750	Tcirg1	177.189	158.904	202.263	271.059	244.725	-0.519617	3.92685	15.3505	8.92963e-05	0.000913514
ENSMUSG00000027204	Fbn1	195.519	176.825	264.765	287.399	294.644	-0.519254	4.12081	11.6427	0.000644539	0.00483275
ENSMUSG00000046167	Gldn	51.4984	48.9854	38.1957	68.2453	63.3118	-0.518621	1.99465	5.00981	0.0252041	0.0920863
ENSMUSG00000001039	B9d1	238.289	188.773	211.812	324.886	286.121	-0.518536	4.17086	16.2598	5.52231e-05	0.000598557
ENSMUSG00000024781	Lipa	255.746	261.654	289.94	385.442	385.959	-0.518251	4.5005	24.2129	8.6254e-07	1.39124e-05
ENSMUSG00000021986	Amer2	849.286	1086.04	730.926	1198.62	1223.62	-0.518099	6.188	22.4483	2.15875e-06	3.23725e-05
ENSMUSG00000022893	Adamts1	410.241	589.02	395.846	439.269	851.057	-0.516126	5.16535	5.06895	0.0243581	0.0896974
ENSMUSG00000008496	Pou2f2	70.7011	69.2964	75.5232	107.655	97.4028	-0.515455	2.61878	7.73192	0.00542531	0.0280583
ENSMUSG00000018143	Mafk	56.7355	58.5435	62.502	88.4306	80.3573	-0.514239	2.34573	6.52262	0.0106511	0.0474032
ENSMUSG00000021098	4930447C04Rik	681.699	629.642	784.747	1090.96	888.801	-0.514069	5.87135	24.3226	8.14764e-07	1.32422e-05
ENSMUSG00000085028	Slc2a4rg-ps	262.729	246.122	247.404	315.274	413.962	-0.51266	4.39554	15.7325	7.29604e-05	0.000763195
ENSMUSG00000030322	Mbd4	185.045	185.189	146.706	229.727	261.77	-0.512573	3.85415	13.1567	0.000286491	0.00243819
ENSMUSG00000032289	Thsd4	162.351	181.604	166.672	258.563	222.809	-0.512488	3.83485	15.3797	8.79298e-05	0.000901386
ENSMUSG00000064120	Mocs1	158.859	170.852	169.276	240.3	232.549	-0.512446	3.80461	16.8826	3.97654e-05	0.000448592
ENSMUSG00000020387	Phf15	136.165	105.139	135.421	181.667	178.978	-0.511006	3.41701	11.1156	0.000856028	0.00614989
ENSMUSG00000002147	Stat6	132.674	114.698	145.838	198.008	176.543	-0.510688	3.47525	11.4782	0.000704162	0.00520404
ENSMUSG00000061119	Prcp	239.162	222.227	222.229	366.218	271.51	-0.509937	4.24998	13.7023	0.000214196	0.0019115
ENSMUSG00000028393	Alad	183.299	201.915	203.999	300.856	254.465	-0.509096	4.04114	16.3099	5.37813e-05	0.000585906
ENSMUSG00000079481	Nhsl2	219.959	217.447	194.451	323.925	271.51	-0.508946	4.14104	15.9937	6.3553e-05	0.00067802
ENSMUSG00000045991	Onecut2	162.351	197.136	149.31	293.167	174.108	-0.507956	3.79598	6.24177	0.0124771	0.0534745
ENSMUSG00000070639	Lrrc8b	1093.69	1219.86	1035.62	1512.93	1635.15	-0.507534	6.53677	39.3894	3.47182e-10	8.78901e-09
ENSMUSG00000057982	Zfp809	64.5912	83.6336	65.1062	89.3918	112.013	-0.507512	2.58535	6.0156	0.01418	0.0592756
ENSMUSG00000040721	Zfhx2	782.95	1029.89	708.356	1094.81	1128.66	-0.506244	6.05716	23.6108	1.17925e-06	1.84626e-05
ENSMUSG00000059434	Gckr	295.897	285.549	350.706	426.774	454.141	-0.506133	4.70122	21.5562	3.43605e-06	4.94898e-05
ENSMUSG00000086841	2410006H16Rik	158.859	187.578	166.672	229.727	254.465	-0.506017	3.83661	15.0358	0.000105492	0.00105042
ENSMUSG00000060534	Dcc	171.952	236.564	148.442	264.331	226.462	-0.505661	3.8848	9.12605	0.00251996	0.0150794
ENSMUSG00000020653	Klf11	157.986	145.761	174.485	219.154	236.202	-0.50509	3.74908	14.5413	0.000137122	0.00131201
ENSMUSG00000021514	Zfp369	283.677	350.067	251.744	382.558	426.137	-0.504981	4.58809	15.5592	7.99613e-05	0.000828226
ENSMUSG00000043346	Gm6741	132.674	154.125	156.255	203.775	214.286	-0.50371	3.62992	13.4691	0.000242528	0.00212209
ENSMUSG00000032010	Usp2	522.839	569.903	554.705	472.911	1105.52	-0.503616	5.41475	5.07048	0.0243366	0.0896831
ENSMUSG00000022521	Crebbp	1244.69	1481.51	1102.47	1734.97	1780.04	-0.502888	6.72255	27.1149	1.91715e-07	3.53512e-06
ENSMUSG00000051951	Xkr4	121.327	139.788	103.302	149.947	193.588	-0.50243	3.34312	8.17057	0.00425755	0.0230907
ENSMUSG00000051486	Pcdhb11	178.062	178.02	179.693	256.641	248.377	-0.502215	3.90372	18.2185	1.96961e-05	0.000239064
ENSMUSG00000006378	Gcat	56.7355	52.5697	75.5232	90.353	85.2275	-0.502181	2.40484	5.29975	0.0213285	0.0810798
ENSMUSG00000032041	Tirap	119.581	150.541	97.2253	178.784	155.845	-0.502176	3.32994	7.39077	0.00655595	0.0325053
ENSMUSG00000027433	Xrn2	1163.51	1200.74	1260.46	1723.43	1694.81	-0.501709	6.65317	54.3396	1.6867e-13	6.02694e-12
ENSMUSG00000036246	Gmip	183.299	187.578	200.527	254.719	286.121	-0.50065	3.99626	16.8257	4.09754e-05	0.000460503
ENSMUSG00000022508	Bcl6	134.419	139.788	118.927	171.094	199.676	-0.500641	3.45632	11.2124	0.00081251	0.00589395
ENSMUSG00000061601	Pclo	2186.5	2724.07	1954.92	3027.79	3146.11	-0.500136	7.53684	24.1913	8.72268e-07	1.40239e-05
ENSMUSG00000019842	Traf3ip2	94.2682	76.465	64.2381	116.305	104.708	-0.499737	2.73255	5.95686	0.0146601	0.0607053
ENSMUSG00000063142	Kcnma1	920.86	1072.9	842.04	1233.22	1370.94	-0.499509	6.27662	29.521	5.53147e-08	1.10452e-06
ENSMUSG00000047959	Kcna3	51.4984	60.9331	47.7446	74.0125	75.4872	-0.498258	2.1803	5.31249	0.0211731	0.080612
ENSMUSG00000039488	Cntn5	96.8867	108.724	103.302	148.986	140.017	-0.497833	3.11272	9.99985	0.00156553	0.010193
ENSMUSG00000048581	E130311K13Rik	66.3369	64.5174	61.6339	96.1202	84.0099	-0.49713	2.44783	6.4591	0.0110385	0.0487209
ENSMUSG00000028199	Cryz	339.54	334.535	348.969	505.592	454.141	-0.496858	4.82937	27.6263	1.47165e-07	2.77182e-06
ENSMUSG00000024867	Pip5k1b	156.241	135.009	141.498	169.172	250.812	-0.496625	3.58287	7.9	0.00494347	0.0260478
ENSMUSG00000038630	Zkscan16	69.8283	102.75	71.1828	102.849	118.101	-0.495531	2.73576	5.50414	0.0189715	0.0743138
ENSMUSG00000021294	Kif26a	144.894	140.982	149.31	195.124	215.504	-0.495145	3.6059	13.8067	0.000202614	0.00182855
ENSMUSG00000072762	4930522L14Rik	64.5912	50.1802	58.1616	72.0901	92.5327	-0.493356	2.30608	5.00731	0.0252405	0.0921291
ENSMUSG00000021557	Agtpbp1	3554.26	4305.94	3022.66	5866.22	4105.53	-0.492843	8.19638	10.3241	0.00131304	0.00884598
ENSMUSG00000036030	Prtg	346.523	440.869	325.531	589.217	413.962	-0.491625	4.90626	10.0558	0.0015187	0.00995321
ENSMUSG00000019852	D10Bwg1379e	203.375	284.354	155.387	286.438	280.033	-0.491068	4.10679	7.41534	0.00646702	0.0322079
ENSMUSG00000035769	Xylb	109.98	102.75	118.927	177.822	131.494	-0.490981	3.22052	7.98219	0.00472398	0.0251157
ENSMUSG00000034796	Cpne7	152.749	140.982	144.102	227.805	180.195	-0.49072	3.61268	11.3198	0.000766869	0.00560644
ENSMUSG00000058586	Serhl	211.231	162.488	172.749	261.447	247.16	-0.48828	3.92745	12.7798	0.000350382	0.00289453
ENSMUSG00000015766	Eps8	797.788	773.014	796.032	1173.63	1033.69	-0.487942	6.0323	42.2878	7.87831e-11	2.1512e-09
ENSMUSG00000041498	Kif14	81.1754	100.36	73.7871	137.452	97.4028	-0.487803	2.83242	5.42444	0.0198568	0.0768742
ENSMUSG00000023367	Tmem176a	239.162	252.096	231.778	410.433	247.16	-0.487594	4.28122	7.52567	0.00608261	0.0306925
ENSMUSG00000040717	Il17rd	92.5225	121.866	105.906	137.452	160.715	-0.487282	3.15356	8.09113	0.00444823	0.0239333
ENSMUSG00000025658	Cnksr2	273.203	289.133	268.238	387.364	385.959	-0.487135	4.52131	23.4864	1.25799e-06	1.95926e-05
ENSMUSG00000092060	Bend4	499.272	504.191	509.565	724.746	684.255	-0.48599	5.38509	41.6596	1.08633e-10	2.90777e-09
ENSMUSG00000070047	Fat1	528.949	610.526	480.918	795.875	684.255	-0.485724	5.46882	22.3646	2.25494e-06	3.36798e-05
ENSMUSG00000021676	Iqgap2	151.877	145.761	211.812	228.766	226.462	-0.485383	3.78509	9.30571	0.00228441	0.0139379
ENSMUSG00000025094	Slc18a2	109.98	133.814	144.97	183.59	177.76	-0.484025	3.43553	9.57113	0.00197661	0.0123578
ENSMUSG00000010066	Cacna2d2	1991.85	2197.18	1955.79	2797.1	2922.08	-0.483711	7.40481	43.0479	5.34147e-11	1.50245e-09
ENSMUSG00000087381	Gm16008	133.547	163.683	138.025	169.172	237.419	-0.482962	3.58714	8.15806	0.00428702	0.0232249
ENSMUSG00000033792	Atp7a	185.918	272.407	179.693	272.981	275.163	-0.48276	4.05237	10.1721	0.00142586	0.00944426
ENSMUSG00000042129	Rassf4	528.949	499.412	509.565	761.272	667.209	-0.4826	5.40893	34.1385	5.13244e-09	1.17035e-07
ENSMUSG00000024501	Dpysl3	7942.97	8776.75	7664.3	11429.7	11247.6	-0.481976	9.3942	35.8827	2.09566e-09	4.92151e-08
ENSMUSG00000003228	Grk5	119.581	145.761	120.664	182.628	172.89	-0.480486	3.41606	10.219	0.00138998	0.00928062
ENSMUSG00000079659	Tmem243	260.983	302.276	230.042	328.731	405.439	-0.480485	4.44433	12.8258	0.000341874	0.00283837
ENSMUSG00000039512	Uhrf1bp1	892.056	1015.55	830.755	1269.75	1224.84	-0.480484	6.22478	34.1679	5.05562e-09	1.1546e-07
ENSMUSG00000018160	Med1	1140.82	1193.57	1053.85	1560.99	1582.8	-0.480261	6.54307	43.2882	4.72425e-11	1.34403e-09
ENSMUSG00000041592	Sdk2	805.644	941.476	815.13	1100.58	1257.71	-0.480142	6.13345	31.0483	2.51688e-08	5.29466e-07
ENSMUSG00000023015	Racgap1	233.052	221.032	198.791	318.158	286.121	-0.479775	4.17502	15.3891	8.74918e-05	0.00089783
ENSMUSG00000030329	Pianp	530.695	500.607	522.586	732.436	712.258	-0.479713	5.42288	41.527	1.16254e-10	3.07868e-09
ENSMUSG00000029729	Zkscan1	1262.15	1344.11	1250.91	1844.55	1730.12	-0.479523	6.73049	47.2224	6.33731e-12	1.95163e-10
ENSMUSG00000042121	Ssh1	889.438	875.764	769.122	1172.67	1191.97	-0.479245	6.1398	38.7951	4.70718e-10	1.17373e-08
ENSMUSG00000005580	Adcy9	162.351	221.032	181.429	255.68	255.682	-0.479066	3.94251	11.8404	0.000579607	0.00442814
ENSMUSG00000034663	Bmp2k	308.117	341.703	329.872	425.812	484.579	-0.478974	4.75457	22.6674	1.92613e-06	2.92364e-05
ENSMUSG00000022708	Zbtb20	1741.34	1886.54	1647.62	2304	2592.13	-0.478778	7.18186	36.0269	1.94614e-09	4.58478e-08
ENSMUSG00000021193	Pitrm1	459.994	459.985	436.646	639.199	617.29	-0.478733	5.22345	37.0189	1.16991e-09	2.8003e-08
ENSMUSG00000036964	Trim17	141.402	139.788	152.783	153.792	262.988	-0.477847	3.55163	5.35195	0.0206991	0.0792924
ENSMUSG00000053012	Krcc1	228.688	247.317	225.702	342.188	304.384	-0.477218	4.27419	17.3336	3.13591e-05	0.000364497
ENSMUSG00000055491	Pprc1	304.626	375.157	313.378	443.114	461.446	-0.476215	4.75954	19.8369	8.43409e-06	0.000111975
ENSMUSG00000024998	Plce1	372.708	469.543	366.331	491.174	600.245	-0.47572	5.02792	15.5864	7.88178e-05	0.000818653
ENSMUSG00000033209	Ttc28	1345.94	1522.13	1179.72	1934.9	1789.78	-0.475662	6.81467	25.5211	4.37568e-07	7.5294e-06
ENSMUSG00000001436	Slc19a1	538.551	562.735	557.309	676.686	882.713	-0.47465	5.47664	20.1968	6.98688e-06	9.41842e-05
ENSMUSG00000005087	Cd44	199.011	157.709	188.374	226.844	282.468	-0.472376	3.92219	11.1282	0.000850273	0.00612033
ENSMUSG00000021952	Xpo4	267.093	329.755	262.161	371.024	406.657	-0.472295	4.54409	15.8642	6.80524e-05	0.000718554
ENSMUSG00000031026	Trim66	159.732	178.02	152.783	212.426	239.854	-0.471139	3.75665	12.4212	0.000424495	0.00338689
ENSMUSG00000036103	Colec12	131.801	135.009	114.587	193.202	155.845	-0.471016	3.40022	8.84857	0.00293318	0.0170666
ENSMUSG00000036800	Fam135b	219.086	272.407	179.693	297.973	303.166	-0.469709	4.18808	9.65636	0.00188698	0.0118719
ENSMUSG00000027959	Sass6	156.241	148.151	143.234	211.464	200.893	-0.469634	3.63212	12.7503	0.000355957	0.00293086
ENSMUSG00000026313	Hdac4	259.237	275.991	211.812	315.274	376.218	-0.469585	4.36671	12.2357	0.000468836	0.00369527
ENSMUSG00000021219	Rgs6	176.316	154.125	150.178	210.503	234.984	-0.469136	3.73571	12.0454	0.000519213	0.00404748
ENSMUSG00000040181	Fmo1	380.564	523.308	329.003	451.765	612.42	-0.468492	4.99875	8.50955	0.00353288	0.0198372
ENSMUSG00000037242	Clic4	470.468	525.697	457.48	628.626	708.606	-0.467411	5.31324	27.7486	1.38147e-07	2.60855e-06
ENSMUSG00000028246	Faxc	720.977	856.647	625.888	966.008	1017.86	-0.46735	5.91354	20.9409	4.7367e-06	6.6305e-05
ENSMUSG00000020715	Ern1	547.279	573.488	539.08	732.436	796.268	-0.467134	5.5073	37.6843	8.31704e-10	2.02648e-08
ENSMUSG00000032394	Igdcc3	92.5225	125.45	89.4125	134.568	140.017	-0.467091	3.06073	6.48616	0.0108718	0.0481413
ENSMUSG00000025921	Rdh10	1358.16	1413.41	1385.46	1750.35	2099.03	-0.466535	6.82278	32.4249	1.23886e-08	2.70521e-07
ENSMUSG00000045691	Thtpa	212.976	229.395	222.229	323.925	283.686	-0.464817	4.19213	15.5171	8.17624e-05	0.000846295
ENSMUSG00000050989	Sepn1	661.623	737.171	696.203	945.823	976.463	-0.464701	5.8409	40.2198	2.26936e-10	5.83393e-09
ENSMUSG00000042286	Stab1	288.042	240.148	422.756	421.968	377.436	-0.464407	4.61835	8.49588	0.00355951	0.0199343
ENSMUSG00000024222	Fkbp5	393.657	419.363	401.922	472.911	663.557	-0.464287	5.01866	12.7889	0.000348678	0.00288844
ENSMUSG00000016756	Cmah	215.595	228.2	234.382	305.662	317.777	-0.463884	4.22259	17.0973	3.55125e-05	0.000406448
ENSMUSG00000003617	Cp	1970.03	2455.24	2149.37	2904.75	3019.49	-0.463631	7.48151	28.4706	9.51333e-08	1.84534e-06
ENSMUSG00000041189	Chrnb1	69.8283	70.4912	65.1062	91.3142	97.4028	-0.463001	2.52245	5.97707	0.0144931	0.0602305
ENSMUSG00000063296	Tmem117	116.962	102.75	121.532	179.745	132.711	-0.462724	3.24969	7.08781	0.00776102	0.037213
ENSMUSG00000026088	Mitd1	144.894	121.866	111.983	200.891	144.887	-0.462336	3.39414	6.65373	0.00989483	0.0447003
ENSMUSG00000039501	Znfx1	903.403	945.06	839.436	1218.8	1241.89	-0.461339	6.19932	42.0821	8.75189e-11	2.38102e-09
ENSMUSG00000027381	Bcl2l11	327.32	366.793	309.906	469.067	445.618	-0.460527	4.77795	20.9683	4.66943e-06	6.5671e-05
ENSMUSG00000031837	Necab2	580.448	504.191	631.964	738.203	855.927	-0.459896	5.57725	22.6596	1.93393e-06	2.93251e-05
ENSMUSG00000033377	Palmd	82.9211	76.465	72.919	103.81	109.578	-0.459716	2.6974	6.37153	0.0115965	0.0505751
ENSMUSG00000032564	Cpne4	260.11	278.381	299.489	390.248	376.218	-0.458668	4.52427	18.9254	1.35934e-05	0.000173234
ENSMUSG00000063687	Pcdhb5	95.141	93.1918	83.336	132.646	114.448	-0.458379	2.91445	6.98049	0.0082403	0.0388256
ENSMUSG00000040435	Ppp1r15a	253.128	248.511	250.008	323.925	366.478	-0.458	4.36852	17.389	3.04577e-05	0.000354296
ENSMUSG00000020932	Gfap	1048.3	1156.53	1278.69	1695.56	1482.96	-0.457263	6.57822	25.1979	5.17387e-07	8.8115e-06
ENSMUSG00000039461	Tcta	603.142	548.398	579.011	799.72	785.31	-0.456645	5.56809	38.5925	5.22204e-10	1.2892e-08
ENSMUSG00000029777	Gars	1262.15	1240.17	1341.19	1642.69	1875	-0.455144	6.71622	36.027	1.94603e-09	4.58478e-08
ENSMUSG00000024597	Slc12a2	1121.62	1050.2	1144.13	1581.18	1446.43	-0.454796	6.50412	39.8675	2.71789e-10	6.9511e-09
ENSMUSG00000050069	Grem2	84.6668	82.4389	85.9402	103.81	129.059	-0.454455	2.81671	6.27828	0.0122227	0.0527015
ENSMUSG00000035284	Vps13c	502.764	580.656	490.467	668.035	754.872	-0.454207	5.41649	24.4282	7.71304e-07	1.26042e-05
ENSMUSG00000053574	4930563E22Rik	94.2682	107.529	95.4891	116.305	155.845	-0.453687	3.0361	6.25331	0.0123962	0.0532191
ENSMUSG00000037887	Dusp8	3042.77	3525.76	2967.98	4093.76	4501.23	-0.453532	8.01913	26.9282	2.1116e-07	3.86506e-06
ENSMUSG00000022434	Fam118a	183.299	145.761	169.276	223.96	233.767	-0.452215	3.78562	11.4113	0.000729975	0.00537089
ENSMUSG00000063887	Nlgn1	337.794	332.145	345.497	461.377	465.099	-0.452102	4.79791	25.0513	5.58243e-07	9.46415e-06
ENSMUSG00000022462	Slc38a2	1658.42	1749.14	1572.97	2006.99	2553.17	-0.451768	7.05865	21.3483	3.82957e-06	5.46831e-05
ENSMUSG00000023267	Gabrr2	412.86	345.287	440.118	535.389	577.112	-0.451387	5.06825	19.8599	8.33311e-06	0.000110732
ENSMUSG00000066113	Adamtsl1	209.485	209.084	187.506	261.447	290.991	-0.450948	4.05371	13.7979	0.000203559	0.00183486
ENSMUSG00000051910	Sox6	392.784	387.104	330.74	492.135	518.67	-0.449988	4.92406	20.102	7.34183e-06	9.83476e-05
ENSMUSG00000033364	Usp37	741.053	808.857	642.381	964.085	1048.3	-0.449538	5.92679	24.0641	9.31838e-07	1.48006e-05
ENSMUSG00000044197	Gpr146	162.351	158.904	164.936	222.038	220.374	-0.448647	3.74152	12.9408	0.000321497	0.0026976
ENSMUSG00000031529	Tnks	1399.18	1774.23	1346.4	1939.71	1967.54	-0.448002	6.8981	24.0723	9.2785e-07	1.47587e-05
ENSMUSG00000025586	Cpeb1	133.547	129.035	136.289	181.667	181.413	-0.447854	3.45974	10.6112	0.00112403	0.00775449
ENSMUSG00000050954	Zfp169	212.976	262.849	201.395	287.399	315.342	-0.446885	4.19011	11.2467	0.000797634	0.00580013
ENSMUSG00000040225	Prrc2c	4668.89	5425.43	4178.95	6212.25	6485.81	-0.445948	8.59621	21.0755	4.41543e-06	6.25107e-05
ENSMUSG00000002602	Axl	327.32	308.25	350.706	497.903	390.829	-0.445838	4.75272	14.6402	0.000130107	0.00125653
ENSMUSG00000024055	Cyp4f13	403.258	335.729	372.408	526.739	483.362	-0.445183	4.92897	20.2896	6.65619e-06	8.98887e-05
ENSMUSG00000029135	Fosl2	92.5225	108.724	88.5445	132.646	127.841	-0.444795	2.99264	6.99301	0.00818287	0.0386281
ENSMUSG00000031224	Magee2	80.3025	72.8807	59.8977	92.2754	101.055	-0.443909	2.5654	4.84328	0.0277541	0.0988873
ENSMUSG00000018862	Otop3	182.426	195.942	185.77	314.313	180.195	-0.443452	3.90847	5.24603	0.0219969	0.0831341
ENSMUSG00000031986	Sprtn	199.883	221.032	202.263	272.02	290.991	-0.442166	4.08744	14.442	0.000144542	0.00137158
ENSMUSG00000073016	Uprt	129.182	142.177	108.51	172.055	169.237	-0.441785	3.3764	7.9251	0.00487535	0.0257855
ENSMUSG00000052928	Ctif	1212.39	1221.05	1213.58	1634.04	1665.59	-0.441618	6.6331	46.4983	9.16964e-12	2.78369e-10
ENSMUSG00000041771	Slc24a4	440.791	438.479	379.352	507.515	635.553	-0.441277	5.09403	15.9827	6.39254e-05	0.00068102
ENSMUSG00000050855	Zfp940	186.791	157.709	205.736	229.727	272.728	-0.439878	3.92158	9.89987	0.00165291	0.0106643
ENSMUSG00000048445	Ccdc57	314.227	328.561	318.586	421.968	446.835	-0.439847	4.71072	21.5821	3.39009e-06	4.8875e-05
ENSMUSG00000037949	Ano10	302.007	272.407	308.169	460.416	321.429	-0.438942	4.57018	9.44845	0.00211328	0.0130699
ENSMUSG00000067242	Lgi1	125.691	125.45	129.344	163.404	181.413	-0.438149	3.38699	9.30819	0.00228132	0.0139247
ENSMUSG00000032265	Fam46a	82.9211	86.0232	94.621	112.461	126.624	-0.437907	2.86672	6.27484	0.0122465	0.0527431
ENSMUSG00000043850	Clrn1	260.983	235.369	243.931	370.063	295.861	-0.437829	4.34012	12.5067	0.000405504	0.00326497
ENSMUSG00000027951	Adar	1525.75	1706.13	1470.53	2181.93	2021.11	-0.436343	6.99341	31.2051	2.32159e-08	4.93247e-07
ENSMUSG00000004040	Stat3	1639.22	2069.34	1408.9	2332.84	2086.86	-0.435696	7.09246	14.4953	0.000140507	0.00134011
ENSMUSG00000027416	Otor	75.9383	94.3865	81.5998	106.693	119.318	-0.434767	2.79051	5.62345	0.0177218	0.0704718
ENSMUSG00000022323	Hrsp12	165.842	154.125	166.672	231.65	205.763	-0.433437	3.73788	11.1502	0.000840224	0.00605828
ENSMUSG00000041161	Otud3	116.962	143.372	111.983	156.676	176.543	-0.433022	3.3416	7.23657	0.00714334	0.0347701
ENSMUSG00000039414	Heatr5b	1029.97	1231.8	918.432	1382.21	1386.77	-0.432748	6.4102	20.5458	5.82227e-06	7.99278e-05
ENSMUSG00000061859	Inadl	367.471	342.898	318.586	480.601	441.965	-0.431926	4.80621	18.6714	1.55298e-05	0.000194918
ENSMUSG00000001521	Tulp3	617.107	651.148	638.041	842.013	868.103	-0.430342	5.69046	37.5838	8.75696e-10	2.13019e-08
ENSMUSG00000041702	Btbd7	531.568	608.136	493.071	726.669	709.823	-0.429904	5.45239	23.106	1.5331e-06	2.34374e-05
ENSMUSG00000031847	1700030J22Rik	229.56	260.459	198.791	299.895	314.124	-0.429028	4.21995	11.0849	0.000870354	0.00623782
ENSMUSG00000015305	Sash1	371.836	370.378	379.352	524.816	478.491	-0.428621	4.92889	22.6	1.99481e-06	3.01564e-05
ENSMUSG00000069920	B3gnt9	97.7596	83.6336	85.9402	112.461	129.059	-0.428096	2.88517	5.94166	0.0147871	0.0611123
ENSMUSG00000044375	BC027072	3858.01	4204.38	3191.07	4703.16	5581.18	-0.427967	8.2932	15.5694	7.95304e-05	0.000824334
ENSMUSG00000032531	Amotl2	810.881	829.168	816.866	1069.82	1132.31	-0.4273	6.05592	39.7528	2.8822e-10	7.35872e-09
ENSMUSG00000022912	Pros1	147.512	176.825	199.659	214.348	256.9	-0.426729	3.83743	7.89505	0.00495703	0.0261065
ENSMUSG00000029119	Man2b2	374.454	375.157	400.186	504.631	527.193	-0.426605	4.96472	23.3356	1.36059e-06	2.11026e-05
ENSMUSG00000097908	4933404O12Rik	123.945	118.282	110.247	131.685	186.283	-0.426235	3.27002	5.77543	0.0162517	0.0659788
ENSMUSG00000020599	Rgs9	4868.78	6013.26	4102.56	6368.92	6690.36	-0.426174	8.661	13.5048	0.00023795	0.00208814
ENSMUSG00000029402	Snrnp35	88.1582	102.75	102.434	116.305	147.322	-0.426094	3.00741	5.80382	0.0159914	0.0651876
ENSMUSG00000023087	Ccrn4l	9903.4	12334.8	8821.46	12388.9	14217.2	-0.425938	9.67485	13.8303	0.00020008	0.00181005
ENSMUSG00000021983	Atp8a2	1245.56	1663.11	1060.8	1695.56	1640.02	-0.425759	6.69388	12.9574	0.000318653	0.00268308
ENSMUSG00000052373	Mpp3	520.221	500.607	526.926	580.566	831.577	-0.425739	5.34257	11.298	0.00077589	0.00566685
ENSMUSG00000086189	Gm15462	105.615	95.5813	113.719	137.452	146.104	-0.424047	3.11761	7.04643	0.00794232	0.0378625
ENSMUSG00000032737	Inppl1	448.647	415.779	394.11	561.342	563.719	-0.423853	5.09212	23.0067	1.61436e-06	2.46545e-05
ENSMUSG00000070972	Dnajc25	130.055	123.061	111.115	165.327	159.497	-0.42379	3.31604	7.81994	0.00516729	0.0269667
ENSMUSG00000015027	Galns	81.1754	106.334	111.115	136.491	129.059	-0.423653	3.0307	5.52652	0.0187303	0.0736006
ENSMUSG00000022216	Psme1	500.145	448.037	513.905	719.94	569.807	-0.423249	5.30142	16.3012	5.40284e-05	0.000588169
ENSMUSG00000099083	ATF7	1426.24	1523.33	1250.91	1963.74	1817.78	-0.423172	6.85063	24.73	6.59483e-07	1.09567e-05
ENSMUSG00000030088	Aldh1l1	185.918	182.799	224.833	274.904	255.682	-0.421571	4.01818	10.508	0.00118857	0.00812846
ENSMUSG00000075592	Nynrin	382.31	390.689	335.08	456.571	532.063	-0.420502	4.90332	16.0885	6.04513e-05	0.000648962
ENSMUSG00000039704	Lmbrd2	318.592	378.741	274.314	440.23	404.222	-0.420498	4.69823	11.2897	0.000779366	0.00568667
ENSMUSG00000043858	Nup62	523.712	504.191	521.718	631.51	767.047	-0.419219	5.38162	21.1813	4.17817e-06	5.93205e-05
ENSMUSG00000040270	Bach2	223.451	252.096	217.021	304.701	309.254	-0.418953	4.22618	13.0163	0.000308797	0.00261314
ENSMUSG00000038930	Rccd1	319.464	292.718	287.335	416.2	383.524	-0.418172	4.60844	16.7329	4.30277e-05	0.000481034
ENSMUSG00000024260	Sap130	864.125	885.322	804.713	1106.34	1165.18	-0.417891	6.10609	34.1768	5.03247e-09	1.15107e-07
ENSMUSG00000048732	Klhl11	233.925	320.197	236.987	309.507	365.261	-0.417431	4.37107	8.63034	0.00330609	0.0188473
ENSMUSG00000025812	Pard3	352.633	376.351	335.08	445.998	500.407	-0.417343	4.84366	18.0743	2.12445e-05	0.000255481
ENSMUSG00000030787	Lyve1	145.767	127.84	134.553	180.706	183.848	-0.417132	3.4808	8.86196	0.00291175	0.0169602
ENSMUSG00000027878	Notch2	507.128	566.319	521.718	695.91	718.346	-0.416212	5.4246	27.944	1.24877e-07	2.37601e-06
ENSMUSG00000019726	Lyst	861.506	1026.3	809.921	1116.92	1209.01	-0.416103	6.15723	21.654	3.26525e-06	4.72118e-05
ENSMUSG00000058056	Palld	132.674	149.346	148.442	198.008	182.63	-0.415755	3.54828	8.9165	0.00282605	0.0165789
ENSMUSG00000025937	Lactb2	189.409	200.721	209.208	252.796	281.251	-0.415545	4.02384	11.8344	0.000581451	0.00443769
ENSMUSG00000027610	Gss	315.1	279.575	300.357	393.132	405.439	-0.415486	4.60299	17.4355	2.97225e-05	0.000346825
ENSMUSG00000086503	Xist	31354.6	36387.8	30892.5	43107	43375.9	-0.415315	11.3715	20.366	6.39565e-06	8.66838e-05
ENSMUSG00000001942	Siae	108.234	94.3865	132.817	149.947	149.757	-0.414794	3.20541	5.86069	0.0154827	0.0634604
ENSMUSG00000037300	Ttc13	774.221	912.801	805.581	1060.21	1127.44	-0.414729	6.06179	26.494	2.64363e-07	4.763e-06
ENSMUSG00000022641	Bbx	671.224	663.095	649.326	888.151	871.755	-0.414718	5.74188	36.542	1.49409e-09	3.53657e-08
ENSMUSG00000023033	Scn8a	2238	2503.04	1981.83	3155.63	2785.72	-0.414355	7.51071	18.66	1.56227e-05	0.000195592
ENSMUSG00000024084	Qpct	663.369	617.694	743.947	860.276	931.415	-0.412731	5.77241	23.8063	1.06532e-06	1.68199e-05
ENSMUSG00000063047	Zfp780b	135.292	133.814	110.247	150.909	186.283	-0.412544	3.36553	6.33808	0.0118173	0.0512644
ENSMUSG00000022762	Ncam2	292.406	328.561	279.523	376.791	420.05	-0.41253	4.59971	14.7342	0.000123778	0.00120283
ENSMUSG00000066036	Ubr4	4976.14	5906.92	4440.24	6199.75	7027.61	-0.411984	8.67013	15.1423	9.97035e-05	0.00100213
ENSMUSG00000049336	Tenm2	795.17	808.857	698.807	992.922	1053.17	-0.410965	5.96333	26.6537	2.43381e-07	4.41158e-06
ENSMUSG00000015143	Actn1	597.905	639.2	515.641	786.263	779.223	-0.408869	5.58715	21.3119	3.90307e-06	5.54674e-05
ENSMUSG00000027544	Nfatc2	125.691	117.087	111.115	144.18	170.455	-0.408773	3.27008	6.69461	0.00967049	0.043929
ENSMUSG00000024298	Zfp871	511.492	735.976	502.62	682.453	735.391	-0.408731	5.45386	13.3276	0.000261528	0.00225732
ENSMUSG00000035168	Tanc1	909.513	996.435	842.04	1164.98	1249.19	-0.408192	6.2033	26.3166	2.89789e-07	5.18357e-06
ENSMUSG00000061578	Ksr2	510.619	575.877	445.327	660.346	685.472	-0.408185	5.37368	17.2181	3.3325e-05	0.000383764
ENSMUSG00000029178	Klf3	159.732	151.735	162.332	202.814	217.939	-0.407885	3.68789	10.0926	0.00148864	0.00978195
ENSMUSG00000028382	Ptbp3	323.829	353.651	302.961	463.299	396.917	-0.407852	4.72109	14.1944	0.000164858	0.00153129
ENSMUSG00000039842	Mcph1	112.598	105.139	80.7317	140.335	121.754	-0.407832	3.0236	4.82505	0.0280491	0.0996294
ENSMUSG00000030306	Tmtc1	311.609	356.04	346.365	441.192	452.923	-0.407659	4.77062	17.4864	2.89369e-05	0.000338981
ENSMUSG00000032252	Glce	352.633	376.351	366.331	456.571	512.582	-0.407525	4.8828	18.5903	1.62045e-05	0.000201347
ENSMUSG00000045071	E130308A19Rik	487.925	542.424	469.633	690.143	627.031	-0.407457	5.33123	21.8773	2.90658e-06	4.2687e-05
ENSMUSG00000058831	Opn1sw	2515.56	2457.63	3461.05	3126.79	3902.2	-0.406517	7.76495	10.8252	0.0010013	0.00703122
ENSMUSG00000025402	Nab2	120.454	126.645	141.498	165.327	178.978	-0.406052	3.40319	7.5061	0.00614904	0.0309649
ENSMUSG00000042631	Xkr7	187.664	249.706	153.651	249.912	242.29	-0.405647	3.93697	6.07401	0.0137185	0.057894
ENSMUSG00000055632	Hmcn2	127.437	126.645	128.476	149.947	189.936	-0.405179	3.37916	6.83882	0.00891975	0.0413052
ENSMUSG00000032232	Cgnl1	617.107	532.866	575.539	736.281	792.616	-0.404607	5.54107	25.1909	5.19257e-07	8.83328e-06
ENSMUSG00000020474	Polm	130.055	125.45	121.532	162.443	170.455	-0.404089	3.35771	7.84148	0.00510609	0.0267
ENSMUSG00000025255	Zfhx4	1149.55	1370.4	1113.75	1461.03	1670.46	-0.403276	6.58939	18.896	1.38044e-05	0.000175325
ENSMUSG00000024376	Epb4.1l4a	439.045	455.206	410.603	558.458	589.287	-0.402665	5.13066	21.9549	2.79129e-06	4.11963e-05
ENSMUSG00000028494	Plin2	133.547	142.177	142.366	191.279	175.325	-0.402418	3.50211	8.38889	0.00377522	0.0209189
ENSMUSG00000026211	Obsl1	361.361	351.261	349.837	445.036	493.102	-0.401986	4.83922	18.486	1.71156e-05	0.000211264
ENSMUSG00000047342	Zfp286	284.55	289.133	274.314	360.451	385.959	-0.401144	4.51316	15.5762	7.92452e-05	0.00082252
ENSMUSG00000041733	Coq5	336.049	332.145	340.289	442.153	445.618	-0.401051	4.76413	19.3715	1.076e-05	0.000139749
ENSMUSG00000089901	Gm8113	363.98	363.209	370.671	520.01	441.965	-0.400972	4.88572	16.7689	4.22194e-05	0.00047306
ENSMUSG00000018849	Wwc1	215.595	205.5	258.689	356.606	228.897	-0.400226	4.18456	5.10481	0.0238596	0.0883629
ENSMUSG00000029475	Kdm2b	535.059	571.098	513.905	649.772	775.57	-0.399656	5.4396	19.5872	9.61129e-06	0.000125925
ENSMUSG00000015980	Lrrc27	225.196	235.369	207.472	288.361	297.079	-0.399181	4.16789	11.7344	0.000613568	0.00464483
ENSMUSG00000040249	Lrp1	3024.44	3442.12	2961.03	3920.74	4311.29	-0.399079	7.98022	22.424	2.18621e-06	3.27187e-05
ENSMUSG00000028344	Invs	247.018	258.07	284.731	337.382	357.955	-0.398531	4.41304	13.1463	0.000288082	0.00245034
ENSMUSG00000028868	Wasf2	405.004	414.584	424.493	579.605	508.93	-0.398437	5.06351	19.4913	1.01057e-05	0.000131709
ENSMUSG00000030287	Itpr2	189.409	151.735	179.693	225.882	234.984	-0.398329	3.82438	9.06074	0.00261157	0.0154972
ENSMUSG00000033713	Foxn3	519.348	603.357	371.54	664.191	695.213	-0.398298	5.4071	9.54641	0.00200341	0.0125096
ENSMUSG00000020083	2010107G23Rik	152.749	170.852	172.749	219.154	215.504	-0.398224	3.74422	9.45469	0.0021061	0.0130417
ENSMUSG00000097886	Gm12302	124.818	115.892	118.059	137.452	180.195	-0.397737	3.28581	5.79045	0.0161135	0.0655332
ENSMUSG00000036533	Cdc42ep3	288.042	256.875	266.501	338.343	377.436	-0.397259	4.45311	13.4477	0.00024531	0.00214016
ENSMUSG00000032589	Bsn	2342.74	2687.03	2072.11	2865.34	3291	-0.397102	7.57159	15.4717	8.37479e-05	0.000865047
ENSMUSG00000003119	Cdk12	736.688	844.7	685.786	963.124	984.986	-0.397066	5.90855	21.7618	3.08684e-06	4.49805e-05
ENSMUSG00000036698	Ago2	2670.93	3278.44	2520.91	3416.11	3753.66	-0.397055	7.79478	16.6805	4.42335e-05	0.000492671
ENSMUSG00000045871	Slitrk6	480.942	483.88	490.467	613.247	665.992	-0.396618	5.28826	25.6011	4.19805e-07	7.24042e-06
ENSMUSG00000000305	Cdh4	860.634	1052.59	894.994	1166.9	1235.8	-0.396589	6.21299	22.4727	2.13151e-06	3.20284e-05
ENSMUSG00000025534	Gusb	233.052	237.758	265.633	341.227	303.166	-0.395739	4.31222	11.4918	0.00069905	0.00517138
ENSMUSG00000030522	Mtmr10	901.658	841.115	848.985	1044.83	1241.89	-0.394998	6.11526	23.1971	1.4622e-06	2.25381e-05
ENSMUSG00000019997	Ctgf	319.464	164.878	285.599	405.627	325.082	-0.394428	4.51594	5.09506	0.0239941	0.0887508
ENSMUSG00000075033	Nxpe3	102.997	106.334	106.774	133.607	143.669	-0.394258	3.10219	6.30757	0.0120224	0.0520179
ENSMUSG00000022037	Clu	2728.54	2133.85	2592.1	3625.65	2995.14	-0.393701	7.67564	14.1527	0.000168554	0.00156271
ENSMUSG00000015961	Adss	369.217	375.157	357.65	502.709	457.793	-0.393494	4.88554	18.1979	1.99102e-05	0.000241183
ENSMUSG00000034480	Diap2	135.292	148.151	118.927	176.861	172.89	-0.393454	3.43755	6.96286	0.00832187	0.0391112
ENSMUSG00000024493	Lars	910.386	935.502	980.066	1210.15	1265.02	-0.393385	6.24314	33.6317	6.65978e-09	1.49805e-07
ENSMUSG00000026274	Pask	237.416	261.654	248.272	328.731	322.647	-0.392874	4.32621	12.9911	0.000312982	0.00264108
ENSMUSG00000078486	2310042D19Rik	305.499	345.287	324.663	390.248	463.881	-0.392769	4.7076	13.3727	0.000255307	0.00221573
ENSMUSG00000041695	Kcnj2	140.529	148.151	138.893	184.551	188.718	-0.392749	3.52847	8.42186	0.00370735	0.0206231
ENSMUSG00000032009	Sesn3	506.255	617.694	442.722	682.453	636.771	-0.392426	5.36114	12.7441	0.000357141	0.00293736
ENSMUSG00000042429	Adora1	693.919	636.81	671.896	861.237	894.889	-0.392182	5.74847	30.3145	3.67375e-08	7.5269e-07
ENSMUSG00000038128	Camk4	1054.41	1040.64	1030.41	1387.98	1341.72	-0.391945	6.38738	37.2895	1.01832e-09	2.46509e-08
ENSMUSG00000039994	Timeless	140.529	133.814	121.532	157.637	189.936	-0.391905	3.42031	6.55588	0.0104538	0.046664
ENSMUSG00000031758	Cdyl2	176.316	191.163	185.77	234.533	248.377	-0.390559	3.89562	10.4806	0.00120637	0.00823506
ENSMUSG00000073530	Pappa2	459.121	567.514	422.756	591.139	620.943	-0.390431	5.23225	14.2467	0.000160345	0.00149776
ENSMUSG00000004110	Cacna1e	332.557	402.636	313.378	430.618	462.663	-0.390408	4.78748	12.1151	0.000500148	0.00392137
ENSMUSG00000022091	Sorbs3	219.086	189.968	246.536	252.796	325.082	-0.390314	4.14738	7.21299	0.00723777	0.0351099
ENSMUSG00000020790	Ankfy1	1205.41	1272.43	1228.34	1638.85	1590.1	-0.38944	6.63107	33.9414	5.67964e-09	1.29316e-07
ENSMUSG00000024542	Cep192	407.623	406.221	390.637	530.583	518.67	-0.389285	5.01192	20.6485	5.51798e-06	7.596e-05
ENSMUSG00000020319	Wdpcp	213.849	207.889	210.944	286.438	264.205	-0.388449	4.08998	11.5723	0.000669428	0.00499429
ENSMUSG00000040043	Rbms2	216.468	168.462	169.276	246.068	231.332	-0.388055	3.89267	7.57582	0.00591566	0.0300161
ENSMUSG00000046743	Fat4	637.183	762.261	602.45	805.487	890.018	-0.387924	5.71299	17.1284	3.49369e-05	0.000400167
ENSMUSG00000051331	Cacna1c	178.935	230.59	197.055	251.835	272.728	-0.387384	4.01671	8.49862	0.00355416	0.0199225
ENSMUSG00000052837	Junb	157.986	199.526	157.991	223.96	216.721	-0.386953	3.77573	7.52874	0.00607225	0.030671
ENSMUSG00000021871	Pnp	306.372	256.875	312.51	377.752	390.829	-0.386777	4.56442	12.7614	0.00035384	0.00291825
ENSMUSG00000044060	A830010M20Rik	1443.7	1340.53	1388.93	1759	1881.09	-0.386437	6.80332	31.5369	1.95682e-08	4.17529e-07
ENSMUSG00000097330	Gm26672	232.179	232.979	197.055	250.874	327.517	-0.386387	4.14902	7.4296	0.00641597	0.0320391
ENSMUSG00000034248	Slc25a37	1200.17	1487.48	997.427	1750.35	1373.38	-0.386368	6.6096	8.16783	0.00426398	0.0231168
ENSMUSG00000041477	Dcp1b	491.417	508.97	462.688	578.644	698.865	-0.385725	5.28622	17.0577	3.62611e-05	0.000413748
ENSMUSG00000051339	2900026A02Rik	319.464	303.471	318.586	380.636	443.183	-0.38539	4.65981	14.0429	0.000178686	0.0016444
ENSMUSG00000036208	BC027231	133.547	135.009	142.366	177.822	180.195	-0.385377	3.47274	7.77395	0.0053005	0.0275463
ENSMUSG00000020154	Ptprb	358.743	424.142	495.675	527.7	584.417	-0.385153	5.11373	10.3605	0.00128738	0.00868878
ENSMUSG00000005410	Mcm5	91.6496	108.724	107.642	128.801	138.799	-0.384622	3.05743	5.37034	0.020482	0.0787243
ENSMUSG00000033965	Slc16a2	241.78	248.511	250.008	326.809	315.342	-0.38328	4.31128	12.7068	0.000364329	0.00298335
ENSMUSG00000074305	C230081A13Rik	305.499	317.808	292.544	373.908	422.485	-0.382911	4.61411	13.8922	0.000193596	0.00175992
ENSMUSG00000040761	Spen	1726.5	2022.74	1505.26	2192.5	2295.05	-0.382662	7.13357	15.2157	9.5905e-05	0.000968517
ENSMUSG00000026135	Zfp142	616.235	628.447	533.003	710.328	837.664	-0.382416	5.57041	16.3849	5.16961e-05	0.000565665
ENSMUSG00000049313	Sorl1	1736.98	1696.57	1623.32	2083.89	2309.66	-0.382037	7.07698	27.8733	1.29525e-07	2.44884e-06
ENSMUSG00000044167	Foxo1	354.379	376.351	374.144	450.804	510.147	-0.381762	4.8842	16.1321	5.90738e-05	0.000636599
ENSMUSG00000021313	Ryr2	1671.51	1843.52	1445.36	2060.82	2275.57	-0.380851	7.07434	16.5586	4.71691e-05	0.000520323
ENSMUSG00000036197	Gxylt1	700.901	714.47	657.139	904.491	888.801	-0.380629	5.7876	28.5022	9.35929e-08	1.81881e-06
ENSMUSG00000028602	Tnfrsf8	240.908	183.994	219.625	307.585	252.03	-0.380186	4.12153	7.24521	0.00710906	0.0346553
ENSMUSG00000038305	Spats2l	119.581	145.761	164.068	174.939	198.458	-0.379941	3.53211	5.56334	0.0183404	0.0723923
ENSMUSG00000085385	9430008C03Rik	265.347	258.07	268.238	340.265	346.998	-0.379537	4.40797	13.606	0.000225466	0.00199635
ENSMUSG00000069170	Gpr98	1300.55	1382.34	1194.48	1557.15	1803.17	-0.379498	6.69039	20.3017	6.61425e-06	8.94031e-05
ENSMUSG00000026452	Syt2	308.99	330.95	321.191	409.472	422.485	-0.379419	4.68223	15.7323	7.29675e-05	0.000763195
ENSMUSG00000031627	Irf2	274.949	291.523	257.821	361.412	349.433	-0.378947	4.45963	12.8828	0.000331618	0.00276552
ENSMUSG00000032042	Srpr	1010.76	1045.42	985.274	1228.42	1408.69	-0.378713	6.34054	25.6159	4.16593e-07	7.20165e-06
ENSMUSG00000039835	Nhsl1	145.767	151.735	129.344	162.443	208.199	-0.377957	3.51744	5.88455	0.0152743	0.0627612
ENSMUSG00000002055	Spag5	299.389	317.808	332.476	363.334	469.969	-0.377755	4.65965	9.82291	0.00172351	0.0110198
ENSMUSG00000019947	Arid5b	258.365	303.471	236.119	327.77	354.303	-0.377433	4.40118	9.36485	0.00221186	0.0135896
ENSMUSG00000070337	Gpr179	4731.74	4777.87	4260.55	5519.22	6396.93	-0.377098	8.5201	18.9454	1.34514e-05	0.000171718
ENSMUSG00000026436	Elk4	384.056	432.505	361.123	497.903	515.017	-0.376497	4.96739	14.9845	0.000108401	0.00107651
ENSMUSG00000062101	Zfp119b	122.199	119.477	123.268	148.025	169.237	-0.376371	3.30036	6.2458	0.0124488	0.0533839
ENSMUSG00000041343	Ankrd42	208.612	238.953	221.361	301.817	272.728	-0.37615	4.15856	9.72101	0.00182174	0.0115324
ENSMUSG00000053930	Shisa6	291.533	344.093	289.072	376.791	418.832	-0.376036	4.61866	11.602	0.000658809	0.00491998
ENSMUSG00000056267	Cep70	111.725	97.9708	125.872	147.064	144.887	-0.375749	3.18826	5.39949	0.0201426	0.0777591
ENSMUSG00000064210	Ano6	422.461	443.258	423.624	545.963	567.371	-0.375494	5.10223	20.5053	5.94662e-06	8.11871e-05
ENSMUSG00000038418	Egr1	906.895	516.139	565.122	822.789	685.472	-0.375444	5.57515	6.84922	0.00886802	0.0411088
ENSMUSG00000041199	Rpusd1	187.664	193.552	197.055	250.874	248.377	-0.375133	3.95418	10.2645	0.00135611	0.00908699
ENSMUSG00000050556	Kcnb1	3910.38	4957.09	3299.58	4789.67	5336.46	-0.374928	8.31588	9.37378	0.00220111	0.0135335
ENSMUSG00000025261	Huwe1	8205.7	9665.66	7243.28	10363.7	10879.9	-0.374456	9.37625	12.9398	0.000321668	0.0026976
ENSMUSG00000062519	Zfp398	288.042	424.142	302.961	417.162	395.699	-0.373658	4.67266	8.12717	0.00436067	0.0235215
ENSMUSG00000029765	Plxna4	641.547	707.302	474.841	798.759	851.057	-0.372995	5.6885	11.0431	0.000890189	0.00635737
ENSMUSG00000085667	Gm12992	361.361	471.933	312.51	423.89	511.365	-0.37238	4.86375	7.00533	0.00812674	0.0384239
ENSMUSG00000020422	Tns3	764.62	707.302	829.887	1052.52	932.632	-0.372039	5.94139	19.7429	8.85884e-06	0.000116783
ENSMUSG00000063952	Brpf3	797.788	894.88	794.296	1056.36	1076.3	-0.371703	6.04359	24.587	7.10308e-07	1.17099e-05
ENSMUSG00000030525	Chrna7	130.928	133.814	141.498	174.939	175.325	-0.371084	3.44983	7.09194	0.00774313	0.0371392
ENSMUSG00000021556	Golm1	206.866	195.942	196.187	269.137	245.942	-0.371081	4.0042	9.70328	0.00183939	0.0116313
ENSMUSG00000026384	Ptpn4	278.44	333.34	218.757	319.119	396.917	-0.371032	4.47973	5.61711	0.017786	0.0706332
ENSMUSG00000046605	B3gntl1	153.622	138.593	138.893	167.249	206.981	-0.370782	3.53578	6.22611	0.012588	0.0538568
ENSMUSG00000062151	Unc13c	882.455	892.49	968.781	1074.62	1312.5	-0.370117	6.17936	17.3135	3.16926e-05	0.000367516
ENSMUSG00000038119	Cdon	1956.94	2001.23	1902.84	2384.74	2662.75	-0.369773	7.28398	26.2719	2.96579e-07	5.29869e-06
ENSMUSG00000036023	Parp2	484.434	455.206	408.867	561.342	600.245	-0.369697	5.1652	15.8208	6.96324e-05	0.000733448
ENSMUSG00000037111	Setd7	812.627	798.104	790.824	980.426	1090.91	-0.369468	5.99731	26.074	3.28579e-07	5.82165e-06
ENSMUSG00000020491	2810021J22Rik	294.152	279.575	310.774	389.287	372.566	-0.368685	4.56395	13.4223	0.00024865	0.00216424
ENSMUSG00000033624	Pdpr	494.908	536.45	451.403	626.704	644.076	-0.368463	5.29658	18.0193	2.18674e-05	0.000261918
ENSMUSG00000016181	Diexf	285.423	290.328	278.655	357.567	377.436	-0.36838	4.50941	13.2113	0.000278261	0.00237628
ENSMUSG00000041961	Znrf3	245.272	264.043	206.604	309.507	303.166	-0.367386	4.2528	8.58593	0.0033877	0.019188
ENSMUSG00000025408	Ddit3	486.179	388.299	465.292	550.769	620.943	-0.367299	5.18461	13.1665	0.000285	0.00242688
ENSMUSG00000069601	Ank3	4174.86	4713.35	3645.08	5180.88	5561.7	-0.367287	8.39231	13.8016	0.000203159	0.00183235
ENSMUSG00000006611	Hfe	114.344	115.892	125.004	166.288	137.582	-0.367137	3.25775	5.35791	0.0206285	0.0790626
ENSMUSG00000029104	Htt	2773.93	3228.26	2500.08	3439.18	3702.53	-0.367044	7.80147	14.7898	0.000120184	0.00117248
ENSMUSG00000026355	Mcm6	167.588	173.241	171.012	252.796	172.89	-0.36585	3.76485	5.13148	0.0234957	0.0872747
ENSMUSG00000045776	Lrtm1	2288.62	2142.22	2245.73	2673.1	3064.54	-0.365406	7.47118	23.147	1.50074e-06	2.30607e-05
ENSMUSG00000001089	Luzp1	731.451	697.743	674.5	915.064	888.801	-0.365257	5.80455	25.5533	4.30329e-07	7.41337e-06
ENSMUSG00000041936	Agrn	6361.36	7069.43	6290.13	10089.7	6801.15	-0.365112	8.99138	7.23417	0.00715287	0.0347998
ENSMUSG00000028030	Tbck	258.365	265.238	238.723	301.817	353.085	-0.364387	4.34247	9.76979	0.00177403	0.0112849
ENSMUSG00000034218	Atm	245.272	328.561	280.391	355.645	361.608	-0.363774	4.48552	8.60912	0.00334483	0.0190101
ENSMUSG00000024833	Pola2	155.368	138.593	133.685	163.404	205.763	-0.363219	3.52011	5.61963	0.0177604	0.0705691
ENSMUSG00000020220	Vps13d	2146.35	2620.12	1928.01	2692.33	2818.59	-0.363168	7.43549	13.5887	0.000227547	0.00200746
ENSMUSG00000021408	Ripk1	175.444	142.177	174.485	205.697	219.156	-0.361235	3.72732	6.97069	0.00828553	0.0389742
ENSMUSG00000033488	BC026585	133.547	125.45	156.255	183.59	172.89	-0.36111	3.48245	5.89498	0.0151841	0.0625283
ENSMUSG00000029505	Ep400	2572.3	3019.17	2334.28	3175.81	3426.14	-0.360982	7.69104	14.4591	0.000143234	0.0013635
ENSMUSG00000038587	Akap12	720.977	743.145	686.654	942.939	891.236	-0.360945	5.83209	24.7343	6.58039e-07	1.09448e-05
ENSMUSG00000070420	Zscan25	167.588	205.5	217.021	235.494	271.51	-0.360922	3.97991	6.63885	0.00997786	0.0450239
ENSMUSG00000042680	Garem	393.657	451.622	353.31	481.562	528.41	-0.359541	4.97527	10.9976	0.000912301	0.00648554
ENSMUSG00000043639	Rbm20	402.385	397.857	440.118	474.834	601.462	-0.358925	5.03596	10.8266	0.0010005	0.00702889
ENSMUSG00000030209	Grin2b	713.994	867.4	670.16	931.405	918.022	-0.358611	5.85915	15.3773	8.80399e-05	0.000901896
ENSMUSG00000030621	Me3	251.382	195.942	220.493	274.904	299.514	-0.358126	4.16046	7.7329	0.00542236	0.0280528
ENSMUSG00000028619	Tceanc2	702.647	882.932	569.462	1028.49	753.654	-0.357964	5.81595	5.38095	0.0203578	0.0783669
ENSMUSG00000020256	Aldh1l2	197.265	209.084	183.166	245.106	256.9	-0.357728	3.96966	8.68	0.00321721	0.0184461
ENSMUSG00000045246	Kcng4	556.881	530.476	494.807	754.543	573.459	-0.357643	5.37134	10.2741	0.00134911	0.00905611
ENSMUSG00000049630	C1ql3	477.451	529.281	522.586	677.647	622.161	-0.357499	5.33925	18.5283	1.67398e-05	0.000206975
ENSMUSG00000058922	Gm10052	506.255	283.16	301.225	438.308	376.218	-0.357365	4.69663	4.81916	0.0281451	0.0998517
ENSMUSG00000031327	Chic1	376.2	360.819	384.561	493.097	463.881	-0.357207	4.89833	15.6696	7.54275e-05	0.000786172
ENSMUSG00000020121	Srgap1	597.032	707.302	585.088	733.397	852.275	-0.35678	5.62641	13.9724	0.000185515	0.00169991
ENSMUSG00000028977	Casz1	5195.22	6111.23	4955.02	6198.79	7480.54	-0.356346	8.73893	11.8786	0.000567822	0.00435593
ENSMUSG00000040659	Efhd2	419.843	370.378	376.748	514.243	480.926	-0.355792	4.95543	14.3225	0.000154009	0.00144672
ENSMUSG00000034656	Cacna1a	1318.01	1457.61	1196.22	1579.25	1783.69	-0.355779	6.70994	16.031	6.23138e-05	0.000666705
ENSMUSG00000059920	4930453N24Rik	384.928	391.883	354.178	478.679	483.362	-0.355597	4.90462	14.9977	0.000107642	0.00106969
ENSMUSG00000038116	Phf20	1211.52	1201.93	1237.89	1529.27	1585.23	-0.355388	6.59571	29.1352	6.74989e-08	1.34243e-06
ENSMUSG00000067038	Rps12-ps3	747.163	506.581	695.334	838.168	916.804	-0.355076	5.78569	11.0295	0.000896726	0.00638394
ENSMUSG00000052572	Dlg2	2299.97	2456.44	2185.83	2914.36	2996.35	-0.355033	7.52106	23.7685	1.08645e-06	1.70813e-05
ENSMUSG00000001280	Sp1	1038.7	1163.7	1102.47	1408.16	1401.38	-0.354613	6.44865	24.8401	6.22886e-07	1.04298e-05
ENSMUSG00000066043	Phactr4	398.894	385.909	355.046	495.019	473.621	-0.354453	4.9169	14.303	0.00015562	0.00145818
ENSMUSG00000022369	Mtbp	123.945	120.671	123.268	159.56	153.409	-0.353459	3.30103	5.80962	0.0159388	0.0650618
ENSMUSG00000035566	Pcdh17	782.077	860.232	711.828	986.193	999.597	-0.352854	5.95503	18.2306	1.95707e-05	0.000237843
ENSMUSG00000086228	Gm514	1395.69	1416.99	1398.48	1637.89	1968.75	-0.352842	6.79038	18.5192	1.68202e-05	0.000207797
ENSMUSG00000023939	Mrpl14	225.196	186.384	240.459	298.934	256.9	-0.35211	4.12547	6.75114	0.00936876	0.0429371
ENSMUSG00000072653	Zfp783	465.231	427.726	437.514	594.984	534.498	-0.351624	5.14113	15.896	6.69206e-05	0.00070788
ENSMUSG00000029516	Cit	305.499	309.444	285.599	328.731	452.923	-0.351584	4.55911	6.8001	0.00911525	0.0419554
ENSMUSG00000073437	D330041H03Rik	245.272	231.785	253.48	300.856	322.647	-0.350848	4.28188	9.97926	0.00158314	0.0102807
ENSMUSG00000081291	Gm14738	207.739	246.122	187.506	237.417	306.819	-0.350686	4.08123	5.58028	0.0181638	0.0718092
ENSMUSG00000031647	Mfap3l	945.3	957.008	912.355	1238.03	1146.92	-0.35067	6.21648	25.9143	3.56912e-07	6.29001e-06
ENSMUSG00000054640	Slc8a1	379.691	387.104	320.323	452.726	472.404	-0.350432	4.85296	11.3112	0.000770416	0.00562962
ENSMUSG00000051228	Nyx	301.134	308.25	248.272	336.421	393.264	-0.350221	4.50667	8.03487	0.00458853	0.0245291
ENSMUSG00000040746	Rnf167	934.826	915.191	964.44	1152.48	1243.1	-0.350187	6.21851	26.4064	2.76619e-07	4.97181e-06
ENSMUSG00000025743	Sdc3	2067.79	2235.41	2024.37	2720.2	2645.7	-0.350085	7.38489	24.113	9.08445e-07	1.44963e-05
ENSMUSG00000040481	Bptf	2783.53	3092.05	2529.59	3407.46	3670.87	-0.350063	7.78965	15.92	6.60773e-05	0.000700447
ENSMUSG00000037816	Fbxw17	130.928	124.256	114.587	156.676	157.062	-0.349789	3.30493	5.40904	0.0200327	0.0774148
ENSMUSG00000002324	Rec8	147.512	174.436	127.608	195.124	181.413	-0.349769	3.56932	5.069	0.0243575	0.0896974
ENSMUSG00000034667	Xpot	926.97	970.15	944.474	1135.18	1279.63	-0.349545	6.22958	23.2987	1.38697e-06	2.14894e-05
ENSMUSG00000004562	Arhgef40	504.509	583.046	549.497	688.221	696.43	-0.348892	5.43143	18.2178	1.97033e-05	0.000239064
ENSMUSG00000004267	Eno2	6689.55	6654.85	6985.46	8568.15	8678.59	-0.348702	9.06955	24.7607	6.49078e-07	1.08199e-05
ENSMUSG00000032482	Cspg5	2183.88	2448.08	2296.08	2860.54	3013.4	-0.348657	7.51523	22.565	2.0315e-06	3.068e-05
ENSMUSG00000047842	Diras2	2862.09	2796.95	2566.92	3723.7	3247.17	-0.348635	7.76393	18.0662	2.13355e-05	0.00025637
ENSMUSG00000017466	Timp2	1385.22	1233	1382.86	1818.59	1574.27	-0.348413	6.72656	18.2158	1.97234e-05	0.000239114
ENSMUSG00000030852	Tacc2	1167.88	1298.71	1082.5	1379.32	1619.32	-0.348227	6.54514	14.5002	0.000140146	0.00133752
ENSMUSG00000035686	Thrsp	147.512	133.814	157.991	182.628	192.371	-0.34816	3.55675	6.27029	0.0122779	0.0528481
ENSMUSG00000042659	Arrdc4	205.993	213.863	197.923	267.214	254.465	-0.347978	4.03396	8.87585	0.00288967	0.0168726
ENSMUSG00000033439	Trmt13	185.918	219.837	235.25	278.749	262.988	-0.347464	4.08791	7.25145	0.00708439	0.0346124
ENSMUSG00000031540	Kat6a	2596.74	3046.65	2305.63	3318.07	3271.52	-0.347262	7.70106	12.8501	0.000337455	0.0028048
ENSMUSG00000039682	Lap3	245.272	215.058	289.072	337.382	294.644	-0.346954	4.31569	6.63725	0.0099868	0.0450507
ENSMUSG00000026499	Acbd3	853.651	867.4	806.449	1043.87	1095.78	-0.346242	6.05881	24.3872	7.87886e-07	1.28611e-05
ENSMUSG00000021903	Galnt15	348.269	328.561	304.697	414.278	416.397	-0.345783	4.69917	12.1042	0.000503093	0.00394032
ENSMUSG00000025278	Flnb	981.087	1103.96	909.751	1194.77	1305.2	-0.344982	6.29126	16.7047	4.36728e-05	0.000487152
ENSMUSG00000031660	Brd7	1140.82	1175.65	1057.33	1461.99	1385.56	-0.344753	6.47449	22.7316	1.86275e-06	2.83321e-05
ENSMUSG00000025314	Ptprj	553.389	555.566	575.539	733.397	689.125	-0.344257	5.4754	21.0962	4.36793e-06	6.18969e-05
ENSMUSG00000045083	Lingo2	123.072	132.619	114.587	156.676	154.627	-0.342927	3.29891	5.1396	0.0233861	0.0870681
ENSMUSG00000039542	Ncam1	3148.38	3724.09	2770.05	3951.5	4016.65	-0.342916	7.9788	11.6097	0.000656076	0.00490203
ENSMUSG00000038648	Creb3l2	776.84	753.897	762.177	939.094	1002.03	-0.342857	5.91931	24.5264	7.32982e-07	1.20571e-05
ENSMUSG00000041308	Sntb2	535.932	675.043	473.973	662.268	690.343	-0.34275	5.41806	9.79244	0.00175231	0.0111705
ENSMUSG00000032511	Scn5a	159.732	163.683	175.353	198.008	225.244	-0.342202	3.73004	6.73866	0.00943455	0.0431128
ENSMUSG00000024087	Cyp1b1	333.43	330.95	319.455	402.744	428.572	-0.341367	4.70044	12.8708	0.000333753	0.00278022
ENSMUSG00000045648	Vwc2l	279.313	247.317	261.293	326.809	340.91	-0.34123	4.38648	9.87377	0.00167652	0.0107747
ENSMUSG00000031960	Aars	2813.21	2979.75	2894.19	3479.55	3849.85	-0.340519	7.83869	21.5053	3.52848e-06	5.06743e-05
ENSMUSG00000048371	Pdp2	143.148	145.761	121.532	181.667	161.932	-0.339806	3.44489	5.08711	0.0241044	0.0890044
ENSMUSG00000032440	Tgfbr2	157.986	156.514	201.395	206.658	226.462	-0.339618	3.77158	5.33526	0.0208983	0.079912
ENSMUSG00000039037	St6galnac5	295.024	289.133	241.327	373.908	317.777	-0.339229	4.44566	7.52814	0.00607425	0.030671
ENSMUSG00000098117	Gm26958	300.262	326.171	276.918	375.83	382.306	-0.339016	4.57185	10.4769	0.00120878	0.00824774
ENSMUSG00000039477	Tnrc18	714.867	855.453	689.258	910.258	937.502	-0.338584	5.86507	15.0843	0.000102813	0.00102785
ENSMUSG00000022241	Tars	776.84	750.313	854.194	924.676	1088.48	-0.337928	5.97276	15.4769	8.35205e-05	0.000863296
ENSMUSG00000003348	Mob3a	166.715	168.462	149.31	206.658	199.676	-0.337886	3.68185	6.59412	0.0102316	0.0458641
ENSMUSG00000048807	Slc35e4	161.478	175.631	192.714	237.417	206.981	-0.337509	3.81332	6.14557	0.0131742	0.055964
ENSMUSG00000039741	Bahcc1	801.28	897.269	743.079	956.396	1081.17	-0.337387	5.99616	14.4704	0.000142382	0.00135626
ENSMUSG00000020580	Rock2	1732.61	2034.69	1643.28	2521.23	1955.36	-0.337239	7.13019	8.85516	0.00292262	0.0170118
ENSMUSG00000020181	Nav3	334.303	382.325	331.608	413.317	467.534	-0.33716	4.78403	10.5818	0.00114205	0.00786429
ENSMUSG00000028811	Yars	1127.73	1080.07	1126.77	1315.89	1497.57	-0.337115	6.45695	20.9567	4.69789e-06	6.58785e-05
ENSMUSG00000052957	Gas1	483.561	486.27	468.765	632.471	573.459	-0.337003	5.24343	17.1872	3.38706e-05	0.000389747
ENSMUSG00000028621	Cyb5rl	197.265	192.357	165.804	261.447	202.111	-0.336451	3.87795	5.36694	0.020522	0.0788567
ENSMUSG00000053626	Tll1	156.241	146.956	160.595	212.426	176.543	-0.336382	3.62573	5.77295	0.0162747	0.0660363
ENSMUSG00000052387	Trpm3	1386.96	1512.57	1217.92	1740.74	1743.51	-0.336256	6.78045	15.4249	8.58505e-05	0.000883101
ENSMUSG00000025949	Pikfyve	380.564	418.168	341.157	460.416	495.537	-0.336219	4.90364	10.6585	0.00109569	0.00760114
ENSMUSG00000020640	Itsn2	1141.69	1339.33	1133.72	1470.64	1512.18	-0.336037	6.55496	17.2362	3.30081e-05	0.000380996
ENSMUSG00000020841	Cpd	775.967	863.816	822.943	1024.64	1042.21	-0.33598	6.0156	21.7675	3.07766e-06	4.48906e-05
ENSMUSG00000027400	Pdyn	183.299	133.814	182.297	219.154	211.851	-0.335959	3.77314	5.24743	0.0219792	0.0830882
ENSMUSG00000036202	Rif1	895.548	949.839	848.985	1090	1172.49	-0.335237	6.14478	20.7788	5.15516e-06	7.1559e-05
ENSMUSG00000037138	Aff3	449.52	511.36	430.569	561.342	597.81	-0.334479	5.18532	13.0103	0.000309789	0.00262005
ENSMUSG00000048154	Kmt2d	6982.83	8538.99	6113.91	8529.71	9056.03	-0.334282	9.1267	9.26363	0.00233749	0.0141806
ENSMUSG00000020961	Ston2	240.908	316.613	212.68	290.283	323.864	-0.333893	4.28132	5.10205	0.0238975	0.0884375
ENSMUSG00000025403	Shmt2	766.365	755.092	804.713	885.267	1090.91	-0.332147	5.92282	13.5379	0.000233793	0.00205771
ENSMUSG00000089704	Galnt2	676.461	899.659	645.854	897.763	843.752	-0.33204	5.79035	10.6838	0.00108078	0.00751164
ENSMUSG00000031376	Atp2b3	336.921	342.898	295.148	394.093	422.485	-0.331854	4.68009	10.195	0.00140822	0.00936353
ENSMUSG00000029420	Rimbp2	487.052	562.735	487.863	651.695	622.161	-0.331465	5.32754	14.6439	0.000129856	0.00125536
ENSMUSG00000030319	Cand2	282.805	237.758	229.174	313.352	315.342	-0.331448	4.30849	7.39168	0.00655264	0.0325042
ENSMUSG00000021371	Mcur1	185.918	194.747	189.242	240.3	236.202	-0.331208	3.9122	7.88908	0.00497342	0.0261604
ENSMUSG00000031714	Gab1	527.204	531.671	530.399	681.492	647.729	-0.331155	5.38481	19.5437	9.83265e-06	0.000128599
ENSMUSG00000031770	Herpud1	562.991	581.851	569.462	619.975	841.317	-0.330519	5.46165	8.4499	0.00365063	0.020353
ENSMUSG00000028634	Hivep3	281.932	317.808	263.029	372.946	344.563	-0.33029	4.50098	8.58408	0.00339115	0.0192002
ENSMUSG00000031207	Msn	586.558	585.435	660.611	810.293	723.216	-0.33028	5.59266	15.4503	8.47049e-05	0.000873724
ENSMUSG00000061755	Bod1l	1480.36	1676.26	1373.31	1838.78	1890.83	-0.33014	6.87983	15.937	6.54873e-05	0.000694686
ENSMUSG00000021339	Mrs2	315.973	409.805	335.08	445.998	415.18	-0.329411	4.77216	8.3027	0.00395862	0.0217535
ENSMUSG00000057329	Bcl2	116.962	126.645	119.795	148.986	154.627	-0.329074	3.26851	4.82776	0.028005	0.0995891
ENSMUSG00000009734	Pou6f2	207.739	258.07	241.327	299.895	288.556	-0.329003	4.21598	7.07993	0.00779519	0.0373165
ENSMUSG00000020721	Helz	1361.65	1534.08	1184.93	1635.97	1771.51	-0.328823	6.75569	12.035	0.000522105	0.0040679
ENSMUSG00000021756	Il6st	1507.42	1836.36	1465.32	1980.08	1901.79	-0.328611	6.94507	14.6774	0.000127566	0.00123642
ENSMUSG00000079197	Psme2	292.406	289.133	302.093	398.899	337.257	-0.327933	4.54209	9.20386	0.00241505	0.014586
ENSMUSG00000090852	Tnfrsf22	380.564	408.61	344.629	466.183	478.491	-0.327672	4.89325	11.2407	0.000800218	0.00581326
ENSMUSG00000015879	Fam184b	766.365	712.081	697.939	937.172	880.278	-0.327291	5.83728	19.323	1.10367e-05	0.000142846
ENSMUSG00000031652	N4bp1	840.558	854.258	745.683	996.766	1044.65	-0.327007	6.00362	17.6668	2.63179e-05	0.000309759
ENSMUSG00000002409	Dyrk1b	953.156	1121.89	887.181	1172.67	1229.71	-0.326531	6.24983	14.0864	0.000174605	0.00161181
ENSMUSG00000037594	BC022687	480.942	402.636	468.765	570.954	568.589	-0.326444	5.16687	12.803	0.000346063	0.00286996
ENSMUSG00000031976	Urb2	310.736	295.107	250.008	387.364	323.864	-0.326411	4.493	6.75898	0.00932773	0.0427884
ENSMUSG00000018068	Ints2	819.609	838.726	817.734	1038.1	1027.6	-0.326395	6.02088	23.9878	9.69477e-07	1.53554e-05
ENSMUSG00000060371	Caln1	172.825	215.058	169.276	238.378	217.939	-0.326033	3.85992	5.46199	0.0194345	0.0756908
ENSMUSG00000071256	Zfp213	204.248	215.058	188.374	264.331	239.854	-0.326001	3.99916	6.97107	0.00828381	0.0389742
ENSMUSG00000037989	Wnk2	1411.4	1659.53	1370.7	1720.55	1916.4	-0.325885	6.84529	13.8798	0.000194885	0.00176736
ENSMUSG00000042406	Atf4	3542.04	3638.06	3612.96	4161.04	4855.53	-0.32581	8.14535	16.8378	4.07152e-05	0.000457924
ENSMUSG00000030494	Rhpn2	222.578	195.942	243.063	237.417	320.212	-0.325705	4.1302	4.8476	0.0276846	0.0987573
ENSMUSG00000038335	Tsr1	461.74	474.322	447.931	580.566	572.242	-0.325602	5.18186	16.0777	6.07955e-05	0.000651861
ENSMUSG00000030754	Copb1	1559.79	1501.82	1555.6	1921.44	1934.66	-0.325317	6.92097	25.3007	4.90531e-07	8.39241e-06
ENSMUSG00000024063	Lbh	2042.48	2033.49	1919.33	2523.15	2477.68	-0.325309	7.2966	22.9664	1.64855e-06	2.51252e-05
ENSMUSG00000085811	Gm11669	695.664	763.456	658.875	846.819	915.587	-0.324602	5.79081	16.4722	4.93675e-05	0.000542172
ENSMUSG00000051000	Fam160a1	863.252	908.022	776.066	995.805	1128.66	-0.324481	6.05835	14.7648	0.000121789	0.00118581
ENSMUSG00000022637	Cblb	422.461	467.154	440.986	527.7	581.982	-0.324411	5.12336	13.4199	0.000248968	0.00216575
ENSMUSG00000038738	Shank1	1654.06	1949.86	1596.4	2101.19	2128.25	-0.324274	7.06774	15.1301	0.000100351	0.00100729
ENSMUSG00000071984	Fndc1	245.272	242.538	193.583	274.904	295.861	-0.323682	4.17407	5.97227	0.0145326	0.0603444
ENSMUSG00000047098	Rnf31	607.506	629.642	572.067	758.388	745.132	-0.323293	5.56536	18.7287	1.50699e-05	0.000189784
ENSMUSG00000032303	Chrna3	293.279	279.575	278.655	393.132	312.907	-0.32273	4.48684	7.56897	0.00593817	0.0300959
ENSMUSG00000060798	Intu	563.863	586.63	512.169	689.182	691.56	-0.322173	5.44244	15.7814	7.10974e-05	0.000746248
ENSMUSG00000029838	Ptn	871.981	786.156	1032.15	1123.65	1060.47	-0.322093	6.12075	11.7227	0.000617439	0.00466468
ENSMUSG00000038244	Mical2	267.966	317.808	270.842	322.964	389.611	-0.321374	4.48618	7.03362	0.00799933	0.038014
ENSMUSG00000025351	Cd63	518.475	402.636	517.377	634.393	600.245	-0.321292	5.29573	10.8896	0.000967059	0.00682609
ENSMUSG00000040125	Gpr26	651.149	757.482	611.998	755.505	902.194	-0.321072	5.70758	10.2706	0.00135165	0.00906116
ENSMUSG00000024935	Slc1a1	975.85	1107.55	950.551	1306.27	1188.31	-0.321004	6.30326	15.6856	7.47915e-05	0.000780088
ENSMUSG00000067629	Syngap1	975.85	1065.73	859.402	1150.56	1274.76	-0.320028	6.26158	12.8477	0.000337889	0.00280685
ENSMUSG00000097320	C630016N16Rik	175.444	186.384	172.749	206.658	238.637	-0.320005	3.8147	6.0779	0.0136883	0.0578683
ENSMUSG00000071176	Arhgef10	210.358	210.279	254.348	263.369	300.731	-0.318512	4.15477	5.933	0.0148599	0.0613794
ENSMUSG00000057335	Cep170	1591.21	1681.04	1502.65	1977.19	1983.37	-0.318214	6.9638	20.6725	5.44942e-06	7.52295e-05
ENSMUSG00000002799	Jag2	728.833	744.339	857.666	947.745	970.376	-0.317739	5.92541	15.1174	0.000101029	0.00101273
ENSMUSG00000021365	Nedd9	142.275	168.462	164.936	185.512	209.416	-0.317476	3.64584	5.10568	0.0238476	0.0883593
ENSMUSG00000026924	Sec16a	2393.36	2664.33	2166.74	2837.47	3109.59	-0.316836	7.55721	12.7504	0.000355927	0.00293086
ENSMUSG00000026131	Dst	3629.32	4143.45	3470.6	4442.68	4784.91	-0.316835	8.19134	13.3792	0.000254428	0.00220938
ENSMUSG00000005198	Polr2a	4693.33	4924.83	4223.22	5821.04	5663.97	-0.316486	8.50141	14.9422	0.000110855	0.00109579
ENSMUSG00000041734	Kirrel	4234.21	4331.03	3856.02	5033.81	5268.28	-0.316423	8.34358	16.8744	3.99363e-05	0.00045018
ENSMUSG00000035569	Ankrd11	3465.23	3847.15	3145.93	4246.59	4361.21	-0.316366	8.09135	13.1718	0.00028419	0.00242137
ENSMUSG00000053293	Pom121	1258.65	1401.46	1181.46	1550.42	1604.71	-0.316278	6.64206	15.8096	7.00452e-05	0.000737277
ENSMUSG00000010095	Slc3a2	1623.51	1536.47	1807.35	1932.98	2181.82	-0.316133	7.0211	14.8194	0.00011831	0.00115646
ENSMUSG00000041879	Ipo9	3427.7	3700.19	3607.75	4832.92	4059.26	-0.315969	8.13303	13.6988	0.000214587	0.00191348
ENSMUSG00000021366	Hivep1	781.204	939.086	814.262	972.736	1100.65	-0.315932	6.03535	12.6488	0.000375798	0.00306382
ENSMUSG00000009470	Tnpo1	8247.59	9222.4	7909.97	10204.1	10758.1	-0.315704	9.37191	13.9403	0.000188708	0.00172282
ENSMUSG00000040524	Zfp609	1484.72	1719.27	1270.01	1851.27	1828.74	-0.315557	6.88101	10.1936	0.00140929	0.00936353
ENSMUSG00000038068	Rnf144b	665.987	726.418	501.752	830.478	809.661	-0.315425	5.71034	8.63252	0.00330215	0.0188391
ENSMUSG00000060862	Zbtb40	385.801	385.909	372.408	414.278	552.761	-0.315365	4.88922	6.87364	0.00874763	0.0406522
ENSMUSG00000049420	Tmem200a	243.526	267.628	256.084	291.244	345.78	-0.314686	4.32958	7.16912	0.00741693	0.0358509
ENSMUSG00000022707	Gbe1	498.399	426.532	552.969	636.316	605.115	-0.313924	5.30546	10.2546	0.00136343	0.00912375
ENSMUSG00000023495	Pcbp4	8107.06	8306.01	8402.18	10076.3	10465.9	-0.313374	9.34099	19.4811	1.01599e-05	0.0001323
ENSMUSG00000033669	Zfp7	230.433	234.174	203.131	251.835	301.949	-0.313315	4.12936	5.84894	0.0155865	0.0638332
ENSMUSG00000048078	Tenm4	1781.49	1912.82	1647.62	2162.7	2253.66	-0.312918	7.12315	16.7856	4.1849e-05	0.000469967
ENSMUSG00000029815	Malsu1	133.547	127.84	136.289	165.327	164.367	-0.312841	3.39565	4.89579	0.0269223	0.0966381
ENSMUSG00000034310	Tmem132d	560.372	561.54	523.454	636.316	726.869	-0.31184	5.42495	13.948	0.000187935	0.00171787
ENSMUSG00000055024	Ep300	2888.27	3260.52	2731.86	3551.64	3718.35	-0.311836	7.8496	13.9383	0.000188911	0.00172362
ENSMUSG00000072437	Nanos1	221.705	265.238	231.778	277.787	315.342	-0.311777	4.23072	6.40082	0.0114068	0.0499769
ENSMUSG00000038866	Zcchc2	591.795	572.293	522.586	733.397	656.252	-0.311637	5.46128	13.41	0.000250285	0.00217467
ENSMUSG00000021754	Map3k1	1826.01	2135.05	1728.35	2533.73	2090.51	-0.311504	7.20052	9.61562	0.00192929	0.0121075
ENSMUSG00000046962	Zbtb21	458.248	458.79	409.735	488.291	624.596	-0.311407	5.10623	7.83859	0.00511426	0.0267273
ENSMUSG00000034687	Fras1	267.093	291.523	258.689	342.188	329.952	-0.31125	4.41679	8.40303	0.00374596	0.0207901
ENSMUSG00000001507	Itga3	555.135	670.264	592.901	676.686	820.619	-0.311161	5.56082	9.74696	0.0017962	0.0114162
ENSMUSG00000047888	Tnrc6b	4790.22	5891.39	4401.18	5838.34	6126.64	-0.311016	8.57792	9.66338	0.00187977	0.0118316
ENSMUSG00000045962	Wnk1	3588.3	4057.43	3411.57	4380.2	4674.12	-0.310816	8.16624	13.2877	0.00026716	0.00229723
ENSMUSG00000030257	Srgap3	6210.35	6785.08	5660.77	7684.81	7685.08	-0.310528	8.92747	13.2587	0.000271312	0.00232624
ENSMUSG00000040373	Cacng5	720.977	709.691	738.739	851.625	946.025	-0.310411	5.82528	17.7337	2.54079e-05	0.000299757
ENSMUSG00000050967	Creg2	165.842	163.683	165.804	188.396	222.809	-0.30938	3.70532	5.40088	0.0201267	0.0777176
ENSMUSG00000036155	Mgat5	564.736	629.642	475.709	672.841	717.128	-0.308838	5.47111	9.14265	0.0024972	0.0149786
ENSMUSG00000009035	Tmem184b	590.922	542.424	588.56	737.242	684.255	-0.308762	5.49418	15.7471	7.23978e-05	0.000758299
ENSMUSG00000035011	Zbtb7a	721.85	770.624	719.641	867.004	958.2	-0.30843	5.84885	16.9087	3.92208e-05	0.000444756
ENSMUSG00000043940	Wdfy3	4784.11	5433.8	4115.58	5696.08	6121.77	-0.308405	8.56125	8.95273	0.00277056	0.0162918
ENSMUSG00000025790	Slco3a1	200.756	237.758	218.757	289.322	248.377	-0.308391	4.1027	5.98509	0.0144273	0.0600138
ENSMUSG00000020044	Timp3	881.582	698.938	927.113	1064.05	1079.95	-0.308354	6.09733	11.5997	0.000659619	0.00492357
ENSMUSG00000045519	Zfp560	179.808	174.436	193.583	230.688	221.591	-0.307806	3.85075	6.17474	0.0129587	0.055174
ENSMUSG00000015968	Cacna1d	1476	1458.81	1397.61	1714.78	1859.18	-0.307408	6.82001	19.6497	9.30171e-06	0.000122306
ENSMUSG00000032116	Stt3a	792.551	814.831	788.219	970.814	1003.25	-0.307327	5.96464	20.7344	5.27593e-06	7.30995e-05
ENSMUSG00000024050	Wiz	1140.82	1219.86	1051.25	1417.77	1387.99	-0.307304	6.47297	16.4923	4.88487e-05	0.000536868
ENSMUSG00000054027	Nt5dc3	668.606	707.302	645.854	822.789	840.099	-0.307134	5.71807	17.9828	2.22907e-05	0.000266395
ENSMUSG00000045636	Mtus1	1327.61	1330.97	1276.95	1535.04	1711.85	-0.307117	6.68107	18.3846	1.80514e-05	0.000221178
ENSMUSG00000039683	Sdk1	540.296	629.642	526.058	647.85	731.739	-0.307047	5.45161	10.8787	0.000972752	0.00685654
ENSMUSG00000002948	Map2k7	3054.11	2977.36	2862.94	3697.74	3629.47	-0.306821	7.85776	19.6678	9.21391e-06	0.000121357
ENSMUSG00000029202	Pds5a	721.85	817.22	743.947	892.957	986.204	-0.306483	5.89202	14.8886	0.00011405	0.00112365
ENSMUSG00000037408	Cnnm4	824.847	949.839	694.466	1047.71	978.898	-0.306264	6.02456	8.67525	0.00322561	0.0184801
ENSMUSG00000089774	Slc5a3	291.533	313.029	279.523	343.149	384.741	-0.305873	4.52788	8.18055	0.00423418	0.0229876
ENSMUSG00000025964	Adam23	977.596	1064.54	1039.1	1258.21	1275.98	-0.30582	6.32631	20.2461	6.80923e-06	9.18723e-05
ENSMUSG00000009575	Cbx5	2407.33	2424.18	2263.96	2979.73	2857.56	-0.305651	7.53082	19.3141	1.10887e-05	0.000143394
ENSMUSG00000015501	Hivep2	803.025	955.813	858.534	1080.39	1048.3	-0.305202	6.08193	14.4557	0.000143497	0.00136515
ENSMUSG00000049001	Ndnf	1224.61	1253.31	1033.02	1461.99	1470.78	-0.304765	6.54756	13.2467	0.000273059	0.00233854
ENSMUSG00000035299	Mid1	1266.51	1342.92	1145.87	1637.89	1442.78	-0.304505	6.6109	12.9823	0.000314443	0.00265119
ENSMUSG00000043668	Tox3	407.623	419.363	394.11	515.204	485.797	-0.304505	4.99256	11.9739	0.00053952	0.0041796
ENSMUSG00000032332	Col12a1	235.67	219.837	221.361	270.098	288.556	-0.304464	4.15053	6.91481	0.00854845	0.0399373
ENSMUSG00000028015	Ctso	333.43	281.965	307.301	411.394	346.998	-0.303971	4.59779	7.26154	0.00704468	0.0344756
ENSMUSG00000071226	Cecr2	1917.66	2146.99	1780.44	2379.94	2362.02	-0.303619	7.23929	13.8285	0.000200272	0.0018107
ENSMUSG00000052911	Lamb2	286.296	335.729	379.352	398.899	432.225	-0.303568	4.72721	6.36621	0.0116314	0.0506934
ENSMUSG00000040433	Zbtb38	917.369	948.644	862.874	1092.89	1148.14	-0.303078	6.14951	18.3916	1.79844e-05	0.00022072
ENSMUSG00000036206	Sh3bp4	340.413	365.598	345.497	445.036	415.18	-0.302979	4.77639	10.2492	0.00136744	0.00914649
ENSMUSG00000063550	Nup98	530.695	559.151	466.161	629.587	652.599	-0.302686	5.34942	11.637	0.000646522	0.00484518
ENSMUSG00000029416	Slc15a4	245.272	297.497	243.063	302.779	337.257	-0.302643	4.34808	5.98474	0.0144302	0.0600138
ENSMUSG00000052539	Magi3	971.486	891.296	954.023	1214	1099.43	-0.30243	6.1995	17.2895	3.20952e-05	0.000371896
ENSMUSG00000020692	Nle1	209.485	215.058	224.833	270.098	262.988	-0.302305	4.08873	7.04	0.00797091	0.0379152
ENSMUSG00000020196	Cabin1	1774.51	2121.9	1707.52	2151.17	2323.06	-0.301998	7.16008	11.7657	0.000603329	0.00457892
ENSMUSG00000020844	Nxn	263.602	267.628	286.467	347.955	322.647	-0.301989	4.41946	7.99969	0.00467853	0.0249299
ENSMUSG00000033863	Klf9	1971.78	2071.72	1939.3	2118.49	2821.03	-0.301779	7.25401	8.23448	0.00411019	0.022446
ENSMUSG00000033909	Usp36	950.537	952.229	980.066	1163.05	1205.36	-0.301045	6.23042	21.3382	3.84988e-06	5.48158e-05
ENSMUSG00000054079	Utp18	338.667	315.418	313.378	430.618	360.39	-0.300755	4.66045	7.85068	0.00508017	0.0265974
ENSMUSG00000035725	Prkx	363.98	358.43	338.552	454.648	412.745	-0.30075	4.79026	9.79756	0.00174744	0.0111537
ENSMUSG00000042216	Sgsm1	405.877	440.869	434.041	470.028	597.81	-0.300668	5.05196	7.68864	0.00555695	0.0286052
ENSMUSG00000030871	Ears2	179.808	182.799	164.936	207.62	225.244	-0.300526	3.78765	5.51894	0.0188116	0.0737842
ENSMUSG00000040820	Hlcs	215.595	236.564	215.285	296.05	247.16	-0.300284	4.12268	5.63642	0.0175911	0.0700828
ENSMUSG00000024002	Brd4	1703.81	1911.63	1462.72	2031.02	2147.73	-0.299832	7.06719	9.99676	0.00156816	0.0102057
ENSMUSG00000028136	Snx27	1579.86	1660.73	1510.46	1881.07	2010.15	-0.298609	6.94803	18.1183	2.07597e-05	0.00025066
ENSMUSG00000020627	Klhl29	1004.65	1141	863.743	1327.42	1127.44	-0.29825	6.30017	7.91274	0.00490879	0.0259256
ENSMUSG00000028476	Reck	360.489	383.52	401.922	416.2	539.368	-0.298188	4.89301	6.55503	0.0104588	0.0466725
ENSMUSG00000045482	Trrap	4332.84	5068.2	4014.88	5254.89	5482.56	-0.29812	8.42438	10.2309	0.00138107	0.00922527
ENSMUSG00000031386	Hcfc1	2289.49	2756.33	2138.09	2959.54	2729.71	-0.29768	7.51139	10.046	0.00152682	0.00998449
ENSMUSG00000021256	Vash1	790.805	972.54	784.747	1009.26	1004.47	-0.297611	6.01253	11.738	0.000612374	0.00463814
ENSMUSG00000042050	Wdr60	1098.92	1141	998.295	1295.7	1352.68	-0.297567	6.39372	16.29	5.43512e-05	0.000590393
ENSMUSG00000024477	Pggt1b	277.567	280.77	250.876	329.692	331.17	-0.297184	4.39845	7.47552	0.00625435	0.0314
ENSMUSG00000033396	Spg11	694.791	746.729	629.36	881.422	806.008	-0.296495	5.74855	12.3211	0.000447861	0.00354679
ENSMUSG00000027678	Ncoa3	798.661	817.22	717.037	919.87	987.421	-0.29639	5.91995	14.3289	0.000153489	0.00144365
ENSMUSG00000023883	Phf10	863.252	861.426	846.381	1015.03	1090.91	-0.296374	6.06262	18.6155	1.59915e-05	0.000199603
ENSMUSG00000026556	Vangl2	272.33	295.107	252.612	338.343	328.735	-0.295633	4.41425	7.23769	0.00713887	0.0347701
ENSMUSG00000055296	Tmem245	1352.92	1541.25	1278.69	1603.28	1761.77	-0.295482	6.74696	12.089	0.000507201	0.00396834
ENSMUSG00000024169	Ift140	958.393	986.877	926.245	1098.65	1251.63	-0.29546	6.2202	15.7048	7.40361e-05	0.000773289
ENSMUSG00000067928	Zfp760	394.53	438.479	330.74	492.135	466.316	-0.295455	4.94186	6.80339	0.00909851	0.0419042
ENSMUSG00000001520	Nrip2	212.103	232.979	263.897	263.369	318.994	-0.295433	4.21147	4.83944	0.0278159	0.0990836
ENSMUSG00000097571	Jpx	201.629	204.305	174.485	234.533	238.637	-0.295369	3.92061	5.50105	0.0190051	0.0743868
ENSMUSG00000038384	Setd1b	1088.45	1317.83	964.44	1269.75	1394.08	-0.295351	6.41877	8.33728	0.00388397	0.0214379
ENSMUSG00000010045	Tmem115	389.293	377.546	409.735	458.493	507.712	-0.295318	4.94005	10.2123	0.00139504	0.00930195
ENSMUSG00000024302	Dtna	647.657	692.964	677.105	782.418	868.103	-0.29483	5.71107	15.1397	9.98414e-05	0.00100285
ENSMUSG00000021061	Sptb	2004.94	2131.46	1984.44	2328.99	2674.93	-0.294809	7.31223	14.6499	0.000129444	0.00125219
ENSMUSG00000020857	Nme2	264.475	211.474	248.272	313.352	280.033	-0.294771	4.24923	5.59107	0.0180523	0.0715195
ENSMUSG00000021719	Rgs7bp	513.238	562.735	506.96	584.411	724.434	-0.294753	5.35265	8.88264	0.00287896	0.0168166
ENSMUSG00000038593	Tctn1	556.008	673.848	537.343	714.173	681.82	-0.294189	5.48632	10.0499	0.00152353	0.00997174
ENSMUSG00000029478	Ncor2	2692.75	3075.33	2622.48	3351.71	3431.01	-0.294093	7.75931	13.1074	0.000294127	0.00249516
ENSMUSG00000050240	Hic2	221.705	221.032	185.77	274.904	234.984	-0.294072	4.03449	4.95361	0.0260362	0.0943419
ENSMUSG00000016619	Nup50	733.197	670.264	673.632	786.263	916.804	-0.293853	5.75554	12.649	0.000375776	0.00306382
ENSMUSG00000039929	Urb1	433.808	421.752	388.033	496.941	518.67	-0.293822	5.01514	10.5508	0.00116141	0.00797553
ENSMUSG00000039989	Cbx4	731.451	731.197	737.002	839.129	961.853	-0.293384	5.83669	14.7061	0.000125639	0.00121933
ENSMUSG00000002279	Lmf1	195.519	203.11	188.374	221.076	259.335	-0.293274	3.93738	5.44548	0.019619	0.0761512
ENSMUSG00000033769	Exoc6b	722.723	801.688	652.798	843.935	918.022	-0.292471	5.81306	10.7215	0.00105897	0.00738759
ENSMUSG00000024186	Rgs11	1293.57	1235.39	1257.85	1402.39	1713.07	-0.29239	6.60919	11.4923	0.000698839	0.00517138
ENSMUSG00000047804	Akap10	506.255	622.473	517.377	625.742	684.255	-0.292002	5.38973	9.51346	0.0020397	0.0127043
ENSMUSG00000052727	Map1b	16332.8	19081.6	13713.1	19553.7	20348.7	-0.291811	10.3313	6.70364	0.00962164	0.043787
ENSMUSG00000061911	Myt1l	973.232	1025.11	957.496	1149.6	1260.15	-0.291147	6.25969	16.9042	3.93148e-05	0.000445191
ENSMUSG00000067586	S1pr3	720.977	892.49	796.9	1118.84	821.836	-0.29111	5.94712	5.53608	0.0186282	0.0732574
ENSMUSG00000057378	Ryr3	583.066	632.031	544.288	699.755	730.521	-0.291069	5.50907	12.7836	0.00034968	0.00289111
ENSMUSG00000079469	Pigb	312.482	333.34	272.578	405.627	337.257	-0.291002	4.57533	5.88597	0.015262	0.0627279
ENSMUSG00000048271	Rbm33	3182.42	3439.73	2985.34	3790.02	4034.91	-0.290471	7.96091	13.474	0.000241886	0.00211771
ENSMUSG00000022772	Senp5	515.856	574.683	416.68	644.966	605.115	-0.29037	5.33269	7.02689	0.00802949	0.038133
ENSMUSG00000033214	Slitrk5	194.646	209.084	183.166	218.193	260.553	-0.290348	3.93361	4.97125	0.025772	0.0936116
ENSMUSG00000034998	Foxn2	256.619	264.043	291.676	334.498	327.517	-0.290026	4.40542	7.01588	0.00807898	0.038295
ENSMUSG00000000197	Nalcn	1176.61	1233	1177.12	1416.81	1503.66	-0.289766	6.5388	17.7385	2.53447e-05	0.000299248
ENSMUSG00000022263	Trio	1844.34	2071.72	1579.91	2149.25	2343.76	-0.289641	7.17594	8.88453	0.00287597	0.0168057
ENSMUSG00000019907	Ppp1r12a	796.915	820.804	750.892	957.357	967.941	-0.289517	5.93935	16.6438	4.50973e-05	0.00050117
ENSMUSG00000039901	9130011E15Rik	301.134	326.171	295.148	351.8	399.352	-0.289335	4.58173	7.58889	0.00587291	0.0298766
ENSMUSG00000025224	Gbf1	3034.91	3413.45	2886.38	3595.86	3955.77	-0.289311	7.91402	11.464	0.000709588	0.00523378
ENSMUSG00000023088	Abcc1	909.513	1088.43	910.619	1134.22	1173.7	-0.288659	6.21111	12.438	0.000420684	0.00336007
ENSMUSG00000029502	Golga3	1138.2	1191.18	1004.37	1419.7	1301.55	-0.288344	6.44501	12.1052	0.000502813	0.0039402
ENSMUSG00000051950	B3galtl	324.702	365.598	396.714	444.075	439.53	-0.28822	4.82029	7.65705	0.00565509	0.0289957
ENSMUSG00000032712	2810474O19Rik	288.042	255.68	280.391	334.498	338.475	-0.288088	4.42826	7.41326	0.0064745	0.0322248
ENSMUSG00000063001	Rps23-ps	1077.97	860.232	1113.75	1249.56	1314.94	-0.287475	6.36521	10.6733	0.00108691	0.00755075
ENSMUSG00000028514	Usp24	1323.25	1529.3	1327.3	1613.86	1748.38	-0.287374	6.74919	12.7847	0.000349474	0.00289111
ENSMUSG00000027784	Ppm1l	1004.65	1060.95	937.53	1173.63	1265.02	-0.286776	6.27981	14.9093	0.000112805	0.00111285
ENSMUSG00000017929	B4galt5	329.939	403.831	322.927	426.774	410.309	-0.286757	4.7521	6.74402	0.00940624	0.0430428
ENSMUSG00000040387	Klhl32	308.99	323.782	315.114	368.14	403.004	-0.286639	4.62201	8.40247	0.00374712	0.0207901
ENSMUSG00000025262	Fam120c	854.524	837.531	758.705	973.698	1016.64	-0.286244	5.98791	14.426	0.000145775	0.00138066
ENSMUSG00000042997	Nhlrc3	310.736	323.782	336.816	401.782	385.959	-0.285826	4.65812	8.59963	0.00336232	0.0190726
ENSMUSG00000055670	Zzef1	1670.64	1816.04	1509.6	1961.81	2095.38	-0.285534	7.0215	12.1782	0.000483514	0.00380493
ENSMUSG00000017167	Cntnap1	1601.69	1694.18	1567.76	1781.11	2190.35	-0.285465	6.9638	10.4275	0.00124152	0.00844414
ENSMUSG00000020564	Atxn7l1	365.726	390.689	309.038	446.959	420.05	-0.285248	4.80062	6.68844	0.00970399	0.0440276
ENSMUSG00000058325	Dock1	303.753	291.523	263.897	352.761	343.345	-0.285211	4.48064	7.0326	0.0080039	0.0380236
ENSMUSG00000038697	Taf5l	459.121	414.584	430.569	571.915	484.579	-0.285084	5.0841	8.81715	0.00298412	0.0173225
ENSMUSG00000002771	Grin2d	291.533	266.433	243.063	339.304	309.254	-0.285028	4.38154	5.89661	0.01517	0.0624874
ENSMUSG00000028053	Ash1l	2641.25	3180.47	2411.53	3209.45	3234.99	-0.284828	7.6976	9.00148	0.00269761	0.0159129
ENSMUSG00000021700	Rab3c	1882.75	1961.81	1787.38	2221.34	2347.41	-0.284757	7.18756	16.0704	6.10319e-05	0.000653926
ENSMUSG00000029004	Kmt2e	3199.01	3636.87	2897.66	3804.44	3972.82	-0.284729	7.96441	9.80366	0.00174165	0.0111216
ENSMUSG00000030451	Herc2	4714.28	5598.67	4413.33	5728.76	5905.05	-0.284473	8.54811	9.11283	0.00253823	0.0151523
ENSMUSG00000025854	Fam20c	262.729	272.407	299.489	339.304	338.475	-0.284449	4.44155	7.01836	0.00806783	0.0382618
ENSMUSG00000038607	Gng10	175.444	183.994	161.463	211.464	209.416	-0.284301	3.76082	4.87758	0.0272078	0.0973121
ENSMUSG00000071862	Lrrtm2	256.619	295.107	279.523	332.576	339.692	-0.284109	4.42978	6.91623	0.0085417	0.0399183
ENSMUSG00000054387	Mdm4	772.475	935.502	681.445	867.965	1008.12	-0.284054	5.91385	6.65332	0.00989714	0.0447003
ENSMUSG00000021730	Hcn1	1625.25	1764.67	1470.53	1854.16	2090.51	-0.284034	6.97789	11.0801	0.000872569	0.00624769
ENSMUSG00000063434	Sorcs3	259.237	295.107	236.119	292.205	348.215	-0.284027	4.35425	4.90671	0.0267525	0.0962832
ENSMUSG00000016534	Lamp2	1112.89	1139.81	1227.47	1496.59	1322.24	-0.283981	6.49482	13.4672	0.000242769	0.00212295
ENSMUSG00000021071	Trim9	1595.58	1600.99	1616.37	1778.22	2151.39	-0.283827	6.9507	11.8324	0.00058208	0.00444022
ENSMUSG00000002028	Kmt2a	5206.57	6160.21	4200.65	6284.34	6357.97	-0.283801	8.68007	6.01896	0.014153	0.0591962
ENSMUSG00000060988	Galnt13	881.582	912.801	936.662	1131.33	1079.95	-0.283394	6.14392	17.3152	3.16651e-05	0.000367483
ENSMUSG00000042404	Dennd4b	714.867	823.194	779.539	910.258	965.506	-0.282892	5.90385	13.1385	0.00028929	0.00245921
ENSMUSG00000004558	Ndrg2	1217.63	1135.03	1326.43	1286.09	1721.6	-0.282503	6.55364	6.27635	0.012236	0.0527285
ENSMUSG00000026193	Fn1	2021.53	2115.93	1851.62	2672.14	2153.82	-0.282338	7.26587	8.71687	0.00315278	0.0181185
ENSMUSG00000030302	Atp2b2	2016.29	2130.27	1856.83	2377.05	2481.34	-0.281773	7.27809	14.053	0.000177734	0.00163866
ENSMUSG00000045215	Asxl3	325.574	357.235	278.655	386.403	393.264	-0.281373	4.64675	6.09507	0.0135559	0.0574225
ENSMUSG00000042453	Reln	4182.71	4695.43	4289.2	5213.56	5443.6	-0.281335	8.41183	13.2267	0.000275989	0.00235957
ENSMUSG00000028399	Ptprd	4913.29	5454.11	4978.46	5763.37	6658.7	-0.280906	8.63262	11.0878	0.000868984	0.00623098
ENSMUSG00000033102	Cdc14b	192.901	192.357	210.076	239.339	243.507	-0.280693	3.95698	5.49749	0.0190438	0.0745013
ENSMUSG00000031585	Gtf2e2	405.877	319.003	360.254	448.881	429.79	-0.280467	4.81957	6.73114	0.00947443	0.043262
ENSMUSG00000049672	Zbtb14	461.74	458.79	466.161	547.885	575.894	-0.28029	5.16751	11.9331	0.000551454	0.00425221
ENSMUSG00000032826	Ank2	9413.73	10605.9	8520.23	10912.5	11927	-0.28028	9.51835	8.49833	0.00355473	0.0199225
ENSMUSG00000041671	Pyroxd1	308.117	296.302	312.51	367.179	376.218	-0.280008	4.57523	8.23646	0.00410572	0.0224298
ENSMUSG00000026478	Lamc1	851.032	949.839	888.049	1146.71	1019.08	-0.27983	6.11762	12.8884	0.000330632	0.00275884
ENSMUSG00000004880	Lbr	440.791	396.662	432.305	471.95	561.284	-0.279294	5.04343	8.16395	0.00427311	0.0231579
ENSMUSG00000022204	Ngdn	260.983	272.407	269.974	325.847	322.647	-0.279249	4.38186	7.0343	0.00799633	0.0380118
ENSMUSG00000048915	Efna5	215.595	223.421	202.263	256.641	260.553	-0.279231	4.05705	5.72064	0.0167666	0.0675004
ENSMUSG00000068740	Celsr2	1589.47	1681.04	1514.8	1940.67	1921.27	-0.278908	6.94948	16.2604	5.52046e-05	0.000598557
ENSMUSG00000029426	Scarb2	1020.37	1123.08	986.142	1331.26	1188.31	-0.278805	6.33569	12.4421	0.000419775	0.0033546
ENSMUSG00000078671	Chd2	2230.14	2424.18	2254.41	2711.55	2869.73	-0.278782	7.47986	15.2831	9.25385e-05	0.00094002
ENSMUSG00000045114	Prrt2	312.482	315.418	365.463	445.036	355.52	-0.278769	4.69099	5.42373	0.0198649	0.0768859
ENSMUSG00000038780	Smurf1	935.699	971.345	864.611	1106.34	1128.66	-0.277978	6.1605	14.8817	0.000114471	0.00112631
ENSMUSG00000022668	Gtpbp8	492.289	511.36	506.092	576.721	645.294	-0.277936	5.2871	11.6493	0.000642253	0.00482045
ENSMUSG00000030213	Atf7ip	1788.48	2072.92	1540.85	2046.4	2276.79	-0.277553	7.12806	7.33188	0.0067742	0.0333977
ENSMUSG00000042608	Stk40	825.719	824.389	856.798	983.31	1044.65	-0.277536	6.01896	16.246	5.56274e-05	0.000602503
ENSMUSG00000035735	Dagla	446.028	437.284	448.799	501.747	578.329	-0.277262	5.10887	9.64065	0.00190318	0.0119638
ENSMUSG00000018501	Ncor1	3965.37	4609.41	3695.43	4765.64	4934.67	-0.277206	8.28811	9.33019	0.0022541	0.0138041
ENSMUSG00000024104	Fam21	1652.31	1630.86	1557.34	1932.02	1974.84	-0.277077	6.96648	17.7606	2.50511e-05	0.00029625
ENSMUSG00000031561	Tenm3	1417.51	1719.27	1437.55	1785.91	1809.26	-0.277025	6.85786	11.1119	0.000857756	0.00615935
ENSMUSG00000019841	Rev3l	3460.86	3552.04	3317.81	4149.51	4185.89	-0.276927	8.06005	15.6463	7.63624e-05	0.000794254
ENSMUSG00000079109	Pms2	274.076	313.029	253.48	332.576	342.127	-0.276613	4.43898	5.81515	0.0158887	0.0649036
ENSMUSG00000039728	Slc6a5	397.148	347.677	421.888	456.571	490.667	-0.276495	4.92367	7.58522	0.00588486	0.0299171
ENSMUSG00000059493	Nhs	430.317	477.906	444.458	530.583	558.849	-0.276402	5.12554	10.2139	0.00139385	0.00929816
ENSMUSG00000074785	Plxnc1	484.434	475.517	480.918	576.721	586.852	-0.276375	5.221	12.9031	0.000328031	0.00274173
ENSMUSG00000021179	Nrde2	461.74	465.959	482.654	556.536	583.199	-0.276119	5.19017	12.2474	0.000465907	0.00367412
ENSMUSG00000027605	Acss2	647.657	683.406	644.118	748.776	846.187	-0.276064	5.67165	12.6441	0.000376744	0.00306986
ENSMUSG00000027709	Mccc1	573.465	657.121	555.573	683.415	740.262	-0.275952	5.51477	10.1476	0.00144488	0.00954898
ENSMUSG00000040865	Ino80d	1454.17	1670.28	1373.31	1699.4	1867.7	-0.275567	6.84281	10.2176	0.00139108	0.00928382
ENSMUSG00000038170	Pde4dip	3774.22	3732.45	3446.29	4127.4	4705.77	-0.275212	8.14375	11.6532	0.000640911	0.00481316
ENSMUSG00000063317	Usp31	1020.37	1096.8	950.551	1205.35	1263.8	-0.275179	6.30494	13.4526	0.000244673	0.00213585
ENSMUSG00000030411	Nova2	558.626	690.575	531.267	680.531	696.43	-0.275036	5.47572	8.21157	0.00416241	0.0226631
ENSMUSG00000053141	Ptprt	1279.6	1487.48	1191.01	1477.37	1646.11	-0.274818	6.65215	9.09558	0.00256228	0.0152775
ENSMUSG00000056515	Rab31	273.203	277.186	295.148	380.636	294.644	-0.274673	4.45425	4.95108	0.0260744	0.0944343
ENSMUSG00000040661	Rad54l2	1259.53	1409.82	1217.05	1567.72	1535.31	-0.273877	6.64113	12.6948	0.000366671	0.00299924
ENSMUSG00000041245	Wnk3	272.33	308.25	317.718	359.49	362.826	-0.27342	4.53885	6.51705	0.0106845	0.0475234
ENSMUSG00000024261	Syt4	1878.38	1776.62	2044.34	2318.42	2273.14	-0.27314	7.20218	13.5218	0.000235802	0.00207051
ENSMUSG00000054280	Prr14l	895.548	943.865	832.492	1085.2	1059.26	-0.272855	6.105	13.7039	0.000214004	0.0019115
ENSMUSG00000074505	Fat3	1373	1401.46	1305.6	1601.36	1681.42	-0.27275	6.71736	15.7727	7.14241e-05	0.000748625
ENSMUSG00000038872	Zfhx3	657.259	720.444	626.756	780.496	829.142	-0.272578	5.689	11.8645	0.000572145	0.00438009
ENSMUSG00000029231	Pdgfra	617.107	567.514	603.318	736.281	703.735	-0.272511	5.53204	13.3355	0.000260425	0.00225099
ENSMUSG00000025326	Ube3a	828.338	951.034	696.203	1008.3	980.116	-0.272233	6.01365	7.11927	0.00762598	0.0366479
ENSMUSG00000001300	Efnb2	699.156	550.787	579.879	754.543	681.82	-0.272166	5.5419	7.76153	0.00533706	0.0277171
ENSMUSG00000061175	Fnip2	561.245	587.825	536.475	644.966	711.041	-0.27203	5.44097	11.3688	0.000746861	0.00547625
ENSMUSG00000055053	Nfic	2644.75	2836.37	2774.39	3204.65	3434.67	-0.271669	7.73419	14.382	0.000149225	0.00140991
ENSMUSG00000026821	Ralgds	1039.57	994.045	1030.41	1208.23	1260.15	-0.271656	6.3062	17.1795	3.40087e-05	0.000390734
ENSMUSG00000071757	Zhx2	256.619	255.68	253.48	290.283	327.517	-0.271484	4.31121	5.95245	0.0146968	0.0608065
ENSMUSG00000046807	Fam211b	557.753	578.267	526.058	661.307	672.08	-0.271131	5.42043	12.2896	0.000455478	0.00359948
ENSMUSG00000038766	Gabpb2	976.723	1086.04	913.223	1172.67	1190.75	-0.27071	6.25076	11.868	0.000571081	0.00437419
ENSMUSG00000057637	Prdm2	1318.88	1352.48	1125.9	1462.95	1622.97	-0.270669	6.63471	9.72389	0.00181888	0.0115235
ENSMUSG00000008348	Ubc	8351.46	8356.19	8561.9	9470.72	10842.2	-0.270641	9.34802	11.6925	0.000627518	0.0047241
ENSMUSG00000025857	Heatr2	301.134	299.886	319.455	350.839	392.046	-0.270623	4.57625	7.01365	0.00808906	0.0383246
ENSMUSG00000039202	Abhd2	967.995	937.891	947.947	1157.29	1135.96	-0.270623	6.20257	17.4452	2.95708e-05	0.000345595
ENSMUSG00000003031	Cdkn1b	1373	1341.72	1382.86	1621.55	1674.11	-0.270566	6.7243	17.2279	3.31535e-05	0.000382379
ENSMUSG00000033705	Stard9	363.98	399.052	342.893	477.717	404.222	-0.270103	4.83301	6.37895	0.0115482	0.0504632
ENSMUSG00000050910	Cdr2l	356.124	397.857	360.254	455.61	434.66	-0.269757	4.84343	8.02256	0.00461982	0.0246875
ENSMUSG00000036452	Arhgap26	1032.59	1152.95	1075.55	1311.08	1301.55	-0.269469	6.39117	14.8364	0.000117253	0.00114689
ENSMUSG00000037664	Cdkn1c	315.1	279.575	374.144	385.442	382.306	-0.269333	4.63679	5.0503	0.0246217	0.0904007
ENSMUSG00000029501	Ankle2	798.661	862.621	774.33	951.59	1000.81	-0.269287	5.96962	13.3696	0.000255738	0.00221689
ENSMUSG00000056476	Med12l	1125.11	1292.74	1108.54	1457.18	1335.64	-0.26898	6.49466	10.7769	0.00102774	0.00719661
ENSMUSG00000031202	Rab39b	503.636	524.502	568.594	594.984	691.56	-0.268951	5.36532	9.05274	0.00262302	0.0155474
ENSMUSG00000034154	Ino80	882.455	910.412	789.087	1062.13	1006.9	-0.268501	6.05779	11.7275	0.000615842	0.00465732
ENSMUSG00000029500	Pgam5	789.932	777.793	801.241	988.116	909.499	-0.268189	5.9332	14.346	0.000152101	0.0014324
ENSMUSG00000024548	Setbp1	433.808	501.802	452.271	525.777	585.635	-0.267402	5.15708	8.27252	0.00402496	0.0220531
ENSMUSG00000024457	Trim26	981.96	913.996	912.355	1164.98	1084.82	-0.267271	6.17836	14.2266	0.000162066	0.00151194
ENSMUSG00000024515	Smad4	895.548	881.737	815.13	993.883	1086.04	-0.26712	6.06082	12.7207	0.000361622	0.00296931
ENSMUSG00000056919	4922501C03Rik	436.427	584.241	460.952	593.062	538.151	-0.266781	5.20078	6.1385	0.0132269	0.0561402
ENSMUSG00000034751	Mast4	390.166	422.947	368.067	482.523	459.011	-0.266326	4.92563	7.82832	0.00514338	0.0268701
ENSMUSG00000033253	Szt2	2071.28	2403.87	1849.02	2234.79	2739.45	-0.266031	7.32635	6.0704	0.0137466	0.0579343
ENSMUSG00000034573	Ptpn13	320.337	370.378	303.829	379.675	411.527	-0.265997	4.67286	5.91611	0.0150031	0.0619021
ENSMUSG00000015599	Ttbk1	557.753	632.031	485.258	669.958	661.122	-0.265697	5.43326	7.1586	0.00746054	0.0360267
ENSMUSG00000024483	Ankhd1	2433.52	2734.82	2202.33	2851.89	2982.96	-0.265546	7.55982	9.15718	0.00247743	0.0148845
ENSMUSG00000036057	Ptpn23	1636.6	1793.34	1637.2	2043.52	2007.72	-0.265496	7.02604	13.899	0.000192906	0.00175471
ENSMUSG00000055320	Tead1	720.977	843.505	723.981	886.228	916.804	-0.265326	5.86429	10.518	0.00118218	0.00809584
ENSMUSG00000042348	Arl15	363.98	346.482	335.948	428.696	407.874	-0.265181	4.75636	7.81385	0.00518475	0.0270389
ENSMUSG00000022790	Igsf11	1322.37	1503.02	1221.39	1654.23	1528.01	-0.26499	6.68622	9.25296	0.00235115	0.0142519
ENSMUSG00000020611	Gna13	798.661	866.206	775.198	959.279	989.856	-0.264989	5.97024	13.0528	0.000302834	0.00256413
ENSMUSG00000021466	Ptch1	864.998	941.476	803.845	1019.84	1060.47	-0.264977	6.06531	11.4232	0.000725309	0.00534182
ENSMUSG00000040565	Btaf1	1142.57	1328.58	1144.13	1486.98	1366.07	-0.264912	6.52782	10.1931	0.00140964	0.00936353
ENSMUSG00000059495	Arhgef12	3348.27	3520.98	3086.9	3963.04	4000.82	-0.264708	8.00104	11.991	0.000534567	0.00414338
ENSMUSG00000044433	Camsap3	639.802	741.95	666.688	842.013	784.093	-0.264693	5.7144	10.5565	0.00115783	0.00795827
ENSMUSG00000030067	Foxp1	288.915	281.965	235.25	324.886	318.994	-0.264685	4.38039	4.89754	0.0268949	0.0965951
ENSMUSG00000044617	Zbtb39	459.994	494.633	402.791	520.971	567.371	-0.264214	5.13184	7.0671	0.00785122	0.0375011
ENSMUSG00000004263	Atn1	3003.49	3283.22	2920.23	3831.35	3523.55	-0.263685	7.88763	11.3498	0.000754558	0.00552997
ENSMUSG00000053641	Dennd4a	1519.64	1684.62	1475.74	1874.34	1848.22	-0.263656	6.90756	12.5506	0.000396072	0.00320984
ENSMUSG00000015659	Serac1	363.98	371.572	330.74	404.666	448.053	-0.263172	4.77931	6.98316	0.00822804	0.03878
ENSMUSG00000029093	Sorcs2	1644.46	1804.1	1548.66	1893.57	2088.07	-0.262992	7.00238	10.9562	0.000932905	0.00661313
ENSMUSG00000057440	Mpp7	835.321	770.624	831.623	959.279	994.726	-0.262951	5.97419	13.926	0.000190154	0.00173285
ENSMUSG00000022807	Osbpl11	489.671	467.154	489.599	590.178	566.154	-0.262831	5.22196	11.2007	0.000817661	0.00592556
ENSMUSG00000017631	Abr	2598.48	2638.04	2561.71	3013.37	3220.38	-0.262669	7.64822	14.6299	0.000130823	0.00126226
ENSMUSG00000031072	Oraov1	342.159	344.093	348.969	414.278	412.745	-0.262378	4.73963	8.0577	0.00453108	0.0242756
ENSMUSG00000061455	Stx17	487.052	489.854	506.092	590.178	595.375	-0.262267	5.25625	11.6862	0.000629641	0.00473644
ENSMUSG00000023915	Tnfrsf21	382.31	308.25	374.144	424.851	438.313	-0.261966	4.80369	6.19879	0.0127838	0.0546163
ENSMUSG00000002578	Ikzf4	408.495	409.805	372.408	499.825	446.835	-0.261927	4.93798	7.49047	0.00620265	0.0311823
ENSMUSG00000022412	Mief1	549.025	544.813	499.148	607.48	665.992	-0.261747	5.35651	10.0576	0.00151723	0.0099479
ENSMUSG00000035772	Mrps2	420.715	413.389	415.812	487.329	512.582	-0.261567	5.01029	9.30361	0.00228703	0.0139463
ENSMUSG00000049323	Smcr8	763.747	790.935	725.717	854.508	967.941	-0.261423	5.87231	11.0962	0.000865029	0.00620859
ENSMUSG00000059142	Zfp945	434.681	412.194	461.82	561.342	482.144	-0.261368	5.07924	7.55161	0.00599565	0.0303357
ENSMUSG00000039716	Dock3	1394.82	1434.91	1253.51	1593.67	1666.81	-0.26127	6.71472	11.93	0.000552384	0.00425455
ENSMUSG00000039850	Endov	816.118	866.206	775.198	980.426	976.463	-0.261149	5.97922	12.8586	0.000335935	0.00279372
ENSMUSG00000034832	Tet3	6441.66	7288.07	5855.22	7293.6	8156.27	-0.261149	8.96452	7.39496	0.00654067	0.0324564
ENSMUSG00000033904	Ccp110	1681.12	1695.37	1579.91	1954.12	2000.41	-0.260922	6.99304	15.1775	9.78632e-05	0.000986292
ENSMUSG00000025366	Esyt1	315.973	274.796	281.259	323.925	376.218	-0.260612	4.49592	5.25132	0.0219301	0.0829236
ENSMUSG00000030103	Bhlhe40	312.482	303.471	302.961	359.49	375.001	-0.260484	4.56843	7.08095	0.00779076	0.0373077
ENSMUSG00000014074	Rnf168	496.654	399.052	431.437	535.389	516.235	-0.260419	5.09207	6.80405	0.00909515	0.0419042
ENSMUSG00000041444	Arhgap32	2291.24	2542.46	2174.55	2724.05	2833.2	-0.260239	7.48764	10.9016	0.000960795	0.00678828
ENSMUSG00000074221	Zfp568	370.963	389.494	325.531	398.899	467.534	-0.259839	4.80214	5.6219	0.0177374	0.0705151
ENSMUSG00000037355	Uvssa	704.393	758.677	684.049	865.082	841.317	-0.259797	5.78356	12.5057	0.000405719	0.00326497
ENSMUSG00000003279	Dlgap1	1063.14	1169.68	1085.1	1294.74	1347.81	-0.259545	6.41194	13.4959	0.000239081	0.00209684
ENSMUSG00000048264	Dip2c	1299.68	1370.4	1256.98	1579.25	1546.27	-0.259275	6.65565	14.0508	0.000177936	0.00163952
ENSMUSG00000001998	Ap4e1	578.702	598.578	557.309	668.997	713.476	-0.259036	5.47734	11.4944	0.000698081	0.00517138
ENSMUSG00000020889	Nr1d1	1191.45	1009.58	1098.12	1213.04	1425.73	-0.258902	6.40819	8.78993	0.00302898	0.0175216
ENSMUSG00000057110	Cep110	439.918	456.401	373.276	522.894	491.884	-0.258807	5.04114	6.53782	0.0105605	0.0470558
ENSMUSG00000028282	Casp8ap2	508.001	532.866	464.424	612.286	581.982	-0.258693	5.27141	9.28687	0.00230802	0.0140475
ENSMUSG00000016624	Phf21b	961.885	1011.97	959.232	1170.74	1162.75	-0.258687	6.23441	15.3113	9.11702e-05	0.000928867
ENSMUSG00000052812	Atad2b	630.2	777.793	548.628	751.66	747.567	-0.25853	5.6128	5.77386	0.0162662	0.0660196
ENSMUSG00000024978	Gpam	1042.19	1131.44	1034.75	1278.4	1272.32	-0.258354	6.36283	14.0321	0.000179719	0.00165288
ENSMUSG00000052512	Nav2	1257.78	1394.29	1212.71	1499.47	1564.53	-0.258288	6.62849	11.5083	0.000692857	0.00513832
ENSMUSG00000026787	Gad2	770.73	690.575	696.203	808.371	916.804	-0.25813	5.79516	9.83952	0.00170802	0.0109442
ENSMUSG00000068284	Gm608	1056.15	1191.18	978.33	1261.1	1263.8	-0.257962	6.35523	10.0092	0.00155759	0.0101501
ENSMUSG00000052005	Gm9864	947.919	1090.82	854.194	1102.5	1154.22	-0.257439	6.19628	8.22108	0.00414065	0.022571
ENSMUSG00000034602	Mon2	1455.05	1608.16	1455.78	1676.34	1921.27	-0.256981	6.85679	10.445	0.00122983	0.00837607
ENSMUSG00000000194	Gpr107	1249.93	1304.68	1163.23	1409.12	1549.92	-0.256915	6.57541	11.3825	0.000741386	0.00544145
ENSMUSG00000066151	Fkbp15	746.29	757.482	694.466	838.168	911.934	-0.256701	5.81776	11.5457	0.000679059	0.00504598
ENSMUSG00000069833	Ahnak	296.77	271.212	297.752	352.761	337.257	-0.256304	4.4844	6.10546	0.0134765	0.0571184
ENSMUSG00000039840	Epg5	868.489	917.58	780.407	984.271	1060.47	-0.256285	6.04444	9.93675	0.00162012	0.0104753
ENSMUSG00000020413	Hus1	312.482	328.561	276.918	354.683	373.783	-0.25597	4.55939	5.64625	0.0174927	0.0698212
ENSMUSG00000038910	Plcl2	253.128	266.433	250.876	295.089	317.777	-0.255951	4.31067	5.42664	0.0198318	0.0768175
ENSMUSG00000026812	Tsc1	1490.83	1536.47	1349	1636.93	1844.57	-0.25583	6.81036	10.2572	0.00136152	0.00911507
ENSMUSG00000038342	Mlxip	546.406	610.526	469.633	625.742	670.862	-0.255789	5.3967	6.40866	0.0113565	0.0498005
ENSMUSG00000046062	Ppp1r15b	949.665	913.996	887.181	1017.91	1174.92	-0.255426	6.14226	11.0346	0.000894281	0.00637565
ENSMUSG00000032741	Tpcn1	604.015	578.267	574.671	660.346	741.479	-0.255419	5.49727	10.4353	0.0012363	0.00841244
ENSMUSG00000059552	Trp53	380.564	389.494	364.595	456.571	443.183	-0.255411	4.86594	7.85353	0.00507215	0.026591
ENSMUSG00000037344	Slc12a9	712.248	715.665	803.845	862.198	916.804	-0.2552	5.8429	10.6883	0.00107813	0.0075037
ENSMUSG00000032217	Rnf111	747.163	817.22	719.641	938.133	869.32	-0.254903	5.87028	10.5848	0.0011402	0.00785518
ENSMUSG00000020393	Kremen1	683.444	731.197	640.645	859.314	765.83	-0.25463	5.71843	9.57567	0.00197173	0.0123376
ENSMUSG00000032555	Topbp1	322.956	317.808	323.795	396.976	367.696	-0.253865	4.6349	6.80364	0.00909724	0.0419042
ENSMUSG00000046093	Hpcal4	949.665	988.072	1006.98	1132.3	1207.8	-0.253147	6.23927	13.789	0.000204528	0.00184248
ENSMUSG00000037933	Bicd2	2074.77	2123.1	1927.14	2208.84	2673.71	-0.252897	7.28985	8.42648	0.00369797	0.0205785
ENSMUSG00000022894	Adamts5	284.55	299.886	293.412	325.847	372.566	-0.252756	4.49733	5.5828	0.0181377	0.0717249
ENSMUSG00000023809	Rps6ka2	2671.8	2657.16	2384.62	2942.24	3180.2	-0.252672	7.62774	10.7871	0.00102209	0.00716371
ENSMUSG00000020646	Mboat2	260.983	271.212	310.774	345.071	323.864	-0.252627	4.44295	4.95937	0.0259496	0.0941422
ENSMUSG00000032666	1700025G04Rik	1043.93	1123.08	1042.57	1248.6	1295.46	-0.252536	6.36122	13.6752	0.00021731	0.00193429
ENSMUSG00000008035	Mid1ip1	438.172	432.505	497.412	537.312	551.544	-0.252526	5.13885	7.82392	0.00515594	0.0269263
ENSMUSG00000035578	Iqcg	254.873	238.953	276.05	309.507	303.166	-0.252438	4.31523	5.04485	0.0246992	0.0905738
ENSMUSG00000072829	Gm7292	659.877	626.057	573.803	792.03	678.167	-0.25209	5.57682	7.9611	0.00477933	0.0253584
ENSMUSG00000074030	Exoc8	473.959	488.659	470.501	581.527	551.544	-0.251824	5.20008	10.1274	0.00146084	0.0096289
ENSMUSG00000056394	Lig1	302.007	322.587	312.51	375.83	365.261	-0.251795	4.58965	6.59469	0.0102283	0.0458632
ENSMUSG00000041073	Nacad	1359.91	1341.72	1370.7	1650.38	1577.93	-0.251776	6.70682	14.5877	0.000133783	0.00128606
ENSMUSG00000034593	Myo5a	2746.87	2973.77	2717.97	3320.95	3367.7	-0.251696	7.75663	12.2096	0.000475452	0.00374346
ENSMUSG00000031657	Heatr3	626.709	598.578	625.888	757.427	709.823	-0.251531	5.57177	11.768	0.000602589	0.00457563
ENSMUSG00000036819	Jmjd4	451.265	530.476	432.305	518.088	586.852	-0.251497	5.16216	6.02742	0.0140853	0.0590122
ENSMUSG00000015243	Abca1	1029.97	1287.96	1093.78	1256.29	1380.69	-0.251051	6.42146	7.84107	0.00510725	0.0267
ENSMUSG00000041298	Katnal1	732.324	786.156	714.432	872.771	893.671	-0.251028	5.83656	11.908	0.000558933	0.00429523
ENSMUSG00000042790	Rnf214	920.86	1008.38	819.47	1081.35	1097	-0.250554	6.1469	8.74766	0.00309999	0.0178978
ENSMUSG00000026516	Nvl	524.585	585.435	540.816	639.199	665.992	-0.25037	5.40051	9.9203	0.00163466	0.0105648
ENSMUSG00000058975	Kcnc1	1853.07	1929.55	1605.95	2036.79	2274.36	-0.25027	7.12767	8.36937	0.00381597	0.0211094
ENSMUSG00000007880	Arid1a	3568.23	3916.44	3165.9	4232.17	4227.28	-0.250178	8.10315	7.91614	0.00489958	0.0258953
ENSMUSG00000032855	Pkd1	5113.18	5886.61	5006.23	6308.37	6222.82	-0.249913	8.66938	8.86142	0.00291261	0.0169602
ENSMUSG00000051316	Taf7	310.736	272.407	312.51	371.985	338.475	-0.249658	4.5319	5.37857	0.0203856	0.0784519
ENSMUSG00000055204	Ankrd17	2820.19	3234.23	2612.93	3388.24	3351.87	-0.249461	7.77682	8.1282	0.00435819	0.0235166
ENSMUSG00000006205	Htra1	1285.71	1297.52	1467.06	1572.53	1626.63	-0.249418	6.6961	10.7479	0.00104395	0.00729462
ENSMUSG00000043531	Sorcs1	1213.27	1207.91	1243.96	1446.61	1456.17	-0.249156	6.55384	14.3759	0.000149707	0.00141341
ENSMUSG00000027803	Wwtr1	553.389	624.863	545.156	695.91	657.469	-0.248983	5.45846	8.89141	0.00286515	0.0167557
ENSMUSG00000031302	Nlgn3	876.345	866.206	804.713	1047.71	963.071	-0.248702	6.02757	11.1239	0.000852222	0.00613008
ENSMUSG00000026020	Nop58	541.169	529.281	539.948	655.54	617.29	-0.248604	5.36899	10.7749	0.00102887	0.00720116
ENSMUSG00000029333	Rasgef1b	502.764	511.36	482.654	574.799	609.985	-0.248545	5.26135	9.91351	0.0016407	0.0105993
ENSMUSG00000027864	Ptgfrn	564.736	520.918	508.697	647.85	612.42	-0.248019	5.35476	9.37318	0.00220183	0.0135335
ENSMUSG00000034799	Unc13a	2685.77	3017.98	2460.15	2929.74	3490.67	-0.247981	7.70108	6.46625	0.0109942	0.0485897
ENSMUSG00000022629	Kif21a	3018.33	3077.72	2909.81	3493.97	3629.47	-0.247936	7.8493	12.8044	0.000345797	0.00286934
ENSMUSG00000042063	Zfp386	734.943	790.935	772.594	939.094	872.973	-0.247686	5.87823	11.3869	0.00073963	0.0054339
ENSMUSG00000022765	Snap29	379.691	345.287	339.42	409.472	434.66	-0.247522	4.77476	6.45957	0.0110356	0.0487209
ENSMUSG00000020937	Plcd3	677.334	698.938	620.679	794.914	779.223	-0.247117	5.67414	10.5233	0.00117881	0.00808391
ENSMUSG00000024924	Vldlr	3870.23	3757.54	3782.24	4192.76	4833.62	-0.247011	8.19061	10.0517	0.00152206	0.00996648
ENSMUSG00000029705	Cux1	1929.88	2123.1	1785.65	2225.18	2357.15	-0.246812	7.21673	9.28557	0.00230966	0.0140518
ENSMUSG00000028886	Eya3	1144.31	1213.88	1063.4	1286.09	1417.21	-0.246687	6.45056	10.1155	0.00147026	0.00967817
ENSMUSG00000037486	Asxl2	1125.98	1241.36	1092.05	1375.48	1346.59	-0.246501	6.4647	11.0655	0.000879503	0.0062883
ENSMUSG00000069814	E130309D14Rik	281.932	298.692	269.106	325.847	344.563	-0.246266	4.44569	5.42612	0.0198377	0.0768204
ENSMUSG00000021699	Pde4d	401.513	474.322	397.582	468.105	528.41	-0.245874	5.01524	5.63785	0.0175767	0.0700817
ENSMUSG00000047045	Tmem164	505.382	469.543	483.522	576.721	577.112	-0.245636	5.22679	9.7429	0.00180017	0.0114365
ENSMUSG00000029283	Cdc7	633.692	590.215	622.415	708.406	754.872	-0.245359	5.56631	10.9813	0.000920357	0.00653659
ENSMUSG00000059149	Mfsd4	574.338	568.709	549.497	691.104	641.641	-0.245305	5.43767	10.1985	0.00140554	0.00935109
ENSMUSG00000057375	Yipf1	471.341	438.479	456.612	579.605	496.754	-0.245205	5.13312	7.11325	0.00765162	0.0367475
ENSMUSG00000035181	Heatr5a	2044.22	2144.61	1976.62	2279.97	2589.7	-0.245162	7.30082	10.3909	0.00126635	0.00858954
ENSMUSG00000044712	Slc38a6	8737.26	10279.8	8432.56	10030.1	11298.7	-0.245094	9.43981	6.44924	0.0111	0.0489054
ENSMUSG00000026615	Eprs	2409.08	2243.77	2318.65	2630.81	2879.47	-0.245063	7.47965	11.7384	0.000612223	0.00463814
ENSMUSG00000012609	Ttll5	626.709	726.418	608.526	711.289	819.401	-0.244783	5.63418	7.00879	0.00811103	0.038386
ENSMUSG00000007817	Zmiz1	3206.86	3612.97	3097.32	3828.47	3942.38	-0.244398	7.98065	9.12896	0.00251594	0.0150614
ENSMUSG00000042035	Igsf3	430.317	450.427	426.229	515.204	513.8	-0.244286	5.06391	8.45868	0.00363306	0.0202702
ENSMUSG00000055675	Kbtbd11	1021.24	1058.56	960.968	1156.33	1241.89	-0.244078	6.27982	11.6531	0.00064096	0.00481316
ENSMUSG00000032036	Kirrel3	569.973	568.709	593.769	684.376	683.037	-0.243907	5.47234	11.0426	0.00089044	0.00635737
ENSMUSG00000035898	Uba6	322.083	314.224	319.455	358.528	398.134	-0.243708	4.61805	6.01029	0.0142227	0.0594122
ENSMUSG00000021301	Hecw1	942.682	1039.45	869.819	1084.24	1144.48	-0.243601	6.17876	9.07187	0.00259572	0.0154338
ENSMUSG00000029016	Clcn6	1368.63	1411.02	1265.66	1582.14	1604.71	-0.243562	6.69171	11.6434	0.000644313	0.00483275
ENSMUSG00000064105	Cnnm2	459.121	488.659	425.361	564.226	512.582	-0.243472	5.13269	7.01336	0.00809035	0.0383246
ENSMUSG00000026289	Atg16l1	1584.23	1648.78	1534.77	1779.18	1982.15	-0.243438	6.92912	11.5532	0.000676341	0.00503079
ENSMUSG00000030882	Dnhd1	440.791	469.543	356.782	504.631	513.8	-0.243341	5.05638	5.0132	0.0251547	0.0919733
ENSMUSG00000027122	Arl14ep	715.74	669.069	676.237	751.66	880.278	-0.243324	5.72224	8.90659	0.00284143	0.016643
ENSMUSG00000031217	Efnb1	308.99	266.433	276.918	333.537	340.91	-0.243172	4.45653	5.05873	0.0245021	0.0900204
ENSMUSG00000028542	Slc6a9	2023.27	1902.07	1995.72	2279.01	2393.67	-0.242887	7.24333	12.6914	0.000367342	0.00300143
ENSMUSG00000027751	Supt20	652.022	698.938	613.735	743.97	802.356	-0.242447	5.64772	9.315	0.00227285	0.0138901
ENSMUSG00000042744	Gm15800	4901.95	5610.62	4277.04	5477.89	6094.98	-0.242426	8.56278	5.53021	0.0186909	0.073465
ENSMUSG00000026596	Abl2	1197.56	1497.04	1177.12	1458.14	1468.35	-0.242131	6.58122	7.37443	0.00661578	0.0327413
ENSMUSG00000021451	Sema4d	580.448	505.386	541.684	613.247	675.732	-0.2421	5.3848	8.21039	0.00416512	0.0226631
ENSMUSG00000037492	Zmat4	657.259	615.305	708.356	744.931	823.054	-0.241937	5.66719	8.91433	0.00282941	0.0165865
ENSMUSG00000030583	Sipa1l3	2168.17	2466	2019.16	2481.82	2679.8	-0.241926	7.39416	7.88883	0.00497411	0.0261604
ENSMUSG00000037331	Larp1	1875.76	1986.9	1719.67	2117.53	2273.14	-0.240361	7.15475	9.62424	0.00192026	0.0120559
ENSMUSG00000049517	Rps23	833.575	837.531	838.568	981.387	993.509	-0.240273	6.00348	13.0794	0.000298558	0.0025308
ENSMUSG00000022272	Myo10	2367.18	2866.24	2072.98	2947.04	2628.66	-0.240096	7.51571	4.96279	0.0258984	0.0940012
ENSMUSG00000039952	Dag1	1369.51	1471.95	1303.86	1658.07	1596.19	-0.240061	6.72489	10.8188	0.00100475	0.00704885
ENSMUSG00000042724	Map3k9	805.644	892.49	745.683	958.318	942.372	-0.239783	5.95348	8.61518	0.00333373	0.0189686
ENSMUSG00000038023	Atp6v0a2	565.609	572.293	544.288	661.307	659.904	-0.239693	5.42568	10.3134	0.00132064	0.00888519
ENSMUSG00000070814	6330408A02Rik	323.829	320.197	326.399	374.869	389.611	-0.239607	4.6378	6.28218	0.0121958	0.0526464
ENSMUSG00000046314	Stxbp6	256.619	254.485	269.106	310.468	303.166	-0.239193	4.32545	4.92209	0.0265154	0.0956603
ENSMUSG00000020326	Ccng1	1181.84	1139.81	1171.91	1329.34	1422.08	-0.239009	6.48077	12.5408	0.000398171	0.00321986
ENSMUSG00000001855	Nup214	880.709	908.022	721.377	990.038	1027.6	-0.238811	6.0439	7.09634	0.00772414	0.0370838
ENSMUSG00000035325	Sec31a	1588.59	1676.26	1506.99	1778.22	1972.41	-0.238667	6.9278	10.3801	0.00127382	0.00861674
ENSMUSG00000024759	Atl3	539.423	583.046	536.475	650.734	648.946	-0.238502	5.40294	9.51199	0.00204133	0.0127092
ENSMUSG00000048170	Mcmbp	540.296	541.229	528.663	622.859	642.859	-0.2384	5.36314	10.1743	0.00142409	0.00944081
ENSMUSG00000025969	Nrp2	437.3	468.348	448.799	545.963	513.8	-0.237853	5.11214	7.85056	0.00508051	0.0265974
ENSMUSG00000020811	Wscd1	827.465	802.883	826.415	902.569	1033.69	-0.23777	5.97268	9.83996	0.00170761	0.0109442
ENSMUSG00000043154	Ppp2r3a	701.774	796.909	679.709	831.44	858.362	-0.237632	5.7846	8.67761	0.00322143	0.0184633
ENSMUSG00000020716	Nf1	2008.44	2284.39	1957.53	2403	2448.46	-0.237362	7.30685	9.12511	0.00252124	0.015081
ENSMUSG00000032883	Acsl3	4123.36	3875.82	4669.42	4545.52	5376.64	-0.237125	8.33462	6.15178	0.013128	0.0557838
ENSMUSG00000021374	Nup153	1270.87	1342.92	1092.92	1402.39	1543.83	-0.23701	6.58649	7.14569	0.00751445	0.0362168
ENSMUSG00000026740	Dnajc1	600.523	678.627	559.914	693.988	729.304	-0.236796	5.53737	7.37298	0.00662113	0.0327461
ENSMUSG00000032186	Tmod2	2616.81	2890.14	2627.69	3283.47	3093.76	-0.236648	7.69698	9.97699	0.00158508	0.0102889
ENSMUSG00000026110	Mgat4a	377.073	373.962	333.344	396.015	456.576	-0.236571	4.79268	5.2066	0.0225013	0.0848042
ENSMUSG00000022231	Sema5a	1188.83	1346.5	1134.58	1316.85	1546.27	-0.236224	6.5409	6.73839	0.00943598	0.0431128
ENSMUSG00000048304	Slitrk3	379.691	379.936	335.948	409.472	450.488	-0.236193	4.80695	5.51338	0.0188715	0.0739802
ENSMUSG00000046138	9930021J03Rik	992.434	1053.78	950.551	1165.94	1181.01	-0.236185	6.25483	11.4658	0.000708893	0.00523378
ENSMUSG00000033720	Sfxn5	957.52	856.647	985.274	1085.2	1121.35	-0.236128	6.16592	10.1081	0.00147621	0.00970882
ENSMUSG00000004056	Akt2	1077.1	1106.35	1070.35	1213.04	1341.72	-0.235632	6.37501	11.4935	0.000698412	0.00517138
ENSMUSG00000050332	Amer1	316.846	359.625	316.85	396.976	377.436	-0.235444	4.66291	5.2998	0.0213279	0.0810798
ENSMUSG00000004317	Clcn5	466.104	456.401	463.556	524.816	564.936	-0.235253	5.14783	8.04255	0.00456912	0.0244516
ENSMUSG00000023868	Pde10a	392.784	367.988	363.727	438.308	444.4	-0.235151	4.84774	6.50133	0.0107794	0.0478232
ENSMUSG00000025475	Gpr123	636.31	698.938	679.709	769.923	808.444	-0.234926	5.68249	10.0407	0.00153122	0.0100089
ENSMUSG00000025920	Stau2	666.86	655.927	696.203	812.216	769.482	-0.234553	5.68912	10.654	0.0010983	0.00760966
ENSMUSG00000020647	Ncoa1	2442.24	2856.69	2250.07	2838.43	2924.52	-0.234402	7.56038	6.83849	0.00892143	0.0413052
ENSMUSG00000037541	Shank2	1841.72	1887.73	1658.91	2018.52	2203.74	-0.23438	7.10144	9.14271	0.00249711	0.0149786
ENSMUSG00000027312	Atrn	2458.83	2601.01	2369	2888.41	2929.39	-0.234372	7.56512	11.0324	0.000895338	0.00637709
ENSMUSG00000033285	Wdr3	522.839	500.607	520.85	581.527	633.118	-0.234191	5.30382	8.80851	0.00299829	0.0173794
ENSMUSG00000001829	Clpb	617.107	622.473	602.45	693.988	751.219	-0.234128	5.55462	10.0326	0.0015379	0.0100438
ENSMUSG00000005534	Insr	1986.61	2205.54	1883.74	2195.39	2556.82	-0.234023	7.27247	7.24921	0.00709321	0.0346124
ENSMUSG00000041852	Tcf20	1338.96	1475.54	1248.3	1552.34	1607.15	-0.23397	6.6875	8.74432	0.00310568	0.0179168
ENSMUSG00000006920	Ezh1	1042.19	994.045	912.355	1110.19	1201.71	-0.233936	6.23245	9.41522	0.00215192	0.0132869
ENSMUSG00000035314	Gdpd5	1717.78	1961.81	1859.43	2267.48	2063.72	-0.233904	7.14103	8.96754	0.00274819	0.0161985
ENSMUSG00000032777	Gtf3c1	3572.59	3516.2	3328.23	3919.78	4243.11	-0.233902	8.05331	10.1746	0.00142387	0.00944081
ENSMUSG00000049658	Bdp1	948.792	991.656	960.1	1113.07	1157.88	-0.233529	6.20801	12.4093	0.000427206	0.00340489
ENSMUSG00000039852	Rere	3105.61	3419.42	3007.91	3687.17	3771.92	-0.233019	7.92424	9.26437	0.00233655	0.0141806
ENSMUSG00000042719	Naa25	792.551	847.089	798.636	942.939	963.071	-0.232999	5.95647	11.2442	0.000798708	0.00580511
ENSMUSG00000037857	Nufip2	1051.79	1095.6	954.023	1170.74	1255.28	-0.232843	6.30284	9.33457	0.00224871	0.013782
ENSMUSG00000078485	Plekhn1	385.801	409.805	360.254	448.881	452.923	-0.232598	4.8807	6.07556	0.0137065	0.0578889
ENSMUSG00000014498	Ankrd52	2554.84	2868.63	2276.11	3022.02	2961.05	-0.232419	7.61602	6.64825	0.0099253	0.0448139
ENSMUSG00000041966	Dcaf17	519.348	556.761	493.071	578.644	648.946	-0.232224	5.31974	7.23299	0.00715758	0.0348113
ENSMUSG00000052707	Tnrc6a	3345.65	3733.64	3135.52	3889.02	4037.35	-0.231212	8.01658	7.68546	0.00556675	0.0286115
ENSMUSG00000036391	Sec24a	785.568	832.752	745.683	898.724	947.243	-0.231094	5.91033	9.67435	0.00186859	0.0117711
ENSMUSG00000000915	Hip1r	685.19	657.121	672.764	775.69	802.356	-0.230641	5.68464	10.961	0.00093051	0.00659928
ENSMUSG00000049164	Zfp518a	437.3	508.97	460.084	541.157	553.979	-0.230341	5.16014	6.63369	0.0100068	0.0451136
ENSMUSG00000047146	Tet1	1029.09	1138.61	1041.7	1317.81	1181.01	-0.230307	6.35125	9.14454	0.00249461	0.0149757
ENSMUSG00000027775	Mfsd1	328.193	320.197	356.782	405.627	379.871	-0.229987	4.68621	5.33168	0.0209412	0.0800173
ENSMUSG00000022048	Dpysl2	1954.32	1798.12	1769.15	2267.48	2043.02	-0.229894	7.13664	9.17921	0.0024478	0.014742
ENSMUSG00000039463	Slc9a8	911.259	943.865	926.245	1057.32	1115.26	-0.229256	6.14609	11.712	0.000620968	0.0046866
ENSMUSG00000036499	Eea1	784.695	801.688	728.322	909.297	893.671	-0.228909	5.87988	9.83668	0.00171066	0.0109565
ENSMUSG00000027366	Sppl2a	581.32	609.331	605.054	721.863	675.732	-0.22888	5.51516	9.42336	0.00214239	0.0132335
ENSMUSG00000072640	Lyrm9	763.747	776.598	686.654	795.875	944.807	-0.228692	5.82345	6.68082	0.00974557	0.0441449
ENSMUSG00000028465	Tln1	1409.66	1444.47	1379.38	1648.46	1653.41	-0.228629	6.75155	12.1679	0.000486179	0.00381987
ENSMUSG00000063410	Stk24	538.551	589.02	505.224	644.966	623.378	-0.228588	5.37434	7.37686	0.00660684	0.0327187
ENSMUSG00000044066	Cep68	640.674	698.938	574.671	750.699	739.044	-0.228406	5.60925	6.94324	0.00841367	0.039431
ENSMUSG00000022951	Rcan1	480.942	440.869	432.305	569.032	484.579	-0.228334	5.11211	5.64459	0.0175093	0.069869
ENSMUSG00000043065	Spice1	467.849	482.686	463.556	547.885	553.979	-0.227921	5.17082	7.91905	0.00489169	0.0258628
ENSMUSG00000038916	Soga3	549.898	628.447	554.705	662.268	680.602	-0.227908	5.45656	7.64554	0.00569128	0.0291612
ENSMUSG00000029173	Sepsecs	495.781	476.712	489.599	541.157	603.898	-0.227497	5.22192	7.65754	0.00565356	0.0289957
ENSMUSG00000037605	Lphn3	1050.92	1129.05	1026.07	1217.84	1279.63	-0.227358	6.34847	10.4514	0.00122558	0.00835091
ENSMUSG00000029245	Epha5	979.342	990.461	902.806	1080.39	1159.09	-0.226901	6.19078	9.89092	0.00166096	0.0107024
ENSMUSG00000037326	Capn15	793.424	813.636	739.607	886.228	942.372	-0.226845	5.89879	9.38853	0.00218347	0.0134484
ENSMUSG00000032560	Dnajc13	1492.58	1713.29	1414.11	1814.75	1719.16	-0.226624	6.85828	7.37303	0.00662092	0.0327461
ENSMUSG00000069729	Arid1b	1607.8	1758.7	1468.8	1770.53	1980.93	-0.226613	6.93723	7.25159	0.00708381	0.0346124
ENSMUSG00000020152	Actr2	2183.01	2137.44	2307.36	2645.23	2520.3	-0.2265	7.39863	10.6157	0.00112133	0.00774042
ENSMUSG00000016346	Kcnq2	2224.03	2427.76	2074.72	2503.93	2728.5	-0.226301	7.41656	7.87015	0.00502576	0.0263848
ENSMUSG00000022636	Alcam	465.231	459.985	447.063	503.67	568.589	-0.226031	5.12825	6.67882	0.00975654	0.0441721
ENSMUSG00000025089	Gfra1	665.114	702.523	701.411	815.099	793.833	-0.22591	5.71798	10.172	0.00142587	0.00944426
ENSMUSG00000034801	Sos2	690.427	670.264	604.186	748.776	781.658	-0.225874	5.64333	8.06556	0.00451144	0.0242038
ENSMUSG00000040896	Kcnd3	1423.62	1500.63	1418.45	1634.04	1748.38	-0.225667	6.78667	10.7007	0.00107093	0.00746054
ENSMUSG00000055421	Pcdh9	451.265	479.101	453.139	521.933	555.196	-0.225573	5.13753	7.15544	0.0074737	0.036067
ENSMUSG00000028799	Zfp362	478.324	489.854	472.237	573.838	544.238	-0.225087	5.19615	8.07922	0.00447758	0.0240565
ENSMUSG00000027254	Map1a	3348.27	3552.04	3059.99	3713.12	4041	-0.225061	7.98414	7.60915	0.00580728	0.0296235
ENSMUSG00000066392	Nrxn3	3804.77	4028.75	3452.37	4431.14	4351.47	-0.224921	8.16475	7.84243	0.00510341	0.0266986
ENSMUSG00000047793	Sned1	482.688	452.816	587.692	579.605	574.677	-0.224776	5.25036	4.97203	0.0257603	0.0935919
ENSMUSG00000043207	Zmpste24	406.75	463.569	429.701	486.368	523.54	-0.223989	5.04553	5.98577	0.0144217	0.0600138
ENSMUSG00000038369	Ncoa6	2075.65	2603.4	1951.45	2366.48	2554.39	-0.223344	7.34048	5.35923	0.0206128	0.0790433
ENSMUSG00000075054	Yae1d1	444.282	473.127	448.799	523.855	536.933	-0.22333	5.1184	7.17832	0.00737899	0.0357138
ENSMUSG00000040022	Rab11fip2	657.259	671.459	623.284	715.134	804.791	-0.223287	5.63227	8.09295	0.00444378	0.023918
ENSMUSG00000020598	Nrcam	2005.82	2075.31	1929.75	2250.17	2422.9	-0.222832	7.25462	9.98614	0.00157723	0.0102513
ENSMUSG00000024251	Thada	505.382	553.177	443.59	558.458	613.638	-0.222805	5.26293	5.16701	0.0230199	0.0861663
ENSMUSG00000039959	Hip1	1604.3	1793.34	1548.66	1831.09	1987.02	-0.222304	6.96648	8.08307	0.00446807	0.0240314
ENSMUSG00000075415	Fnbp1	1353.8	1408.63	1241.36	1531.19	1576.71	-0.222198	6.66728	9.0968	0.00256057	0.0152734
ENSMUSG00000050908	Tvp23a	610.125	580.656	656.271	755.505	679.385	-0.222181	5.55775	7.40881	0.00649052	0.0322926
ENSMUSG00000003233	Dvl3	943.555	1062.15	869.819	1133.26	1062.91	-0.221873	6.17434	6.8559	0.00883489	0.0409935
ENSMUSG00000020315	Sptbn1	9693.04	10263	9121.82	11159.6	11421.7	-0.221419	9.52868	7.99369	0.00469406	0.0249859
ENSMUSG00000020589	Fam49a	575.21	610.526	616.339	713.212	683.037	-0.221267	5.5172	8.74542	0.0031038	0.0179128
ENSMUSG00000029406	Pitpnm2	1484.72	1634.44	1500.92	1784.95	1797.08	-0.221	6.87326	9.88858	0.00166307	0.0107114
ENSMUSG00000038178	Slc43a2	1495.2	1629.66	1558.21	1727.28	1909.1	-0.220861	6.89328	9.14198	0.00249811	0.0149786
ENSMUSG00000035354	Uvrag	417.224	431.311	394.11	498.864	461.446	-0.220745	4.98095	5.87181	0.0153852	0.0631302
ENSMUSG00000039176	Polg	966.249	893.685	907.147	1059.24	1092.13	-0.2205	6.13733	10.2891	0.00133815	0.00899486
ENSMUSG00000090935	Synj2bp	641.547	677.432	635.437	750.699	763.395	-0.220386	5.63221	9.39963	0.00217029	0.0133782
ENSMUSG00000051510	Mafg	2142.86	2351.3	2293.48	2488.55	2779.63	-0.220052	7.42881	8.44384	0.00366281	0.0204133
ENSMUSG00000046556	Zfp319	555.135	643.979	547.76	646.889	690.343	-0.219786	5.45627	6.34025	0.0118028	0.0512314
ENSMUSG00000096768	Erdr1	686.063	762.261	627.624	757.427	838.882	-0.219714	5.70874	6.08078	0.013666	0.0578062
ENSMUSG00000024299	Adamts10	692.173	727.613	782.143	813.177	898.541	-0.219481	5.80652	7.53074	0.00606551	0.030658
ENSMUSG00000044224	Dnajc21	339.54	320.197	355.914	410.433	377.436	-0.21944	4.69721	4.88044	0.0271627	0.0971889
ENSMUSG00000045005	Fzd5	892.929	847.089	868.083	1089.04	925.327	-0.219277	6.05033	7.46757	0.00628204	0.0314967
ENSMUSG00000041570	Camsap2	2430.9	2736.01	2419.35	2905.71	2953.74	-0.219208	7.58578	8.29165	0.00398277	0.0218598
ENSMUSG00000042082	Arsb	578.702	547.203	584.22	666.113	662.339	-0.219184	5.44479	8.62539	0.0033151	0.0188914
ENSMUSG00000037876	Jmjd1c	2544.37	2948.68	2551.3	3096.03	3070.62	-0.219177	7.66291	7.45737	0.00631773	0.0316438
ENSMUSG00000053838	Nudcd3	1228.1	1230.61	1217.92	1473.52	1372.16	-0.218627	6.54445	10.2029	0.00140222	0.00934149
ENSMUSG00000048249	Crebrf	797.788	794.52	716.168	826.634	965.506	-0.218588	5.87174	6.57874	0.0103204	0.0461789
ENSMUSG00000019828	Grm1	428.571	421.752	401.054	467.144	504.06	-0.218379	4.99222	5.98441	0.0144329	0.0600138
ENSMUSG00000078429	Ctdsp2	1469.01	1543.64	1503.52	1707.09	1792.21	-0.218146	6.8403	10.6067	0.00112677	0.00776981
ENSMUSG00000030523	Trpm1	6971.48	7429.06	6446.38	8051.03	8099.05	-0.218117	9.04705	7.50135	0.00616526	0.0310361
ENSMUSG00000028106	Rprd2	977.596	1010.77	864.611	1048.67	1170.05	-0.218105	6.18348	6.95333	0.00836633	0.039255
ENSMUSG00000057880	Abat	2155.08	2164.92	2102.5	2401.08	2577.52	-0.21808	7.34872	10.1798	0.00141991	0.00942149
ENSMUSG00000024897	Apba1	2080.88	2141.02	1929.75	2301.12	2464.29	-0.217923	7.28574	8.8736	0.00289324	0.0168869
ENSMUSG00000020472	Zkscan17	501.891	538.84	549.497	619.014	611.203	-0.217805	5.33585	7.59271	0.00586049	0.0298236
ENSMUSG00000046982	Tshz1	539.423	550.787	516.509	600.751	644.076	-0.217438	5.34982	7.72039	0.00546006	0.0281697
ENSMUSG00000035078	Mtmr9	759.383	818.415	730.926	888.151	894.889	-0.217146	5.86983	8.60163	0.00335862	0.0190666
ENSMUSG00000042548	Asxl1	1123.36	1266.45	1054.72	1340.88	1285.72	-0.216956	6.43436	7.07105	0.00783392	0.0374304
ENSMUSG00000036046	5031439G07Rik	1670.64	1581.87	1547.79	1795.53	1924.92	-0.216928	6.92888	9.9546	0.00160448	0.0103877
ENSMUSG00000020697	Lig3	804.771	863.816	775.198	904.491	986.204	-0.216774	5.95194	8.13941	0.00433134	0.0234055
ENSMUSG00000038020	Rapgefl1	553.389	474.322	538.211	592.1	627.031	-0.216609	5.32076	6.43938	0.0111617	0.0491486
ENSMUSG00000040209	Zfp704	1344.19	1529.3	1213.58	1601.36	1508.53	-0.216595	6.68063	5.82791	0.0157739	0.0645299
ENSMUSG00000035049	Rrp12	433.808	451.622	447.063	517.127	512.582	-0.216274	5.08096	6.78522	0.00919159	0.0422673
ENSMUSG00000022946	Dopey2	579.575	661.9	533.871	690.143	656.252	-0.216265	5.47278	5.55117	0.0184684	0.072782
ENSMUSG00000000560	Gabra2	449.52	475.517	403.659	491.174	535.716	-0.216233	5.07331	5.17003	0.0229799	0.0860435
ENSMUSG00000031242	2610002M06Rik	559.499	523.308	539.08	603.635	656.252	-0.216145	5.36686	7.57392	0.0059219	0.0300236
ENSMUSG00000033487	Fndc3a	1344.19	1406.24	1255.25	1541.77	1553.58	-0.216123	6.66539	9.08502	0.00257712	0.0153415
ENSMUSG00000020070	Rufy2	1313.64	1265.26	1319.49	1482.17	1537.75	-0.215854	6.629	10.6154	0.00112147	0.00774042
ENSMUSG00000024601	Isoc1	546.406	470.738	490.467	581.527	588.07	-0.215443	5.26327	6.39255	0.01146	0.0501808
ENSMUSG00000058997	Vwa8	709.63	720.444	650.194	782.418	825.489	-0.215383	5.72018	8.10113	0.00442377	0.0238274
ENSMUSG00000020740	Gga3	1522.26	1540.05	1410.63	1702.29	1754.47	-0.215014	6.82481	9.50783	0.00204596	0.0127221
ENSMUSG00000021338	Lrrc16a	583.066	627.252	567.726	726.669	640.424	-0.215	5.493	6.60315	0.0101798	0.0457281
ENSMUSG00000069072	Slc7a14	708.757	788.546	663.215	758.388	910.716	-0.214493	5.77063	5.14963	0.0232513	0.0867551
ENSMUSG00000041747	Utp15	377.073	373.962	344.629	430.618	413.962	-0.214459	4.79869	5.12715	0.0235544	0.0874058
ENSMUSG00000021375	Kif13a	2601.1	2802.92	2342.09	3101.8	2897.73	-0.214271	7.62335	6.52572	0.0106325	0.0473346
ENSMUSG00000052676	Zmat1	393.657	401.441	367.199	462.338	432.225	-0.214159	4.88252	5.24549	0.0220037	0.0831388
ENSMUSG00000034157	2310044G17Rik	1140.82	1142.2	1112.01	1265.9	1358.77	-0.213548	6.42726	9.95017	0.00160835	0.0104083
ENSMUSG00000008575	Nfib	707.011	776.598	784.747	926.599	819.401	-0.213545	5.84529	6.9422	0.00841857	0.0394416
ENSMUSG00000046111	5830418K08Rik	562.991	574.683	491.335	639.199	619.726	-0.213401	5.37426	6.06273	0.0138064	0.0581043
ENSMUSG00000029207	Apbb2	889.438	957.008	898.466	1028.49	1089.69	-0.213153	6.11875	9.2488	0.00235649	0.0142727
ENSMUSG00000044098	Rsbn1	1124.24	1160.12	1033.02	1283.2	1273.54	-0.213002	6.39189	8.9658	0.00275081	0.0162011
ENSMUSG00000068240	Gm11808	1754.44	1902.07	1994.85	2215.57	2145.3	-0.212898	7.162	8.26163	0.00404918	0.0221777
ENSMUSG00000033159	Cnppd1	501.018	483.88	490.467	549.807	591.722	-0.211699	5.22788	7.13585	0.0075558	0.0363457
ENSMUSG00000003929	Zfp81	727.96	794.52	761.309	875.655	882.713	-0.211698	5.85289	8.80834	0.00299857	0.0173794
ENSMUSG00000039145	Camk1d	2759.09	2955.85	2644.18	2925.9	3529.64	-0.211566	7.72495	5.76141	0.0163819	0.0663271
ENSMUSG00000019979	Apaf1	384.056	440.869	396.714	467.144	471.186	-0.211176	4.94994	5.08244	0.0241694	0.0891783
ENSMUSG00000027993	Trim2	3490.54	3565.18	3310.87	3851.54	4142.06	-0.210947	8.03611	8.33262	0.00389394	0.0214692
ENSMUSG00000042532	Golga7b	378.818	365.598	410.603	438.308	455.358	-0.210938	4.87813	5.0587	0.0245026	0.0900204
ENSMUSG00000044647	Csrnp3	989.816	988.072	1000.9	1167.86	1126.22	-0.210476	6.23785	10.4977	0.00119526	0.00816671
ENSMUSG00000020261	Slc36a1	590.922	589.02	569.462	628.626	723.216	-0.209996	5.4702	6.61755	0.0100978	0.0454418
ENSMUSG00000030020	Prickle2	930.462	983.293	922.772	1063.09	1120.13	-0.209275	6.16473	9.30311	0.00228765	0.0139463
ENSMUSG00000037692	Ahdc1	1347.69	1448.06	1329.04	1645.58	1523.14	-0.20924	6.70478	8.34962	0.00385769	0.0213086
ENSMUSG00000075028	Prdm11	679.953	762.261	674.5	768	860.798	-0.209159	5.7403	6.50235	0.0107732	0.0478232
ENSMUSG00000004113	Cacna1b	1185.34	1310.66	1232.68	1388.94	1479.31	-0.208478	6.55861	8.25665	0.00406029	0.0222304
ENSMUSG00000024098	Twsg1	775.094	817.22	770.858	924.676	888.801	-0.208243	5.90094	8.72785	0.00313385	0.0180404
ENSMUSG00000021198	Unc79	995.053	1009.58	883.708	1104.42	1122.57	-0.208229	6.19687	7.62752	0.00574844	0.029385
ENSMUSG00000021133	4933426M11Rik	505.382	553.177	504.356	585.372	614.855	-0.207974	5.30381	6.607	0.0101578	0.0456431
ENSMUSG00000053580	Tanc2	1038.7	1181.62	1059.06	1227.45	1280.85	-0.207871	6.36826	7.76717	0.00532044	0.0276404
ENSMUSG00000013076	Amotl1	532.441	575.877	558.177	634.393	645.294	-0.20744	5.39751	7.36328	0.00665691	0.0328904
ENSMUSG00000062627	Mysm1	889.438	904.438	880.236	1037.14	1016.64	-0.20725	6.07996	9.71061	0.00183207	0.0115899
ENSMUSG00000019906	Lin7a	2858.6	3074.13	2805.64	3135.44	3585.64	-0.20708	7.7876	6.72549	0.00950448	0.043371
ENSMUSG00000051306	Usp42	455.63	523.308	518.246	566.148	583.199	-0.206999	5.24262	5.71691	0.0168023	0.0676242
ENSMUSG00000019951	Uhrf1bp1l	737.561	721.639	718.773	821.828	854.71	-0.206867	5.78547	9.08275	0.00258032	0.0153544
ENSMUSG00000048310	Pskh1	494.035	505.386	489.599	550.769	595.375	-0.206791	5.23667	6.77672	0.00923543	0.0424301
ENSMUSG00000054814	Usp46	790.805	756.287	769.99	897.763	883.931	-0.206523	5.8752	9.0185	0.00267261	0.0157966
ENSMUSG00000046139	Patl1	755.891	788.546	689.258	827.595	887.583	-0.206355	5.81789	6.80514	0.0090896	0.0419021
ENSMUSG00000027797	Dclk1	1557.17	1704.93	1680.61	1911.83	1882.31	-0.206106	6.96503	8.96111	0.00275787	0.0162363
ENSMUSG00000030447	Cyfip1	754.145	768.235	777.802	892.957	872.973	-0.206087	5.86313	9.09377	0.00256482	0.0152866
ENSMUSG00000035877	Zhx3	975.85	946.255	848.117	1043.87	1089.69	-0.206062	6.13503	7.17959	0.00737376	0.0357116
ENSMUSG00000069094	Pde7a	761.128	810.051	739.607	849.702	925.327	-0.206023	5.86709	7.51699	0.00611196	0.0308198
ENSMUSG00000058230	Grlf1	2670.93	2824.43	2312.57	2998.95	3070.62	-0.205936	7.64736	5.84311	0.0156381	0.0640271
ENSMUSG00000018846	Pank3	1400.06	1481.51	1422.79	1600.4	1705.77	-0.205481	6.76532	9.04457	0.00263476	0.01561
ENSMUSG00000033961	Zfp446	792.551	826.778	796.9	895.84	960.635	-0.205361	5.93255	8.51836	0.00351581	0.0197637
ENSMUSG00000057897	Camk2b	3053.24	2972.58	3039.16	3362.28	3603.9	-0.205269	7.84075	8.7596	0.00307977	0.0177879
ENSMUSG00000032458	Copb2	1880.13	1801.71	1846.41	2096.38	2150.17	-0.204576	7.12744	9.57232	0.00197533	0.0123549
ENSMUSG00000024073	Birc6	2706.72	2986.92	2519.18	3013.37	3264.21	-0.204463	7.69295	5.99517	0.0143451	0.05977
ENSMUSG00000002319	Ipo4	1198.43	1261.67	1167.57	1370.67	1411.12	-0.204434	6.51757	8.66234	0.00324853	0.0185758
ENSMUSG00000026803	Ttf1	444.282	491.049	438.382	527.7	522.323	-0.204368	5.11607	5.48481	0.0191824	0.0748258
ENSMUSG00000034111	Tmed8	956.647	982.098	930.585	1133.26	1062.91	-0.204155	6.17961	8.86445	0.00290779	0.0169453
ENSMUSG00000052632	Asap2	1526.62	1571.12	1450.57	1709.98	1778.82	-0.204152	6.84415	8.81422	0.00298891	0.0173436
ENSMUSG00000033004	Mycbp2	4053.53	4451.7	3893.35	4649.33	4861.62	-0.204024	8.29098	6.66653	0.00982401	0.0444371
ENSMUSG00000000149	Gna12	732.324	665.485	743.079	792.992	857.145	-0.203976	5.76292	7.18582	0.0073482	0.0355993
ENSMUSG00000033088	Triobp	738.434	737.171	719.641	851.625	830.359	-0.203796	5.7945	8.89574	0.00285837	0.0167291
ENSMUSG00000069089	Cdk7	621.472	633.226	684.917	689.182	804.791	-0.203786	5.61769	5.79285	0.0160915	0.0654705
ENSMUSG00000035279	Ssc5d	624.09	571.098	621.547	699.755	697.648	-0.203748	5.52628	7.43448	0.00639858	0.0319629
ENSMUSG00000013629	Cad	760.255	759.871	726.585	853.547	869.32	-0.203716	5.82755	8.61271	0.00333824	0.0189798
ENSMUSG00000031782	Coq9	565.609	535.255	545.156	644.005	618.508	-0.203643	5.38208	7.21443	0.00723199	0.0351099
ENSMUSG00000039239	Tgfb2	1661.04	1801.71	1704.91	1809.94	2174.52	-0.203307	7.02334	5.71648	0.0168064	0.0676242
ENSMUSG00000002489	Tiam1	668.606	732.392	645.854	780.496	784.093	-0.203228	5.68965	7.04465	0.00795025	0.0378625
ENSMUSG00000027185	Nat10	860.634	945.06	872.423	983.31	1069	-0.202925	6.07827	7.47332	0.00626198	0.0314278
ENSMUSG00000040040	Ift88	617.98	616.499	621.547	696.871	728.086	-0.202887	5.55338	8.06541	0.00451182	0.0242038
ENSMUSG00000033228	Scaf11	2304.33	2341.74	2106.84	2685.6	2484.99	-0.202723	7.41393	7.29779	0.00690394	0.033909
ENSMUSG00000032356	Rasgrf1	519.348	548.398	519.114	590.178	625.813	-0.202648	5.32511	6.70196	0.0096307	0.0438015
ENSMUSG00000027692	Tnik	1710.79	1750.33	1546.92	1902.22	1934.66	-0.202573	6.98279	7.80777	0.0052022	0.027111
ENSMUSG00000021738	Atxn7	821.355	894.88	835.964	1031.37	916.804	-0.20257	6.00919	6.87362	0.00874774	0.0406522
ENSMUSG00000035513	Ntng2	1329.36	1442.08	1251.78	1426.42	1657.07	-0.202103	6.66493	5.73152	0.0166631	0.0671953
ENSMUSG00000045983	Eif4g1	4581.61	4867.48	4401.18	5188.57	5421.69	-0.201887	8.45001	7.16738	0.00742412	0.035874
ENSMUSG00000021782	Dlg5	1692.46	1812.46	1490.5	1967.58	1896.92	-0.20172	6.99921	6.02663	0.0140916	0.059022
ENSMUSG00000009569	Mkl2	518.475	571.098	534.739	588.256	656.252	-0.201627	5.35714	5.87626	0.0153464	0.0630054
ENSMUSG00000033361	Prrg3	432.062	384.715	407.999	482.523	456.576	-0.201339	4.95851	4.82702	0.028017	0.0995891
ENSMUSG00000039703	Nploc4	1098.05	1088.43	1061.67	1291.86	1190.75	-0.201138	6.35817	8.68111	0.00321525	0.018442
ENSMUSG00000040363	Bcor	1801.57	2029.91	1746.58	2092.54	2135.56	-0.200764	7.12769	6.68721	0.00971072	0.0440447
ENSMUSG00000038267	Slc22a23	625.836	692.964	684.917	749.737	782.875	-0.200488	5.66	6.95293	0.00836822	0.039255
ENSMUSG00000033499	Larp4b	1297.93	1381.15	1283.03	1543.69	1482.96	-0.200464	6.64306	8.36166	0.00383221	0.0211914
ENSMUSG00000028086	Fbxw7	1229.85	1121.89	1095.52	1330.3	1308.85	-0.200356	6.44487	7.61526	0.00578763	0.0295434
ENSMUSG00000046324	Ermp1	548.152	481.491	539.948	599.79	606.333	-0.200314	5.316	5.97061	0.0145462	0.0603816
ENSMUSG00000033257	Ttll4	1086.7	1132.64	1010.45	1247.64	1218.75	-0.200303	6.34772	7.87841	0.00500284	0.0262922
ENSMUSG00000039976	Tbc1d16	1007.27	1057.37	1019.13	1198.62	1156.66	-0.200262	6.28182	9.12131	0.00252649	0.0151063
ENSMUSG00000050668	Gpatch11	569.973	635.616	577.275	675.725	684.255	-0.200054	5.48952	6.48463	0.0108811	0.0481685
ENSMUSG00000098912	RP23-199B2.4	858.888	985.682	887.181	999.65	1081.17	-0.199274	6.10181	6.46358	0.0110108	0.0486271
ENSMUSG00000079020	Slc45a4	805.644	818.415	819.47	904.491	966.723	-0.199252	5.94739	8.31119	0.00394016	0.0216919
ENSMUSG00000028333	Anp32b	918.242	826.778	893.257	1083.27	932.632	-0.199226	6.06106	6.00575	0.0142593	0.0595075
ENSMUSG00000022565	Plec	1343.32	1407.43	1371.57	1595.6	1552.36	-0.198891	6.70032	8.93949	0.0027907	0.0163973
ENSMUSG00000013495	Tmem175	470.468	456.401	483.522	556.536	521.105	-0.198782	5.15827	5.66693	0.0172877	0.0692434
ENSMUSG00000042743	Sgtb	1267.38	1265.26	1250.04	1451.41	1439.13	-0.198632	6.57696	9.19199	0.00243076	0.014669
ENSMUSG00000037259	Dzank1	1269.13	1277.21	1333.38	1444.69	1524.35	-0.1985	6.61412	8.56307	0.00343051	0.0193643
ENSMUSG00000030757	Zkscan2	739.307	806.467	647.59	840.09	844.97	-0.19849	5.80448	4.91468	0.0266294	0.0959557
ENSMUSG00000026701	Prdx6	1280.48	1092.02	1387.2	1486.02	1444	-0.198389	6.60344	5.17755	0.0228805	0.0858221
ENSMUSG00000024991	Eif3a	2972.07	2963.02	2869.01	3332.49	3395.71	-0.19821	7.79519	8.59899	0.0033635	0.0190726
ENSMUSG00000049401	Ogfr	1011.64	1003.6	1059.06	1282.24	1042.21	-0.198135	6.27035	5.05803	0.0245121	0.0900204
ENSMUSG00000039801	2410089E03Rik	1004.65	1094.41	983.538	1180.36	1168.83	-0.197804	6.27872	7.7966	0.00523445	0.0272411
ENSMUSG00000042308	Setd1a	1220.25	1376.37	1151.95	1346.64	1487.83	-0.197593	6.55071	5.39409	0.0202051	0.0779599
ENSMUSG00000037275	Gemin5	513.238	561.54	476.578	579.605	601.462	-0.1974	5.28712	5.15986	0.0231147	0.0863973
ENSMUSG00000053199	Arhgap20	485.307	541.229	488.731	542.118	614.855	-0.197159	5.25419	4.98905	0.0255083	0.0928342
ENSMUSG00000034135	Sik3	1465.52	1700.15	1437.55	1678.26	1780.04	-0.197088	6.8409	5.86353	0.0154577	0.0633928
ENSMUSG00000022962	Gart	635.437	636.81	619.811	723.785	719.563	-0.196939	5.57745	7.73472	0.00541689	0.0280342
ENSMUSG00000002346	Slc25a42	661.623	676.238	654.535	765.117	753.654	-0.196884	5.65125	7.88877	0.00497427	0.0261604
ENSMUSG00000075470	Alg10b	1059.64	1090.82	1011.32	1244.76	1162.75	-0.196769	6.31616	7.97192	0.00475086	0.0252343
ENSMUSG00000032637	Atxn2l	4077.97	4347.75	4079.12	4483.05	5066.16	-0.196719	8.30041	6.30271	0.0120554	0.0521457
ENSMUSG00000034525	BC018507	3174.57	3353.71	3113.81	3632.38	3725.66	-0.196564	7.9252	7.7361	0.00541275	0.0280225
ENSMUSG00000038564	Ift172	1269.13	1334.55	1183.2	1374.52	1515.83	-0.196524	6.57575	6.51758	0.0106813	0.0475234
ENSMUSG00000090100	Ttbk2	1343.32	1421.77	1307.33	1533.12	1571.84	-0.196261	6.68089	8.09903	0.00442891	0.0238465
ENSMUSG00000013921	Clip3	3827.46	3892.55	3642.48	4187	4485.4	-0.196179	8.16211	7.26657	0.00702499	0.034413
ENSMUSG00000074607	Tox2	665.987	661.9	704.015	809.332	739.044	-0.196162	5.68181	6.86639	0.00878318	0.0408042
ENSMUSG00000005362	Crbn	662.496	715.665	723.113	770.884	834.012	-0.196102	5.72761	6.69942	0.00964445	0.0438373
ENSMUSG00000035173	A630007B06Rik	1380.85	1440.89	1381.99	1542.73	1665.59	-0.195821	6.72721	8.10298	0.00441925	0.0238117
ENSMUSG00000098148	Gm20204	405.877	387.104	411.471	452.726	468.751	-0.195632	4.93097	4.90513	0.026777	0.0963249
ENSMUSG00000033066	Gas7	1887.11	1845.91	1784.78	1937.78	2280.44	-0.195568	7.11951	6.15787	0.0130829	0.0556077
ENSMUSG00000004565	Pnpla6	879.836	910.412	866.347	970.814	1056.82	-0.195435	6.06498	7.59996	0.00583697	0.0297343
ENSMUSG00000037890	Wdr19	659.004	716.86	617.207	752.621	762.177	-0.195336	5.64739	6.00957	0.0142285	0.0594122
ENSMUSG00000027649	Ctnnbl1	507.128	488.659	498.28	575.76	563.719	-0.195019	5.23887	6.39026	0.0114748	0.050231
ENSMUSG00000000617	Grm6	6002.61	5695.45	5501.91	6006.55	7111.62	-0.194557	8.75968	5.21241	0.0224263	0.0845856
ENSMUSG00000034158	Lrrc58	862.379	909.217	908.015	1039.06	999.597	-0.194305	6.0773	7.98652	0.00471269	0.0250762
ENSMUSG00000044465	Fam160a2	1132.09	1253.31	1042.57	1312.04	1269.89	-0.194297	6.4208	5.69744	0.0169896	0.068251
ENSMUSG00000018548	Trim37	1702.06	1623.69	1636.34	1866.65	1917.62	-0.194131	6.96711	8.92313	0.00281581	0.0165353
ENSMUSG00000057716	Tmem178b	1400.93	1436.11	1263.93	1543.69	1577.93	-0.193868	6.68992	6.80513	0.00908964	0.0419021
ENSMUSG00000048874	Phf3	2055.57	2115.93	1881.14	2261.71	2347.41	-0.193756	7.2518	6.99218	0.00818667	0.0386339
ENSMUSG00000002748	Baz1b	3095.14	3258.13	2962.77	3522.8	3571.03	-0.193638	7.87423	7.24914	0.00709351	0.0346124
ENSMUSG00000032812	Arap1	531.568	517.334	516.509	634.393	553.979	-0.193519	5.30458	5.36053	0.0205975	0.0790249
ENSMUSG00000028051	Hcn3	587.43	603.357	606.79	687.259	680.602	-0.193262	5.5024	7.07468	0.00781806	0.0373739
ENSMUSG00000024019	Cmtr1	2450.97	2550.83	2180.62	2735.58	2755.28	-0.193039	7.50748	6.02369	0.0141151	0.0590872
ENSMUSG00000044042	Fmn1	1004.65	1051.39	974.857	1112.11	1195.62	-0.193038	6.25343	7.64393	0.00569636	0.0291676
[truncated: 2,214 more rows]
