# Supplementary material for: AAV-miR-204 Protects from Retinal Degeneration by Attenuation of Microglia Activation and Photoreceptor Cell Death
Source: Mol Ther Nucleic Acids. 2019 Nov 18;19:144–56. doi: 10.1016/j.omtn.2019.11.005 (PMC6920266; doi:10.1016/j.omtn.2019.11.005)
Supplement: Table S8. Gene Ontology Enrichment Analysis of the Differentially Expressed Genes (DEGs) between Retinas of C57BL/6 (n = 3) and RHO-P347S Mice (n=2) Injected with the Control Vector AAV.CMV.miR204MUT [file mmc9.xls]

## Sheet: Table S8
Table S8. Gene Ontology enrichment analysis of the differentially expressed genes (DEGs) between retinas of c57BL/6 (n=3) and RHO-P347S mice (n=2) injected with the control vector AAV.CMV.miR204MUT.
The Biological Process (BP_FAT) and Cellular Component (CC_FAT) terms enriched among DEGs (n=4211) are highlighted in green for the downregulated (n=2158) and in red for the upregulated genes (n=2053). For each BP/CC annotation cluster, the GO identifier ("GO:"), associated term ("Term") and Enrichment score are provided. The genes belonging to each term are listed in column D (and their total nu…
GOEA of downregulated genes
Annotation Cluster 1	Enrichment Score: 13.021458793135855
Category	Term	Count	Genes	FDR
GOTERM_BP_FAT	GO:0010646~regulation of cell communication	424	DLC1, ITSN2, IGHM, ITSN1, MAP3K5, GRIN2B, CTGF, ARHGEF40, MAP2K7, PTPRJ, PIK3CG, MAGI3, TNIK, OPA1, PTPRF, GRIN2A, SIPA1L3, PTPRO, BCL2L11, JUN, NLE1, ABAT, ROR2, RYR2, MST1R, UNC13C, EIF2AK2, EIF2AK3, UNC13A, CYP1B1, ARHGEF28, HFE, ARFGEF2, SORCS3, NPHP3, TNKS, DHX58, WDR59, ASXL2, DVL3, ARHGEF37, ASXL1, ATR, GAS1, PCDH17, ATM, RGS6, RGS9, SMURF1, CREBRF, GFAP, GLRA1, NOD1, TICAM1, ANGPT1, PIK3A…	1.95074e-21
GOTERM_BP_FAT	GO:0023051~regulation of signaling	425	DLC1, ITSN2, IGHM, ITSN1, MAP3K5, GRIN2B, CTGF, ARHGEF40, MAP2K7, PTPRJ, PIK3CG, MAGI3, TNIK, OPA1, PTPRF, GRIN2A, SIPA1L3, PTPRO, BCL2L11, JUN, NLE1, ABAT, ROR2, RYR2, MST1R, UNC13C, EIF2AK2, EIF2AK3, UNC13A, CYP1B1, ARHGEF28, HFE, ARFGEF2, SORCS3, NPHP3, TNKS, DHX58, WDR59, ASXL2, DVL3, ARHGEF37, ASXL1, ATR, GAS1, PCDH17, ATM, RGS6, RGS9, SMURF1, CREBRF, GFAP, GLRA1, NOD1, TICAM1, ANGPT1, PIK3A…	5.64046e-21
GOTERM_BP_FAT	GO:0009966~regulation of signal transduction	378	DLC1, IL6ST, SNCA, FAM20C, PTPN22, NOTUM, ITSN2, ITSN1, IGHM, ADORA1, RNF213, ZNRF3, MAP3K5, CRY2, ATP2B4, CD44, GBF1, GRIN2B, APOD, HTRA1, CTGF, GAB1, ARHGEF40, CHRNA4, CHRNA7, RAPGEF2, MAP2K7, RECK, PIK3CG, PTPRJ, MAGI3, OPA1, C5AR1, TNIK, PTPRF, VANGL2, GRIN2A, SIPA1L3, WNK2, SYNJ2BP, UBR1, PTPRO, BCL2L11, DEPDC5, CD36, BAZ1B, JUN, CX3CR1, NLE1, PDGFRA, ABAT, ROR2, MST1R, KIF26A, EIF2AK2, EIF2…	5.74429e-19
GOTERM_BP_FAT	GO:0048584~positive regulation of response to stimulus	293	A2M, AIF1, MASP2, IL6ST, EDN2, SNCA, PTPN22, ITSN1, IGHM, ADORA1, C1QC, B2M, CD47, C1RA, MAP3K5, CD44, CTGF, GAB1, CHRNA7, RAPGEF2, MAP2K7, RECK, PIK3CG, PTPRJ, MAGI3, C5AR1, TNIK, GBP5, C4B, RREB1, VANGL2, GRIN2A, COLEC12, SERPING1, SYNJ2BP, BCL2L11, C1QA, C1QB, CD36, CCR5, JUN, NLE1, PDGFRA, ABAT, ROR2, MST1R, EIF2AK2, EIF2AK3, UNC13A, MFNG, CYP1B1, AKAP12, HFE, AKAP13, CD74, SEMA5A, SLC11A1, R…	2.45994e-16
GOTERM_BP_FAT	GO:0035556~intracellular signal transduction	357	DLC1, ADCY7, AIF1, IL6ST, EDN2, PTPN22, ITSN2, AMOTL1, ITSN1, IGHM, ADORA1, AMOTL2, MAP3K5, ATP2B4, DIRAS2, CD44, GBF1, GRIN2B, PPP1R1C, CTGF, GAB1, ARHGEF40, CHRNA7, RAB26, RAPGEF2, MAP2K7, PIK3CG, PTPRJ, MAGI3, OPA1, C5AR1, TNIK, ROCK2, VANGL2, WNK1, SIPA1L3, WNK3, WNK2, SYNJ2BP, UBR1, TOX3, PCLO, BCL2L11, DEPDC5, CD36, CAMK4, CCR5, JUN, PDGFRA, ROR2, RYR2, MST1R, UNC13C, EIF2AK2, EIF2AK3, UNC1…	4.08353e-16
GOTERM_BP_FAT	GO:0007166~cell surface receptor signaling pathway	321	IL6ST, OSMR, EDN2, SNCA, BTC, PGAM2, PTPN22, NOTUM, CD53, AMOTL1, ITSN1, IGHM, ADORA1, AMOTL2, RNF213, ZNRF3, S1PR3, CD47, CD44, GRIN2B, APOD, HTRA1, GRIN2C, CTGF, GRIN2D, GAB1, CHRNA4, RAPGEF2, CHRNA3, RECK, PTPRJ, SGPL1, C5AR1, TNIK, PTPRF, ROCK2, EFNB1, EFNB2, VANGL2, GRIN2A, PTPRT, SYNJ2BP, PTPRO, BCL2L11, NME2, CD36, KRT18, PRAM1, JUN, CX3CR1, NLE1, PDGFRA, ABAT, ROR2, RYR2, EFNA5, EIF2AK3, …	6.2812e-10
GOTERM_BP_FAT	GO:1902531~regulation of intracellular signal transduction	236	DLC1, IL6ST, PTPN22, ITSN2, ITSN1, IGHM, ADORA1, MAP3K5, ATP2B4, GRIN2B, GBF1, CD44, CTGF, GAB1, ARHGEF40, CHRNA7, RAPGEF2, MAP2K7, PTPRJ, PIK3CG, MAGI3, OPA1, TNIK, C5AR1, VANGL2, SIPA1L3, UBR1, SYNJ2BP, WNK2, DEPDC5, CD36, JUN, PDGFRA, ROR2, MST1R, EIF2AK2, EIF2AK3, CYP1B1, ARHGEF28, DAG1, AKAP12, AKAP13, ARFGEF2, CD74, SEMA5A, VRK2, DHX58, WDR59, DVL3, SASH1, PELI1, ABR, ARHGEF37, CREBBP, SMAD…	8.87157e-10
GOTERM_BP_FAT	GO:0009967~positive regulation of signal transduction	207	IL6ST, PTPN22, ITSN1, IGHM, ADORA1, MAP3K5, CD44, CTGF, GAB1, CHRNA7, RAPGEF2, MAP2K7, PTPRJ, PIK3CG, RECK, MAGI3, TNIK, C5AR1, VANGL2, GRIN2A, SYNJ2BP, BCL2L11, CD36, JUN, PDGFRA, NLE1, ABAT, ROR2, MST1R, EIF2AK2, EIF2AK3, UNC13A, MFNG, CYP1B1, AKAP12, HFE, AKAP13, CD74, SEMA5A, TNKS, DHX58, WDR59, HIP1, ASXL2, SASH1, DVL3, PELI1, ASXL1, CREBBP, SMAD4, GAS1, ATR, CD63, ATM, LGALS9, NOTCH2, NOTCH…	3.07694e-09
GOTERM_BP_FAT	GO:0010647~positive regulation of cell communication	225	IL6ST, EDN2, SNCA, PTPN22, ITSN1, IGHM, ADORA1, MAP3K5, GRIN2B, CD44, CTGF, GAB1, CHRNA7, RAPGEF2, MAP2K7, RECK, PTPRJ, PIK3CG, MAGI3, TNIK, C5AR1, VANGL2, GRIN2A, SYNJ2BP, BCL2L11, CD36, JUN, CX3CR1, NLE1, PDGFRA, ABAT, ROR2, MST1R, EIF2AK2, EIF2AK3, UNC13A, MFNG, CYP1B1, AKAP12, HFE, AKAP13, CD74, SEMA5A, TNKS, DHX58, WDR59, HIP1, ASXL2, DVL3, SASH1, PELI1, ASXL1, CREBBP, SMAD4, GAS1, ATR, CD63…	7.23824e-09
GOTERM_BP_FAT	GO:0023056~positive regulation of signaling	224	IL6ST, EDN2, SNCA, PTPN22, ITSN1, IGHM, ADORA1, MAP3K5, GRIN2B, CD44, CTGF, GAB1, CHRNA7, RAPGEF2, MAP2K7, RECK, PTPRJ, PIK3CG, MAGI3, TNIK, C5AR1, VANGL2, GRIN2A, SYNJ2BP, BCL2L11, CD36, JUN, CX3CR1, NLE1, PDGFRA, ABAT, ROR2, MST1R, EIF2AK2, EIF2AK3, UNC13A, MFNG, CYP1B1, AKAP12, HFE, AKAP13, CD74, SEMA5A, TNKS, DHX58, WDR59, HIP1, ASXL2, DVL3, SASH1, PELI1, ASXL1, CREBBP, SMAD4, GAS1, ATR, CD63…	1.96684e-08
GOTERM_BP_FAT	GO:0048585~negative regulation of response to stimulus	200	DLC1, A2M, AIF1, SNCA, PTPN22, NOTUM, RNF213, ADORA1, ZNRF3, ATP2B4, CRY2, APOD, CD44, VPS13C, HTRA1, CHRNA7, PTPRJ, OPA1, PTPRF, SERPING1, UBR1, SYNJ2BP, WNK2, PTPRO, DEPDC5, CX3CR1, PDGFRA, NLE1, ABAT, ROR2, KIF26A, DAG1, HFE, CD74, SEMA5A, NPHP3, DHX58, SPP1, ABR, ASXL1, SMAD4, GAS1, ATM, LGALS9, NOTCH1, CBLB, TULP3, NUP62, RGS6, SMURF1, GRK5, RGS9, GHSR, NCOR1, NCOR2, ADAR, CREBRF, TBX20, XYL…	7.618e-07
GOTERM_BP_FAT	GO:0023057~negative regulation of signaling	176	DLC1, GRIK1, SYT4, LRTM1, GRIK3, EDN2, SNCA, FOXO1, PTPN22, NOTUM, FOXO3, RNF213, ADORA1, ZNRF3, TGFB2, NLRC5, CRY2, ATP2B4, CD44, APOD, HTRA1, PTPRJ, OPA1, PTPRF, SOCS3, CHAC1, UBR1, SYNJ2BP, WNK2, PTPRO, IRS1, DDIT3, DEPDC5, CX3CR1, NLE1, CARTPT, ROR2, KIF26A, MVP, TWSG1, LITAF, CLU, ONECUT2, DAG1, SESN2, TIMP2, TIMP3, GREM2, CD74, SESN3, NPHP3, FBXW7, AMER1, EIF3A, TRIM67, AMER2, BCHE, ITGAV, …	2.17738e-06
GOTERM_BP_FAT	GO:0010648~negative regulation of cell communication	175	DLC1, GRIK1, SYT4, LRTM1, GRIK3, EDN2, SNCA, FOXO1, PTPN22, NOTUM, FOXO3, RNF213, ADORA1, ZNRF3, TGFB2, NLRC5, CRY2, ATP2B4, CD44, APOD, HTRA1, PTPRJ, OPA1, PTPRF, SOCS3, CHAC1, UBR1, SYNJ2BP, WNK2, PTPRO, IRS1, DDIT3, DEPDC5, CX3CR1, NLE1, CARTPT, ROR2, KIF26A, TWSG1, LITAF, CLU, ONECUT2, DAG1, SESN2, TIMP2, TIMP3, GREM2, CD74, SESN3, NPHP3, FBXW7, AMER1, EIF3A, TRIM67, AMER2, BCHE, ITGAV, RASAL…	2.88315e-06
GOTERM_BP_FAT	GO:0051247~positive regulation of protein metabolic process	205	DLC1, AIF1, IL6ST, SNCA, PTPN22, SPRTN, IGHM, ANKLE2, ADORA1, MAP3K5, ATP2B4, CD44, CTGF, GAB1, CHRNA7, RAPGEF2, MAP2K7, CHRNA3, PIK3CG, ICOSL, MAGI3, TNIK, C5AR1, ROCK2, RXRA, VANGL2, WNK3, BCL2L11, UHRF1, CD36, JUN, PDGFRA, ROR2, EFNA5, MST1R, EIF2AK2, EIF2AK3, CYP1B1, DAG1, HFE, AKAP13, CD74, UHMK1, SLC11A1, AGRN, HIP1, ASXL2, SASH1, DVL3, PELI1, TGFBR2, SMAD4, LARP4B, ATM, LGALS9, FNIP2, CBLB…	6.51268e-06
GOTERM_BP_FAT	GO:1902533~positive regulation of intracellular signal transduction	140	ZC3HAV1, TBK1, IL6ST, TLR2, TIRAP, TLR3, PTPN22, ITSN1, IGHM, TLR7, ADORA1, IQGAP1, TGFB2, MAP3K5, CD44, CTGF, TIAM1, GAB1, CHRNA7, RAPGEF2, INSR, MAP2K7, RNF31, PTPRJ, PIK3CG, MAGI3, C5AR1, TNIK, BST2, VANGL2, NCAM1, PLCE1, CD36, RASGRF1, JUN, PDE5A, PDGFRA, CARTPT, AKAP6, ROR2, RELN, MST1R, EIF2AK2, EIF2AK3, LRRK1, ITGAL, FGFR4, CYP1B1, LITAF, CLU, AKAP12, AKAP13, TIMP2, CD74, SEMA5A, DOCK2, FB…	3.47007e-05
GOTERM_BP_FAT	GO:0009968~negative regulation of signal transduction	154	DLC1, LRTM1, SNCA, FOXO1, PTPN22, NOTUM, FOXO3, RNF213, ZNRF3, TGFB2, NLRC5, CRY2, ATP2B4, CD44, APOD, HTRA1, PTPRJ, OPA1, PTPRF, SOCS3, CHAC1, UBR1, SYNJ2BP, WNK2, PTPRO, IRS1, DDIT3, DEPDC5, CX3CR1, NLE1, ROR2, KIF26A, TWSG1, LITAF, CLU, ONECUT2, DAG1, SESN2, TIMP2, GREM2, TIMP3, CD74, SESN3, NPHP3, FBXW7, AMER1, EIF3A, TRIM67, AMER2, ITGAV, RASAL3, NDRG2, DHX58, NYX, TRP53, PTPN6, HERPUD1, PHA…	4.38269e-05
GOTERM_BP_FAT	GO:1902532~negative regulation of intracellular signal transduction	72	DLC1, LRTM1, SORL1, WWC1, FOXO1, PTPN22, TGFB2, ATP2B4, CD44, PCBP4, CASP8, RHOA, PTPRJ, OPA1, LYN, SOCS3, INPPL1, WNK2, SYNJ2BP, UBR1, DDIT3, DEPDC5, RIPK1, ASH1L, DYNLT1C, DYNLT1B, LITAF, FOXM1, CLU, DAG1, SESN2, TIMP2, TIMP3, CD74, SESN3, IGF1R, EIF3A, TRIM67, EZR, MARVELD3, BCL2, RASAL3, PYCARD, BCL6, LIMD1, NDRG2, FBXW11, DHX58, NYX, PTPN6, PTPRD, HERPUD1, E130311K13RIK, NF1, SMAD4, ITGA3, S…	0.0900461
Annotation Cluster 2	Enrichment Score: 12.29444883185915
Category	Term	Count	Genes	FDR
GOTERM_BP_FAT	GO:0006928~movement of cell or subcellular component	276	DLC1, AIF1, IL6ST, EDN2, PTPN23, PTPN22, AMOTL1, ADORA1, PRKX, KIF13A, CD47, ATP2B4, CD44, APOD, GBF1, CTGF, GAB1, CHRNA7, RAPGEF2, ERDR1, RECK, PTPRJ, SGPL1, CLRN1, C5AR1, PTPRF, ROCK2, KIF5A, RREB1, EFNB1, VANGL2, EFNB2, SYNJ2BP, PTPRO, VASH1, CCR5, NAV1, JUN, CX3CR1, PDGFRA, ROR2, RYR2, EFNA5, LAMC1, KIF26A, MYO18A, KIF26B, ITGA2B, DNAH11, CYP1B1, DAG1, ASAP3, KCNJ2, CD74, EPHB2, SEMA5A, ALCAM…	2.69406e-15
GOTERM_BP_FAT	GO:0040011~locomotion	247	DLC1, AIF1, IL6ST, EDN2, PTPN23, PTPN22, AMOTL1, ADORA1, PRKX, CD47, ATP2B2, ATP2B4, CD44, APOD, GBF1, CTGF, GRIN2C, GAB1, CHRNA7, RAPGEF2, ERDR1, RECK, PIK3CG, PTPRJ, SGPL1, CLRN1, C5AR1, PTPRF, ROCK2, KIF5A, RREB1, EFNB1, VANGL2, EFNB2, GRIN2A, SYNJ2BP, PTPRO, VASH1, CCR5, NAV1, JUN, CX3CR1, PDGFRA, ROR2, EFNA5, LAMC1, KIF26A, MYO18A, KIF26B, ITGA2B, DNAH11, CYP1B1, DAG1, ASAP3, CD74, EPHB2, SE…	8.14847e-14
GOTERM_BP_FAT	GO:0051270~regulation of cellular component movement	157	GNA13, DLC1, PLXNA4, AIF1, IL6ST, EDN2, GNA12, PTPN23, TLR2, TIRAP, PTPN22, AMOTL1, ADORA1, PRKX, IQGAP1, TGFB2, ANK2, APOD, TIAM1, GAB1, RAPGEF2, INSR, MTUS1, ERDR1, RECK, PTPRJ, C5AR1, BST2, ROCK2, RREB1, STK24, ACTN1, PDE4D, SYNJ2BP, IRS1, VASH1, TNNT2, CCR5, JUN, CX3CR1, PDGFRA, PRCP, RYR2, AKAP6, ROR2, RELN, SPATA13, EMP2, ITGA2B, DNAH11, C3AR1, PLXNC1, CYP1B1, SSH1, STK10, ONECUT2, BMPR2, D…	1.34337e-12
GOTERM_BP_FAT	GO:0030334~regulation of cell migration	140	GNA13, DLC1, PLXNA4, AIF1, IL6ST, EDN2, GNA12, PTPN23, TLR2, TIRAP, PTPN22, AMOTL1, ADORA1, IQGAP1, PRKX, TGFB2, APOD, TIAM1, GAB1, RAPGEF2, INSR, MTUS1, ERDR1, RECK, PTPRJ, C5AR1, BST2, ROCK2, RREB1, STK24, SYNJ2BP, IRS1, VASH1, CCR5, JUN, CX3CR1, PDGFRA, PRCP, ROR2, RELN, SPATA13, EMP2, ITGA2B, C3AR1, PLXNC1, CYP1B1, SSH1, STK10, ONECUT2, BMPR2, DAG1, CD74, SEMA5A, MIA3, P2RY6, FBXW7, DOCK1, RA…	1.63536e-11
GOTERM_BP_FAT	GO:0016477~cell migration	199	DLC1, IL6ST, AIF1, EDN2, PTPN23, PTPN22, AMOTL1, ADORA1, PRKX, CD47, APOD, GBF1, CD44, CTGF, RAPGEF2, ERDR1, PTPRJ, RECK, SGPL1, C5AR1, PTPRF, RREB1, ROCK2, EFNB1, VANGL2, EFNB2, SYNJ2BP, PTPRO, VASH1, CCR5, NAV1, JUN, CX3CR1, PDGFRA, ROR2, LAMC1, MYO18A, ITGA2B, CYP1B1, DAG1, ASAP3, CD74, SEMA5A, ATN1, RAC2, GCNT1, SPP1, PLAT, SASH1, ABR, TGFBR2, NCKAP1L, CELSR2, CD63, LGALS9, NOTCH1, EPS8, NUP6…	1.94955e-11
GOTERM_BP_FAT	GO:0048870~cell motility	215	DLC1, AIF1, IL6ST, EDN2, PTPN23, PTPN22, AMOTL1, ADORA1, PRKX, CD47, ATP2B4, APOD, GBF1, CD44, CTGF, GAB1, CHRNA7, RAPGEF2, ERDR1, RECK, PTPRJ, SGPL1, CLRN1, C5AR1, PTPRF, ROCK2, RREB1, EFNB1, VANGL2, EFNB2, SYNJ2BP, PTPRO, VASH1, CCR5, NAV1, JUN, CX3CR1, PDGFRA, ROR2, LAMC1, MYO18A, ITGA2B, DNAH11, CYP1B1, DAG1, ASAP3, CD74, SEMA5A, ATN1, RAC2, GCNT1, SPP1, PLAT, SASH1, ABR, TGFBR2, NCKAP1L, CEL…	9.83769e-11
GOTERM_BP_FAT	GO:0051674~localization of cell	215	DLC1, AIF1, IL6ST, EDN2, PTPN23, PTPN22, AMOTL1, ADORA1, PRKX, CD47, ATP2B4, APOD, GBF1, CD44, CTGF, GAB1, CHRNA7, RAPGEF2, ERDR1, RECK, PTPRJ, SGPL1, CLRN1, C5AR1, PTPRF, ROCK2, RREB1, EFNB1, VANGL2, EFNB2, SYNJ2BP, PTPRO, VASH1, CCR5, NAV1, JUN, CX3CR1, PDGFRA, ROR2, LAMC1, MYO18A, ITGA2B, DNAH11, CYP1B1, DAG1, ASAP3, CD74, SEMA5A, ATN1, RAC2, GCNT1, SPP1, PLAT, SASH1, ABR, TGFBR2, NCKAP1L, CEL…	9.83769e-11
GOTERM_BP_FAT	GO:2000145~regulation of cell motility	140	GNA13, DLC1, PLXNA4, AIF1, IL6ST, EDN2, GNA12, PTPN23, TLR2, TIRAP, PTPN22, AMOTL1, ADORA1, IQGAP1, PRKX, TGFB2, APOD, TIAM1, GAB1, RAPGEF2, INSR, MTUS1, ERDR1, RECK, PTPRJ, C5AR1, BST2, ROCK2, RREB1, STK24, SYNJ2BP, IRS1, VASH1, CCR5, JUN, CX3CR1, PDGFRA, PRCP, ROR2, RELN, SPATA13, EMP2, ITGA2B, C3AR1, PLXNC1, CYP1B1, SSH1, STK10, ONECUT2, BMPR2, DAG1, CD74, SEMA5A, MIA3, P2RY6, FBXW7, DOCK1, RA…	1.10923e-09
GOTERM_BP_FAT	GO:0040012~regulation of locomotion	144	GNA13, DLC1, PLXNA4, AIF1, IL6ST, EDN2, GNA12, SNCA, PTPN23, TLR2, TIRAP, PTPN22, AMOTL1, ADORA1, IQGAP1, PRKX, TGFB2, APOD, TIAM1, GAB1, RAPGEF2, HTR1D, INSR, MTUS1, ERDR1, RECK, PTPRJ, C5AR1, BST2, ROCK2, RREB1, STK24, EFNB2, SYNJ2BP, IRS1, VASH1, CCR5, JUN, CX3CR1, PDGFRA, PRCP, ROR2, RELN, SPATA13, EMP2, ITGA2B, C3AR1, PLXNC1, CYP1B1, SSH1, STK10, ONECUT2, BMPR2, DAG1, CD74, SEMA5A, FBXW7, MI…	2.07325e-09
GOTERM_BP_FAT	GO:0030335~positive regulation of cell migration	84	AIF1, IL6ST, FERMT3, EDN2, TIRAP, TLR2, CPEB1, AMOTL1, DDR2, IQGAP1, TGFB2, ARHGAP5, TIAM1, RHOA, ANGPT1, RAPGEF2, FGF1, INSR, ANO6, AKT2, EGR1, PTPRJ, C5AR1, LYN, CMKLR1, ROCK2, RREB1, LEF1, IRS1, CCR5, JUN, RRAS2, PDGFRA, ROR2, SEMA4B, RELN, SEMA4D, CTSH, CAMK1D, ITGA2B, MYO5A, C3AR1, CYP1B1, SSH1, CSF1, ONECUT2, BMPR2, PLVAP, CD74, SEMA5A, IGF1R, P2RY6, MIA3, DOCK1, RAC2, PTK2B, ITGAV, BCL2, P…	6.85694e-06
GOTERM_BP_FAT	GO:0051272~positive regulation of cellular component movement	86	AIF1, IL6ST, FERMT3, EDN2, TIRAP, TLR2, CPEB1, AMOTL1, DDR2, IQGAP1, TGFB2, ARHGAP5, TIAM1, RHOA, ANGPT1, RAPGEF2, FGF1, INSR, ANO6, AKT2, EGR1, PTPRJ, C5AR1, LYN, CMKLR1, ROCK2, RREB1, LEF1, IRS1, CCR5, JUN, RRAS2, PDGFRA, ROR2, SEMA4B, RELN, SEMA4D, CTSH, CAMK1D, ITGA2B, MYO5A, C3AR1, CYP1B1, SSH1, CSF1, ONECUT2, BMPR2, PLVAP, CD74, SEMA5A, IGF1R, P2RY6, MIA3, DOCK1, RAC2, PTK2B, ITGAV, BCL2, P…	2.21035e-05
GOTERM_BP_FAT	GO:2000147~positive regulation of cell motility	84	AIF1, IL6ST, FERMT3, EDN2, TIRAP, TLR2, CPEB1, AMOTL1, DDR2, IQGAP1, TGFB2, ARHGAP5, TIAM1, RHOA, ANGPT1, RAPGEF2, FGF1, INSR, ANO6, AKT2, EGR1, PTPRJ, C5AR1, LYN, CMKLR1, ROCK2, RREB1, LEF1, IRS1, CCR5, JUN, RRAS2, PDGFRA, ROR2, SEMA4B, RELN, SEMA4D, CTSH, CAMK1D, ITGA2B, MYO5A, C3AR1, CYP1B1, SSH1, CSF1, ONECUT2, BMPR2, PLVAP, CD74, SEMA5A, IGF1R, P2RY6, MIA3, DOCK1, RAC2, PTK2B, ITGAV, BCL2, P…	3.3418e-05
GOTERM_BP_FAT	GO:0040017~positive regulation of locomotion	84	AIF1, IL6ST, FERMT3, EDN2, TIRAP, TLR2, CPEB1, AMOTL1, DDR2, IQGAP1, TGFB2, ARHGAP5, TIAM1, RHOA, ANGPT1, RAPGEF2, FGF1, INSR, ANO6, AKT2, EGR1, PTPRJ, C5AR1, LYN, CMKLR1, ROCK2, RREB1, LEF1, IRS1, CCR5, JUN, RRAS2, PDGFRA, ROR2, SEMA4B, RELN, SEMA4D, CTSH, CAMK1D, ITGA2B, MYO5A, C3AR1, CYP1B1, SSH1, CSF1, ONECUT2, BMPR2, PLVAP, CD74, SEMA5A, IGF1R, P2RY6, MIA3, DOCK1, RAC2, PTK2B, ITGAV, BCL2, P…	0.000119631
Annotation Cluster 3	Enrichment Score: 10.935920627508608
Category	Term	Count	Genes	FDR
GOTERM_BP_FAT	GO:0007399~nervous system development	346	DLC1, SYT4, GLDN, IL6ST, SYT2, LUZP1, ITSN2, SZT2, ANKLE2, B2M, ATP2B2, ATP2B4, CD44, APOD, VPS13A, RAPGEF2, CHRNA3, PTPRJ, CLRN1, OPA1, C5AR1, TNIK, PTPRF, GM5601, ROCK2, KIF5A, EFNB1, RXRA, EFNB2, AARS, VANGL2, ZHX2, GRIN2A, BSN, CYP26A1, PTPRO, PCLO, BCL2L11, NME2, CCR5, NAV1, LAMC3, NAV2, ABCB1B, JUN, CX3CR1, ABAT, ROR2, EFNA5, ADAMTS1, LAMC1, KIF26A, EIF2AK3, UNC13A, KIF26B, ARHGEF28, 241008…	6.85718e-17
GOTERM_BP_FAT	GO:0051240~positive regulation of multicellular organismal process	264	SCPEP1, SYT4, AIF1, IL6ST, EDN2, SYT2, FAM20C, PTPN22, ITSN2, AMOTL1, B2M, ISG15, CTGF, ERAP1, CHRNA7, RAPGEF2, PTPRJ, ICOSL, OPA1, GBP5, C5AR1, PTPRF, ROCK2, RREB1, EFNB2, ZHX3, NME2, CD36, CCR5, JUN, CX3CR1, PDGFRA, ABAT, ROR2, RYR2, EFNA5, ADAMTS1, ATXN1L, EIF2AK2, EIF2AK3, UNC13A, CYP1B1, GSDMD, DAG1, ARFGEF2, CD74, EPHB2, SEMA5A, SLC11A1, OBSL1, AGRN, DHX58, SPP1, PLAT, ASXL2, SASH1, PELI1, …	2.22895e-16
GOTERM_BP_FAT	GO:0022008~neurogenesis	265	SYT4, GLDN, IL6ST, SYT2, ITSN2, SZT2, B2M, ATP2B2, CD44, APOD, RAPGEF2, CHRNA3, PTPRJ, CLRN1, OPA1, TNIK, GM5601, PTPRF, ROCK2, KIF5A, EFNB1, VANGL2, EFNB2, GRIN2A, ZHX2, PTPRO, NME2, CCR5, NAV1, LAMC3, JUN, CX3CR1, ROR2, EFNA5, ADAMTS1, LAMC1, KIF26A, UNC13A, KIF26B, ARHGEF28, DAG1, UBA6, UHMK1, EPHB2, SEMA5A, ALCAM, DAGLA, LAMB2, CASZ1, OBSL1, TCTN1, AGRN, SPP1, DVL3, KLF7, IKZF1, SMAD4, PCDH15…	3.77443e-15
GOTERM_BP_FAT	GO:0030182~neuron differentiation	230	SYT4, GLDN, SYT2, ITSN2, SZT2, B2M, ATP2B2, CD44, APOD, RAPGEF2, CHRNA3, CLRN1, OPA1, TNIK, GM5601, PTPRF, ROCK2, KIF5A, EFNB1, VANGL2, EFNB2, ZHX2, PTPRO, NME2, CCR5, JUN, ADAMTS1, EFNA5, LAMC1, KIF26A, UNC13A, KIF26B, ARHGEF28, DAG1, UBA6, UHMK1, EPHB2, SEMA5A, ALCAM, LAMB2, CASZ1, OBSL1, TCTN1, AGRN, SPP1, DVL3, KLF7, IKZF1, SMAD4, PCDH15, CELSR2, EN2, GAS1, GAS7, EPHA5, LAMA1, NOTCH1, SYNE1, …	2.87338e-14
GOTERM_BP_FAT	GO:0048666~neuron development	193	SYT4, GLDN, SYT2, SZT2, ITSN2, B2M, ATP2B2, APOD, CD44, RAPGEF2, CHRNA3, CLRN1, TNIK, OPA1, PTPRF, KIF5A, ROCK2, EFNB1, EFNB2, VANGL2, PTPRO, NME2, CCR5, JUN, EFNA5, ADAMTS1, LAMC1, KIF26A, UNC13A, KIF26B, ARHGEF28, DAG1, UBA6, UHMK1, EPHB2, ALCAM, SEMA5A, LAMB2, OBSL1, TCTN1, AGRN, SPP1, KLF7, SMAD4, PCDH15, CELSR2, GAS1, EN2, GAS7, EPHA5, LAMA1, SYNE1, NOTCH1, SMURF1, RERE, ARSB, NRP2, GFAP, H2…	4.3097e-14
GOTERM_BP_FAT	GO:0048699~generation of neurons	246	SYT4, GLDN, IL6ST, SYT2, ITSN2, SZT2, B2M, ATP2B2, CD44, APOD, RAPGEF2, CHRNA3, CLRN1, OPA1, TNIK, GM5601, PTPRF, ROCK2, KIF5A, EFNB1, VANGL2, EFNB2, ZHX2, PTPRO, NME2, CCR5, NAV1, JUN, CX3CR1, EFNA5, ADAMTS1, LAMC1, KIF26A, UNC13A, KIF26B, ARHGEF28, DAG1, UBA6, UHMK1, EPHB2, SEMA5A, ALCAM, DAGLA, LAMB2, CASZ1, OBSL1, TCTN1, AGRN, SPP1, DVL3, KLF7, IKZF1, SMAD4, PCDH15, CELSR2, EN2, GAS1, GAS7, E…	4.44089e-13
GOTERM_BP_FAT	GO:0031175~neuron projection development	168	TSPO, PLXNA4, SYT4, SYT2, ITSN2, SZT2, IQGAP1, TGFB2, B2M, NRCAM, CD44, APOD, TIAM1, ANK3, GALR2, RAPGEF2, LGI1, CHRNA3, OPA1, TNIK, PTPRF, ROCK2, KIF5A, STK24, EFNB1, VANGL2, EFNB2, ARID1B, PTPRO, CDKL5, NCAM1, NCAM2, NME2, SLITRK3, EP300, CCR5, RASGRF1, JUN, CLIP1, RELN, ADAMTS1, EFNA5, LAMC1, KIF26A, SLITRK6, DST, IGSF9, SLITRK5, UNC13A, KIF26B, PLXNC1, SSH1, ARHGEF28, CLU, DAG1, BMPR2, UBA6, …	4.44089e-13
GOTERM_BP_FAT	GO:0030030~cell projection organization	224	SYT4, GLDN, AIF1, SYT2, PTPN23, ITSN2, SZT2, B2M, ATP2B2, CD44, APOD, RAPGEF2, CHRNA3, CLRN1, OPA1, TNIK, PTPRF, ROCK2, KIF5A, RREB1, EFNB1, VANGL2, EFNB2, TANC1, PTPRO, NME2, CCR5, JUN, ADAMTS1, EFNA5, LAMC1, KIF26A, UNC13A, KIF26B, ARHGEF28, 2410089E03RIK, DAG1, WDR60, UBA6, UHMK1, EPHB2, SEMA5A, ALCAM, NPHP3, LAMB2, RAC2, OBSL1, TCTN1, AGRN, TCTN2, CDC42EP3, SPP1, KLF7, SMAD4, PCDH15, CELSR2, …	9.85878e-12
GOTERM_BP_FAT	GO:0000902~cell morphogenesis	210	DLC1, SYT4, SYT2, PTPN23, SZT2, ITSN2, ATP2B2, RAPGEF2, CHRNA3, CLRN1, TNIK, PTPRF, ROCK2, KIF5A, RREB1, EFNB1, VANGL2, EFNB2, SIPA1L3, PTPRO, CCR5, LAMC3, EFNA5, LAMC1, KIF26A, UNC13A, KIF26B, TFCP2L1, ARHGEF28, 2410089E03RIK, DAG1, EPHB2, SEMA5A, ALCAM, NPHP3, VRK2, LAMB2, OBSL1, TCTN1, AGRN, TCTN2, CDC42EP3, SPP1, KLF7, TGFBR2, ASXL1, SMAD4, PCDH15, CELSR2, GAS1, GAS7, EPHA5, LAMA1, NOTCH1, SY…	1.34448e-11
GOTERM_BP_FAT	GO:0048468~cell development	327	SYT4, GLDN, IL6ST, SYT2, FAM20C, ITSN2, SZT2, B2M, ATP2B2, S1PR3, CD44, APOD, PTBP3, RAPGEF2, CHRNA3, CLRN1, OPA1, TNIK, PTPRF, ROCK2, KIF5A, RREB1, EFNB1, EFNB2, VANGL2, ZHX2, SIPA1L3, CYP26A1, PTPRO, REC8, NME2, CCR5, LAMC3, ABCB1B, JUN, CX3CR1, PDGFRA, ROR2, EFNA5, ADAMTS1, LAMC1, KIF26A, EIF2AK3, UNC13A, KIF26B, ARHGEF28, TFCP2L1, DAG1, AKAP13, UBA6, UHMK1, EPHB2, SEMA5A, ALCAM, LAMB2, CASZ1,…	2.77889e-11
GOTERM_BP_FAT	GO:2000026~regulation of multicellular organismal development	281	SYT4, IL6ST, SYT2, FAM20C, ITSN2, C1QC, PRKX, ZNRF3, B2M, S1PR3, ISG15, CD44, CTGF, ERAP1, CHRNA7, RAPGEF2, CHRNA3, OPA1, TNIK, C5AR1, PTPRF, ROCK2, RREB1, RXRA, EFNB2, VANGL2, BTBD7, ZHX2, SYNJ2BP, VASH1, NME2, CD36, CCR5, JUN, CX3CR1, PDGFRA, ROR2, EFNA5, ADAMTS1, ATXN1L, EIF2AK2, EIF2AK3, UNC13A, CYP1B1, DAG1, CD74, EPHB2, SEMA5A, NPHP3, CASZ1, OBSL1, AGRN, BCOR, TYROBP, SPP1, ASXL2, DVL3, SAS…	4.30211e-11
GOTERM_BP_FAT	GO:0032989~cellular component morphogenesis	219	DLC1, SYT4, SYT2, PTPN23, ITSN2, SZT2, ATP2B2, RAPGEF2, CHRNA3, CLRN1, TNIK, PTPRF, ROCK2, KIF5A, RREB1, EFNB1, VANGL2, EFNB2, SIPA1L3, PTPRO, CCR5, LAMC3, PDGFRA, EFNA5, LAMC1, KIF26A, UNC13A, KIF26B, ARHGEF28, TFCP2L1, 2410089E03RIK, DAG1, EPHB2, SEMA5A, ALCAM, NPHP3, VRK2, LAMB2, OBSL1, TCTN1, AGRN, TCTN2, CDC42EP3, SPP1, KLF7, TGFBR2, ASXL1, SMAD4, PCDH15, CELSR2, GAS1, GAS7, EPHA5, LAMA1, NO…	1.08014e-10
GOTERM_BP_FAT	GO:0048812~neuron projection morphogenesis	114	PLXNA4, SYT4, SYT2, SZT2, ITSN2, IQGAP1, TGFB2, NRCAM, ANK3, TIAM1, RAPGEF2, LGI1, PTPRF, ROCK2, KIF5A, EFNB1, EFNB2, VANGL2, PTPRO, CDKL5, NCAM1, EP300, SLITRK3, CCR5, EFNA5, RELN, LAMC1, KIF26A, SLITRK6, DST, SLITRK5, UNC13A, KIF26B, PLXNC1, ARHGEF28, CLU, DAG1, BMPR2, EPHB2, SEMA5A, ALCAM, LAMB2, RNF165, OBSL1, TCTN1, AGRN, PLXND1, CSF1R, FN1, SPP1, KLF7, NIN, SMAD4, CELSR2, DOCK7, GAS1, SHANK…	1.22802e-10
GOTERM_BP_FAT	GO:0000904~cell morphogenesis involved in differentiation	144	PLXNA4, SZT2, TGFB2, NRCAM, ATP2B2, TIAM1, ANK3, RAPGEF2, LGI1, CHRNA3, CLRN1, TNIK, PTPRF, ROCK2, RREB1, KIF5A, EFNB1, VANGL2, EFNB2, ACTN1, SIPA1L3, PTPRO, CDKL5, NCAM1, SLITRK3, EP300, CCR5, LAMC3, EFNA5, RELN, LAMC1, KIF26A, SLITRK6, DST, SLITRK5, KIF26B, PLXNC1, SSH1, ARHGEF28, DAG1, BMPR2, EPHB2, SEMA5A, ALCAM, LAMB2, DOCK1, RNF165, ITGAV, OBSL1, TCTN1, CLASP1, AGRN, PLXND1, CSF1R, SPP1, FN…	4.36973e-10
GOTERM_BP_FAT	GO:0048667~cell morphogenesis involved in neuron differentiation	105	PLXNA4, SZT2, TGFB2, NRCAM, ATP2B2, ANK3, TIAM1, RAPGEF2, LGI1, CLRN1, PTPRF, KIF5A, ROCK2, EFNB1, EFNB2, VANGL2, PTPRO, CDKL5, NCAM1, EP300, SLITRK3, CCR5, EFNA5, RELN, LAMC1, KIF26A, SLITRK6, SLITRK5, DST, KIF26B, PLXNC1, ARHGEF28, DAG1, BMPR2, EPHB2, ALCAM, SEMA5A, LAMB2, RNF165, OBSL1, TCTN1, AGRN, PLXND1, CSF1R, FN1, SPP1, KLF7, NIN, SMAD4, CELSR2, PCDH15, DOCK7, GAS1, SHANK1, FOXP1, NTN3, A…	2.19449e-09
GOTERM_BP_FAT	GO:0051094~positive regulation of developmental process	198	SYT4, IL6ST, SYT2, FAM20C, CD53, ITSN2, MAP3K5, ISG15, ERAP1, CHRNA7, RAPGEF2, C5AR1, OPA1, PTPRF, RREB1, EFNB2, NME2, CD36, CCR5, JUN, CX3CR1, PDGFRA, ROR2, ADAMTS1, EFNA5, ATXN1L, UNC13A, CYP1B1, DAG1, CD74, EPHB2, SEMA5A, OBSL1, AGRN, ASXL2, SASH1, IKZF1, TGFBR2, SMAD4, NCKAP1L, ACACB, LGALS9, NOTCH2, NOTCH1, CBLB, RGS6, SMURF1, TMEM119, GHSR, SASH3, ARSB, GFAP, TBX20, CPEB1, GLI2, ACTR2, FGF1…	2.62989e-09
GOTERM_BP_FAT	GO:0048858~cell projection morphogenesis	144	PLXNA4, SYT4, SYT2, PTPN23, ITSN2, SZT2, IQGAP1, TGFB2, NRCAM, ANK3, TIAM1, RAPGEF2, LGI1, TTC21A, PTPRF, ROCK2, RREB1, KIF5A, EFNB1, VANGL2, EFNB2, PTPRO, CDKL5, NCAM1, SLITRK3, EP300, CCR5, IQCG, EFNA5, RELN, LAMC1, KIF26A, SLITRK6, INTU, DST, SLITRK5, UNC13A, KIF26B, PLXNC1, ARHGEF28, B9D1, 2410089E03RIK, ONECUT2, CLU, DAG1, BMPR2, EPHB2, SEMA5A, ALCAM, NPHP3, LAMB2, TTBK2, RNF165, OBSL1, TCTN…	5.66807e-09
GOTERM_BP_FAT	GO:0032990~cell part morphogenesis	144	PLXNA4, SYT4, SYT2, PTPN23, ITSN2, SZT2, IQGAP1, TGFB2, NRCAM, ANK3, TIAM1, RAPGEF2, LGI1, TTC21A, PTPRF, ROCK2, RREB1, KIF5A, EFNB1, VANGL2, EFNB2, PTPRO, CDKL5, NCAM1, SLITRK3, EP300, CCR5, IQCG, EFNA5, RELN, LAMC1, KIF26A, SLITRK6, INTU, DST, SLITRK5, UNC13A, KIF26B, PLXNC1, ARHGEF28, B9D1, 2410089E03RIK, ONECUT2, CLU, DAG1, BMPR2, EPHB2, SEMA5A, ALCAM, NPHP3, LAMB2, TTBK2, RNF165, OBSL1, TCTN…	1.09364e-07
GOTERM_BP_FAT	GO:0045597~positive regulation of cell differentiation	157	TSPO, SYT4, IL6ST, SYT2, FAM20C, BTC, TLR2, FOXO3, ITSN2, CD53, PNP, IQGAP1, TGFB2, MAP3K5, ISG15, TIAM1, CTGF, RAPGEF2, OPA1, PTPRF, SOCS3, RREB1, STK24, EFNB2, ZHX3, JUNB, CDKL5, ADAMTS9, NME2, CD36, EP300, CCR5, JUN, CX3CR1, PDE5A, AKAP6, CLIP1, ROR2, RELN, ADAMTS1, EFNA5, UNC13A, CLU, DAG1, BMPR2, SOX6, TIMP2, CD74, EPHB2, SEMA5A, TRIM67, DOCK1, OBSL1, CSF1R, FN1, ASXL2, IKZF1, NIN, TGFBR2, S…	3.38325e-07
GOTERM_BP_FAT	GO:0045595~regulation of cell differentiation	253	SYT4, IL6ST, SYT2, FAM20C, BTC, ITSN2, CD53, C1QC, PRKX, B2M, S1PR3, MAP3K5, ISG15, CD44, CTGF, PTBP3, RAPGEF2, CHRNA3, OPA1, TNIK, PTPRF, ROCK2, RREB1, EFNB2, ZHX2, ZHX3, ADAMTS9, NME2, CD36, CCR5, JUN, CX3CR1, PDGFRA, ROR2, EFNA5, ADAMTS1, EIF2AK2, UNC13A, DAG1, AKAP13, CD74, EPHB2, SEMA5A, NPHP3, CASZ1, OBSL1, AGRN, SPP1, TYROBP, ASXL2, IKZF1, ASXL1, TGFBR2, SMAD4, NCKAP1L, LGALS9, NOTCH2, NOT…	5.75584e-07
GOTERM_BP_FAT	GO:0061564~axon development	87	NRP2, TSPO, PLXNA4, SZT2, GLI2, TGFB2, NRCAM, APOD, ANK3, TIAM1, XYLT1, MGLL, LGI1, GOLGA4, STK24, KIF5A, EFNB1, EFNB2, VANGL2, ADNP, PTPRO, CDKL5, NCAM1, NCAM2, EP300, SLITRK3, CCR5, JUN, SEMA4B, EFNA5, RELN, SEMA4D, LAMC1, KIF26A, SLITRK6, DST, SLITRK5, KIF26B, DCC, PLXNC1, ARHGEF28, DAG1, BMPR2, CDH4, EPHB2, MYCBP2, SEMA5A, ALCAM, IGF1R, LAMB2, RNF165, BCL2, TNR, MEG3, TCTN1, AGRN, PLXND1, DCL…	1.62522e-06
GOTERM_BP_FAT	GO:0051960~regulation of nervous system development	145	TSPO, PLXNA4, SYT4, IL6ST, LRTM1, SYT2, TLR2, FOXO3, ITSN2, IQGAP1, B2M, NRCAM, TIAM1, RAPGEF2, CHRNA3, OPA1, TNIK, PTPRF, STK24, RXRA, VANGL2, ZHX2, CDKL5, MIB1, NME2, SLITRK3, EP300, CCR5, CX3CR1, CLIP1, ADAMTS1, EFNA5, RELN, SLITRK6, EIF2AK3, SLITRK5, UNC13A, PLXNC1, SSH1, DAG1, BMPR2, TIMP2, EPHB2, SEMA5A, TRIM67, CASZ1, OBSL1, AGRN, PLXND1, SPP1, FN1, TRP53, DVL3, NIN, DOCK7, ITGA3, SHANK1, …	6.10175e-06
GOTERM_BP_FAT	GO:0007409~axonogenesis	80	NRP2, PLXNA4, SZT2, GLI2, TGFB2, NRCAM, ANK3, TIAM1, MGLL, LGI1, GOLGA4, KIF5A, EFNB1, EFNB2, VANGL2, ADNP, PTPRO, CDKL5, NCAM1, EP300, SLITRK3, CCR5, SEMA4B, EFNA5, RELN, SEMA4D, LAMC1, KIF26A, SLITRK6, DST, SLITRK5, KIF26B, DCC, PLXNC1, ARHGEF28, DAG1, BMPR2, CDH4, EPHB2, MYCBP2, SEMA5A, ALCAM, IGF1R, LAMB2, RNF165, BCL2, TNR, MEG3, TCTN1, AGRN, PLXND1, DCLK1, MYO5B, CSF1R, FN1, SPP1, KLF7, NIN…	1.10639e-05
GOTERM_BP_FAT	GO:0060284~regulation of cell development	153	TSPO, PLXNA4, SYT4, IL6ST, SYT2, TLR2, FOXO3, ITSN2, IQGAP1, TGFB2, B2M, NRCAM, S1PR3, TIAM1, RAPGEF2, CHRNA3, OPA1, TNIK, PTPRF, ROCK2, RREB1, STK24, ZHX2, CDKL5, MIB1, NME2, EP300, CCR5, CX3CR1, PDE5A, AKAP6, CLIP1, ADAMTS1, EFNA5, RELN, UNC13A, PLXNC1, SSH1, DAG1, BMPR2, AKAP13, TIMP2, EPHB2, SEMA5A, TRIM67, DOCK1, CASZ1, OBSL1, CLASP1, AGRN, PLXND1, SPP1, FN1, TYROBP, TRP53, NIN, TGFBR2, SMAD…	2.14638e-05
GOTERM_BP_FAT	GO:0051962~positive regulation of nervous system development	97	ARSB, TSPO, GFAP, SYT4, IL6ST, LRTM1, SYT2, TLR2, ITSN2, CPEB1, PAX2, GLI2, IQGAP1, ACTR2, TIAM1, RHOA, RAPGEF2, GOLGA4, SGK1, OPA1, LYN, PTPRF, NRXN3, STK24, SOX11, ADNP, SPEN, NDNF, CDKL5, EIF4G1, NME2, NCOA1, SLITRK3, EP300, CCR5, GRN, CX3CR1, CLIP1, EFNA5, ADAMTS1, RELN, SEMA4D, SLITRK6, CUX1, SLITRK5, UNC13A, DYNLT1C, DYNLT1B, CAMK1D, DCC, PARD3, CSF1, DAG1, BMPR2, TIMP2, CDH4, STAU2, EPHB2,…	2.97905e-05
GOTERM_BP_FAT	GO:0031346~positive regulation of cell projection organization	74	ARSB, SYT4, SYT2, WASF2, CPEB1, ITSN2, IQGAP1, ACTR2, TIAM1, RAPGEF2, GOLGA4, CLRN1, SGK1, OPA1, LYN, PTPRF, STK24, RREB1, ADNP, NDNF, CDKL5, NME2, EP300, GRN, CLIP1, EFNA5, ADAMTS1, RELN, SEMA4D, CUX1, UNC13A, DYNLT1C, DYNLT1B, CAMK1D, DCC, BMPR2, CDH4, STAU2, SEMA5A, IGF1R, TRIM67, TTBK2, RAC2, PTK2B, PTN, OBSL1, CAMK2B, AGRN, NEDD4L, CDC42EP3, MYO5B, FN1, PTPRD, CCP110, NIN, HTT, MAP1B, NLGN1,…	5.33564e-05
GOTERM_BP_FAT	GO:0045666~positive regulation of neuron differentiation	74	ARSB, SYT4, SYT2, ITSN2, CPEB1, GLI2, IQGAP1, ACTR2, TIAM1, RHOA, RAPGEF2, GOLGA4, SGK1, OPA1, LYN, PTPRF, STK24, SOX11, ADNP, NDNF, CDKL5, EIF4G1, NME2, NCOA1, EP300, CCR5, GRN, CLIP1, EFNA5, ADAMTS1, RELN, SEMA4D, CUX1, UNC13A, DYNLT1C, DYNLT1B, CAMK1D, DCC, BMPR2, TIMP2, CDH4, STAU2, SEMA5A, IGF1R, TRIM67, PTK2B, BCL2, VWC2L, PTN, OBSL1, BCL6, CAMK2B, NEDD4L, MYO5B, FN1, PTPRD, NIN, MAP1B, NLG…	5.90092e-05
GOTERM_BP_FAT	GO:0006935~chemotaxis	93	NRP2, PLXNA4, AIF1, EDN2, TIRAP, GLI2, IL17RA, TGFB2, NRCAM, GBF1, ANK3, TIAM1, RHOA, CSF3R, ANGPT1, LGI1, FGF1, ANO6, MTUS1, AKT2, PTPRJ, PIK3CG, C5AR1, LYN, CMKLR1, KIF5A, EFNB1, EFNB2, VANGL2, LEF1, PDE4D, PTPRO, NCAM1, CCR5, LYST, CX3CR1, PDGFRA, SEMA4B, EFNA5, RELN, SEMA4D, LAMC1, KIF26A, CAMK1D, KIF26B, DCC, C3AR1, PLXNC1, CSF1, DAG1, BMPR2, ITGB2, CDH4, CCL28, ITGAM, CD74, EPHB2, MYCBP2, S…	6.01523e-05
GOTERM_BP_FAT	GO:0042330~taxis	93	NRP2, PLXNA4, AIF1, EDN2, TIRAP, GLI2, IL17RA, TGFB2, NRCAM, GBF1, ANK3, TIAM1, RHOA, CSF3R, ANGPT1, LGI1, FGF1, ANO6, MTUS1, AKT2, PTPRJ, PIK3CG, C5AR1, LYN, CMKLR1, KIF5A, EFNB1, EFNB2, VANGL2, LEF1, PDE4D, PTPRO, NCAM1, CCR5, LYST, CX3CR1, PDGFRA, SEMA4B, EFNA5, RELN, SEMA4D, LAMC1, KIF26A, CAMK1D, KIF26B, DCC, C3AR1, PLXNC1, CSF1, DAG1, BMPR2, ITGB2, CDH4, CCL28, ITGAM, CD74, EPHB2, MYCBP2, S…	7.3745e-05
GOTERM_BP_FAT	GO:0045664~regulation of neuron differentiation	111	PLXNA4, SYT4, SYT2, FOXO3, ITSN2, IQGAP1, B2M, NRCAM, TIAM1, RAPGEF2, CHRNA3, OPA1, TNIK, PTPRF, STK24, ZHX2, CDKL5, MIB1, NME2, EP300, CCR5, CLIP1, ADAMTS1, EFNA5, RELN, UNC13A, PLXNC1, SSH1, BMPR2, TIMP2, EPHB2, SEMA5A, TRIM67, CASZ1, OBSL1, AGRN, PLXND1, FN1, SPP1, NIN, ITGA3, SHANK1, SYNE1, NOTCH1, SALL1, RGS6, SMURF1, SYNGAP1, ZFHX3, ABL2, CACNA1A, ARSB, GFAP, H2-D1, CPEB1, GLI2, ACTR2, XYLT…	8.20246e-05
GOTERM_BP_FAT	GO:0010720~positive regulation of cell development	100	TSPO, SYT4, IL6ST, SYT2, TLR2, ITSN2, IQGAP1, TGFB2, TIAM1, RAPGEF2, OPA1, PTPRF, STK24, RREB1, CDKL5, NME2, EP300, CCR5, PDE5A, CX3CR1, AKAP6, CLIP1, EFNA5, ADAMTS1, RELN, UNC13A, DAG1, BMPR2, TIMP2, EPHB2, SEMA5A, DOCK1, TRIM67, OBSL1, FN1, NIN, TGFBR2, SMAD4, ITGA3, DOCK5, SHANK1, NOTCH1, SALL1, RGS6, SMURF1, ABL2, ARSB, GFAP, CPEB1, PAX2, GLI2, ACTR2, RHOA, GOLGA4, SGK1, LYN, SOX11, ADNP, LEF…	9.1283e-05
GOTERM_BP_FAT	GO:0050767~regulation of neurogenesis	128	TSPO, PLXNA4, SYT4, IL6ST, SYT2, TLR2, FOXO3, ITSN2, IQGAP1, B2M, NRCAM, TIAM1, RAPGEF2, CHRNA3, OPA1, TNIK, PTPRF, STK24, ZHX2, CDKL5, MIB1, NME2, EP300, CCR5, CX3CR1, CLIP1, ADAMTS1, EFNA5, RELN, UNC13A, PLXNC1, SSH1, DAG1, BMPR2, TIMP2, EPHB2, SEMA5A, TRIM67, CASZ1, OBSL1, AGRN, PLXND1, FN1, SPP1, TRP53, NIN, DOCK7, ITGA3, SHANK1, ATF5, SYNE1, NOTCH1, SALL1, RGS6, SMURF1, SYNGAP1, ABL2, ZFHX3,…	0.00011907
GOTERM_BP_FAT	GO:0031344~regulation of cell projection organization	108	PLXNA4, SYT4, SYT2, ITSN2, IQGAP1, B2M, NRCAM, TIAM1, RAPGEF2, CHRNA3, CLRN1, TNIK, OPA1, PTPRF, STK24, RREB1, CDKL5, NME2, EP300, CCR5, CLIP1, EFNA5, ADAMTS1, RELN, UNC13A, PLXNC1, SSH1, BMPR2, EPHB2, SEMA5A, TRIM67, TTBK2, RAC2, OBSL1, AGRN, PLXND1, CDC42EP3, FN1, SPP1, IFT140, NIN, HTT, ITGA3, SHANK1, ATP7A, HDAC4, SYNE1, P2RX7, MYO10, SMURF1, SYNGAP1, ABL2, CACNA1A, ARSB, GFAP, WASF2, H2-D1, …	0.000121832
GOTERM_BP_FAT	GO:0010975~regulation of neuron projection development	89	ARSB, GFAP, PLXNA4, SYT4, SYT2, H2-D1, ITSN2, CPEB1, IQGAP1, B2M, NRCAM, ACTR2, TIAM1, XYLT1, RHOA, MGLL, RAPGEF2, GOLGA4, CHRNA3, H2-K1, SGK1, OPA1, TNIK, LYN, PTPRF, STK24, INPPL1, ADNP, SDK1, NDNF, CDKL5, NME2, EP300, CCR5, GRN, SEMA4B, CLIP1, EFNA5, ADAMTS1, RELN, SEMA4D, CUX1, UNC13A, DYNLT1C, DYNLT1B, CAMK1D, DCC, PLXNC1, SSH1, BMPR2, CDH4, STAU2, EPHB2, SEMA5A, IGF1R, TRIM67, FAT3, PTK2B, …	0.000125328
GOTERM_BP_FAT	GO:0050769~positive regulation of neurogenesis	86	ARSB, GFAP, TSPO, SYT4, IL6ST, SYT2, TLR2, ITSN2, CPEB1, GLI2, IQGAP1, ACTR2, TIAM1, RHOA, RAPGEF2, GOLGA4, SGK1, OPA1, LYN, PTPRF, STK24, SOX11, ADNP, SPEN, NDNF, CDKL5, EIF4G1, NME2, NCOA1, EP300, CCR5, GRN, CX3CR1, CLIP1, EFNA5, ADAMTS1, RELN, SEMA4D, CUX1, UNC13A, DYNLT1C, DYNLT1B, CAMK1D, DCC, CSF1, DAG1, BMPR2, TIMP2, CDH4, STAU2, EPHB2, SEMA5A, IGF1R, TRIM67, PTK2B, BCL2, VWC2L, PTN, OBSL1…	0.000128669
GOTERM_BP_FAT	GO:0010976~positive regulation of neuron projection development	60	ARSB, SYT4, SYT2, CPEB1, ITSN2, IQGAP1, ACTR2, TIAM1, RAPGEF2, GOLGA4, SGK1, OPA1, LYN, PTPRF, STK24, ADNP, NDNF, CDKL5, NME2, EP300, GRN, CLIP1, EFNA5, ADAMTS1, RELN, SEMA4D, CUX1, UNC13A, DYNLT1C, DYNLT1B, CAMK1D, DCC, BMPR2, CDH4, STAU2, SEMA5A, IGF1R, TRIM67, PTK2B, OBSL1, PTN, CAMK2B, NEDD4L, MYO5B, FN1, PTPRD, NIN, MAP1B, NLGN1, DPYSL3, NLGN3, ITGA3, SHANK1, CNTF, GSK3B, TENM3, ATP8A2, SMUR…	0.000225681
GOTERM_BP_FAT	GO:0007411~axon guidance	45	NRP2, DCC, PLXNC1, PLXNA4, BMPR2, DAG1, GLI2, CDH4, MYCBP2, TGFB2, EPHB2, SEMA5A, ALCAM, NRCAM, LAMB2, RNF165, ANK3, MEG3, PLXND1, LGI1, CSF1R, KLF7, KIF5A, EFNB1, EFNB2, VANGL2, SMAD4, FZD3, DPYSL2, GAS1, PTPRO, FOXP1, NCAM1, EPHA5, LAMA1, TENM2, SEMA4B, EFNA5, RELN, LAMC1, SEMA4D, APBB2, KIF26A, KIF26B, NFIB	0.00165182
GOTERM_BP_FAT	GO:0097485~neuron projection guidance	45	NRP2, DCC, PLXNC1, PLXNA4, BMPR2, DAG1, GLI2, CDH4, MYCBP2, TGFB2, EPHB2, SEMA5A, ALCAM, NRCAM, LAMB2, RNF165, ANK3, MEG3, PLXND1, LGI1, CSF1R, KLF7, KIF5A, EFNB1, EFNB2, VANGL2, SMAD4, FZD3, DPYSL2, GAS1, PTPRO, FOXP1, NCAM1, EPHA5, LAMA1, TENM2, SEMA4B, EFNA5, RELN, LAMC1, SEMA4D, APBB2, KIF26A, KIF26B, NFIB	0.00189056
Annotation Cluster 4	Enrichment Score: 8.93356126717926
Category	Term	Count	Genes	FDR
GOTERM_BP_FAT	GO:0009605~response to external stimulus	352	A2M, ALAD, AIF1, EDN2, SNCA, PTPN22, IGHM, ADORA1, B2M, ATP2B2, CD47, CRY2, ISG15, CD44, GBF1, GRIN2B, APOD, HTRA1, GRIN2C, GRIN2D, OASL2, CHRNA7, PIK3CG, PTPRJ, GBP7, GBP6, C5AR1, GBP5, TNIK, PTPRF, GM5601, GATM, NCF2, KIF5A, NCF1, EFNB1, EFNB2, VANGL2, GBP9, GRIN2A, SERPING1, PTPRO, BCL2L11, DEPDC5, CD36, CCR5, JUN, CX3CR1, PDGFRA, ABAT, RYR2, EFNA5, MST1R, LAMC1, KIF26A, EIF2AK2, EIF2AK3, ADAM…	3.08511e-17
GOTERM_BP_FAT	GO:0006955~immune response	209	A2M, AIF1, MASP2, SNCA, PTPN22, IGHM, C1QC, B2M, C1RA, MAP3K5, ISG15, GBF1, CD44, OASL2, ERAP1, PTPRJ, GBP7, GBP6, ICOSL, GBP5, C5AR1, C4B, GBP9, SERPING1, COLEC12, C1QA, C1QB, CD36, CCR5, CAMK4, PRAM1, CX3CR1, MST1R, EIF2AK2, MFNG, GSDMD, OAS3, HFE, CD74, ALCAM, SLC11A1, RAC2, DHX58, TYROBP, SBSPON, PELI1, ABR, CFB, EPRS, NCKAP1L, FCGR1, LGALS9, ZFP809, NOTCH2, NOTCH1, CBLB, PARP9, CLEC7A, SASH3…	4.44089e-13
GOTERM_BP_FAT	GO:0045087~innate immune response	130	A2M, ZC3HAV1, AIF1, TBK1, MASP2, SNCA, TLR2, TIRAP, TLR3, PTPN22, IGHM, TLR7, C1QC, B2M, C1RA, NLRC5, MAP3K5, ISG15, OASL2, CIITA, GBP7, GBP6, GBP5, BST2, C4B, GBP9, COLEC12, SERPING1, C1QA, C1QB, TRIM35, LYST, OAS1B, MST1R, EIF2AK2, RNF135, GBP3, SSC5D, GBP2, A230050P20RIK, IFIH1, IFITM3, GSDMD, OAS3, UNC93B1, SP110, CD74, SLC11A1, DHX58, CSF1R, TYROBP, HAVCR2, PTPN6, PELI1, CFB, TLR13, EPRS, VA…	6.77236e-13
GOTERM_BP_FAT	GO:0002682~regulation of immune system process	209	A2M, AIF1, IL6ST, MASP2, EDN2, SNCA, PTPN22, IGHM, C1QC, ADORA1, B2M, CD47, C1RA, ISG15, APOD, CD44, HTRA1, PTPRJ, ICOSL, TNIK, GBP5, C5AR1, C4B, EFNB1, EFNB2, SERPING1, COLEC12, C1QA, C1QB, NME2, CD36, ABCB1B, PRAM1, JUN, ROR2, ATXN1L, EIF2AK2, ITGA2B, HFE, CD74, SLC11A1, SIAE, RAC2, NTHL1, DHX58, TYROBP, ASXL2, PELI1, ABR, IKZF1, CFB, TGFBR2, NCKAP1L, FCGR1, ATM, LGALS9, NOTCH2, NOTCH1, CBLB, P…	1.34337e-12
GOTERM_BP_FAT	GO:0002684~positive regulation of immune system process	144	A2M, ZC3HAV1, AIF1, TBK1, IL6ST, MASP2, EDN2, TLR2, TIRAP, TLR3, PTPN22, FOXO3, IGHM, TLR7, C1QC, PNP, TGFB2, B2M, C1RA, NLRC5, CD47, KLHL6, ISG15, CD44, RNF31, PTPRJ, ICOSL, GBP5, C5AR1, C4B, EFNB1, EFNB2, COLEC12, SERPING1, PDE4D, C1QA, C1QB, CD36, ABCB1B, JUN, LYST, ROR2, ATXN1L, ITGA2B, C3AR1, ITGAL, IFIH1, UNC93B1, CD74, SLC11A1, MIA3, RAC2, RASAL3, DHX58, CSF1R, TRP53, HAVCR2, ASXL2, PTPN6,…	4.97491e-11
GOTERM_BP_FAT	GO:0002252~immune effector process	140	A2M, APOBEC1, ZC3HAV1, TBK1, MASP2, TLR2, TLR3, PTPN22, CSPG5, IGHM, TLR7, C1QC, PNP, TGFB2, B2M, C1RA, NLRC5, CD47, ISG15, GBF1, HTRA1, OASL2, ICOSL, TNIK, BST2, NCF1, C4B, SERPING1, C1QA, C1QB, CD36, PRAM1, LYST, CX3CR1, OAS1B, EIF2AK2, EMP2, A230050P20RIK, ITGAL, IFIH1, MFNG, IFITM3, OAS3, UNC93B1, HFE, CD74, SLC11A1, DOCK2, TAGAP, RAC2, GMIP, RNF168, NTHL1, DHX58, TYROBP, TRP53, HAVCR2, PTPN6…	6.81233e-11
GOTERM_BP_FAT	GO:0050776~regulation of immune response	115	A2M, ZC3HAV1, TBK1, MASP2, TLR2, TIRAP, PTPN22, TLR3, IGHM, TLR7, C1QC, PNP, B2M, TGFB2, C1RA, NLRC5, KLHL6, CD44, RNF31, PTPRJ, C5AR1, GBP5, BST2, C4B, SERPING1, PDE4D, COLEC12, C1QA, C1QB, CD36, PRAM1, RNF135, C3AR1, IFIH1, UNC93B1, HFE, CD74, SLC11A1, RAC2, DHX58, HAVCR2, PTPN6, PELI1, ABR, CFB, TLR13, MYO1F, NCKAP1L, SPPL2A, VAV1, FCGR1, LGALS9, AIM2, DDX58, P2RX7, CBLB, PARP9, PLCG2, H2-T23,…	1.71521e-08
GOTERM_BP_FAT	GO:0006952~defense response	222	A2M, AIF1, MASP2, SNCA, PTPN22, IGHM, C1QC, ADORA1, B2M, CD47, S1PR3, C1RA, MAP3K5, ISG15, CD44, APOD, GRIN2B, HTRA1, OASL2, CHRNA7, PIK3CG, GBP7, GBP6, TNIK, GBP5, C5AR1, NCF1, C4B, GBP9, COLEC12, SERPING1, C1QA, C1QB, CD36, CCR5, CAMK4, CX3CR1, MST1R, EIF2AK2, ADAMTS5, GSDMD, OAS3, HFE, CD74, SLC11A1, NTHL1, DHX58, SPP1, TYROBP, PELI1, ABR, CFB, TRIM34A, EPRS, FCGR1, LGALS9, ZFP809, NOTCH2, NOT…	2.16495e-08
GOTERM_BP_FAT	GO:0050778~positive regulation of immune response	90	A2M, ZC3HAV1, TBK1, MASP2, TIRAP, H2-D1, TLR2, PTPN22, TLR3, IGHM, SKAP2, TLR7, C1QC, PNP, B2M, TGFB2, NLRC5, C1RA, ANKRD17, KLHL6, CD44, DDX60, TICAM1, PIK3AP1, TNIP2, RNF31, PTPRJ, H2-K1, C5AR1, GBP5, LYN, C4B, COLEC12, PDE4D, SERPING1, C1QA, C1QB, CD86, CD36, MB21D1, LCK, MED1, TNFRSF21, C3AR1, IFIH1, C3, UNC93B1, RSAD2, CD74, PLCL2, STAT6, TRIM30A, SLC11A1, EZR, NR1D1, TAP2, BCL2, PYCARD, GM2…	1.16427e-06
GOTERM_BP_FAT	GO:0044403~symbiosis, encompassing mutualism through parasitism	110	APOBEC1, ZC3HAV1, TBK1, TLR2, TIRAP, PTPN22, TLR3, D17H6S56E-5, CSPG5, TLR7, NLRC5, ISG15, HTRA1, OASL2, INSR, GBP7, GBP6, TNIK, BST2, ROCK2, NCF1, RXRA, GBP9, PARP10, BCL2L11, TRIM35, EP300, CD36, CCR5, LYST, JUN, OAS1B, MST1R, EIF2AK2, GBP3, GBP2, A230050P20RIK, IFIH1, IFITM3, CLU, OAS3, UNC93B1, DAG1, EIF3A, TAGAP, GMIP, ITGAV, NTHL1, DHX58, TRP53, FAM111A, TLR13, TRIM34A, LGALS9, AIM2, ZFP809…	4.63445e-06
GOTERM_BP_FAT	GO:0044419~interspecies interaction between organisms	110	APOBEC1, ZC3HAV1, TBK1, TLR2, TIRAP, PTPN22, TLR3, D17H6S56E-5, CSPG5, TLR7, NLRC5, ISG15, HTRA1, OASL2, INSR, GBP7, GBP6, TNIK, BST2, ROCK2, NCF1, RXRA, GBP9, PARP10, BCL2L11, TRIM35, EP300, CD36, CCR5, LYST, JUN, OAS1B, MST1R, EIF2AK2, GBP3, GBP2, A230050P20RIK, IFIH1, IFITM3, CLU, OAS3, UNC93B1, DAG1, EIF3A, TAGAP, GMIP, ITGAV, NTHL1, DHX58, TRP53, FAM111A, TLR13, TRIM34A, LGALS9, AIM2, ZFP809…	4.63445e-06
GOTERM_BP_FAT	GO:0044764~multi-organism cellular process	100	APOBEC1, ZC3HAV1, TBK1, PTPN22, TLR3, D17H6S56E-5, CSPG5, TLR7, NLRC5, ISG15, HTRA1, OASL2, INSR, TNIK, BST2, ROCK2, RXRA, PARP10, BCL2L11, TRIM35, EP300, CCR5, LYST, JUN, OAS1B, MST1R, EIF2AK2, A230050P20RIK, IFIH1, IFITM3, CLU, GSDMD, OAS3, DAG1, UNC93B1, EIF3A, TAGAP, GMIP, ITGAV, NTHL1, DHX58, TRP53, FAM111A, TLR13, TRIM34A, LGALS9, AIM2, ZFP809, TRAF3IP2, DDX58, TRIM56, NOTCH1, TGTP2, SMURF1…	8.34878e-05
GOTERM_BP_FAT	GO:0016032~viral process	99	APOBEC1, ZC3HAV1, TBK1, PTPN22, TLR3, D17H6S56E-5, CSPG5, TLR7, NLRC5, ISG15, HTRA1, OASL2, INSR, TNIK, BST2, ROCK2, RXRA, PARP10, BCL2L11, TRIM35, EP300, CCR5, LYST, JUN, OAS1B, MST1R, EIF2AK2, A230050P20RIK, IFIH1, IFITM3, CLU, OAS3, DAG1, UNC93B1, EIF3A, TAGAP, GMIP, ITGAV, NTHL1, DHX58, TRP53, FAM111A, TLR13, TRIM34A, LGALS9, AIM2, ZFP809, TRAF3IP2, DDX58, TRIM56, NOTCH1, TGTP2, SMURF1, ATG16…	0.000107158
GOTERM_BP_FAT	GO:0009615~response to virus	64	APOBEC1, ZC3HAV1, TBK1, SLFN9, TLR3, PTPN22, CSPG5, TLR7, NLRC5, ANKRD17, ISG15, HTRA1, OASL2, DDX60, TICAM1, TNIK, BST2, CDK6, BCL2L11, MRPS2, CD86, MB21D1, LYST, OAS1B, MST1R, EIF2AK2, GPAM, A230050P20RIK, IFIH1, IFITM3, CLU, PML, UNC93B1, OAS3, RSAD2, FAM13B, TAGAP, GMIP, BCL2, PYCARD, BCL3, NTHL1, DCLK1, DHX58, PTPRC, ALPK1, MAP1A, TLR13, TRIM34A, SAMHD1, TRIM25, LGALS9, AIM2, STAT2, DDX58, T…	0.00690806
GOTERM_BP_FAT	GO:0043903~regulation of symbiosis, encompassing mutualism through parasitism	60	ZC3HAV1, TIRAP, TLR2, PTPN22, CSPG5, LARP1, ANKRD17, ISG15, HTRA1, DDX60, TOP2A, TNIK, BST2, LEF1, PARP10, BCL2L11, MRPS2, TRIM35, CD36, EP300, CCR5, MB21D1, JUN, OAS1B, EIF2AK2, A230050P20RIK, IFITM3, PML, OAS3, RSAD2, FAM13B, TRIM30A, GMIP, TAP2, BCL2, ITGAV, TAP1, PYCARD, CHD1, NTHL1, DHX58, ALPK1, MAP1A, FAM111A, TRIM26, TRIM25, STAT1, TRIM21, AIM2, STAT2, TRAF3IP2, DDX58, ZFP809, TRIM56, NOT…	0.00725944
GOTERM_BP_FAT	GO:0051607~defense response to virus	55	APOBEC1, ZC3HAV1, TBK1, SLFN9, TLR3, PTPN22, CSPG5, TLR7, ANKRD17, NLRC5, ISG15, HTRA1, OASL2, DDX60, TICAM1, TNIK, BST2, MRPS2, CD86, MB21D1, LYST, OAS1B, EIF2AK2, GPAM, A230050P20RIK, IFIH1, IFITM3, PML, UNC93B1, OAS3, RSAD2, FAM13B, TAGAP, GMIP, BCL2, PYCARD, NTHL1, DHX58, PTPRC, ALPK1, MAP1A, TRIM34A, SAMHD1, TRIM25, AIM2, STAT2, DDX58, TRAF3IP2, IFIT3, TRIM56, IFIT2, IRF1, SMURF1, YIPF1, ADAR	0.0115803
GOTERM_BP_FAT	GO:0043900~regulation of multi-organism process	73	ZC3HAV1, GLRA1, TBK1, LY86, TIRAP, TLR2, PTPN22, CSPG5, LARP1, ANKRD17, NOD1, ISG15, HTRA1, DDX60, TOP2A, TNIK, BST2, LEF1, PARP10, BCL2L11, MRPS2, INHBA, TRIM35, CD36, EP300, CCR5, MB21D1, JUN, PDE5A, OAS1B, EIF2AK2, A230050P20RIK, IFITM3, PML, OAS3, RSAD2, FAM13B, TRIM30A, GMIP, TAP2, ITGAV, BCL2, TAP1, PYCARD, CHD1, NTHL1, DHX58, PLAT, HAVCR2, SASH1, ALPK1, MAP1A, FAM111A, TRIM26, TRIM25, STAT…	0.0134576
GOTERM_BP_FAT	GO:0098542~defense response to other organism	94	APOBEC1, ZC3HAV1, TBK1, SLFN9, TIRAP, TLR2, PTPN22, TLR3, CSPG5, IGHM, TLR7, IL17RA, B2M, NLRC5, ANKRD17, NOD1, ISG15, HTRA1, OASL2, DDX60, TICAM1, H2-K1, GBP7, GBP6, C5AR1, TNIK, BST2, NCF1, GBP9, MRPS2, SERPINB9, CD86, CD36, MB21D1, LYST, OAS1B, EIF2AK2, GPAM, GBP3, SSC5D, GBP2, ADAMTS5, A230050P20RIK, IFIH1, IFITM3, GSDMD, OAS3, UNC93B1, PML, RSAD2, FAM13B, SLC11A1, TAGAP, NAIP2, GMIP, BCL2, N…	0.0174238
GOTERM_BP_FAT	GO:0009607~response to biotic stimulus	148	TSPO, ALAD, APOBEC1, ZC3HAV1, TBK1, SNCA, TLR2, TIRAP, TLR3, PTPN22, CSPG5, IGHM, TLR7, IL17RA, B2M, NLRC5, CD47, ISG15, PRRT2, HTRA1, OASL2, GBP7, GBP6, C5AR1, TNIK, NCF2, BST2, NCF1, GBP9, PDE4D, BCL2L11, JUNB, DDIT3, CD36, JUN, LYST, CX3CR1, OAS1B, MST1R, EIF2AK2, EIF2AK3, GBP3, SSC5D, GBP2, ADAMTS5, A230050P20RIK, IFIH1, LITAF, IFITM3, GSDMD, CLU, OAS3, UNC93B1, ABCA1, SP110, CMPK2, SLC11A1, …	0.0233035
GOTERM_BP_FAT	GO:0051707~response to other organism	140	TSPO, ALAD, APOBEC1, ZC3HAV1, TBK1, SNCA, TLR2, TIRAP, TLR3, PTPN22, CSPG5, IGHM, TLR7, IL17RA, B2M, NLRC5, CD47, ISG15, HTRA1, OASL2, GBP7, GBP6, C5AR1, TNIK, NCF2, BST2, NCF1, GBP9, PDE4D, BCL2L11, JUNB, CD36, JUN, LYST, CX3CR1, OAS1B, MST1R, EIF2AK2, GBP3, SSC5D, GBP2, ADAMTS5, A230050P20RIK, IFIH1, LITAF, IFITM3, GSDMD, CLU, OAS3, UNC93B1, ABCA1, SP110, CMPK2, SLC11A1, TAGAP, GMIP, ITGAV, NTH…	0.0450296
GOTERM_BP_FAT	GO:0043207~response to external biotic stimulus	140	TSPO, ALAD, APOBEC1, ZC3HAV1, TBK1, SNCA, TLR2, TIRAP, TLR3, PTPN22, CSPG5, IGHM, TLR7, IL17RA, B2M, NLRC5, CD47, ISG15, HTRA1, OASL2, GBP7, GBP6, C5AR1, TNIK, NCF2, BST2, NCF1, GBP9, PDE4D, BCL2L11, JUNB, CD36, JUN, LYST, CX3CR1, OAS1B, MST1R, EIF2AK2, GBP3, SSC5D, GBP2, ADAMTS5, A230050P20RIK, IFIH1, LITAF, IFITM3, GSDMD, CLU, OAS3, UNC93B1, ABCA1, SP110, CMPK2, SLC11A1, TAGAP, GMIP, ITGAV, NTH…	0.0462584
GOTERM_BP_FAT	GO:0050792~regulation of viral process	53	ZC3HAV1, PTPN22, CSPG5, LARP1, ANKRD17, ISG15, HTRA1, DDX60, TOP2A, TNIK, BST2, LEF1, PARP10, MRPS2, TRIM35, EP300, MB21D1, JUN, OAS1B, EIF2AK2, A230050P20RIK, IFITM3, PML, OAS3, RSAD2, FAM13B, TRIM30A, GMIP, TAP2, BCL2, TAP1, PYCARD, CHD1, NTHL1, DHX58, ALPK1, MAP1A, FAM111A, TRIM26, TRIM25, STAT1, AIM2, TRIM21, STAT2, DDX58, TRAF3IP2, ZFP809, TRIM56, NOTCH1, SP1, SMURF1, YIPF1, ADAR	0.0663694
GOTERM_BP_FAT	GO:0019058~viral life cycle	41	A230050P20RIK, ZC3HAV1, IFITM3, PML, UVRAG, OAS3, RSAD2, EEA1, D17H6S56E-5, LARP1, TRIM30A, EIF3A, ISG15, TAP2, ITGAV, BCL2, TAP1, CHD1, PCSK5, TOP2A, KCNMA1, BST2, ROCK2, FAM111A, AXL, TRIM26, LEF1, TRIM25, PARP10, TRIM21, ZFP809, TRIM56, NOTCH1, TRIM35, EP300, SP1, JUN, OAS1B, ATG16L1, EIF2AK2, ADAR	0.243378
Annotation Cluster 5	Enrichment Score: 8.749899720189537
Category	Term	Count	Genes	FDR
GOTERM_BP_FAT	GO:0001816~cytokine production	112	TSPO, ZC3HAV1, TBK1, TLR2, TIRAP, PTPN22, TLR3, TLR7, IL17RA, B2M, TGFB2, S1PR3, ISG15, APOD, CHRNA7, ICOSL, C5AR1, GBP5, BST2, PDE4D, DDIT3, CD36, CCR5, EIF2AK2, RNF135, EIF2AK3, SSC5D, C3AR1, IFIH1, FGFR4, CYP1B1, GSDMD, CLU, UNC93B1, HFE, ABCA1, ARFGEF2, CD74, SLC11A1, NDRG2, DHX58, CSF1R, FN1, HAVCR2, PELI1, SMAD4, NCKAP1L, LGALS9, FOXP1, AIM2, DDX58, TRIM56, NOTCH2, P2RX7, ATF4, NOTCH1, CD27…	1.15893e-07
GOTERM_BP_FAT	GO:0001817~regulation of cytokine production	104	TSPO, ZC3HAV1, TBK1, TLR2, TIRAP, PTPN22, TLR3, TLR7, IQGAP1, IL17RA, B2M, TGFB2, S1PR3, APOD, ISG15, CHRNA7, ICOSL, C5AR1, GBP5, BST2, PDE4D, DDIT3, CD36, CCR5, EIF2AK2, RNF135, EIF2AK3, SSC5D, C3AR1, FGFR4, IFIH1, CYP1B1, LITAF, GSDMD, CLU, UNC93B1, HFE, ARFGEF2, CD74, SLC11A1, NDRG2, DHX58, CSF1R, FN1, HAVCR2, PELI1, SMAD4, NCKAP1L, LGALS9, FOXP1, AIM2, DDX58, P2RX7, ATF4, CD274, PLCG2, SPTBN1…	2.63321e-07
GOTERM_BP_FAT	GO:0001819~positive regulation of cytokine production	67	ZC3HAV1, TBK1, TIRAP, TLR2, PTPN22, TLR3, LY9, TLR7, IL17RA, B2M, ANKRD17, NOD1, DDX60, TICAM1, EGR1, ICOSL, ZBTB20, GBP5, C5AR1, PDE4D, DDIT3, CD36, CCR5, RIPK1, RNF135, EIF2AK2, EIF2AK3, C3AR1, IFIH1, CYP1B1, C3, GSDMD, CLU, UNC93B1, RSAD2, TNFRSF8, ARFGEF2, CD74, SLC11A1, PYCARD, GM21596, BCL3, DHX58, CSF1R, HAVCR2, PELI1, CEBPB, CEBPG, FZD5, ANKRD42, LGALS9, AIM2, DDX58, NRAS, CYBA, ATF4, P2R…	0.00151627
Annotation Cluster 6	Enrichment Score: 8.216440778951682
Category	Term	Count	Genes	FDR
GOTERM_BP_FAT	GO:0080134~regulation of response to stress	186	A2M, ZC3HAV1, TBK1, TLR2, TIRAP, FOXO1, CASK, TLR3, PTPN22, FOXO3, CSPG5, SZT2, ADORA1, TLR7, PNP, IL17RA, TGFB2, CD47, NLRC5, MAP3K5, ATP2B4, VPS13C, CD44, APOD, TIAM1, CTGF, HTRA1, GAB1, CHRNA7, MAP2K7, PTPRJ, PIK3CG, MAGI3, OPA1, TNIK, GBP5, PTPRF, SOCS3, RREB1, STK24, VANGL2, COLEC12, SERPING1, VASH1, PYCR1, CD36, TIMELESS, CCR5, CX3CR1, PDE5A, PDGFRA, ABAT, ROR2, RNF135, EIF2AK2, EIF2AK3, IF…	4.38631e-08
GOTERM_BP_FAT	GO:0031347~regulation of defense response	101	A2M, ZC3HAV1, TBK1, TLR2, TIRAP, PTPN22, TLR3, CSPG5, TLR7, ADORA1, IL17RA, NLRC5, CD47, APOD, CD44, HTRA1, CHRNA7, PIK3CG, GBP5, TNIK, SOCS3, SERPING1, COLEC12, CCR5, PDE5A, CX3CR1, RNF135, IFIH1, UNC93B1, CD74, GMIP, NTHL1, DHX58, HAVCR2, PTPN6, PELI1, ABR, TLR13, MYO1F, FCGR1, VAV1, LGALS9, FOXP1, AIM2, TRAF3IP2, DDX58, PARP9, SLC7A2, MCPH1, PLCG2, H2-T23, CLEC7A, SMURF1, GHSR, YIPF1, ADAR, AN…	9.11667e-05
GOTERM_BP_FAT	GO:0032101~regulation of response to external stimulus	119	A2M, PLXNA4, ZC3HAV1, AIF1, TBK1, EDN2, TLR2, TIRAP, PTPN22, TLR3, CASK, CSPG5, ADORA1, IL17RA, CD47, APOD, CD44, HTRA1, TIAM1, CHRNA7, MTUS1, PTPRJ, PIK3CG, C5AR1, GBP5, TNIK, PTPRF, SOCS3, STK24, EFNB2, SERPING1, CD36, CCR5, PDE5A, CX3CR1, PDGFRA, ABAT, CARTPT, C3AR1, PLXNC1, BMPR2, CD74, SEMA5A, GMIP, RAC2, CLASP1, AGRN, PLXND1, NTHL1, DHX58, FN1, SPP1, HAVCR2, SASH1, ABR, TGFBR2, NCKAP1L, FCG…	0.000461065
Annotation Cluster 7	Enrichment Score: 7.969303085270876
Category	Term	Count	Genes	FDR
GOTERM_BP_FAT	GO:0002684~positive regulation of immune system process	144	A2M, ZC3HAV1, AIF1, TBK1, IL6ST, MASP2, EDN2, TLR2, TIRAP, TLR3, PTPN22, FOXO3, IGHM, TLR7, C1QC, PNP, TGFB2, B2M, C1RA, NLRC5, CD47, KLHL6, ISG15, CD44, RNF31, PTPRJ, ICOSL, GBP5, C5AR1, C4B, EFNB1, EFNB2, COLEC12, SERPING1, PDE4D, C1QA, C1QB, CD36, ABCB1B, JUN, LYST, ROR2, ATXN1L, ITGA2B, C3AR1, ITGAL, IFIH1, UNC93B1, CD74, SLC11A1, MIA3, RAC2, RASAL3, DHX58, CSF1R, TRP53, HAVCR2, ASXL2, PTPN6,…	4.97491e-11
GOTERM_BP_FAT	GO:0050776~regulation of immune response	115	A2M, ZC3HAV1, TBK1, MASP2, TLR2, TIRAP, PTPN22, TLR3, IGHM, TLR7, C1QC, PNP, B2M, TGFB2, C1RA, NLRC5, KLHL6, CD44, RNF31, PTPRJ, C5AR1, GBP5, BST2, C4B, SERPING1, PDE4D, COLEC12, C1QA, C1QB, CD36, PRAM1, RNF135, C3AR1, IFIH1, UNC93B1, HFE, CD74, SLC11A1, RAC2, DHX58, HAVCR2, PTPN6, PELI1, ABR, CFB, TLR13, MYO1F, NCKAP1L, SPPL2A, VAV1, FCGR1, LGALS9, AIM2, DDX58, P2RX7, CBLB, PARP9, PLCG2, H2-T23,…	1.71521e-08
GOTERM_BP_FAT	GO:0045088~regulation of innate immune response	56	A2M, ZC3HAV1, TBK1, TIRAP, TLR2, PTPN22, TLR3, TLR7, ANKRD17, NLRC5, DDX60, TICAM1, PIK3AP1, TNIP2, GBP5, LYN, SERPING1, COLEC12, SERPINB9, CD86, MB21D1, RNF135, MED1, IFIH1, NMI, UNC93B1, RSAD2, CD74, TRIM30A, NR1D1, TAP2, TAP1, CLEC2D, PYCARD, GM21596, DHX58, HAVCR2, PTPN6, PELI1, TLR13, SAMHD1, MYO1F, IGF2, VAV1, CD180, LGALS9, AIM2, DDX58, CYBA, PARP9, IRF7, PLCG2, IRF1, H2-T23, CLEC7A, ADAR	3.58634e-08
GOTERM_BP_FAT	GO:0050778~positive regulation of immune response	90	A2M, ZC3HAV1, TBK1, MASP2, TIRAP, H2-D1, TLR2, PTPN22, TLR3, IGHM, SKAP2, TLR7, C1QC, PNP, B2M, TGFB2, NLRC5, C1RA, ANKRD17, KLHL6, CD44, DDX60, TICAM1, PIK3AP1, TNIP2, RNF31, PTPRJ, H2-K1, C5AR1, GBP5, LYN, C4B, COLEC12, PDE4D, SERPING1, C1QA, C1QB, CD86, CD36, MB21D1, LCK, MED1, TNFRSF21, C3AR1, IFIH1, C3, UNC93B1, RSAD2, CD74, PLCL2, STAT6, TRIM30A, SLC11A1, EZR, NR1D1, TAP2, BCL2, PYCARD, GM2…	1.16427e-06
GOTERM_BP_FAT	GO:0002253~activation of immune response	67	A2M, ZC3HAV1, TBK1, MASP2, TIRAP, TLR2, PTPN22, TLR3, IGHM, SKAP2, C1QC, TLR7, C1RA, ANKRD17, KLHL6, DDX60, TICAM1, PIK3AP1, TNIP2, RNF31, PTPRJ, C5AR1, LYN, C4B, PDE4D, SERPING1, COLEC12, C1QA, C1QB, CD86, MB21D1, LCK, TNFRSF21, C3AR1, IFIH1, C3, UNC93B1, RSAD2, PLCL2, TRIM30A, EZR, NR1D1, BCL2, PYCARD, GM21596, C2, NFATC2, DHX58, HAVCR2, FYB, PTPRC, PTPN6, PELI1, CFB, TLR13, NCKAP1L, CD180, LGA…	2.45579e-06
GOTERM_BP_FAT	GO:0002218~activation of innate immune response	36	IFIH1, ZC3HAV1, TBK1, TIRAP, UNC93B1, TLR2, RSAD2, TLR3, PTPN22, TLR7, ANKRD17, TRIM30A, NR1D1, DDX60, TICAM1, PYCARD, GM21596, PIK3AP1, TNIP2, DHX58, HAVCR2, PELI1, LYN, TLR13, COLEC12, AIM2, LGALS9, CD180, DDX58, CYBA, CD86, MB21D1, IRF7, PLCG2, IRF1, CLEC7A	5.67102e-06
GOTERM_BP_FAT	GO:0045089~positive regulation of innate immune response	42	IFIH1, ZC3HAV1, TBK1, TIRAP, UNC93B1, TLR2, RSAD2, PTPN22, TLR3, TLR7, CD74, ANKRD17, NLRC5, TRIM30A, NR1D1, DDX60, TICAM1, PYCARD, GM21596, PIK3AP1, TNIP2, DHX58, HAVCR2, PELI1, GBP5, LYN, TLR13, COLEC12, VAV1, CD180, AIM2, LGALS9, DDX58, CYBA, CD86, MB21D1, IRF7, PLCG2, IRF1, H2-T23, CLEC7A, MED1	7.51128e-05
GOTERM_BP_FAT	GO:0002758~innate immune response-activating signal transduction	32	IFIH1, ZC3HAV1, TIRAP, UNC93B1, TLR2, RSAD2, TLR3, PTPN22, TLR7, ANKRD17, TRIM30A, NR1D1, DDX60, TICAM1, GM21596, PIK3AP1, TNIP2, DHX58, HAVCR2, PELI1, LYN, TLR13, COLEC12, LGALS9, CD180, DDX58, CYBA, CD86, IRF7, PLCG2, IRF1, CLEC7A	0.000220143
GOTERM_BP_FAT	GO:0002221~pattern recognition receptor signaling pathway	30	IFIH1, ZC3HAV1, TIRAP, UNC93B1, TLR2, RSAD2, TLR3, PTPN22, TLR7, ANKRD17, TRIM30A, NR1D1, DDX60, TICAM1, GM21596, PIK3AP1, TNIP2, DHX58, HAVCR2, PELI1, LYN, TLR13, COLEC12, LGALS9, CD180, DDX58, CYBA, CD86, IRF7, IRF1	0.000404048
GOTERM_BP_FAT	GO:0031349~positive regulation of defense response	55	ZC3HAV1, TBK1, TIRAP, TLR2, TLR3, PTPN22, TLR7, IL17RA, ANKRD17, CD47, NLRC5, NOD1, TNFRSF11A, DDX60, TICAM1, PIK3AP1, TNIP2, PIK3CG, GBP5, LYN, COLEC12, CTSS, CD86, CCR5, MB21D1, PDE5A, CLOCK, MED1, IFIH1, C3, UNC93B1, RSAD2, CD74, TRIM30A, NR1D1, PYCARD, TGM2, GM21596, DHX58, HAVCR2, PELI1, TLR13, VAV1, FCGR1, ANKRD42, CD180, LGALS9, AIM2, DDX58, CYBA, IRF7, PLCG2, IRF1, H2-T23, CLEC7A	0.00104874
GOTERM_BP_FAT	GO:0002757~immune response-activating signal transduction	52	ZC3HAV1, TIRAP, TLR2, PTPN22, TLR3, SKAP2, IGHM, TLR7, ANKRD17, KLHL6, DDX60, TICAM1, PIK3AP1, TNIP2, RNF31, PTPRJ, C5AR1, LYN, PDE4D, COLEC12, CD86, LCK, C3AR1, TNFRSF21, IFIH1, UNC93B1, RSAD2, PLCL2, TRIM30A, EZR, NR1D1, BCL2, GM21596, NFATC2, DHX58, FYB, HAVCR2, PTPN6, PTPRC, PELI1, TLR13, NCKAP1L, CD180, LGALS9, DDX58, NRAS, CYBA, CBLB, IRF7, PLCG2, IRF1, CLEC7A	0.00288367
GOTERM_BP_FAT	GO:0002224~toll-like receptor signaling pathway	24	HAVCR2, PELI1, LYN, TLR13, TLR2, UNC93B1, TIRAP, PTPN22, RSAD2, TLR3, COLEC12, TLR7, CD180, LGALS9, CYBA, TRIM30A, CD86, NR1D1, IRF7, TICAM1, IRF1, GM21596, PIK3AP1, TNIP2	0.00377599
GOTERM_BP_FAT	GO:0002764~immune response-regulating signaling pathway	54	ZC3HAV1, TIRAP, TLR2, PTPN22, TLR3, IGHM, SKAP2, TLR7, ANKRD17, KLHL6, DDX60, TICAM1, PIK3AP1, TNIP2, RNF31, PTPRJ, C5AR1, LYN, PDE4D, COLEC12, CD86, LCK, CTSH, C3AR1, TNFRSF21, IFIH1, UNC93B1, RSAD2, PLCL2, TRIM30A, EZR, NR1D1, BCL2, MAP3K1, GM21596, NFATC2, DHX58, FYB, HAVCR2, PTPN6, PTPRC, PELI1, TLR13, NCKAP1L, CD180, LGALS9, DDX58, NRAS, CYBA, CBLB, IRF7, PLCG2, IRF1, CLEC7A	0.00423652
GOTERM_BP_FAT	GO:0034138~toll-like receptor 3 signaling pathway	10	HAVCR2, PELI1, CD86, TIRAP, UNC93B1, PTPN22, TLR3, COLEC12, TNIP2, LGALS9	0.0313034
Annotation Cluster 8	Enrichment Score: 7.9391986210227135
Category	Term	Count	Genes	FDR
GOTERM_BP_FAT	GO:0098916~anterograde trans-synaptic signaling	102	SLC8A3, SYT4, GRIK1, GABRB2, SYT2, GRIK3, SNCA, SYT6, ADORA1, ATP2B2, GRIN2B, GRIN2C, GRIN2D, CHRNA4, CHRNA7, LGI1, HTR1D, RAPGEF2, CHRNA3, SLC12A7, GRIN2A, ARID1B, PDYN, PCLO, NCAM1, CAMK4, RASGRF1, CX3CR1, CARTPT, ROR2, ABAT, RELN, UNC13C, SLITRK5, UNC13A, SSH1, EPHB2, SORCS3, BCHE, AGRN, PLAT, HTT, KCNB1, PCDH17, SHANK1, SHANK2, CACNA2D2, LIN7A, P2RX7, TMOD2, CACNA1G, CHRNB4, ADRA1A, CHRNB1, S…	2.24417e-06
GOTERM_BP_FAT	GO:0007268~chemical synaptic transmission	102	SLC8A3, SYT4, GRIK1, GABRB2, SYT2, GRIK3, SNCA, SYT6, ADORA1, ATP2B2, GRIN2B, GRIN2C, GRIN2D, CHRNA4, CHRNA7, LGI1, HTR1D, RAPGEF2, CHRNA3, SLC12A7, GRIN2A, ARID1B, PDYN, PCLO, NCAM1, CAMK4, RASGRF1, CX3CR1, CARTPT, ROR2, ABAT, RELN, UNC13C, SLITRK5, UNC13A, SSH1, EPHB2, SORCS3, BCHE, AGRN, PLAT, HTT, KCNB1, PCDH17, SHANK1, SHANK2, CACNA2D2, LIN7A, P2RX7, TMOD2, CACNA1G, CHRNB4, ADRA1A, CHRNB1, S…	2.24417e-06
GOTERM_BP_FAT	GO:0099536~synaptic signaling	102	SLC8A3, SYT4, GRIK1, GABRB2, SYT2, GRIK3, SNCA, SYT6, ADORA1, ATP2B2, GRIN2B, GRIN2C, GRIN2D, CHRNA4, CHRNA7, LGI1, HTR1D, RAPGEF2, CHRNA3, SLC12A7, GRIN2A, ARID1B, PDYN, PCLO, NCAM1, CAMK4, RASGRF1, CX3CR1, CARTPT, ROR2, ABAT, RELN, UNC13C, SLITRK5, UNC13A, SSH1, EPHB2, SORCS3, BCHE, AGRN, PLAT, HTT, KCNB1, PCDH17, SHANK1, SHANK2, CACNA2D2, LIN7A, P2RX7, TMOD2, CACNA1G, CHRNB4, ADRA1A, CHRNB1, S…	2.24417e-06
GOTERM_BP_FAT	GO:0099537~trans-synaptic signaling	102	SLC8A3, SYT4, GRIK1, GABRB2, SYT2, GRIK3, SNCA, SYT6, ADORA1, ATP2B2, GRIN2B, GRIN2C, GRIN2D, CHRNA4, CHRNA7, LGI1, HTR1D, RAPGEF2, CHRNA3, SLC12A7, GRIN2A, ARID1B, PDYN, PCLO, NCAM1, CAMK4, RASGRF1, CX3CR1, CARTPT, ROR2, ABAT, RELN, UNC13C, SLITRK5, UNC13A, SSH1, EPHB2, SORCS3, BCHE, AGRN, PLAT, HTT, KCNB1, PCDH17, SHANK1, SHANK2, CACNA2D2, LIN7A, P2RX7, TMOD2, CACNA1G, CHRNB4, ADRA1A, CHRNB1, S…	2.24417e-06
GOTERM_BP_FAT	GO:0048167~regulation of synaptic plasticity	42	SLC8A3, GFAP, GRIK1, SSH1, SYT4, KMT2A, SNCA, CPEB1, ADORA1, STAU2, SORCS3, EPHB2, SHISA6, ATP2B2, GRIN2B, PTK2B, TNR, SLC24A2, LRRTM2, MGLL, PTN, CAMK2B, RAPGEF2, EGR1, NOS1, HTT, KCNB1, NF1, NLGN1, GRIN2A, NLGN3, DGKI, SHANK2, NCAM1, RASGRF1, GSK3B, CX3CR1, RELN, UNC13C, SYNGAP1, SPG11, UNC13A	7.51128e-05
GOTERM_BP_FAT	GO:0050803~regulation of synapse structure or activity	58	SLC8A3, GFAP, MALAT1, GRIK1, SYT4, LRTM1, SNCA, CPEB1, ADORA1, ATP2B2, GRIN2B, SLC24A2, MGLL, RAPGEF2, EGR1, PTPRF, NRXN3, ADNP, GRIN2A, NCAM1, SLITRK3, RASGRF1, CX3CR1, EFNA5, RELN, C1QL3, SLITRK6, UNC13C, IGSF9, SLITRK5, UNC13A, SSH1, KMT2A, STAU2, SORCS3, EPHB2, SHISA6, LINGO2, LINGO4, PTK2B, IL10RA, TNR, LRRTM2, PTN, CAMK2B, AGRN, NOS1, HTT, KCNB1, NF1, NLGN1, NLGN3, DGKI, SHANK2, GSK3B, GHSR…	8.45196e-05
GOTERM_BP_FAT	GO:0007267~cell-cell signaling	181	SLC8A3, GRIK1, SYT4, GABRB2, GRIK3, EDN2, SYT2, SNCA, PASK, TLR2, FOXO1, NOTUM, ILDR2, SYT6, FOXO3, AMOTL1, RNF213, ADORA1, AMOTL2, ZNRF3, ATP2B2, CRY2, ANK2, CD44, GRIN2B, TIAM1, CTGF, GRIN2C, GRIN2D, CHRNA4, CHRNA7, RAPGEF2, LGI1, HTR1D, CHRNA3, SLC12A7, TNIK, VANGL2, GRIN2A, ARID1B, PDYN, PCLO, PTPRO, IRS1, DDIT3, NCAM1, CCR5, CAMK4, RASGRF1, CX3CR1, NLE1, ABAT, RYR2, CARTPT, ROR2, RELN, EFNA5…	0.000407066
GOTERM_BP_FAT	GO:0050804~modulation of synaptic transmission	62	SLC8A3, GFAP, GRIK1, SYT4, GRIK3, SNCA, CPEB1, CSPG5, ADORA1, ATP2B2, GRIN2B, SLC24A2, MGLL, CHRNA7, RAPGEF2, LGI1, CHRNA3, EGR1, ADNP, GRIN2A, GRM1, NCAM1, RASGRF1, CX3CR1, GRM6, ROR2, ABAT, RELN, UNC13C, UNC13A, SSH1, KMT2A, STAU2, SORCS3, EPHB2, SHISA6, PLCL2, BCHE, PTK2B, TNR, LRRTM2, PTN, CAMK2B, NOS1, HTT, KCNB1, NF1, NLGN1, NLGN3, DGKI, PCDH17, IGSF9B, SHANK1, SHANK2, CACNA2D2, GSK3B, USP4…	0.00128797
Annotation Cluster 9	Enrichment Score: 7.846548735214107
Category	Term	Count	Genes	FDR
GOTERM_BP_FAT	GO:0048584~positive regulation of response to stimulus	293	A2M, AIF1, MASP2, IL6ST, EDN2, SNCA, PTPN22, ITSN1, IGHM, ADORA1, C1QC, B2M, CD47, C1RA, MAP3K5, CD44, CTGF, GAB1, CHRNA7, RAPGEF2, MAP2K7, RECK, PIK3CG, PTPRJ, MAGI3, C5AR1, TNIK, GBP5, C4B, RREB1, VANGL2, GRIN2A, COLEC12, SERPING1, SYNJ2BP, BCL2L11, C1QA, C1QB, CD36, CCR5, JUN, NLE1, PDGFRA, ABAT, ROR2, MST1R, EIF2AK2, EIF2AK3, UNC13A, MFNG, CYP1B1, AKAP12, HFE, AKAP13, CD74, SEMA5A, SLC11A1, R…	2.45994e-16
GOTERM_BP_FAT	GO:0035556~intracellular signal transduction	357	DLC1, ADCY7, AIF1, IL6ST, EDN2, PTPN22, ITSN2, AMOTL1, ITSN1, IGHM, ADORA1, AMOTL2, MAP3K5, ATP2B4, DIRAS2, CD44, GBF1, GRIN2B, PPP1R1C, CTGF, GAB1, ARHGEF40, CHRNA7, RAB26, RAPGEF2, MAP2K7, PIK3CG, PTPRJ, MAGI3, OPA1, C5AR1, TNIK, ROCK2, VANGL2, WNK1, SIPA1L3, WNK3, WNK2, SYNJ2BP, UBR1, TOX3, PCLO, BCL2L11, DEPDC5, CD36, CAMK4, CCR5, JUN, PDGFRA, ROR2, RYR2, MST1R, UNC13C, EIF2AK2, EIF2AK3, UNC1…	4.08353e-16
GOTERM_BP_FAT	GO:0065009~regulation of molecular function	326	DLC1, CTTNBP2NL, A2M, ADCY7, EDN2, SNCA, CNPPD1, PTPN22, SZT2, IGHM, ADORA1, B2M, MAP3K5, CRY2, ATP2B4, CD44, PPP1R1C, CTGF, PGAM5, GAB1, CHRNA4, CHRNA7, RAPGEF2, MAP2K7, CHRNA3, RECK, PIK3CG, PTPRJ, MAGI3, TNIK, PTPRF, ROCK2, VANGL2, WNK1, SERPING1, WNK3, WNK2, PARP10, BCL2L11, TMEM132D, BAZ1B, JUN, NLE1, PDGFRA, ROR2, RYR2, EFNA5, MST1R, EIF2AK2, EIF2AK3, ADD2, MFNG, CYP1B1, DAG1, OAS3, AKAP13,…	4.44089e-13
GOTERM_BP_FAT	GO:0044093~positive regulation of molecular function	207	DLC1, ADCY7, EDN2, SNCA, IGHM, ADORA1, B2M, MAP3K5, ATP2B4, CD44, PGAM5, CTGF, GAB1, CHRNA7, RAPGEF2, MAP2K7, CHRNA3, PIK3CG, MAGI3, TNIK, VANGL2, WNK1, WNK3, WNK2, BCL2L11, BAZ1B, PDGFRA, RYR2, ROR2, MST1R, EIF2AK2, EIF2AK3, ADD2, MFNG, DAG1, HFE, AKAP13, ASAP3, CD74, SLC11A1, TNKS, AGRN, HIP1, SASH1, DVL3, TGFBR2, CREBBP, RNF207, LGALS9, EPHA5, DCP1B, PPRC1, RGS6, RGS9, HIP1R, TNFRSF11A, NOD1, …	3.47389e-11
GOTERM_BP_FAT	GO:1902531~regulation of intracellular signal transduction	236	DLC1, IL6ST, PTPN22, ITSN2, ITSN1, IGHM, ADORA1, MAP3K5, ATP2B4, GRIN2B, GBF1, CD44, CTGF, GAB1, ARHGEF40, CHRNA7, RAPGEF2, MAP2K7, PTPRJ, PIK3CG, MAGI3, OPA1, TNIK, C5AR1, VANGL2, SIPA1L3, UBR1, SYNJ2BP, WNK2, DEPDC5, CD36, JUN, PDGFRA, ROR2, MST1R, EIF2AK2, EIF2AK3, CYP1B1, ARHGEF28, DAG1, AKAP12, AKAP13, ARFGEF2, CD74, SEMA5A, VRK2, DHX58, WDR59, DVL3, SASH1, PELI1, ABR, ARHGEF37, CREBBP, SMAD…	8.87157e-10
GOTERM_BP_FAT	GO:0006464~cellular protein modification process	452	DLC1, PDP2, AIF1, SPRTN, ANKLE2, IGHM, MAP3K5, TAF5L, ISG15, GRIN2B, PPP1R1C, BRPF3, CTGF, MAP3K9, MAP2K7, PIK3CG, PTPRJ, MAGI3, TNIK, GM5601, PTPRF, ROCK2, LIG1, NAA25, PTPRT, PTPRO, 6330408A02RIK, NME2, JUN, ROR2, MST1R, EIF2AK2, EIF2AK3, UBA7, UBA6, HFE, SH3BP5L, TNKS, ASXL2, DVL3, MGAT4A, TGFBR2, ASXL1, UBE2L6, ATR, ATM, FNIP2, TMEM115, PTAR1, GOLGA7B, PARP3, SMURF1, PARP4, PARP2, BACH2, EZH1…	1.18183e-09
GOTERM_BP_FAT	GO:0036211~protein modification process	452	DLC1, PDP2, AIF1, SPRTN, ANKLE2, IGHM, MAP3K5, TAF5L, ISG15, GRIN2B, PPP1R1C, BRPF3, CTGF, MAP3K9, MAP2K7, PIK3CG, PTPRJ, MAGI3, TNIK, GM5601, PTPRF, ROCK2, LIG1, NAA25, PTPRT, PTPRO, 6330408A02RIK, NME2, JUN, ROR2, MST1R, EIF2AK2, EIF2AK3, UBA7, UBA6, HFE, SH3BP5L, TNKS, ASXL2, DVL3, MGAT4A, TGFBR2, ASXL1, UBE2L6, ATR, ATM, FNIP2, TMEM115, PTAR1, GOLGA7B, PARP3, SMURF1, PARP4, PARP2, BACH2, EZH1…	1.18183e-09
GOTERM_BP_FAT	GO:0009967~positive regulation of signal transduction	207	IL6ST, PTPN22, ITSN1, IGHM, ADORA1, MAP3K5, CD44, CTGF, GAB1, CHRNA7, RAPGEF2, MAP2K7, PTPRJ, PIK3CG, RECK, MAGI3, TNIK, C5AR1, VANGL2, GRIN2A, SYNJ2BP, BCL2L11, CD36, JUN, PDGFRA, NLE1, ABAT, ROR2, MST1R, EIF2AK2, EIF2AK3, UNC13A, MFNG, CYP1B1, AKAP12, HFE, AKAP13, CD74, SEMA5A, TNKS, DHX58, WDR59, HIP1, ASXL2, SASH1, DVL3, PELI1, ASXL1, CREBBP, SMAD4, GAS1, ATR, CD63, ATM, LGALS9, NOTCH2, NOTCH…	3.07694e-09
GOTERM_BP_FAT	GO:0010647~positive regulation of cell communication	225	IL6ST, EDN2, SNCA, PTPN22, ITSN1, IGHM, ADORA1, MAP3K5, GRIN2B, CD44, CTGF, GAB1, CHRNA7, RAPGEF2, MAP2K7, RECK, PTPRJ, PIK3CG, MAGI3, TNIK, C5AR1, VANGL2, GRIN2A, SYNJ2BP, BCL2L11, CD36, JUN, CX3CR1, NLE1, PDGFRA, ABAT, ROR2, MST1R, EIF2AK2, EIF2AK3, UNC13A, MFNG, CYP1B1, AKAP12, HFE, AKAP13, CD74, SEMA5A, TNKS, DHX58, WDR59, HIP1, ASXL2, DVL3, SASH1, PELI1, ASXL1, CREBBP, SMAD4, GAS1, ATR, CD63…	7.23824e-09
GOTERM_BP_FAT	GO:0031399~regulation of protein modification process	240	DLC1, AIF1, IL6ST, SNCA, CNPPD1, PTPN22, SPRTN, ANKLE2, IGHM, ADORA1, MAP3K5, CRY2, ATP2B4, ISG15, CD44, PPP1R1C, GRIN2B, CTGF, GAB1, CHRNA7, RAPGEF2, MAP2K7, CHRNA3, PTPRJ, PIK3CG, MAGI3, TNIK, C5AR1, ROCK2, VANGL2, WNK3, PARP10, SYNJ2BP, WNK2, CD36, JUN, PDGFRA, ROR2, EFNA5, MST1R, EIF2AK2, EIF2AK3, HUS1, DAG1, HFE, AKAP13, CD74, SH3BP5L, SLC11A1, VRK2, AGRN, BCOR, ASXL2, DVL3, SASH1, PELI1, TG…	7.58289e-09
GOTERM_BP_FAT	GO:0051246~regulation of protein metabolic process	337	DLC1, A2M, AIF1, IL6ST, MALSU1, SNCA, CNPPD1, PTPN22, SPRTN, ANKLE2, IGHM, ADORA1, MAP3K5, CRY2, ATP2B4, ISG15, CD44, PPP1R1C, GRIN2B, GRIN2C, CTGF, GAB1, CHRNA7, RAPGEF2, MAP2K7, CHRNA3, RECK, PIK3CG, PTPRJ, MAGI3, ICOSL, C5AR1, TNIK, ROCK2, RXRA, VANGL2, GRIN2A, SERPING1, WNK3, WNK2, SYNJ2BP, PARP10, BCL2L11, UHRF1, CD36, JUN, NLE1, PDGFRA, ROR2, EFNA5, MST1R, EIF2AK2, EIF2AK3, UNC13A, CYP1B1, …	1.84316e-08
GOTERM_BP_FAT	GO:0023056~positive regulation of signaling	224	IL6ST, EDN2, SNCA, PTPN22, ITSN1, IGHM, ADORA1, MAP3K5, GRIN2B, CD44, CTGF, GAB1, CHRNA7, RAPGEF2, MAP2K7, RECK, PTPRJ, PIK3CG, MAGI3, TNIK, C5AR1, VANGL2, GRIN2A, SYNJ2BP, BCL2L11, CD36, JUN, CX3CR1, NLE1, PDGFRA, ABAT, ROR2, MST1R, EIF2AK2, EIF2AK3, UNC13A, MFNG, CYP1B1, AKAP12, HFE, AKAP13, CD74, SEMA5A, TNKS, DHX58, WDR59, HIP1, ASXL2, DVL3, SASH1, PELI1, ASXL1, CREBBP, SMAD4, GAS1, ATR, CD63…	1.96684e-08
GOTERM_BP_FAT	GO:0006468~protein phosphorylation	251	AIF1, IL6ST, FAM20C, SNCA, CNPPD1, PTPN22, IGHM, ADORA1, PRKX, MAP3K5, ATP2B4, PSKH1, CD44, GRIN2B, PPP1R1C, CTGF, MAP3K9, GAB1, CHRNA7, RAPGEF2, MAP2K7, CHRNA3, PIK3CG, PTPRJ, MAGI3, TNIK, C5AR1, ROCK2, VANGL2, WNK1, WNK3, SYNJ2BP, WNK2, NME2, CD36, BAZ1B, CAMK4, JUN, PDGFRA, ROR2, EFNA5, MST1R, EIF2AK2, EIF2AK3, HUS1, DAG1, HFE, AKAP13, CD74, UHMK1, EPHB2, SH3BP5L, SLC11A1, VRK2, TNKS, AGRN, DV…	3.6526e-08
GOTERM_BP_FAT	GO:0050790~regulation of catalytic activity	238	DLC1, A2M, ADCY7, EDN2, SNCA, CNPPD1, PTPN22, SZT2, IGHM, ADORA1, MAP3K5, CRY2, ATP2B4, CD44, PPP1R1C, PGAM5, CTGF, GAB1, CHRNA7, RAPGEF2, MAP2K7, CHRNA3, RECK, PTPRJ, PIK3CG, MAGI3, TNIK, ROCK2, VANGL2, WNK1, SERPING1, BCL2L11, TMEM132D, NLE1, PDGFRA, RYR2, ROR2, EFNA5, MST1R, EIF2AK2, EIF2AK3, OAS3, DAG1, AKAP13, ASAP3, CD74, SH3BP5L, SLC11A1, TNKS, AGRN, HIP1, DVL3, SASH1, TGFBR2, NCKAP1L, ACA…	3.36681e-07
GOTERM_BP_FAT	GO:0032268~regulation of cellular protein metabolic process	309	DLC1, A2M, AIF1, IL6ST, MALSU1, SNCA, CNPPD1, PTPN22, SPRTN, ANKLE2, IGHM, ADORA1, MAP3K5, CRY2, ATP2B4, ISG15, CD44, PPP1R1C, GRIN2B, CTGF, GAB1, CHRNA7, RAPGEF2, MAP2K7, CHRNA3, RECK, PIK3CG, PTPRJ, MAGI3, C5AR1, TNIK, ROCK2, RXRA, VANGL2, WNK3, SERPING1, WNK2, SYNJ2BP, PARP10, BCL2L11, UHRF1, CD36, JUN, NLE1, PDGFRA, ROR2, EFNA5, MST1R, EIF2AK2, EIF2AK3, CYP1B1, HUS1, DAG1, HFE, AKAP13, IGF2BP…	5.49466e-07
GOTERM_BP_FAT	GO:0016310~phosphorylation	282	AIF1, IL6ST, FAM20C, SNCA, CNPPD1, PGAM2, PTPN22, ANKLE2, IGHM, ADORA1, PRKX, MAP3K5, ATP2B4, PSKH1, CD44, GRIN2B, PPP1R1C, CTGF, MAP3K9, GAB1, CHRNA7, RAPGEF2, MAP2K7, CHRNA3, PIK3CG, PTPRJ, MAGI3, TNIK, C5AR1, ROCK2, VANGL2, WNK1, WNK3, WNK2, SYNJ2BP, NME2, CD36, BAZ1B, CAMK4, JUN, PDGFRA, ROR2, EFNA5, MST1R, EIF2AK2, EIF2AK3, HUS1, DAG1, HFE, AKAP13, CD74, UHMK1, EPHB2, SH3BP5L, SLC11A1, VRK2,…	7.54579e-07
GOTERM_BP_FAT	GO:0051174~regulation of phosphorus metabolic process	233	DLC1, ADCY7, AIF1, IL6ST, FAM20C, SNCA, CNPPD1, PGAM2, PTPN22, ANKLE2, IGHM, ADORA1, MAP3K5, CRY2, ATP2B4, CD44, PPP1R1C, GRIN2B, CTGF, GAB1, CHRNA7, RAPGEF2, MAP2K7, CHRNA3, PTPRJ, PIK3CG, MAGI3, TNIK, C5AR1, ROCK2, VANGL2, WNK1, WNK3, SYNJ2BP, WNK2, TMEM132D, NME2, CD36, JUN, PDGFRA, ROR2, EFNA5, MST1R, EIF2AK2, EIF2AK3, HUS1, DAG1, AKAP12, HFE, AKAP13, CD74, SH3BP5L, SLC11A1, NPHP3, VRK2, AGRN…	7.70808e-07
GOTERM_BP_FAT	GO:0043085~positive regulation of catalytic activity	153	GNA13, DLC1, ZC3HAV1, ADCY7, EDN2, SNCA, TIRAP, RASGEF1B, IGHM, ADORA1, IQGAP1, TGFB2, TBC1D16, MAP3K5, ATP2B4, CD44, CASP8AP2, PGAM5, TIAM1, CTGF, GAB1, CHRNA7, ASPH, RAPGEF2, INSR, MAP2K7, CHRNA3, PIK3CG, MAGI3, TNIK, VANGL2, IRS1, BCL2L11, CDKL5, NVL, TNNT2, PLCE1, SGSM1, RASGRF1, PDE5A, PDGFRA, RYR2, AKAP6, CARTPT, ROR2, RELN, MST1R, EIF2AK2, EIF2AK3, EMP2, FGFR4, CLU, DAG1, AKAP13, ASAP3, TI…	1.15967e-06
GOTERM_BP_FAT	GO:0019220~regulation of phosphate metabolic process	232	DLC1, ADCY7, AIF1, IL6ST, SNCA, CNPPD1, PGAM2, PTPN22, ANKLE2, IGHM, ADORA1, MAP3K5, CRY2, ATP2B4, CD44, PPP1R1C, GRIN2B, CTGF, GAB1, CHRNA7, RAPGEF2, MAP2K7, CHRNA3, PTPRJ, PIK3CG, MAGI3, TNIK, C5AR1, ROCK2, VANGL2, WNK1, WNK3, SYNJ2BP, WNK2, TMEM132D, NME2, CD36, JUN, PDGFRA, ROR2, EFNA5, MST1R, EIF2AK2, EIF2AK3, HUS1, DAG1, AKAP12, HFE, AKAP13, CD74, SH3BP5L, SLC11A1, NPHP3, VRK2, AGRN, DVL3, …	1.21532e-06
GOTERM_BP_FAT	GO:0042325~regulation of phosphorylation	205	AIF1, IL6ST, SNCA, CNPPD1, PTPN22, IGHM, ANKLE2, ADORA1, MAP3K5, ATP2B4, PPP1R1C, GRIN2B, CD44, CTGF, GAB1, CHRNA7, RAPGEF2, MAP2K7, CHRNA3, PTPRJ, PIK3CG, MAGI3, TNIK, C5AR1, ROCK2, VANGL2, WNK1, WNK3, SYNJ2BP, WNK2, CD36, JUN, PDGFRA, ROR2, EFNA5, MST1R, EIF2AK2, EIF2AK3, HUS1, DAG1, HFE, AKAP13, CD74, SH3BP5L, SLC11A1, VRK2, AGRN, SASH1, DVL3, TGFBR2, SMAD4, NCKAP1L, ATM, LGALS9, FNIP2, CBLB, …	1.87139e-06
GOTERM_BP_FAT	GO:0006796~phosphate-containing compound metabolic process	367	DLC1, CTTNBP2NL, PDP2, ADCY7, AIF1, IL6ST, SNCA, FAM20C, PTPN23, CNPPD1, PTPN22, PGAM2, NOTUM, ANKLE2, IGHM, ADORA1, PRKX, ATP2B2, MAP3K5, CRY2, ATP2B4, PSKH1, CD44, GRIN2B, PPP1R1C, CTGF, PGAM5, MAP3K9, OASL2, GAB1, CHRNA7, RAPGEF2, MAP2K7, CHRNA3, PIK3CG, PTPRJ, MAGI3, C5AR1, TNIK, PTPRF, GM5601, NCF2, ROCK2, NCF1, PLD4, VANGL2, WNK1, PTPRT, WNK3, WNK2, SYNJ2BP, PTPRO, TMEM132D, NME2, CD36, CAM…	3.71011e-06
GOTERM_BP_FAT	GO:0001932~regulation of protein phosphorylation	192	AIF1, IL6ST, LRTM1, SNCA, CNPPD1, TIRAP, TLR2, FOXO1, TLR3, PTPN22, IGHM, ADORA1, TLR7, IQGAP1, TGFB2, MAP3K5, ATP2B4, CD44, PPP1R1C, GRIN2B, TIAM1, CTGF, GAB1, CTDSP2, CHRNA7, RAPGEF2, MAP2K7, INSR, CHRNA3, PIK3CG, PTPRJ, CEP85, MAGI3, TNIK, C5AR1, SOCS3, ROCK2, VANGL2, PDE4D, WNK3, SYNJ2BP, WNK2, PLCE1, CD36, EP300, JUN, PDE5A, PDGFRA, CARTPT, AKAP6, ROR2, RELN, EFNA5, MST1R, CLIP3, EIF2AK2, LR…	4.08875e-06
GOTERM_BP_FAT	GO:0006793~phosphorus metabolic process	367	DLC1, CTTNBP2NL, PDP2, ADCY7, AIF1, IL6ST, SNCA, FAM20C, PTPN23, CNPPD1, PTPN22, PGAM2, NOTUM, ANKLE2, IGHM, ADORA1, PRKX, ATP2B2, MAP3K5, CRY2, ATP2B4, PSKH1, CD44, GRIN2B, PPP1R1C, CTGF, PGAM5, MAP3K9, OASL2, GAB1, CHRNA7, RAPGEF2, MAP2K7, CHRNA3, PIK3CG, PTPRJ, MAGI3, C5AR1, TNIK, PTPRF, GM5601, NCF2, ROCK2, NCF1, PLD4, VANGL2, WNK1, PTPRT, WNK3, WNK2, SYNJ2BP, PTPRO, TMEM132D, NME2, CD36, CAM…	4.6984e-06
GOTERM_BP_FAT	GO:0051247~positive regulation of protein metabolic process	205	DLC1, AIF1, IL6ST, SNCA, PTPN22, SPRTN, IGHM, ANKLE2, ADORA1, MAP3K5, ATP2B4, CD44, CTGF, GAB1, CHRNA7, RAPGEF2, MAP2K7, CHRNA3, PIK3CG, ICOSL, MAGI3, TNIK, C5AR1, ROCK2, RXRA, VANGL2, WNK3, BCL2L11, UHRF1, CD36, JUN, PDGFRA, ROR2, EFNA5, MST1R, EIF2AK2, EIF2AK3, CYP1B1, DAG1, HFE, AKAP13, CD74, UHMK1, SLC11A1, AGRN, HIP1, ASXL2, SASH1, DVL3, PELI1, TGFBR2, SMAD4, LARP4B, ATM, LGALS9, FNIP2, CBLB…	6.51268e-06
GOTERM_BP_FAT	GO:1902533~positive regulation of intracellular signal transduction	140	ZC3HAV1, TBK1, IL6ST, TLR2, TIRAP, TLR3, PTPN22, ITSN1, IGHM, TLR7, ADORA1, IQGAP1, TGFB2, MAP3K5, CD44, CTGF, TIAM1, GAB1, CHRNA7, RAPGEF2, INSR, MAP2K7, RNF31, PTPRJ, PIK3CG, MAGI3, C5AR1, TNIK, BST2, VANGL2, NCAM1, PLCE1, CD36, RASGRF1, JUN, PDE5A, PDGFRA, CARTPT, AKAP6, ROR2, RELN, MST1R, EIF2AK2, EIF2AK3, LRRK1, ITGAL, FGFR4, CYP1B1, LITAF, CLU, AKAP12, AKAP13, TIMP2, CD74, SEMA5A, DOCK2, FB…	3.47007e-05
GOTERM_BP_FAT	GO:0043408~regulation of MAPK cascade	111	TLR2, TIRAP, FOXO1, TLR3, PTPN22, IGHM, ADORA1, IQGAP1, TGFB2, MAP3K5, GRIN2B, CD44, CTGF, TIAM1, GAB1, CHRNA7, RAPGEF2, INSR, MAP2K7, PTPRJ, PIK3CG, MAGI3, C5AR1, TNIK, VANGL2, SYNJ2BP, WNK2, PLCE1, CD36, JUN, PDE5A, PDGFRA, CARTPT, ROR2, MST1R, EIF2AK2, FGFR4, DAG1, AKAP13, TIMP2, TIMP3, CD74, EIF3A, FBXW7, VRK2, ITGAV, NDRG2, CSF1R, FN1, HAVCR2, SASH1, PTPN6, DVL3, TLR13, SMAD4, P2RX7, ATF3, N…	5.04048e-05
GOTERM_BP_FAT	GO:0032270~positive regulation of cellular protein metabolic process	188	DLC1, AIF1, IL6ST, SNCA, TLR2, TIRAP, TLR3, PTPN22, SPRTN, ANKLE2, IGHM, ADORA1, IQGAP1, TGFB2, MAP3K5, ATP2B4, CD44, CASP8AP2, TIAM1, CTGF, GAB1, CHRNA7, ASPH, RAPGEF2, MAP2K7, INSR, CHRNA3, PIK3CG, MAGI3, TNIK, C5AR1, ROCK2, RXRA, VANGL2, WNK3, BCL2L11, UHRF1, PLCE1, CD36, EP300, JUN, PDE5A, PDGFRA, CARTPT, AKAP6, ROR2, RELN, EFNA5, MST1R, CLIP3, EIF2AK2, LRRK1, EMP2, EIF2AK3, FGFR4, CYP1B1, CL…	0.000133142
GOTERM_BP_FAT	GO:0051338~regulation of transferase activity	120	LRTM1, SNCA, CNPPD1, TIRAP, PTPN22, IGHM, ADORA1, IQGAP1, TGFB2, NLRC5, MAP3K5, ATP2B4, PPP1R1C, CD44, TIAM1, GAB1, CHRNA7, RAPGEF2, INSR, MAP2K7, CHRNA3, PTPRJ, PIK3CG, CEP85, MAGI3, TNIK, SOCS3, VANGL2, WNK1, IRS1, NVL, PLCE1, PDE5A, PDGFRA, AKAP6, CARTPT, ROR2, RELN, MST1R, EIF2AK2, EMP2, MVP, CLU, DAG1, AKAP13, SESN2, CD74, SH3BP5L, SLC11A1, GCKR, FBXW7, FBXO43, TNKS, AGRN, CSF1R, NYX, TRP53,…	0.000292998
GOTERM_BP_FAT	GO:0023014~signal transduction by protein phosphorylation	110	TLR2, TIRAP, FOXO1, TLR3, PTPN22, IGHM, ADORA1, IQGAP1, TGFB2, MAP3K5, CD44, CTGF, TIAM1, GAB1, CHRNA7, RAPGEF2, INSR, MAP2K7, PTPRJ, PIK3CG, MAGI3, C5AR1, TNIK, VANGL2, WNK1, SYNJ2BP, WNK2, PLCE1, CD36, JUN, PDE5A, PDGFRA, CARTPT, ROR2, MST1R, EIF2AK2, FGFR4, DAG1, AKAP13, TIMP2, TIMP3, CD74, SLC11A1, EIF3A, FBXW7, ITGAV, NDRG2, CSF1R, FN1, HAVCR2, SASH1, PTPN6, DVL3, SMAD4, P2RX7, ATF3, NUP62, …	0.00044193
GOTERM_BP_FAT	GO:0031401~positive regulation of protein modification process	156	DLC1, AIF1, IL6ST, SNCA, TLR2, TIRAP, TLR3, PTPN22, SPRTN, ANKLE2, IGHM, ADORA1, IQGAP1, TGFB2, MAP3K5, ATP2B4, CD44, TIAM1, CTGF, GAB1, CHRNA7, RAPGEF2, INSR, MAP2K7, CHRNA3, PIK3CG, MAGI3, C5AR1, TNIK, ROCK2, VANGL2, WNK3, PLCE1, CD36, EP300, JUN, PDE5A, PDGFRA, AKAP6, CARTPT, ROR2, RELN, EFNA5, MST1R, CLIP3, EIF2AK2, LRRK1, EMP2, FGFR4, CLU, BMPR2, DAG1, HFE, AKAP13, TIMP2, CD74, SLC11A1, FBXW…	0.000511016
GOTERM_BP_FAT	GO:0000165~MAPK cascade	109	TLR2, TIRAP, FOXO1, TLR3, PTPN22, IGHM, ADORA1, IQGAP1, TGFB2, MAP3K5, CD44, CTGF, TIAM1, GAB1, CHRNA7, RAPGEF2, INSR, MAP2K7, PTPRJ, PIK3CG, MAGI3, C5AR1, TNIK, VANGL2, SYNJ2BP, WNK2, PLCE1, CD36, JUN, PDE5A, PDGFRA, CARTPT, ROR2, MST1R, EIF2AK2, FGFR4, DAG1, AKAP13, TIMP2, TIMP3, CD74, SLC11A1, EIF3A, FBXW7, ITGAV, NDRG2, CSF1R, FN1, HAVCR2, SASH1, PTPN6, DVL3, SMAD4, P2RX7, ATF3, NUP62, ADRA1A…	0.000599198
GOTERM_BP_FAT	GO:0043549~regulation of kinase activity	106	LRTM1, SNCA, TIRAP, CNPPD1, PTPN22, IGHM, ADORA1, IQGAP1, TGFB2, NLRC5, MAP3K5, ATP2B4, PPP1R1C, CD44, TIAM1, GAB1, CHRNA7, RAPGEF2, INSR, MAP2K7, CHRNA3, PTPRJ, PIK3CG, CEP85, MAGI3, TNIK, SOCS3, VANGL2, WNK1, IRS1, PLCE1, PDE5A, PDGFRA, ROR2, AKAP6, CARTPT, RELN, MST1R, EIF2AK2, EMP2, MVP, CLU, DAG1, AKAP13, SESN2, CD74, SH3BP5L, SLC11A1, FBXW7, GCKR, AGRN, CSF1R, NYX, SASH1, PTPN6, DVL3, EEF1A…	0.00102284
GOTERM_BP_FAT	GO:0051347~positive regulation of transferase activity	83	CDC14B, SORL1, SNCA, TIRAP, IGHM, DDR2, ADORA1, IQGAP1, TGFB2, MAP3K5, TNFRSF11A, ATP2B4, CD44, TIAM1, GAB1, RHOA, ANGPT1, CHRNA7, RAPGEF2, FGF1, INSR, MAP2K7, CHRNA3, PIK3CG, KIF14, MAGI3, PARM1, TNIK, LYN, VANGL2, ADNP, ARRDC4, IRS1, GRM1, CARD10, NVL, ACVR2B, PLCE1, CCND2, RIPK1, PDE5A, ERN1, PDGFRA, ROR2, AKAP6, CARTPT, RELN, MST1R, EIF2AK2, EMP2, CSF1, CLU, DAG1, TRIB3, AKAP13, GCN1L1, CD74,…	0.00144825
GOTERM_BP_FAT	GO:0045859~regulation of protein kinase activity	97	LRTM1, SNCA, TIRAP, CNPPD1, PTPN22, IGHM, ADORA1, IQGAP1, TGFB2, MAP3K5, ATP2B4, PPP1R1C, TIAM1, GAB1, CHRNA7, RAPGEF2, INSR, MAP2K7, CHRNA3, PTPRJ, PIK3CG, CEP85, MAGI3, TNIK, SOCS3, VANGL2, PLCE1, PDE5A, ROR2, AKAP6, CARTPT, RELN, MST1R, EIF2AK2, EMP2, MVP, CLU, DAG1, AKAP13, SESN2, CD74, SH3BP5L, SLC11A1, FBXW7, AGRN, CSF1R, NYX, PTPN6, DVL3, SASH1, TAF7, TGFBR2, TEAD1, P2RX7, CBLB, CDKN1B, TS…	0.00289747
GOTERM_BP_FAT	GO:0033674~positive regulation of kinase activity	72	SNCA, TIRAP, IGHM, DDR2, ADORA1, IQGAP1, TGFB2, MAP3K5, TNFRSF11A, ATP2B4, CD44, TIAM1, GAB1, RHOA, ANGPT1, CHRNA7, RAPGEF2, FGF1, INSR, MAP2K7, CHRNA3, PIK3CG, KIF14, MAGI3, TNIK, LYN, VANGL2, ADNP, IRS1, GRM1, CARD10, PLCE1, ACVR2B, CCND2, PDE5A, ERN1, PDGFRA, ROR2, AKAP6, CARTPT, RELN, MST1R, EIF2AK2, EMP2, CSF1, CLU, DAG1, AKAP13, GCN1L1, CD74, SLC11A1, GCKR, FBXW7, PTK2B, MAP3K1, PKD1, PIK3R…	0.00531042
GOTERM_BP_FAT	GO:0042327~positive regulation of phosphorylation	132	AIF1, IL6ST, SNCA, TLR2, TIRAP, TLR3, PTPN22, IGHM, ADORA1, IQGAP1, TGFB2, MAP3K5, ATP2B4, CD44, CTGF, TIAM1, GAB1, CHRNA7, RAPGEF2, INSR, MAP2K7, CHRNA3, PIK3CG, MAGI3, C5AR1, TNIK, ROCK2, VANGL2, WNK3, IRS1, PLCE1, EP300, CD36, JUN, PDE5A, PDGFRA, AKAP6, CARTPT, ROR2, EFNA5, RELN, MST1R, CLIP3, EIF2AK2, EMP2, LRRK1, FGFR4, CLU, BMPR2, DAG1, AKAP13, HFE, TIMP2, CD74, SLC11A1, GCKR, FBXW7, ITGAV,…	0.0136875
GOTERM_BP_FAT	GO:0001934~positive regulation of protein phosphorylation	127	AIF1, IL6ST, SNCA, TLR2, TIRAP, TLR3, PTPN22, IGHM, ADORA1, IQGAP1, TGFB2, MAP3K5, ATP2B4, CD44, CTGF, TIAM1, GAB1, CHRNA7, RAPGEF2, INSR, MAP2K7, CHRNA3, PIK3CG, MAGI3, C5AR1, TNIK, ROCK2, VANGL2, WNK3, PLCE1, EP300, CD36, JUN, PDE5A, PDGFRA, AKAP6, CARTPT, ROR2, EFNA5, RELN, MST1R, CLIP3, EIF2AK2, EMP2, LRRK1, FGFR4, CLU, BMPR2, DAG1, AKAP13, HFE, TIMP2, CD74, SLC11A1, FBXW7, ITGAV, AGRN, CSF1R…	0.0152074
GOTERM_BP_FAT	GO:0010562~positive regulation of phosphorus metabolic process	144	DLC1, ADCY7, AIF1, IL6ST, SNCA, TLR2, TIRAP, TLR3, PTPN22, ANKLE2, IGHM, ADORA1, IQGAP1, TGFB2, MAP3K5, ATP2B4, CD44, TIAM1, CTGF, GAB1, CHRNA7, RAPGEF2, INSR, MAP2K7, CHRNA3, PIK3CG, MAGI3, C5AR1, TNIK, ROCK2, VANGL2, WNK3, IRS1, PLCE1, NME2, EP300, CD36, JUN, PDE5A, PDGFRA, AKAP6, CARTPT, ROR2, EFNA5, RELN, MST1R, CLIP3, EIF2AK2, EMP2, LRRK1, FGFR4, CLU, BMPR2, AKAP12, DAG1, HFE, AKAP13, ABCA1,…	0.0281594
GOTERM_BP_FAT	GO:0045937~positive regulation of phosphate metabolic process	144	DLC1, ADCY7, AIF1, IL6ST, SNCA, TLR2, TIRAP, TLR3, PTPN22, ANKLE2, IGHM, ADORA1, IQGAP1, TGFB2, MAP3K5, ATP2B4, CD44, TIAM1, CTGF, GAB1, CHRNA7, RAPGEF2, INSR, MAP2K7, CHRNA3, PIK3CG, MAGI3, C5AR1, TNIK, ROCK2, VANGL2, WNK3, IRS1, PLCE1, NME2, EP300, CD36, JUN, PDE5A, PDGFRA, AKAP6, CARTPT, ROR2, EFNA5, RELN, MST1R, CLIP3, EIF2AK2, EMP2, LRRK1, FGFR4, CLU, BMPR2, AKAP12, DAG1, HFE, AKAP13, ABCA1,…	0.0281594
GOTERM_BP_FAT	GO:0045860~positive regulation of protein kinase activity	65	SNCA, TIRAP, IGHM, DDR2, ADORA1, IQGAP1, TGFB2, MAP3K5, ATP2B4, TNFRSF11A, TIAM1, GAB1, RHOA, ANGPT1, CHRNA7, RAPGEF2, FGF1, MAP2K7, INSR, CHRNA3, PIK3CG, KIF14, MAGI3, TNIK, VANGL2, ADNP, GRM1, CARD10, PLCE1, ACVR2B, CCND2, PDE5A, ERN1, ROR2, AKAP6, CARTPT, RELN, MST1R, EIF2AK2, EMP2, CSF1, CLU, DAG1, AKAP13, CD74, SLC11A1, FBXW7, PTK2B, MAP3K1, PKD1, PIK3R5, AGRN, CSF1R, SASH1, PTPRC, DVL3, FLT…	0.028866
GOTERM_BP_FAT	GO:0043410~positive regulation of MAPK cascade	74	TIRAP, WWC1, TLR2, PTPN22, TLR3, IGHM, ADORA1, IQGAP1, TGFB2, MAP3K5, TNFRSF11A, NOD1, CD44, CTGF, TIAM1, GAB1, ANGPT1, CHRNA7, RAPGEF2, FGF1, INSR, MAP2K7, PIK3CG, MAGI3, C5AR1, TNIK, VANGL2, GRM1, PLCE1, CD36, KSR2, RIPK1, JUN, PDE5A, HIPK2, ERN1, PDGFRA, ROR2, CARTPT, MST1R, EIF2AK2, DCC, FGFR4, C3, AKAP13, TIMP2, CD74, IGF1R, SORBS3, FBXW7, PTK2B, ITGAV, MAP3K1, C1QTNF1, PYCARD, TNFRSF19, GM2…	0.04965
GOTERM_BP_FAT	GO:0043405~regulation of MAP kinase activity	50	SORL1, TIRAP, PTPN22, IGHM, ADORA1, IQGAP1, MAP3K5, TNFRSF11A, TIAM1, GAB1, CDK12, CHRNA7, FGF1, MAP2K7, INSR, PIK3CG, PTPRJ, MAGI3, TNIK, LYN, INPPL1, VANGL2, GRM1, PLCE1, PDE5A, ERN1, ROR2, CARTPT, MST1R, EIF2AK2, TRIB3, AKAP13, CD74, IGF1R, PTK2B, MAP3K1, PIK3R5, SASH1, PTPN6, DVL3, PTPRC, FLT1, TNXB, NF1, FZD5, P2RX7, FZD10, NUP62, GSK3B, DUSP8	0.0605103
GOTERM_BP_FAT	GO:0071900~regulation of protein serine/threonine kinase activity	65	SNCA, SORL1, TIRAP, UVRAG, CNPPD1, PTPN22, IGHM, ADORA1, IQGAP1, MAP3K5, ATP2B4, TNFRSF11A, TIAM1, GAB1, RHOA, CDK12, CHRNA7, RAPGEF2, FGF1, MAP2K7, INSR, PTPRJ, PIK3CG, MAGI3, TNIK, LYN, INPPL1, VANGL2, GRM1, CARD10, PLCE1, CCND2, PDE5A, ERN1, ROR2, CARTPT, AKAP6, MST1R, EIF2AK2, TRIB3, AKAP13, SESN2, CD74, IGF1R, PTK2B, MAP3K1, PYCARD, PKD1, PIK3R5, CSF1R, SASH1, PTPRC, PTPN6, DVL3, FLT1, TNXB,…	0.11084
GOTERM_BP_FAT	GO:0071902~positive regulation of protein serine/threonine kinase activity	43	SNCA, TIRAP, AKAP13, IGHM, IQGAP1, CD74, MAP3K5, ATP2B4, TNFRSF11A, PTK2B, TIAM1, MAP3K1, GAB1, RHOA, PKD1, PIK3R5, CHRNA7, RAPGEF2, FGF1, INSR, MAP2K7, CSF1R, PIK3CG, SASH1, PTPRC, DVL3, MAGI3, FLT1, VANGL2, TEAD1, FZD5, GRM1, CARD10, FZD10, PLCE1, P2RX7, CDKN1B, CCND2, PDE5A, ERN1, ROR2, AKAP6, MST1R	1.15351
GOTERM_BP_FAT	GO:0043406~positive regulation of MAP kinase activity	32	TIRAP, AKAP13, IGHM, IQGAP1, CD74, MAP3K5, TNFRSF11A, PTK2B, TIAM1, MAP3K1, GAB1, CHRNA7, PIK3R5, FGF1, INSR, MAP2K7, PIK3CG, SASH1, DVL3, PTPRC, MAGI3, FLT1, VANGL2, FZD5, GRM1, FZD10, P2RX7, PLCE1, PDE5A, ERN1, ROR2, MST1R	2.79158
GOTERM_BP_FAT	GO:0043506~regulation of JUN kinase activity	19	SASH1, DVL3, MAGI3, TNIK, TNXB, VANGL2, TIRAP, PTPN22, FZD5, FZD10, MAP3K5, TNFRSF11A, PTK2B, TIAM1, MAP3K1, GAB1, ERN1, ROR2, MAP2K7	3.2947
GOTERM_BP_FAT	GO:0070371~ERK1 and ERK2 cascade	40	DCC, FGFR4, C3, TIRAP, TLR2, PTPN22, TIMP3, CD74, FBXW7, EIF3A, EZR, NOD1, TNFRSF11A, CD44, PTK2B, CTGF, ITGAV, PYCARD, GM21596, ANGPT1, NDRG2, RAPGEF2, CSF1R, HAVCR2, C5AR1, E130311K13RIK, LYN, SMAD4, WNK2, SYNJ2BP, ATF3, CD36, JUN, PDGFRA, ADRA1A, CTSH, ABL2, DYNLT1C, DYNLT1B, MED1	9.37531
Annotation Cluster 10	Enrichment Score: 7.813784967413972
Category	Term	Count	Genes	FDR
GOTERM_BP_FAT	GO:0042127~regulation of cell proliferation	236	DLC1, AIF1, IL6ST, OSMR, EDN2, BTC, PTPN22, IGHM, ADORA1, CD47, MAP3K5, CD44, APOD, CTGF, HTRA1, CHRNA7, RAPGEF2, ERDR1, PTPRJ, ICOSL, C5AR1, PTPRF, RREB1, RXRA, EFNB1, EFNB2, PARP10, SYNJ2BP, WNK2, VASH1, NME2, CCR5, JUN, CX3CR1, PDGFRA, ROR2, ATXN1L, EIF2AK2, CYP1B1, IFI30, CD74, SEMA5A, RAC2, PELI1, KLF9, KLF11, TGFBR2, SMAD4, NCKAP1L, SEPN1, GAS1, ATM, LGALS9, NOTCH2, NOTCH1, CBLB, NUP62, LAM…	2.79581e-07
GOTERM_BP_FAT	GO:0008283~cell proliferation	258	DLC1, AIF1, IL6ST, OSMR, EDN2, BTC, PTPN22, IGHM, ADORA1, PRKX, ZNRF3, CD47, MAP3K5, CD44, APOD, HTRA1, CTGF, CHRNA7, RAPGEF2, ERDR1, PTPRJ, ICOSL, C5AR1, PTPRF, RREB1, NCF1, RXRA, EFNB1, EFNB2, PARP10, SYNJ2BP, WNK2, VASH1, UHRF1, NME2, CCR5, JUN, CX3CR1, PDGFRA, ROR2, ATXN1L, EIF2AK2, CYP1B1, IFI30, CD74, SEMA5A, SLC11A1, DAGLA, RAC2, PELI1, KLF9, MKI67, CFB, KLF11, TGFBR2, CREBBP, SMAD4, FCGR4…	2.42667e-06
GOTERM_BP_FAT	GO:0008284~positive regulation of cell proliferation	140	TSPO, MALAT1, PRC1, AIF1, IL6ST, OSMR, EDN2, BTC, TIRAP, PTPN22, IGHM, PNP, TGFB2, CD47, MAP3K5, TIAM1, HTRA1, CTGF, CHRNA7, INSR, ICOSL, C5AR1, RREB1, EFNB1, EFNB2, IRS1, NCAM1, TNS3, NME2, RASGRF1, JUN, CX3CR1, PDGFRA, ATXN1L, EMP2, C3AR1, ITGAL, FGFR4, SETD1A, CLU, BMPR2, CD74, SEMA5A, RAC2, ITGAV, RASAL3, RTKN2, PGGT1B, CSF1R, FN1, HAVCR2, PTPN6, PELI1, TGFBR2, SMAD4, NCKAP1L, SEPN1, GAS1, TE…	0.000423905
GOTERM_BP_FAT	GO:0008285~negative regulation of cell proliferation	101	DLC1, TSPO, AIF1, TLR2, CASK, ADORA1, H19, TGFB2, APOD, CD44, ASPH, RAPGEF2, ERDR1, PTPRJ, PTPRF, RXRA, EFNB2, SYNJ2BP, PARP10, WNK2, VASH1, TRIM35, KDM2B, CCR5, JUN, PDE5A, ROR2, EIF2AK2, INTU, CYP1B1, IFITM3, BMPR2, IFI30, TIMP2, FBXW7, BCHE, NDRG2, CSF1R, HAVCR2, TRP53, PTPN6, PELI1, KLF9, KLF11, TGFBR2, SMAD4, GAS1, ATM, LGALS9, CDKN1C, NOTCH2, ATF5, HDAC4, NOTCH1, CBLB, CDKN1B, TSC1, NUP62, …	0.00320696
Annotation Cluster 11	Enrichment Score: 7.256099632278142
Category	Term	Count	Genes	FDR
GOTERM_BP_FAT	GO:0009887~organ morphogenesis	176	DLC1, FAM20C, JAG2, FOXO1, FOXO3, MTHFD1L, ZNRF3, PRKX, TGFB2, ATP2B2, WDR72, CD44, CTGF, HTRA1, CSF3R, INSR, SGPL1, CLRN1, RXRA, TMIE, VANGL2, EFNB2, BTBD7, ARID1A, BCL2L11, PNPLA6, FOXN3, GABRR2, TNNT2, MIB1, KDM2B, EP300, BAZ1B, TIMELESS, JUN, NLE1, PDGFRA, RYR2, ROR2, ADAMTS1, SLITRK6, ADAMTS5, KIF26B, FRAS1, TWSG1, FGFR4, TSHZ1, ITGB4, DAG1, BMPR2, OTOR, EPHB2, NPHP3, FBXW7, ITGAV, CASZ1, PL…	1.24367e-10
GOTERM_BP_FAT	GO:0048729~tissue morphogenesis	113	DLC1, GNA13, JAG2, LUZP1, MTHFD1L, ZNRF3, PRKX, TGFB2, CD44, OPA1, SOCS3, ROCK2, RREB1, RXRA, EFNB2, VANGL2, CECR2, ARID1A, TNNT2, MIB1, KDM2B, TIMELESS, PDGFRA, ROR2, RYR2, RIPK4, INTU, KIF26B, FRAS1, TWSG1, 2410089E03RIK, ITGB4, DAG1, BMPR2, SEMA5A, NPHP3, ZFP568, NUP50, CLASP1, TCTN1, PLXND1, GCNT1, DVL3, PHACTR4, HTT, TGFBR2, SMAD4, TEAD1, PCDH15, ITGA3, ATP7A, LAMA1, NOTCH2, NOTCH1, TULP3, T…	1.12659e-06
GOTERM_BP_FAT	GO:0002009~morphogenesis of an epithelium	98	DLC1, GNA13, JAG2, LUZP1, ZNRF3, MTHFD1L, PRKX, TGFB2, CD44, OPA1, RREB1, ROCK2, SOCS3, EFNB2, VANGL2, CECR2, ARID1A, MIB1, KDM2B, TIMELESS, PDGFRA, ROR2, RYR2, RIPK4, INTU, KIF26B, FRAS1, 2410089E03RIK, DAG1, SEMA5A, NPHP3, ZFP568, NUP50, CLASP1, TCTN1, PLXND1, DVL3, PHACTR4, HTT, TGFBR2, SMAD4, TEAD1, PCDH15, ATP7A, LAMA1, NOTCH2, NOTCH1, TULP3, TSC1, LAMA5, SALL1, ABL2, TBX20, SPI1, PAX2, GLI2…	1.88148e-06
GOTERM_BP_FAT	GO:0035295~tube development	117	DLC1, GNA13, EDN2, LUZP1, MTHFD1L, PRKX, TGFB2, EIF4EBP1, CD44, CTGF, OPA1, ROCK2, EFNB2, VANGL2, CECR2, ARID1A, BCL2L11, TNS3, MIB1, REC8, EP300, KDM2B, TIMELESS, PDGFRA, RYR2, ATXN1L, INTU, KIF26B, FGFR4, ITGB4, DAG1, BMPR2, SEMA5A, NPHP3, FBXW7, TTBK2, NUP50, TCTN1, PLXND1, IFT140, DVL3, PHACTR4, ASXL1, TGFBR2, SMAD4, TEAD1, ITGA3, SEPN1, GAS1, FOXP1, ATP7A, LAMA1, NOTCH2, NOTCH1, TULP3, TSC1,…	9.23409e-06
GOTERM_BP_FAT	GO:0060429~epithelium development	172	GNA13, DLC1, FAM20C, JAG2, LUZP1, PRKX, MTHFD1L, IQGAP1, ZNRF3, TGFB2, ATP2B2, S1PR3, CD44, RAPGEF2, FNDC3A, CLRN1, OPA1, SOCS3, ROCK2, RREB1, RXRA, VANGL2, AARS, EFNB2, CECR2, SIPA1L3, PDE4D, ARID1A, PTPRO, MIB1, NME2, KDM2B, EP300, TIMELESS, ABCB1B, JUN, NLE1, PDGFRA, RYR2, ROR2, RIPK4, SLITRK6, INTU, KIF26B, FRAS1, FGFR4, TFCP2L1, B9D1, ONECUT2, 2410089E03RIK, BMPR2, DAG1, SEMA5A, ZFP568, NPHP…	1.24074e-05
GOTERM_BP_FAT	GO:0060562~epithelial tube morphogenesis	70	DLC1, GNA13, TBX20, SPI1, LUZP1, PAX2, GLI2, PRKX, MTHFD1L, TGFB2, CD44, CASP8, RHOA, ANGPT1, DLG5, FGF1, CTSZ, OPA1, ROCK2, SOX11, MICAL2, EFNB2, VANGL2, LEF1, CECR2, ARID1A, FMN1, MIB1, KDM2B, NCOA3, TIMELESS, CLIC4, ESRP1, PDGFRA, RYR2, CTSH, MED1, KIF26B, CSF1, PML, DAG1, STARD13, SEMA5A, NPHP3, FAT4, BCL2, NUP50, MEG3, PKD1, TCTN1, PLXND1, DVL3, FLT1, PHACTR4, SLC12A2, TGFBR2, SMAD4, TEAD1, …	0.00013301
GOTERM_BP_FAT	GO:0035239~tube morphogenesis	74	DLC1, GNA13, TBX20, SPI1, LUZP1, PAX2, GLI2, MTHFD1L, PRKX, TGFB2, CD44, CASP8, RHOA, ANGPT1, DLG5, FGF1, CTSZ, OPA1, ROCK2, SOX11, MICAL2, EFNB2, VANGL2, LEF1, CECR2, ARID1A, BCL2L11, FMN1, MIB1, ACVR2B, KDM2B, NCOA3, TIMELESS, CLIC4, ESRP1, PDGFRA, RYR2, CTSH, MED1, KIF26B, CSF1, PML, DAG1, STARD13, SEMA5A, NPHP3, FAT4, BCL2, NUP50, MEG3, TGM2, PKD1, TCTN1, PLXND1, DVL3, FLT1, PHACTR4, SLC12A2,…	0.000512968
GOTERM_BP_FAT	GO:0048598~embryonic morphogenesis	100	DLC1, GNA12, JAG2, LUZP1, MTHFD1L, TGFB2, ATP2B2, COL12A1, RECK, CLRN1, OPA1, ROCK2, SOCS3, TMIE, VANGL2, CECR2, ARID1A, BCL2L11, MIB1, KDM2B, PDGFRA, ROR2, RYR2, SLITRK6, INTU, FRAS1, TWSG1, TSHZ1, B9D1, 2410089E03RIK, ITGB4, DAG1, BMPR2, GREM2, EPHB2, NPHP3, ZFP568, TTBK2, ITGAV, NUP50, CLASP1, TCTN1, FN1, IFT140, ASXL2, TRP53, DVL3, ABR, PHACTR4, HTT, TGFBR2, SMAD4, TEAD1, PCDH15, ITGA3, GAS1,…	0.00537825
GOTERM_BP_FAT	GO:0048754~branching morphogenesis of an epithelial tube	37	GNA13, CSF1, TBX20, SPI1, PML, DAG1, GLI2, PAX2, SEMA5A, CD44, FAT4, BCL2, PKD1, ANGPT1, DLG5, FGF1, PLXND1, CTSZ, FLT1, SLC12A2, VANGL2, TGFBR2, SMAD4, LEF1, LAMA1, NOTCH1, RDH10, NCOA3, TIMELESS, CLIC4, LAMA5, SALL1, PDGFRA, ESRP1, PTCH1, CTSH, MED1	0.0619739
GOTERM_BP_FAT	GO:0061138~morphogenesis of a branching epithelium	40	GNA13, CSF1, TBX20, SPI1, PML, DAG1, GLI2, PAX2, SEMA5A, CD44, FAT4, BCL2, TGM2, PKD1, ANGPT1, DLG5, FGF1, PLXND1, CTSZ, FLT1, SLC12A2, SOCS3, VANGL2, TGFBR2, SMAD4, LEF1, FZD5, LAMA1, NOTCH1, RDH10, TIMELESS, NCOA3, CLIC4, LAMA5, SALL1, PDGFRA, ESRP1, PTCH1, CTSH, MED1	0.21026
GOTERM_BP_FAT	GO:0001763~morphogenesis of a branching structure	43	GNA13, CSF1, TBX20, SPI1, PML, DAG1, GLI2, PAX2, SEMA5A, CD44, FAT4, BCL2, TGM2, PKD1, ANGPT1, DLG5, FGF1, PLXND1, CTSZ, FLT1, SLC12A2, SOCS3, RXRA, VANGL2, TGFBR2, BTBD7, SMAD4, LEF1, FZD5, LAMA1, NOTCH1, RDH10, TIMELESS, NCOA3, CLIC4, LAMA5, SALL1, PDGFRA, ESRP1, PTCH1, CTSH, RERE, MED1	0.238568
Annotation Cluster 12	Enrichment Score: 7.078689498087797
Category	Term	Count	Genes	FDR
GOTERM_BP_FAT	GO:0072358~cardiovascular system development	168	GNA13, DLC1, FOXO1, LUZP1, RNF213, PRKX, TGFB2, NRCAM, PSKH1, CTGF, GAB1, ERAP1, CHRNA7, RAPGEF2, INSR, RECK, PTPRJ, PIK3CG, SGPL1, C5AR1, SOCS3, ROCK2, RXRA, VANGL2, EFNB2, ACTN2, ARID1A, SYNJ2BP, JUNB, DDIT3, PNPLA6, VASH1, NCAM1, TNNT2, ADAMTS6, MIB1, CD36, EP300, BAZ1B, CCR5, JUN, CX3CR1, PDGFRA, PRCP, RYR2, AKAP6, ADAMTS1, SLITRK5, TNFAIP2, EIF2AK3, EMP2, DNAH11, C3AR1, CYP1B1, B9D1, 2410089…	1.7264e-07
GOTERM_BP_FAT	GO:0072359~circulatory system development	168	GNA13, DLC1, FOXO1, LUZP1, RNF213, PRKX, TGFB2, NRCAM, PSKH1, CTGF, GAB1, ERAP1, CHRNA7, RAPGEF2, INSR, RECK, PTPRJ, PIK3CG, SGPL1, C5AR1, SOCS3, ROCK2, RXRA, VANGL2, EFNB2, ACTN2, ARID1A, SYNJ2BP, JUNB, DDIT3, PNPLA6, VASH1, NCAM1, TNNT2, ADAMTS6, MIB1, CD36, EP300, BAZ1B, CCR5, JUN, CX3CR1, PDGFRA, PRCP, RYR2, AKAP6, ADAMTS1, SLITRK5, TNFAIP2, EIF2AK3, EMP2, DNAH11, C3AR1, CYP1B1, B9D1, 2410089…	1.7264e-07
GOTERM_BP_FAT	GO:0048646~anatomical structure formation involved in morphogenesis	192	GNA13, DLC1, FAM20C, TLR2, FOXO1, LUZP1, CD53, RNF213, PRKX, MTHFD1L, TGFB2, NRCAM, ATP2B2, WDR72, KLHL6, CD44, CTGF, HTRA1, CSF3R, ERAP1, COL12A1, CHRNA7, PIK3CG, OPA1, C5AR1, ROCK2, RXRA, VANGL2, EFNB2, TANC1, CECR2, ACTN1, ACTN2, ARID1A, SYNJ2BP, BCL2L11, JUNB, PNPLA6, VASH1, TNNT2, MIB1, CD36, KDM2B, EP300, CCR5, JUN, CX3CR1, NLE1, PDGFRA, PRCP, ROR2, IQCG, RELN, ADAMTS1, INTU, TNFAIP2, EIF2A…	2.09804e-07
GOTERM_BP_FAT	GO:0001944~vasculature development	109	GNA13, FOXO1, LUZP1, RNF213, PRKX, TGFB2, NRCAM, CTGF, ERAP1, CHRNA7, RAPGEF2, PIK3CG, PTPRJ, RECK, SGPL1, C5AR1, ROCK2, SOCS3, RXRA, EFNB2, VANGL2, ARID1A, SYNJ2BP, VASH1, PNPLA6, DDIT3, JUNB, ADAMTS6, MIB1, CD36, CCR5, JUN, CX3CR1, PRCP, PDGFRA, ADAMTS1, EMP2, EIF2AK3, TNFAIP2, C3AR1, CYP1B1, B9D1, 2410089E03RIK, BMPR2, ITGB2, WARS2, EPHB2, SEMA5A, FBXW7, ITGAV, PLXND1, FN1, SASH1, TGFBR2, ATP7…	0.000211042
GOTERM_BP_FAT	GO:0001568~blood vessel development	104	GNA13, FOXO1, LUZP1, RNF213, PRKX, TGFB2, NRCAM, CTGF, ERAP1, CHRNA7, RAPGEF2, PIK3CG, PTPRJ, RECK, SGPL1, C5AR1, ROCK2, SOCS3, RXRA, EFNB2, VANGL2, ARID1A, SYNJ2BP, VASH1, PNPLA6, DDIT3, JUNB, ADAMTS6, MIB1, CD36, CCR5, JUN, CX3CR1, PRCP, PDGFRA, ADAMTS1, EIF2AK3, TNFAIP2, C3AR1, CYP1B1, 2410089E03RIK, BMPR2, ITGB2, WARS2, EPHB2, SEMA5A, FBXW7, ITGAV, PLXND1, FN1, SASH1, TGFBR2, ATP7A, LAMA1, NO…	0.000293012
GOTERM_BP_FAT	GO:0048514~blood vessel morphogenesis	86	NRP2, GNA13, TBX20, WASF2, SPI1, RNF213, GJA5, PRKX, TGFB2, NRCAM, CTGF, HEY2, CASP8, RHOA, ERAP1, ANGPT1, CHRNA7, MKL2, CALCRL, RAPGEF2, FGF1, PTPRJ, PIK3CG, SGPL1, C5AR1, NRXN3, ROCK2, RXRA, EFNB2, VANGL2, LEF1, SYNJ2BP, NDNF, JUNB, VASH1, PNPLA6, CD36, CCR5, CLIC4, JUN, ZMIZ1, HIPK2, CX3CR1, PRCP, PDGFRA, ADAMTS1, EIF2AK3, TNFAIP2, CTSH, MED1, C3AR1, CYP1B1, C3, FOXM1, PML, BMPR2, ITGB2, WARS2…	0.0082987
GOTERM_BP_FAT	GO:0001525~angiogenesis	71	NRP2, GNA13, WASF2, TBX20, SPI1, RNF213, GJA5, PRKX, NRCAM, CTGF, CASP8, RHOA, ERAP1, ANGPT1, CHRNA7, CALCRL, FGF1, PIK3CG, C5AR1, NRXN3, ROCK2, RXRA, EFNB2, VANGL2, LEF1, SYNJ2BP, NDNF, VASH1, PNPLA6, CD36, CCR5, CLIC4, JUN, HIPK2, CX3CR1, PRCP, PDGFRA, ADAMTS1, EIF2AK3, TNFAIP2, CTSH, MED1, C3AR1, CYP1B1, C3, PML, ITGB2, EPHB2, STARD13, SEMA5A, FBXW7, PTK2B, ITGAV, MEG3, PLCD3, GM21596, PTN, PL…	0.0545024
GOTERM_BP_FAT	GO:1901342~regulation of vasculature development	41	C3AR1, CYP1B1, C3, PML, ITGB2, STARD13, SEMA5A, FBXW7, PTK2B, HEY2, RHOA, MEG3, ERAP1, GM21596, PTN, CHRNA7, RAPGEF2, FGF1, PLXND1, EGR1, SASH1, FLT1, C5AR1, SP100, ROCK2, EFNB2, NF1, TGFBR2, SYNJ2BP, STAT1, VASH1, NOTCH1, CYBB, CD36, CCR5, STAB1, CX3CR1, HIPK2, ADAMTS1, EMP2, CTSH	3.63101
Annotation Cluster 13	Enrichment Score: 6.932602914936656
Category	Term	Count	Genes	FDR
GOTERM_BP_FAT	GO:0022603~regulation of anatomical structure morphogenesis	157	GNA13, DLC1, PLXNA4, SYT4, SYT2, GNA12, ITSN2, CD53, IGHM, ZNRF3, TGFB2, TIAM1, ERAP1, CHRNA7, RAPGEF2, CHRNA3, OPA1, C5AR1, TNIK, PTPRF, ROCK2, RREB1, RXRA, VANGL2, EFNB2, BTBD7, SYNJ2BP, VASH1, CDKL5, EP300, CD36, CCR5, CX3CR1, PDGFRA, ROR2, ADAMTS1, EFNA5, RELN, EMP2, UNC13A, C3AR1, PLXNC1, FGFR4, CYP1B1, SSH1, DAG1, BMPR2, AKAP13, ITGB2, EPHB2, SEMA5A, NPHP3, FBXW7, VRK2, DOCK1, TTBK2, TTBK1,…	1.39923e-05
GOTERM_BP_FAT	GO:0060284~regulation of cell development	153	TSPO, PLXNA4, SYT4, IL6ST, SYT2, TLR2, FOXO3, ITSN2, IQGAP1, TGFB2, B2M, NRCAM, S1PR3, TIAM1, RAPGEF2, CHRNA3, OPA1, TNIK, PTPRF, ROCK2, RREB1, STK24, ZHX2, CDKL5, MIB1, NME2, EP300, CCR5, CX3CR1, PDE5A, AKAP6, CLIP1, ADAMTS1, EFNA5, RELN, UNC13A, PLXNC1, SSH1, DAG1, BMPR2, AKAP13, TIMP2, EPHB2, SEMA5A, TRIM67, DOCK1, CASZ1, OBSL1, CLASP1, AGRN, PLXND1, SPP1, FN1, TYROBP, TRP53, NIN, TGFBR2, SMAD…	2.14638e-05
GOTERM_BP_FAT	GO:0022604~regulation of cell morphogenesis	97	DLC1, GNA13, PLXNA4, SYT4, SYT2, GNA12, ITSN2, IGHM, TGFB2, TIAM1, RAPGEF2, CHRNA3, TNIK, PTPRF, RREB1, CDKL5, EP300, CCR5, EFNA5, RELN, UNC13A, PLXNC1, SSH1, BMPR2, DAG1, EPHB2, SEMA5A, DOCK1, VRK2, TTBK2, TTBK1, OBSL1, CLASP1, AGRN, PLXND1, CDC42EP3, CSF1R, FN1, SPP1, IFT140, NIN, HTT, TGFBR2, SMAD4, DOCK5, GAS7, SYNE1, MYO10, NOTCH1, EPS8, SALL1, CYFIP1, SMURF1, SYNGAP1, CACNA1A, HEXB, TBX20, …	0.000204347
GOTERM_BP_FAT	GO:0010769~regulation of cell morphogenesis involved in differentiation	62	PLXNA4, TBX20, PAX2, TGFB2, ACTR2, TIAM1, MGLL, RAPGEF2, GOLGA4, CHRNA3, SGK1, TNIK, PTPRF, RREB1, ADNP, LEF1, CDKL5, EP300, CCR5, SEMA4B, EFNA5, RELN, SEMA4D, CUX1, TRIOBP, PLXNC1, SSH1, BMPR2, DAG1, CDH4, STAU2, EPHB2, SEMA5A, DOCK1, TNR, OBSL1, CAMK2B, CLASP1, AGRN, PLXND1, MYO5B, SPP1, FN1, PTPRD, NIN, MAP1B, ZFP703, TGFBR2, NLGN1, SMAD4, NLGN3, DPYSL2, WWTR1, STAT1, DOCK5, NOTCH1, SYNE1, SAL…	0.0502978
Annotation Cluster 14	Enrichment Score: 6.670725134151331
Category	Term	Count	Genes	FDR
GOTERM_BP_FAT	GO:0010604~positive regulation of macromolecule metabolic process	381	DLC1, JPX, AIF1, IL6ST, SNCA, PTPN22, SPRTN, ANKLE2, IGHM, ADORA1, MAP3K5, ATP2B4, CD44, CTGF, GAB1, CREB3L2, DHX33, CHRNA7, RAPGEF2, MAP2K7, CHRNA3, PIK3CG, MAGI3, ICOSL, C5AR1, TNIK, ROCK2, RXRA, VANGL2, WNK3, SYNJ2BP, TOX3, TOX2, BCL2L11, VASH1, NME2, UHRF1, CD36, CAMK4, CCR5, BAZ1B, JUN, PDGFRA, ROR2, EFNA5, MST1R, EIF2AK2, EIF2AK3, CYP1B1, DAG1, AKAP13, HFE, UHMK1, CD74, SLC11A1, TCF20, TNKS…	2.30582e-10
GOTERM_BP_FAT	GO:0009893~positive regulation of metabolic process	403	JPX, DLC1, AIF1, SPRTN, IGHM, ANKLE2, MAP3K5, CTGF, DHX33, MAP2K7, PIK3CG, MAGI3, ICOSL, TNIK, ROCK2, RXRA, TOX3, TOX2, BCL2L11, NME2, JUN, ABAT, ROR2, MST1R, EIF2AK2, EIF2AK3, CYP1B1, HFE, TNKS, ASXL2, DVL3, KLF12, ASXL1, TGFBR2, ATR, ATM, FNIP2, PPRC1, RAD54L2, PARP3, SMURF1, CREBRF, ELF4, EZH1, SPI1, NOD1, TICAM1, BRD7, GUCY1A2, ANGPT1, BRD4, FGF1, SERTAD2, ATF7IP, CDC7, LYN, ANP32B, MICAL2, A…	4.1479e-10
GOTERM_BP_FAT	GO:0031325~positive regulation of cellular metabolic process	375	DLC1, JPX, ADCY7, AIF1, IL6ST, SNCA, PTPN22, SPRTN, ANKLE2, IGHM, ADORA1, MAP3K5, ATP2B4, CD44, CTGF, GAB1, CREB3L2, DHX33, CHRNA7, RAPGEF2, MAP2K7, CHRNA3, PIK3CG, MAGI3, ICOSL, C5AR1, TNIK, ROCK2, RXRA, VANGL2, WNK3, SYNJ2BP, TOX3, TOX2, BCL2L11, NME2, UHRF1, CD36, CAMK4, BAZ1B, JUN, PDGFRA, ABAT, ROR2, EFNA5, MST1R, EIF2AK2, EIF2AK3, CYP1B1, DAG1, AKAP12, AKAP13, HFE, UHMK1, CD74, SLC11A1, TCF…	1.04738e-09
GOTERM_BP_FAT	GO:0051173~positive regulation of nitrogen compound metabolic process	238	JPX, ADCY7, AIF1, CREB3L2, DHX33, MAP2K7, RXRA, TOX3, TOX2, NME2, BAZ1B, CAMK4, JUN, PDGFRA, ABAT, ROR2, EIF2AK3, CYP1B1, AKAP12, UHMK1, SLC11A1, TCF20, TNKS, AGRN, ASXL2, DVL3, IKZF4, KLF6, KLF7, IKZF1, KLF9, KLF12, ASXL1, CREBBP, SMAD4, EN2, ATR, LARP4B, ATM, NOTCH1, NUP62, CSRNP3, PPRC1, RAD54L2, PARP3, KAT6B, NCOR1, ZFHX3, NCOR2, KAT6A, ATAD2B, ELF4, EZH1, TBX20, SPI1, CPEB1, GLI2, ZBTB38, TI…	2.74041e-05
GOTERM_BP_FAT	GO:0010628~positive regulation of gene expression	233	JPX, PTPN22, CD44, CTGF, CREB3L2, DHX33, ROCK2, RXRA, TOX3, TOX2, VASH1, NME2, BAZ1B, CCR5, CAMK4, JUN, ROR2, EIF2AK3, CYP1B1, HFE, UHMK1, SLC11A1, TCF20, TNKS, AGRN, ASXL2, DVL3, IKZF4, KLF6, KLF7, IKZF1, KLF9, KLF12, ASXL1, CREBBP, SMAD4, RNF207, EN2, LARP4B, LGALS9, NOTCH1, NUP62, CSRNP3, PPRC1, RAD54L2, KAT6B, NCOR1, ZFHX3, NCOR2, KAT6A, ADAR, ATAD2B, ELF4, EZH1, TBX20, SPI1, CPEB1, GLI2, ZBT…	4.42582e-05
GOTERM_BP_FAT	GO:0045935~positive regulation of nucleobase-containing compound metabolic process	224	JPX, ADCY7, CREB3L2, DHX33, MAP2K7, RXRA, TOX3, TOX2, NME2, BAZ1B, CAMK4, JUN, PDGFRA, ROR2, EIF2AK3, CYP1B1, AKAP12, SLC11A1, TCF20, TNKS, AGRN, ASXL2, DVL3, IKZF4, KLF6, KLF7, IKZF1, KLF9, KLF12, ASXL1, CREBBP, SMAD4, EN2, ATR, ATM, NOTCH1, NUP62, CSRNP3, PPRC1, RAD54L2, PARP3, KAT6B, ZFHX3, KAT6A, ATAD2B, ELF4, EZH1, TBX20, SPI1, GLI2, ZBTB38, GUCY1A2, BRD7, BRD4, FGF1, TOP2A, SERTAD2, ATF7IP,…	6.63141e-05
GOTERM_BP_FAT	GO:0006357~regulation of transcription from RNA polymerase II promoter	238	JPX, CRY2, ATP2B4, HTRA1, CREB3L2, RREB1, RXRA, ZHX2, ZHX3, TOX2, UHRF1, NME2, CD36, MED15, JUN, RYR2, ROR2, ATXN1L, EIF2AK3, TFCP2L1, HFE, SLC11A1, TCF20, ATN1, TNKS, AGRN, BCOR, ASXL2, IKZF4, KLF6, IKZF1, KLF12, KLF9, ASXL1, KLF11, CREBBP, SMAD4, EN2, FNIP2, NOTCH2, NOTCH1, IFI27, SAP130, CSRNP3, PPRC1, RAD54L2, SMURF1, KAT6B, NCOR1, ZFHX3, NCOR2, ATAD2B, CREBRF, BACH2, ELF4, EZH1, TBX20, SPI1,…	0.00012433
GOTERM_BP_FAT	GO:0006351~transcription, DNA-templated	385	JPX, BBX, TAF5L, CRY2, ATP2B4, HTRA1, MAP3K9, TCEANC2, CREB3L2, DHX33, BAHCC1, C5AR1, RREB1, RXRA, ZHX2, ZHX3, PARP10, TOX3, TOX2, ZFP74, NME2, UHRF1, CD36, BAZ1A, MED15, CAMK4, BAZ1B, PARP14, JUN, ROR2, RYR2, ATXN1L, VGLL4, EIF2AK2, EIF2AK3, CYP1B1, TNRC18, TFCP2L1, HFE, SLC11A1, TCF20, ATN1, 5830417I10RIK, CASZ1, TNKS, AGRN, BCOR, HIP1, ASXL2, DVL3, IKZF4, KLF6, ASXL3, KLF7, PELI1, IKZF1, KLF12…	0.000141509
GOTERM_BP_FAT	GO:0019219~regulation of nucleobase-containing compound metabolic process	468	JPX, PGAM2, TAF5L, MAP3K9, DHX33, BAHCC1, PTBP3, MAP2K7, RREB1, RXRA, ZHX2, LIG3, ZHX3, TOX3, TOX2, NME2, MED15, JUN, ROR2, RYR2, VGLL4, EIF2AK2, EIF2AK3, CYP1B1, TNRC18, HFE, NPHP3, ATN1, CASZ1, TNKS, NAT10, ASXL2, DVL3, ASXL3, KLF12, ASXL1, KLF11, ATR, SFMBT2, ATM, FNIP2, PPRC1, RAD54L2, PARP3, SMURF1, RERE, CREBRF, BACH2, ELF4, ZNFX1, EZH1, SPI1, PHF20, NOD1, TICAM1, GUCY1A2, BRD7, BRD4, FGF1,…	0.000164257
GOTERM_BP_FAT	GO:0010557~positive regulation of macromolecule biosynthetic process	215	JPX, CTGF, CREB3L2, DHX33, MAP2K7, ICOSL, RXRA, TOX3, TOX2, NME2, BAZ1B, CAMK4, JUN, PDGFRA, ROR2, EIF2AK3, CYP1B1, UHMK1, SLC11A1, TCF20, TNKS, AGRN, ASXL2, DVL3, KLF6, IKZF4, KLF7, KLF9, KLF12, IKZF1, ASXL1, CREBBP, SMAD4, EN2, ATR, LARP4B, ATM, NOTCH1, NUP62, CSRNP3, PPRC1, RAD54L2, KAT6B, NCOR1, ZFHX3, NCOR2, KAT6A, ATAD2B, ELF4, EZH1, TBX20, SPI1, CPEB1, GLI2, ZBTB38, TICAM1, BRD7, BRD4, FGF…	0.000179612
GOTERM_BP_FAT	GO:0006366~transcription from RNA polymerase II promoter	228	JPX, CRY2, HTRA1, CREB3L2, C5AR1, RREB1, RXRA, ZHX2, ZHX3, TOX2, UHRF1, NME2, CD36, JUN, RYR2, ROR2, ATXN1L, EIF2AK3, TFCP2L1, HFE, SLC11A1, TCF20, ATN1, TNKS, AGRN, BCOR, ASXL2, IKZF4, KLF6, IKZF1, KLF9, KLF12, ASXL1, KLF11, CREBBP, SMAD4, EN2, FNIP2, NOTCH2, NOTCH1, IFI27, SAP130, CSRNP3, PPRC1, RAD54L2, SMURF1, KAT6B, NCOR1, ZFHX3, NCOR2, ATAD2B, CREBRF, BACH2, ELF4, EZH1, TBX20, SPI1, GLI2, Z…	0.000260033
GOTERM_BP_FAT	GO:0051254~positive regulation of RNA metabolic process	192	AKNA, JPX, APOBEC1, ZC3HAV1, TBK1, TLR2, FOXO1, INO80, CASK, TLR3, FOXO3, NLRC5, GALR2, CREB3L2, DHX33, INSR, GABPB2, CIITA, RXRA, FOXN2, ARID1A, TOX3, TOX2, JUNB, DDIT3, FOXN3, NME2, SGSM1, EP300, BAZ1B, CAMK4, JUN, ROR2, EIF2AK3, SETD1A, ONECUT2, BMPR2, SOX6, SESN2, SLC11A1, FBXW7, TCF20, TNKS, AGRN, TRP53, ASXL2, DVL3, IKZF4, KLF6, KLF7, IKZF1, KLF9, KLF12, ASXL1, CREBBP, TAF7, SMAD4, ATAD2, T…	0.00057351
GOTERM_BP_FAT	GO:0009891~positive regulation of biosynthetic process	231	JPX, ADCY7, AIF1, SNCA, CTGF, CREB3L2, DHX33, MAP2K7, ICOSL, RXRA, TOX3, TOX2, NME2, BAZ1B, CAMK4, JUN, PDGFRA, ROR2, EIF2AK3, CYP1B1, AKAP12, UHMK1, SLC11A1, TCF20, TNKS, AGRN, ASXL2, DVL3, IKZF4, KLF6, KLF7, IKZF1, KLF9, KLF12, ASXL1, CREBBP, SMAD4, EN2, ATR, LARP4B, ATM, NOTCH1, NUP62, CSRNP3, PPRC1, RAD54L2, KAT6B, NCOR1, ZFHX3, NCOR2, KAT6A, ATAD2B, ELF4, EZH1, TBX20, SPI1, CPEB1, GLI2, ZBTB…	0.000590705
GOTERM_BP_FAT	GO:0031328~positive regulation of cellular biosynthetic process	227	JPX, ADCY7, AIF1, SNCA, CREB3L2, DHX33, MAP2K7, ICOSL, RXRA, TOX3, TOX2, NME2, BAZ1B, CAMK4, JUN, PDGFRA, ROR2, EIF2AK3, CYP1B1, AKAP12, UHMK1, SLC11A1, TCF20, TNKS, AGRN, ASXL2, DVL3, IKZF4, KLF6, KLF7, IKZF1, KLF9, KLF12, ASXL1, CREBBP, SMAD4, EN2, ATR, LARP4B, ATM, NOTCH1, NUP62, CSRNP3, PPRC1, RAD54L2, KAT6B, NCOR1, ZFHX3, NCOR2, KAT6A, ATAD2B, ELF4, EZH1, TBX20, SPI1, CPEB1, GLI2, ZBTB38, TI…	0.000593195
GOTERM_BP_FAT	GO:0019438~aromatic compound biosynthetic process	474	JPX, SPRTN, TAF5L, CTGF, MAP3K9, DHX33, BAHCC1, MAP2K7, RREB1, LIG1, RXRA, ZHX2, LIG3, ZHX3, TOX3, TOX2, NME2, MED15, JUN, ROR2, RYR2, VGLL4, EIF2AK2, EIF2AK3, ADSS, CYP1B1, TNRC18, HFE, ATN1, CASZ1, TNKS, NAT10, ASXL2, DVL3, ASXL3, KLF12, ASXL1, KLF11, GARS, ATR, SFMBT2, ATM, GART, FNIP2, PPRC1, RAD54L2, SMURF1, PARP4, RERE, CREBRF, BACH2, ELF4, ZNFX1, EZH1, SPI1, PHF20, MTHFD2, NOD1, TICAM1, GU…	0.000662255
GOTERM_BP_FAT	GO:0010556~regulation of macromolecule biosynthetic process	466	JPX, MALSU1, TAF5L, CTGF, MAP3K9, DHX33, BAHCC1, MAP2K7, ICOSL, RREB1, RXRA, ZHX2, LIG3, ZHX3, TOX3, TOX2, NME2, MED15, JUN, ROR2, RYR2, VGLL4, EIF2AK2, EIF2AK3, CYP1B1, TNRC18, HFE, CTIF, PPP1R3B, ATN1, CASZ1, TNKS, NAT10, ASXL2, DVL3, ASXL3, KLF12, ASXL1, KLF11, ATR, SFMBT2, ATM, FNIP2, PPRC1, RAD54L2, SMURF1, RERE, CREBRF, BACH2, ELF4, ZNFX1, EZH1, SPI1, PHF20, NOD1, TICAM1, BRD7, BRD4, FGF1, …	0.00114628
GOTERM_BP_FAT	GO:0051171~regulation of nitrogen compound metabolic process	492	JPX, AIF1, MALSU1, PGAM2, TAF5L, MAP3K9, DHX33, BAHCC1, PTBP3, MAP2K7, RREB1, RXRA, ZHX2, LIG3, ZHX3, TOX3, TOX2, NME2, MED15, JUN, ABAT, ROR2, RYR2, VGLL4, EIF2AK2, EIF2AK3, CYP1B1, TNRC18, HFE, CTIF, NPHP3, ATN1, CASZ1, TNKS, NAT10, ASXL2, DVL3, ASXL3, KLF12, ASXL1, KLF11, ATR, SFMBT2, ATM, FNIP2, PPRC1, RAD54L2, PARP3, SMURF1, RERE, CREBRF, BACH2, ELF4, ZNFX1, EZH1, SPI1, PHF20, NOD1, TICAM1, …	0.00121773
GOTERM_BP_FAT	GO:0051252~regulation of RNA metabolic process	425	JPX, TAF5L, MAP3K9, DHX33, BAHCC1, PTBP3, RREB1, RXRA, ZHX2, ZHX3, TOX3, TOX2, NME2, MED15, JUN, ROR2, RYR2, VGLL4, EIF2AK2, EIF2AK3, CYP1B1, TNRC18, HFE, ATN1, CASZ1, TNKS, ASXL2, DVL3, ASXL3, KLF12, ASXL1, KLF11, SFMBT2, FNIP2, PPRC1, RAD54L2, SMURF1, RERE, CREBRF, BACH2, ZNFX1, ELF4, EZH1, SPI1, PHF20, NOD1, TICAM1, BRD7, BRD4, FGF1, SERTAD2, ATF7IP, CMKLR1, MICAL2, ADNP, TTF1, HIST2H4, INHBA,…	0.00125327
GOTERM_BP_FAT	GO:1902680~positive regulation of RNA biosynthetic process	184	AKNA, JPX, APOBEC1, TBK1, TLR2, FOXO1, CASK, TLR3, INO80, FOXO3, NLRC5, GALR2, CREB3L2, DHX33, INSR, GABPB2, CIITA, RXRA, FOXN2, ARID1A, TOX3, TOX2, JUNB, DDIT3, FOXN3, NME2, SGSM1, EP300, BAZ1B, CAMK4, JUN, ROR2, EIF2AK3, SETD1A, ONECUT2, BMPR2, SOX6, SESN2, SLC11A1, FBXW7, TCF20, TNKS, AGRN, TRP53, ASXL2, DVL3, IKZF4, KLF6, KLF7, IKZF1, KLF9, KLF12, ASXL1, CREBBP, TAF7, SMAD4, ATAD2, TEAD1, ABH…	0.00131055
GOTERM_BP_FAT	GO:0018130~heterocycle biosynthetic process	470	JPX, SPRTN, TAF5L, CTGF, MAP3K9, DHX33, BAHCC1, MAP2K7, RREB1, LIG1, RXRA, ZHX2, LIG3, ZHX3, TOX3, TOX2, NME2, MED15, JUN, ROR2, RYR2, VGLL4, EIF2AK2, EIF2AK3, ADSS, CYP1B1, TNRC18, HFE, ATN1, CASZ1, TNKS, NAT10, ASXL2, DVL3, ASXL3, KLF12, ASXL1, KLF11, GARS, ATR, SFMBT2, ATM, GART, FNIP2, PPRC1, RAD54L2, SMURF1, PARP4, RERE, CREBRF, BACH2, ELF4, ZNFX1, EZH1, SPI1, PHF20, MTHFD2, NOD1, TICAM1, GU…	0.00135653
GOTERM_BP_FAT	GO:0034654~nucleobase-containing compound biosynthetic process	464	JPX, SPRTN, TAF5L, CTGF, MAP3K9, DHX33, BAHCC1, MAP2K7, RREB1, LIG1, RXRA, ZHX2, LIG3, ZHX3, TOX3, TOX2, NME2, MED15, JUN, ROR2, RYR2, VGLL4, EIF2AK2, EIF2AK3, ADSS, CYP1B1, TNRC18, HFE, ATN1, CASZ1, TNKS, NAT10, ASXL2, DVL3, ASXL3, KLF12, ASXL1, KLF11, GARS, ATR, SFMBT2, ATM, GART, FNIP2, PPRC1, RAD54L2, SMURF1, PARP4, RERE, CREBRF, BACH2, ZNFX1, ELF4, EZH1, SPI1, PHF20, NOD1, TICAM1, GUCY1A2, B…	0.00137299
GOTERM_BP_FAT	GO:0045893~positive regulation of transcription, DNA-templated	183	AKNA, JPX, APOBEC1, TBK1, TLR2, FOXO1, CASK, TLR3, INO80, FOXO3, NLRC5, GALR2, CREB3L2, DHX33, INSR, GABPB2, CIITA, RXRA, FOXN2, ARID1A, TOX3, TOX2, JUNB, DDIT3, FOXN3, NME2, SGSM1, EP300, BAZ1B, CAMK4, JUN, ROR2, EIF2AK3, SETD1A, ONECUT2, BMPR2, SOX6, SESN2, SLC11A1, FBXW7, TCF20, TNKS, AGRN, TRP53, ASXL2, DVL3, IKZF4, KLF6, KLF7, IKZF1, KLF9, KLF12, ASXL1, CREBBP, TAF7, SMAD4, TEAD1, ATAD2, ABH…	0.00167492
GOTERM_BP_FAT	GO:1903508~positive regulation of nucleic acid-templated transcription	183	AKNA, JPX, APOBEC1, TBK1, TLR2, FOXO1, CASK, TLR3, INO80, FOXO3, NLRC5, GALR2, CREB3L2, DHX33, INSR, GABPB2, CIITA, RXRA, FOXN2, ARID1A, TOX3, TOX2, JUNB, DDIT3, FOXN3, NME2, SGSM1, EP300, BAZ1B, CAMK4, JUN, ROR2, EIF2AK3, SETD1A, ONECUT2, BMPR2, SOX6, SESN2, SLC11A1, FBXW7, TCF20, TNKS, AGRN, TRP53, ASXL2, DVL3, IKZF4, KLF6, KLF7, IKZF1, KLF9, KLF12, ASXL1, CREBBP, TAF7, SMAD4, TEAD1, ATAD2, ABH…	0.00167492
GOTERM_BP_FAT	GO:0032774~RNA biosynthetic process	421	JPX, TAF5L, MAP3K9, DHX33, BAHCC1, RREB1, RXRA, ZHX2, ZHX3, TOX3, TOX2, NME2, MED15, JUN, ROR2, RYR2, VGLL4, EIF2AK2, EIF2AK3, CYP1B1, TNRC18, HFE, ATN1, CASZ1, TNKS, ASXL2, DVL3, ASXL3, KLF12, ASXL1, KLF11, SFMBT2, FNIP2, PPRC1, RAD54L2, SMURF1, RERE, CREBRF, BACH2, ZNFX1, ELF4, EZH1, SPI1, PHF20, NOD1, TICAM1, BRD7, BRD4, FGF1, SERTAD2, ATF7IP, CMKLR1, MICAL2, ADNP, TTF1, HIST2H4, INHBA, FANCD2…	0.00314647
GOTERM_BP_FAT	GO:2000112~regulation of cellular macromolecule biosynthetic process	453	JPX, MALSU1, TAF5L, MAP3K9, DHX33, BAHCC1, MAP2K7, RREB1, RXRA, LIG3, ZHX2, ZHX3, TOX3, TOX2, NME2, MED15, JUN, ROR2, RYR2, VGLL4, EIF2AK2, EIF2AK3, CYP1B1, TNRC18, HFE, CTIF, PPP1R3B, ATN1, CASZ1, TNKS, NAT10, ASXL2, DVL3, ASXL3, KLF12, ASXL1, KLF11, ATR, SFMBT2, ATM, FNIP2, PPRC1, RAD54L2, SMURF1, RERE, CREBRF, BACH2, ZNFX1, ELF4, EZH1, SPI1, PHF20, NOD1, TICAM1, BRD7, BRD4, FGF1, SERTAD2, ATF7…	0.00336782
GOTERM_BP_FAT	GO:0010468~regulation of gene expression	493	JPX, A2M, AIF1, MALSU1, TAF5L, CTGF, MAP3K9, DHX33, BAHCC1, PTBP3, GM5601, ROCK2, RREB1, RXRA, ZHX2, ZHX3, SERPING1, TOX3, TOX2, NME2, MED15, JUN, ROR2, RYR2, VGLL4, EIF2AK2, EIF2AK3, CYP1B1, TNRC18, XIST, HFE, CTIF, ATN1, CASZ1, TNKS, ASXL2, DVL3, ASXL3, KLF12, TGFBR2, ASXL1, KLF11, GAS1, ACACB, SFMBT2, ATM, FNIP2, MCPH1, PPRC1, RAD54L2, SMURF1, RERE, CREBRF, BACH2, ELF4, ZNFX1, EZH1, SPI1, PHF2…	0.00385186
GOTERM_BP_FAT	GO:0097659~nucleic acid-templated transcription	418	JPX, TAF5L, MAP3K9, DHX33, BAHCC1, RREB1, RXRA, ZHX2, ZHX3, TOX3, TOX2, NME2, MED15, JUN, ROR2, RYR2, VGLL4, EIF2AK2, EIF2AK3, CYP1B1, TNRC18, HFE, ATN1, CASZ1, TNKS, ASXL2, DVL3, ASXL3, KLF12, ASXL1, KLF11, SFMBT2, FNIP2, PPRC1, RAD54L2, SMURF1, RERE, CREBRF, BACH2, ZNFX1, ELF4, EZH1, SPI1, PHF20, NOD1, TICAM1, BRD7, BRD4, FGF1, SERTAD2, ATF7IP, CMKLR1, MICAL2, ADNP, TTF1, HIST2H4, INHBA, FANCD2…	0.0046368
GOTERM_BP_FAT	GO:2001141~regulation of RNA biosynthetic process	406	JPX, TAF5L, MAP3K9, DHX33, BAHCC1, RREB1, RXRA, ZHX2, ZHX3, TOX3, TOX2, NME2, MED15, JUN, ROR2, RYR2, VGLL4, EIF2AK2, EIF2AK3, CYP1B1, TNRC18, HFE, ATN1, CASZ1, TNKS, ASXL2, DVL3, ASXL3, KLF12, ASXL1, KLF11, SFMBT2, FNIP2, PPRC1, RAD54L2, SMURF1, RERE, CREBRF, BACH2, ZNFX1, ELF4, EZH1, SPI1, PHF20, NOD1, TICAM1, BRD7, BRD4, FGF1, SERTAD2, ATF7IP, CMKLR1, MICAL2, ADNP, TTF1, HIST2H4, INHBA, FANCD2…	0.00990868
GOTERM_BP_FAT	GO:0006355~regulation of transcription, DNA-templated	405	JPX, TAF5L, MAP3K9, DHX33, BAHCC1, RREB1, RXRA, ZHX2, ZHX3, TOX3, TOX2, NME2, MED15, JUN, ROR2, RYR2, VGLL4, EIF2AK2, EIF2AK3, CYP1B1, TNRC18, HFE, ATN1, CASZ1, TNKS, ASXL2, DVL3, ASXL3, KLF12, ASXL1, KLF11, SFMBT2, FNIP2, PPRC1, RAD54L2, SMURF1, RERE, CREBRF, BACH2, ZNFX1, ELF4, EZH1, SPI1, PHF20, NOD1, TICAM1, BRD7, BRD4, FGF1, SERTAD2, ATF7IP, CMKLR1, MICAL2, ADNP, TTF1, HIST2H4, INHBA, FANCD2…	0.00998132
GOTERM_BP_FAT	GO:1903506~regulation of nucleic acid-templated transcription	405	JPX, TAF5L, MAP3K9, DHX33, BAHCC1, RREB1, RXRA, ZHX2, ZHX3, TOX3, TOX2, NME2, MED15, JUN, ROR2, RYR2, VGLL4, EIF2AK2, EIF2AK3, CYP1B1, TNRC18, HFE, ATN1, CASZ1, TNKS, ASXL2, DVL3, ASXL3, KLF12, ASXL1, KLF11, SFMBT2, FNIP2, PPRC1, RAD54L2, SMURF1, RERE, CREBRF, BACH2, ZNFX1, ELF4, EZH1, SPI1, PHF20, NOD1, TICAM1, BRD7, BRD4, FGF1, SERTAD2, ATF7IP, CMKLR1, MICAL2, ADNP, TTF1, HIST2H4, INHBA, FANCD2…	0.0105874
GOTERM_BP_FAT	GO:0016070~RNA metabolic process	490	JPX, INTS2, CMTR1, TAF5L, MAP3K9, DHX33, BAHCC1, PTBP3, YARS, ROCK2, RREB1, LIG1, RXRA, ZHX2, ZHX3, TOX3, TOX2, NME2, MED15, JUN, ROR2, RYR2, VGLL4, EIF2AK2, EIF2AK3, CYP1B1, TNRC18, HFE, WARS2, CTIF, ATN1, CASZ1, TNKS, NAT10, ASXL2, DVL3, ASXL3, KLF12, ASXL1, KLF11, GARS, SFMBT2, LACTB2, ATM, FNIP2, PPRC1, RAD54L2, PARP3, SMURF1, PARP2, RERE, CREBRF, BACH2, ELF4, ZNFX1, EZH1, SPI1, PHF20, NOD1, …	0.0431608
GOTERM_BP_FAT	GO:0045944~positive regulation of transcription from RNA polymerase II promoter	142	AKNA, JPX, TBK1, TLR2, FOXO1, TLR3, CASK, INO80, FOXO3, NLRC5, GALR2, CREB3L2, GABPB2, CIITA, RXRA, TOX2, JUNB, DDIT3, NME2, EP300, SGSM1, JUN, EIF2AK3, ONECUT2, BMPR2, SOX6, SESN2, SLC11A1, TCF20, FBXW7, TNKS, AGRN, TRP53, ASXL2, IKZF4, KLF6, IKZF1, KLF9, KLF12, TAF7, CREBBP, ASXL1, SMAD4, TEAD1, ATAD2, ABHD14B, EN2, TET2, TET1, ARID3C, FOXP1, ATF6, DDX58, HDAC4, ATF5, TET3, NOTCH1, ATF4, ATF3, …	0.0550035
GOTERM_BP_FAT	GO:0034645~cellular macromolecule biosynthetic process	537	JPX, MALSU1, SPRTN, TAF5L, CTGF, MAP3K9, DHX33, BAHCC1, MAP2K7, YARS, RREB1, LIG1, RXRA, ZHX2, LIG3, ZHX3, TOX3, TOX2, NME2, MED15, JUN, ROR2, RYR2, VGLL4, EIF2AK2, EIF2AK3, CYP1B1, TNRC18, HFE, WARS2, CTIF, PPP1R3B, ATN1, CASZ1, TNKS, NAT10, RPS23, ASXL2, DVL3, MGAT4A, ASXL3, KLF12, ASXL1, KLF11, GARS, ATR, SFMBT2, ATM, FNIP2, TMEM115, GOLGA7B, PPRC1, PARP3, RAD54L2, SMURF1, PARP4, PARP2, RERE, …	0.0666751
GOTERM_BP_FAT	GO:0010467~gene expression	555	JPX, A2M, AIF1, MALSU1, INTS2, CMTR1, TAF5L, CTGF, MAP3K9, DHX33, BAHCC1, PTBP3, YARS, GM5601, ROCK2, RREB1, RXRA, ZHX2, ZHX3, SERPING1, TOX3, TOX2, NME2, MED15, JUN, RYR2, ROR2, VGLL4, EIF2AK2, EIF2AK3, CYP1B1, TNRC18, XIST, HFE, WARS2, CTIF, ATN1, CASZ1, TNKS, NAT10, RPS23, ASXL2, DVL3, ASXL3, KLF12, ASXL1, KLF11, GARS, GAS1, ACACB, SFMBT2, ATM, FNIP2, PPRC1, RAD54L2, SMURF1, RERE, CREBRF, BACH…	6.54236
Annotation Cluster 15	Enrichment Score: 6.651803524658082
Category	Term	Count	Genes	FDR
GOTERM_BP_FAT	GO:0040007~growth	170	PLXNA4, SYT4, SYT2, TLR2, TIRAP, INO80, FOXO3, ITSN2, IQGAP1, TGFB2, H19, CD44, APOD, PPP1R1C, TIAM1, CTGF, HTRA1, LGI1, INSR, PTPRJ, SGPL1, BST2, RXRA, VANGL2, PDE4D, BCL2L11, CDKL5, NCAM1, CD36, KDM2B, EP300, CCR5, PDGFRA, AKAP6, EFNA5, KIF26A, SLITRK6, UNC13A, XRN2, KIF26B, EXTL3, PLXNC1, TFCP2L1, BMPR2, SESN2, SEMA5A, ALCAM, ZFP568, LAMB2, ATN1, ITGAV, TRO, AGRN, PLXND1, SPP1, FN1, TRP53, IKZ…	5.80543e-09
GOTERM_BP_FAT	GO:0048589~developmental growth	123	PLXNA4, SYT4, SYT2, FOXO3, ITSN2, IQGAP1, TGFB2, H19, APOD, TIAM1, INSR, SGPL1, RXRA, VANGL2, PDE4D, BCL2L11, CDKL5, NCAM1, EP300, CCR5, PDGFRA, AKAP6, EFNA5, SLITRK6, UNC13A, KIF26B, PLXNC1, BMPR2, SEMA5A, ALCAM, ZFP568, LAMB2, ATN1, AGRN, PLXND1, FN1, SPP1, TRP53, NIN, IKZF1, TGFBR2, SMAD4, PCDH15, ACACB, SEPN1, GAS1, CACNA2D2, ATM, FOXP1, CDKN1C, NOTCH2, ATF5, NOTCH1, SALL1, ADRA1A, CYFIP1, SM…	4.35263e-07
GOTERM_BP_FAT	GO:0040008~regulation of growth	116	PLXNA4, SYT4, SYT2, TLR2, TIRAP, INO80, ITSN2, CSPG5, H19, TGFB2, PPP1R1C, CD44, HTRA1, CTGF, LGI1, INSR, PTPRJ, SGPL1, BST2, SOCS3, BCL2L11, CDKL5, NCAM1, EP300, KDM2B, CD36, CCR5, AKAP6, EFNA5, KIF26A, UNC13A, PLXNC1, EXTL3, TFCP2L1, BMPR2, NEDD9, SESN2, SEMA5A, TRO, AGRN, PLXND1, FN1, SPP1, TRP53, IKZF1, MNDAL, TGFBR2, SMAD4, ACACB, WRN, GAS1, CACNA2D2, FOXP1, NOTCH1, CDKN1B, BBC3, SMURF1, CAC…	5.51106e-06
GOTERM_BP_FAT	GO:0060560~developmental growth involved in morphogenesis	50	NRP2, PLXNA4, SYT4, SYT2, ITSN2, IQGAP1, TIAM1, FGF1, GOLGA4, VANGL2, ADNP, CDKL5, FMN1, EP300, CCR5, SEMA4B, EFNA5, SEMA4D, UNC13A, KIF26B, MED1, PLXNC1, NKD1, CSF1, BMPR2, CDH4, ALCAM, SEMA5A, ZFP568, LAMB2, TNR, NEDD4L, PLXND1, DCLK1, MYO5B, FN1, SPP1, NIN, SLC12A2, MAP1B, TGFBR2, NLGN3, RAPH1, RDH10, NOTCH1, GSK3B, SALL1, CYFIP1, SMURF1, SPG11	0.000197981
GOTERM_BP_FAT	GO:0045927~positive regulation of growth	56	SYT4, SYT2, TBX20, INO80, ITSN2, TGFB2, PPP1R1C, HEY2, RHOA, LGI1, GOLGA4, INSR, CDK1, SGK1, ADNP, LEF1, CDKL5, NCAM1, KDM2B, EP300, NCOA3, AKAP6, EFNA5, SEMA4D, GPAM, UNC13A, EXTL3, C3, CSF1, TFCP2L1, BMPR2, CDH4, SEMA5A, EZR, PTK2B, BCL2, NEDD4L, AGRN, MYO5B, FN1, IKZF1, MAP1B, TGFBR2, IGF2, ACACB, CACNA2D2, CAPN3, CCNB1, CYBA, NOTCH1, CNTF, GSK3B, ATP8A2, SMURF1, GHSR, SASH3	0.000346516
GOTERM_BP_FAT	GO:0048639~positive regulation of developmental growth	42	SYT4, C3, CSF1, SYT2, TBX20, BMPR2, ITSN2, CDH4, SEMA5A, EZR, BCL2, HEY2, AGRN, NEDD4L, GOLGA4, INSR, MYO5B, FN1, CDK1, IKZF1, TGFBR2, MAP1B, ADNP, IGF2, ACACB, CAPN3, CACNA2D2, CDKL5, CCNB1, NCAM1, NOTCH1, EP300, GSK3B, ATP8A2, AKAP6, EFNA5, SEMA4D, SMURF1, GHSR, GPAM, UNC13A, SASH3	0.000856938
GOTERM_BP_FAT	GO:0016049~cell growth	80	NRP2, PLXNA4, SYT4, SYT2, INO80, ITSN2, IQGAP1, TGFB2, PPP1R1C, TIAM1, RHOA, MGLL, LGI1, GOLGA4, IP6K2, SERTAD2, PTPRJ, SGK1, BST2, ADNP, LEF1, NDNF, CDKL5, INHBA, EP300, KDM2B, NCOA3, CCR5, SEMA4B, AKAP6, EFNA5, SEMA4D, KIF26A, UNC13A, XRN2, KMT2D, EXTL3, PLXNC1, PML, BMPR2, SESN2, CDH4, SEMA5A, ALCAM, LAMB2, PTK2B, TRO, BCL2, ITGAV, TNR, BCL6, NEDD4L, PLXND1, DCLK1, MYO5B, FN1, SPP1, TRP53, NIN…	0.000979532
GOTERM_BP_FAT	GO:0001558~regulation of cell growth	70	PLXNA4, SYT4, SYT2, INO80, ITSN2, TGFB2, CD44, PPP1R1C, CTGF, HTRA1, RHOA, CSF2RB, MGLL, LGI1, GOLGA4, IP6K2, SERTAD2, PTPRJ, KIF14, SGK1, BST2, ADNP, LEF1, CDKL5, INHBA, KDM2B, EP300, CCR5, NCOA3, SEMA4B, AKAP6, EFNA5, SEMA4D, KIF26A, UNC13A, EXTL3, PLXNC1, NANOS1, BMPR2, PML, SESN2, CDH4, SEMA5A, FAM107A, PTK2B, TRO, BCL2, TNR, BCL6, NEDD4L, PLXND1, MYO5B, FN1, SPP1, TRP53, MNDAL, MAP1B, SMAD4,…	0.00665817
GOTERM_BP_FAT	GO:0048638~regulation of developmental growth	62	PLXNA4, SYT4, SYT2, TBX20, WWC1, ITSN2, H19, HEY2, MGLL, GOLGA4, INSR, CDK1, SGPL1, ADNP, BCL2L11, CDKL5, NCAM1, EP300, CCR5, SEMA4B, AKAP6, EFNA5, SEMA4D, GPAM, UNC13A, NKD1, PLXNC1, C3, CSF1, BMPR2, CDH4, SEMA5A, EZR, BCL2, TNR, NEDD4L, AGRN, PLXND1, MYO5B, FN1, SPP1, IKZF1, ATRN, MAP1B, TGFBR2, IGF2, ACACB, DPYSL2, CACNA2D2, CAPN3, FOXP1, STAT3, CCNB1, NOTCH1, GSK3B, ATP8A2, PTCH1, SMURF1, CAC…	0.0136312
GOTERM_BP_FAT	GO:1990138~neuron projection extension	34	NRP2, PLXNC1, PLXNA4, SYT4, SYT2, BMPR2, ITSN2, CDH4, IQGAP1, SEMA5A, ALCAM, LAMB2, TIAM1, TNR, NEDD4L, PLXND1, GOLGA4, MYO5B, DCLK1, FN1, MAP1B, ADNP, NLGN3, RAPH1, CDKL5, EP300, CCR5, GSK3B, CYFIP1, SEMA4B, SMURF1, SEMA4D, SPG11, UNC13A	0.0285085
GOTERM_BP_FAT	GO:0048588~developmental cell growth	40	NRP2, KMT2D, PLXNC1, PLXNA4, SYT4, SYT2, BMPR2, ITSN2, CDH4, IQGAP1, SEMA5A, ALCAM, LAMB2, TIAM1, TNR, NEDD4L, PLXND1, GOLGA4, MYO5B, DCLK1, SPP1, FN1, NIN, TGFBR2, MAP1B, ADNP, NLGN3, RAPH1, CDKL5, EP300, CCR5, GSK3B, CYFIP1, SEMA4B, AKAP6, EFNA5, SMURF1, SEMA4D, SPG11, UNC13A	0.171215
GOTERM_BP_FAT	GO:0030307~positive regulation of cell growth	34	EXTL3, SYT4, SYT2, BMPR2, INO80, ITSN2, CDH4, TGFB2, SEMA5A, PPP1R1C, PTK2B, BCL2, RHOA, NEDD4L, LGI1, GOLGA4, MYO5B, FN1, SGK1, MAP1B, ADNP, LEF1, CDKL5, CYBA, KDM2B, CNTF, EP300, NCOA3, GSK3B, AKAP6, EFNA5, SMURF1, SEMA4D, UNC13A	0.193658
Annotation Cluster 16	Enrichment Score: 6.355865932577359
Category	Term	Count	Genes	FDR
GOTERM_BP_FAT	GO:0035295~tube development	117	DLC1, GNA13, EDN2, LUZP1, MTHFD1L, PRKX, TGFB2, EIF4EBP1, CD44, CTGF, OPA1, ROCK2, EFNB2, VANGL2, CECR2, ARID1A, BCL2L11, TNS3, MIB1, REC8, EP300, KDM2B, TIMELESS, PDGFRA, RYR2, ATXN1L, INTU, KIF26B, FGFR4, ITGB4, DAG1, BMPR2, SEMA5A, NPHP3, FBXW7, TTBK2, NUP50, TCTN1, PLXND1, IFT140, DVL3, PHACTR4, ASXL1, TGFBR2, SMAD4, TEAD1, ITGA3, SEPN1, GAS1, FOXP1, ATP7A, LAMA1, NOTCH2, NOTCH1, TULP3, TSC1,…	9.23409e-06
GOTERM_BP_FAT	GO:0030323~respiratory tube development	48	FGFR4, EDN2, BMPR2, DAG1, GLI2, NPHP3, FBXW7, EIF4EBP1, STK40, CTGF, MEG3, GM21596, PTN, PKD1, DLG5, FGF1, PCSK5, CEBPA, CTSZ, LIPA, MAN1A2, SOX11, VANGL2, ASXL1, TGFBR2, ITGA3, SEPN1, FOXP1, ATP7A, LAMA1, TNS3, NOTCH1, ACVR2B, RDH10, TULP3, EP300, TIMELESS, SP1, LAMA5, PDGFRA, ESRP1, ATXN1L, CUX1, CTSH, IFT88, NCOR2, IGFBP5, NFIB	0.00190074
GOTERM_BP_FAT	GO:0060541~respiratory system development	51	FGFR4, EDN2, ANO1, DAG1, BMPR2, GLI2, NPHP3, EIF4EBP1, FBXW7, STK40, WDPCP, CTGF, MEG3, PKD1, PTN, GM21596, DLG5, FGF1, CEBPA, CTSZ, LIPA, MAN1A2, SOX11, TGFBR2, ASXL1, VANGL2, LEF1, ITGA3, SEPN1, FOXP1, ATP7A, TNS3, LAMA1, ACVR2B, NOTCH1, RDH10, HYDIN, TULP3, EP300, SP1, TIMELESS, LAMA5, PDGFRA, ESRP1, ATXN1L, CUX1, IFT88, CTSH, NCOR2, NFIB, IGFBP5	0.00470028
GOTERM_BP_FAT	GO:0030324~lung development	46	FGFR4, EDN2, BMPR2, DAG1, GLI2, NPHP3, FBXW7, EIF4EBP1, STK40, CTGF, MEG3, GM21596, PTN, PKD1, DLG5, FGF1, CEBPA, CTSZ, LIPA, MAN1A2, SOX11, VANGL2, ASXL1, TGFBR2, ITGA3, SEPN1, FOXP1, ATP7A, LAMA1, TNS3, NOTCH1, ACVR2B, RDH10, EP300, TIMELESS, SP1, LAMA5, PDGFRA, ESRP1, ATXN1L, CUX1, CTSH, IFT88, NCOR2, IGFBP5, NFIB	0.00758745
Annotation Cluster 17	Enrichment Score: 6.123956676729186
Category	Term	Count	Genes	FDR
GOTERM_BP_FAT	GO:0001822~kidney development	61	GLI2, PAX2, PRKX, IQGAP1, TGFB2, CD44, ANGPT1, DLG5, FGF1, KIRREL3, EGR1, SGPL1, ARID5B, SOX11, EFNB2, VANGL2, PTPRO, BCL2L11, FMN1, PLCE1, ACVR2B, TIMELESS, NLE1, PDGFRA, ADAMTS1, CUX1, CTSH, IFT88, KIF26B, FRAS1, C3AR1, 2410089E03RIK, CTNND1, ZBTB16, NPHP3, AMER1, LAMB2, WDPCP, FAT4, BCL2, PKD1, PCSK5, GCNT1, NF1, FBN1, SMAD4, CENPF, ITGA3, WWTR1, TET2, STAT1, ANXA4, CDKN1C, NOTCH2, RDH10, NOTC…	8.33604e-05
GOTERM_BP_FAT	GO:0072001~renal system development	63	GLI2, PAX2, PRKX, IQGAP1, TGFB2, CD44, ANGPT1, DLG5, FGF1, KIRREL3, EGR1, SGPL1, ARID5B, SOX11, EFNB2, VANGL2, PTPRO, BCL2L11, FMN1, PLCE1, ACVR2B, TIMELESS, NLE1, PDGFRA, ADAMTS1, CUX1, CTSH, IFT88, KIF26B, FRAS1, C3AR1, 2410089E03RIK, ITGB4, CTNND1, ZBTB16, NPHP3, AMER1, LAMB2, WDPCP, FAT4, BCL2, PKD1, PCSK5, GCNT1, IFT140, NF1, FBN1, SMAD4, CENPF, ITGA3, WWTR1, STAT1, TET2, ANXA4, CDKN1C, NOTC…	0.000148032
GOTERM_BP_FAT	GO:0001655~urogenital system development	68	PAX2, GLI2, PRKX, IQGAP1, TGFB2, CD44, ANGPT1, DLG5, FGF1, KIRREL3, EGR1, SGPL1, RXRA, ARID5B, SOX11, EFNB2, VANGL2, PTPRO, BCL2L11, FMN1, PLCE1, ACVR2B, TIMELESS, NLE1, PDGFRA, ADAMTS1, CUX1, CTSH, IFT88, KIF26B, FRAS1, C3AR1, UBE3A, 2410089E03RIK, ITGB4, CTNND1, ZBTB16, EPHB2, NPHP3, IGF1R, AMER1, LAMB2, WDPCP, FAT4, BCL2, PKD1, PCSK5, GCNT1, IFT140, NF1, FBN1, SMAD4, CENPF, ITGA3, WWTR1, STAT1…	0.000342331
GOTERM_BP_FAT	GO:0072006~nephron development	29	C3AR1, CTNND1, PAX2, IQGAP1, LAMB2, CD44, FAT4, BCL2, PKD1, ANGPT1, FGF1, KIRREL3, EGR1, VANGL2, SMAD4, ITGA3, WWTR1, STAT1, PTPRO, FMN1, NOTCH2, PLCE1, NOTCH1, TIMELESS, LAMA5, SALL1, PDGFRA, PTCH1, KIF26B	1.24696
Annotation Cluster 18	Enrichment Score: 5.955956504237461
Category	Term	Count	Genes	FDR
GOTERM_BP_FAT	GO:0034097~response to cytokine	116	ALAD, AIF1, OSMR, IL6ST, LRTM1, EDN2, SNCA, TIRAP, TLR3, FOXO3, IL17RA, NLRC5, MAP3K5, ISG15, CD44, GAB1, INSR, MAP2K7, CIITA, GBP7, GBP6, GBP5, PTPRF, BST2, SOCS3, GBP9, JUNB, KRT18, JUN, CX3CR1, AKAP6, EIF2AK2, GBP3, GBP2, A230050P20RIK, IFITM3, TIMP2, GREM2, CD74, SLC11A1, VRK2, PGGT1B, CSF1R, NYX, FN1, TRP53, KLF6, PTPN6, SMAD4, EPRS, ITGA4, H2-Q7, AIM2, TRIM56, HDAC4, IFI27, GPR35, PARP9, CD…	1.59174e-06
GOTERM_BP_FAT	GO:0071345~cellular response to cytokine stimulus	88	CREBRF, ALAD, AIF1, OSMR, IL6ST, LRTM1, EDN2, TIRAP, TLR3, FOXO3, IL17RA, NLRC5, MAP3K5, TNFRSF11A, CD44, GAB1, MT2, CSF2RB, ANGPT1, TNIP2, EGR1, CIITA, GBP7, GBP6, GBP5, PTPRF, SOCS3, GBP9, LEF1, DAPK1, CD86, KRT18, RIPK1, CX3CR1, AKAP6, GBP3, GBP2, MED1, TNFRSF21, NMI, CSF1, IFITM3, PML, PLVAP, GREM2, CD74, STAT6, IGTP, VRK2, PTK2B, PYCARD, CSF1R, NYX, FN1, CEBPA, PTPRC, PTPN6, KLF6, IRGM1, IRG…	0.00286016
GOTERM_BP_FAT	GO:0019221~cytokine-mediated signaling pathway	50	CREBRF, OSMR, IL6ST, LRTM1, EDN2, TIRAP, FOXO3, NLRC5, TNFRSF11A, CD44, GAB1, CSF2RB, ANGPT1, TNIP2, EGR1, PTPRF, SOCS3, KRT18, CX3CR1, MED1, NMI, IFITM3, CSF1, PLVAP, GREM2, CD74, STAT6, VRK2, PTK2B, PYCARD, CSF1R, NYX, CEBPA, KLF6, PTPN6, PTPRC, GPR75, SMAD4, AXL, STAT1, AIM2, STAT3, CISH, STAT2, GPR35, CNTF, IRF7, IRF1, JAK3, ADAR	2.42012
Annotation Cluster 19	Enrichment Score: 5.9262942385954025
Category	Term	Count	Genes	FDR
GOTERM_BP_FAT	GO:0008219~cell death	268	DLC1, AIF1, BTC, SNCA, ANKLE2, ITSN1, ADORA1, MAP3K5, CD44, GRIN2B, CTGF, PGAM5, MAP3K9, 4930453N24RIK, RAPGEF2, MAP2K7, PIK3CG, SGPL1, OPA1, C5AR1, MAGI1, NCF2, PTPRF, ROCK2, NCF1, RXRA, AARS, GRIN2A, WNK3, TOX3, BCL2L11, 6330408A02RIK, NME2, KRT18, CCR5, JUN, CX3CR1, NLE1, RYR2, EIF2AK2, EIF2AK3, MYO18A, CYP1B1, GSDMD, CD74, SEMA5A, ATN1, AGRN, SPP1, HIP1, KLF11, TGFBR2, SMAD4, NCKAP1L, EN2, GA…	1.90034e-05
GOTERM_BP_FAT	GO:0012501~programmed cell death	251	DLC1, AIF1, BTC, SNCA, ANKLE2, ITSN1, ADORA1, MAP3K5, CD44, PGAM5, CTGF, MAP3K9, 4930453N24RIK, RAPGEF2, MAP2K7, PIK3CG, SGPL1, OPA1, C5AR1, NCF2, PTPRF, ROCK2, NCF1, RXRA, AARS, GRIN2A, WNK3, TOX3, BCL2L11, 6330408A02RIK, NME2, KRT18, CCR5, JUN, CX3CR1, NLE1, RYR2, EIF2AK2, EIF2AK3, MYO18A, CYP1B1, GSDMD, CD74, SEMA5A, ATN1, AGRN, SPP1, HIP1, TGFBR2, KLF11, NCKAP1L, EN2, GAS1, ATM, FNIP2, NOTCH2…	4.85268e-05
GOTERM_BP_FAT	GO:0006915~apoptotic process	239	DLC1, AIF1, BTC, SNCA, ANKLE2, ITSN1, ADORA1, MAP3K5, CD44, CTGF, MAP3K9, 4930453N24RIK, RAPGEF2, MAP2K7, PIK3CG, SGPL1, OPA1, C5AR1, NCF2, PTPRF, ROCK2, NCF1, RXRA, AARS, GRIN2A, WNK3, TOX3, BCL2L11, 6330408A02RIK, NME2, KRT18, CCR5, JUN, CX3CR1, NLE1, RYR2, EIF2AK2, EIF2AK3, MYO18A, CYP1B1, CD74, SEMA5A, ATN1, AGRN, SPP1, HIP1, TGFBR2, KLF11, NCKAP1L, EN2, GAS1, ATM, FNIP2, NOTCH2, NOTCH1, NUP6…	9.80606e-05
GOTERM_BP_FAT	GO:0010942~positive regulation of cell death	103	DLC1, TSPO, SNCA, FOXO1, TLR3, FOXO3, CTNNBL1, TGFB2, MAP3K5, CASP8AP2, GRIN2B, CD44, CTGF, MAP3K9, RAPGEF2, MAP2K7, PTPRF, NCF2, RXRA, HRK, GRIN2A, BCL2L11, DDIT3, TRIM35, EP300, CCR5, JUN, PDE5A, CLIP3, EIF2AK2, EIF2AK3, CYP1B1, SSH1, CLU, SP110, TIMP3, FBXW7, AGRN, HIP1, TRP53, EEF1A2, KLF11, ATM, ATF6, NOTCH2, HDAC4, NOTCH1, P2RX7, ATF4, TNFSF10, CDKN1B, ATF3, CSRNP3, UCP2, BBC3, HIP1R, NOD1,…	0.000103897
GOTERM_BP_FAT	GO:0043065~positive regulation of apoptotic process	97	DLC1, TSPO, SNCA, FOXO1, TLR3, FOXO3, CTNNBL1, TGFB2, MAP3K5, CASP8AP2, CD44, CTGF, MAP3K9, RAPGEF2, MAP2K7, PTPRF, NCF2, RXRA, GRIN2A, HRK, DDIT3, BCL2L11, TRIM35, CCR5, JUN, PDE5A, CLIP3, EIF2AK2, EIF2AK3, CYP1B1, CLU, SP110, TIMP3, FBXW7, AGRN, HIP1, TRP53, EEF1A2, KLF11, ATM, ATF6, NOTCH2, HDAC4, P2RX7, ATF4, NOTCH1, TNFSF10, CDKN1B, ATF3, CSRNP3, BBC3, HIP1R, NOD1, CASP8, RHOA, ANO6, TOP2A, …	0.000144677
GOTERM_BP_FAT	GO:0043068~positive regulation of programmed cell death	97	DLC1, TSPO, SNCA, FOXO1, TLR3, FOXO3, CTNNBL1, TGFB2, MAP3K5, CASP8AP2, CD44, CTGF, MAP3K9, RAPGEF2, MAP2K7, PTPRF, NCF2, RXRA, GRIN2A, HRK, DDIT3, BCL2L11, TRIM35, CCR5, JUN, PDE5A, CLIP3, EIF2AK2, EIF2AK3, CYP1B1, CLU, SP110, TIMP3, FBXW7, AGRN, HIP1, TRP53, EEF1A2, KLF11, ATM, ATF6, NOTCH2, HDAC4, P2RX7, ATF4, NOTCH1, TNFSF10, CDKN1B, ATF3, CSRNP3, BBC3, HIP1R, NOD1, CASP8, RHOA, ANO6, TOP2A, …	0.000222111
GOTERM_BP_FAT	GO:0010941~regulation of cell death	218	DLC1, AIF1, BTC, SNCA, ITSN1, ANKLE2, ADORA1, MAP3K5, GRIN2B, CD44, CTGF, MAP3K9, RAPGEF2, MAP2K7, PIK3CG, OPA1, C5AR1, NCF2, PTPRF, RXRA, AARS, GRIN2A, WNK3, TOX3, BCL2L11, NME2, KRT18, CCR5, JUN, CX3CR1, NLE1, EIF2AK2, EIF2AK3, MYO18A, CYP1B1, CD74, SEMA5A, AGRN, SPP1, HIP1, KLF11, SMAD4, NCKAP1L, EN2, GAS1, ATM, NOTCH2, NOTCH1, CSRNP3, NUP62, GRK5, ADAR, HIP1R, GLI2, TNFRSF11A, NOD1, ANGPT1, T…	0.000394525
GOTERM_BP_FAT	GO:0043067~regulation of programmed cell death	203	DLC1, AIF1, BTC, SNCA, ITSN1, ANKLE2, ADORA1, MAP3K5, CD44, CTGF, MAP3K9, RAPGEF2, MAP2K7, PIK3CG, C5AR1, OPA1, NCF2, PTPRF, RXRA, AARS, GRIN2A, WNK3, TOX3, BCL2L11, NME2, KRT18, CCR5, JUN, CX3CR1, NLE1, EIF2AK2, EIF2AK3, MYO18A, CYP1B1, CD74, SEMA5A, AGRN, SPP1, HIP1, KLF11, NCKAP1L, EN2, GAS1, ATM, NOTCH2, NOTCH1, CSRNP3, NUP62, GRK5, ADAR, HIP1R, GLI2, TNFRSF11A, NOD1, ANGPT1, TOP2A, IP6K2, KC…	0.000688102
GOTERM_BP_FAT	GO:0042981~regulation of apoptotic process	200	DLC1, AIF1, BTC, SNCA, ITSN1, ANKLE2, ADORA1, MAP3K5, CD44, CTGF, MAP3K9, RAPGEF2, MAP2K7, PIK3CG, C5AR1, OPA1, NCF2, PTPRF, RXRA, AARS, GRIN2A, WNK3, TOX3, BCL2L11, NME2, KRT18, CCR5, JUN, CX3CR1, NLE1, EIF2AK2, EIF2AK3, MYO18A, CYP1B1, CD74, SEMA5A, AGRN, SPP1, HIP1, KLF11, NCKAP1L, EN2, GAS1, ATM, NOTCH2, NOTCH1, CSRNP3, NUP62, GRK5, ADAR, HIP1R, GLI2, TNFRSF11A, NOD1, ANGPT1, TOP2A, IP6K2, KC…	0.00113435
GOTERM_BP_FAT	GO:0043069~negative regulation of programmed cell death	119	AIF1, GABRB2, SNCA, BTC, FOXO1, ITSN1, ANKLE2, PNP, ADORA1, TGFB2, CD44, RNF31, PIK3CG, OPA1, C5AR1, SOCS3, AARS, WNK3, TOX3, NME2, EP300, KDM2B, KRT18, CCR5, JUN, CX3CR1, NLE1, EIF2AK2, EIF2AK3, MYO18A, CLU, CCNG1, CD74, SEMA5A, ITGAV, CSF1R, FN1, SPP1, TRP53, HERPUD1, HTT, NCKAP1L, DOCK8, GAS1, EN2, FOXP1, ATP7A, ATF5, NOTCH1, CDKN1B, NUP62, UCP2, PLCG2, GRK5, MERTK, SYNGAP1, ABL2, CACNA1A, ADA…	5.06977
GOTERM_BP_FAT	GO:0060548~negative regulation of cell death	128	AIF1, GABRB2, BTC, SNCA, FOXO1, ITSN1, ANKLE2, PNP, ADORA1, TGFB2, CD44, CTGF, RNF31, PIK3CG, OPA1, C5AR1, SOCS3, AARS, WNK3, TOX3, NCAM1, PYCR1, NME2, EP300, KDM2B, KRT18, CCR5, JUN, CX3CR1, NLE1, EIF2AK2, EIF2AK3, MYO18A, CLU, CCNG1, CD74, SEMA5A, ITGAV, CSF1R, FN1, SPP1, TRP53, HERPUD1, HTT, SMAD4, NCKAP1L, DOCK8, EN2, GAS1, FOXP1, ATP7A, ATF5, ATF4, NOTCH1, CDKN1B, NUP62, UCP2, PLCG2, GRK5, S…	6.44777
Annotation Cluster 20	Enrichment Score: 5.802692341427927
Category	Term	Count	Genes	FDR
GOTERM_BP_FAT	GO:0048729~tissue morphogenesis	113	DLC1, GNA13, JAG2, LUZP1, MTHFD1L, ZNRF3, PRKX, TGFB2, CD44, OPA1, SOCS3, ROCK2, RREB1, RXRA, EFNB2, VANGL2, CECR2, ARID1A, TNNT2, MIB1, KDM2B, TIMELESS, PDGFRA, ROR2, RYR2, RIPK4, INTU, KIF26B, FRAS1, TWSG1, 2410089E03RIK, ITGB4, DAG1, BMPR2, SEMA5A, NPHP3, ZFP568, NUP50, CLASP1, TCTN1, PLXND1, GCNT1, DVL3, PHACTR4, HTT, TGFBR2, SMAD4, TEAD1, PCDH15, ITGA3, ATP7A, LAMA1, NOTCH2, NOTCH1, TULP3, T…	1.12659e-06
GOTERM_BP_FAT	GO:0035295~tube development	117	DLC1, GNA13, EDN2, LUZP1, MTHFD1L, PRKX, TGFB2, EIF4EBP1, CD44, CTGF, OPA1, ROCK2, EFNB2, VANGL2, CECR2, ARID1A, BCL2L11, TNS3, MIB1, REC8, EP300, KDM2B, TIMELESS, PDGFRA, RYR2, ATXN1L, INTU, KIF26B, FGFR4, ITGB4, DAG1, BMPR2, SEMA5A, NPHP3, FBXW7, TTBK2, NUP50, TCTN1, PLXND1, IFT140, DVL3, PHACTR4, ASXL1, TGFBR2, SMAD4, TEAD1, ITGA3, SEPN1, GAS1, FOXP1, ATP7A, LAMA1, NOTCH2, NOTCH1, TULP3, TSC1,…	9.23409e-06
GOTERM_BP_FAT	GO:0060429~epithelium development	172	GNA13, DLC1, FAM20C, JAG2, LUZP1, PRKX, MTHFD1L, IQGAP1, ZNRF3, TGFB2, ATP2B2, S1PR3, CD44, RAPGEF2, FNDC3A, CLRN1, OPA1, SOCS3, ROCK2, RREB1, RXRA, VANGL2, AARS, EFNB2, CECR2, SIPA1L3, PDE4D, ARID1A, PTPRO, MIB1, NME2, KDM2B, EP300, TIMELESS, ABCB1B, JUN, NLE1, PDGFRA, RYR2, ROR2, RIPK4, SLITRK6, INTU, KIF26B, FRAS1, FGFR4, TFCP2L1, B9D1, ONECUT2, 2410089E03RIK, BMPR2, DAG1, SEMA5A, ZFP568, NPHP…	1.24074e-05
GOTERM_BP_FAT	GO:0048598~embryonic morphogenesis	100	DLC1, GNA12, JAG2, LUZP1, MTHFD1L, TGFB2, ATP2B2, COL12A1, RECK, CLRN1, OPA1, ROCK2, SOCS3, TMIE, VANGL2, CECR2, ARID1A, BCL2L11, MIB1, KDM2B, PDGFRA, ROR2, RYR2, SLITRK6, INTU, FRAS1, TWSG1, TSHZ1, B9D1, 2410089E03RIK, ITGB4, DAG1, BMPR2, GREM2, EPHB2, NPHP3, ZFP568, TTBK2, ITGAV, NUP50, CLASP1, TCTN1, FN1, IFT140, ASXL2, TRP53, DVL3, ABR, PHACTR4, HTT, TGFBR2, SMAD4, TEAD1, PCDH15, ITGA3, GAS1,…	0.00537825
GOTERM_BP_FAT	GO:0009790~embryo development	158	GNA13, DLC1, GNA12, JAG2, LUZP1, MTHFD1L, TGFB2, ATP2B2, GRIN2B, GAB1, COL12A1, RECK, CLRN1, OPA1, SOCS3, ROCK2, EFNB1, TMIE, RXRA, VANGL2, CECR2, ARID1A, BCL2L11, JUNB, VASH1, MIB1, KDM2B, EP300, TIMELESS, TANC2, NLE1, PDGFRA, RYR2, ROR2, SLITRK6, INTU, FRAS1, TWSG1, TSHZ1, XIST, B9D1, 2410089E03RIK, HUS1, BMPR2, DAG1, ITGB4, SOX6, GREM2, EPHB2, ZFP568, NPHP3, TTBK2, ITGAV, NUP50, TCTN1, CLASP1,…	0.0135641
GOTERM_BP_FAT	GO:0048568~embryonic organ development	77	TBX20, PAX2, GLI2, GJA5, MTHFD1L, TGFB2, ATP2B2, HEY2, GAB1, MKL2, CLRN1, SOCS3, TMIE, SOX11, MICAL2, VANGL2, LEF1, ARID1A, JUNB, VASH1, EYA4, MIB1, NCOA1, KDM2B, NCOA3, BPTF, HIPK2, NCOA6, PDGFRA, ROR2, RYR2, SLITRK6, MED1, TSHZ1, KMT2A, XIST, EPHB2, NPHP3, ZFP568, WDR19, WDPCP, TTBK2, ITGAV, PLCD3, PKD1, FBN2, PCSK5, IFT140, TRP53, ASXL2, CEBPA, DVL3, SLC8A1, ABR, CEBPB, PHACTR4, TGFBR2, BIRC6,…	0.0595598
GOTERM_BP_FAT	GO:0043009~chordate embryonic development	103	DLC1, GNA13, GNA12, JAG2, LUZP1, MTHFD1L, TGFB2, GRIN2B, GAB1, OPA1, SOCS3, ROCK2, RXRA, VANGL2, CECR2, ARID1A, BCL2L11, VASH1, JUNB, MIB1, EP300, KDM2B, TANC2, PDGFRA, NLE1, ROR2, INTU, XIST, B9D1, BMPR2, SOX6, ZFP568, TTBK2, ITGAV, NUP50, TCTN1, IFT140, MAFG, ASXL2, TRP53, DVL3, CUBN, PHACTR4, HTT, TGFBR2, SMAD4, GAS1, ITGA4, TET1, ATM, FOXP1, ATP7A, CDKN1C, NOTCH2, NOTCH1, TULP3, TSC1, SALL1, …	0.175419
GOTERM_BP_FAT	GO:0009792~embryo development ending in birth or egg hatching	103	DLC1, GNA13, GNA12, JAG2, LUZP1, MTHFD1L, TGFB2, GRIN2B, GAB1, OPA1, SOCS3, ROCK2, RXRA, VANGL2, CECR2, ARID1A, BCL2L11, VASH1, JUNB, MIB1, EP300, KDM2B, TANC2, PDGFRA, NLE1, ROR2, INTU, XIST, B9D1, BMPR2, SOX6, ZFP568, TTBK2, ITGAV, NUP50, TCTN1, IFT140, MAFG, ASXL2, TRP53, DVL3, CUBN, PHACTR4, HTT, TGFBR2, SMAD4, GAS1, ITGA4, TET1, ATM, FOXP1, ATP7A, CDKN1C, NOTCH2, NOTCH1, TULP3, TSC1, SALL1, …	0.266652
GOTERM_BP_FAT	GO:0001701~in utero embryonic development	67	GNA13, GNA12, JAG2, GLI2, GRIN2B, HEY2, ANKRD11, GAB1, ANGPT1, BRD4, MKL2, SEC24C, SOCS3, RXRA, LEF1, BCL2L11, JUNB, VASH1, MIB1, NCOA1, BPTF, NCOA3, ZMIZ1, GRN, TANC2, NCOA6, NLE1, PDGFRA, MED1, KMT2D, XIST, B9D1, SOX6, ZFP568, WDR19, LY6E, ITGAV, MEG3, PLCD3, PKD1, TCTN1, APBA1, TRP53, MAFG, CEBPA, SLC8A1, CEBPB, CUBN, NASP, TGFBR2, SMAD4, BIRC6, ITGA4, FZD5, TET1, FOXP1, ATP7A, CCNB1, CDKN1C, …	1.25404
Annotation Cluster 21	Enrichment Score: 5.785220139298598
Category	Term	Count	Genes	FDR
GOTERM_BP_FAT	GO:0044087~regulation of cellular component biogenesis	125	DLC1, LRTM1, MALSU1, SNCA, IQGAP2, IQGAP1, EIF4EBP1, APOD, CTGF, RAPGEF2, PTPRJ, CLRN1, GBP5, ROCK2, HRK, PARP10, BCL2L11, TRIM37, NCAM1, ARPC1B, SLITRK3, EP300, CD36, JUN, CLIP1, EFNA5, CLIP3, SLITRK6, EIF2AK2, SLITRK5, UNC13A, ADD2, SPTB, SSH1, CLU, DAG1, AKAP13, ASAP3, EPHB2, TTBK2, RAC2, CLASP1, AGRN, CDC42EP3, IFT140, TRP53, NIN, IKZF1, HTT, NCKAP1L, ATR, SHANK1, COL16A1, ATM, AIM2, FNIP2, A…	6.95023e-05
GOTERM_BP_FAT	GO:0044089~positive regulation of cellular component biogenesis	76	HIP1R, LRTM1, WASF2, IQGAP2, IQGAP1, ACTR2, CTGF, RHOA, MSN, PIEZO1, PTPRJ, CLRN1, GBP5, NRXN3, HRK, ADNP, MPP7, PALLD, BCL2L11, ARHGEF10, FMN1, ARPC1B, EP300, CD36, SLITRK3, JUN, CLIP1, EFNA5, SLITRK6, SLITRK5, CLU, DAG1, STAU2, EPHB2, LINGO2, SORBS3, LINGO4, TTBK2, RAC2, KIRREL, PTK2B, MAP3K1, LRRTM2, PYCARD, CLASP1, AGRN, CDC42EP3, SYNPO, TRP53, CCP110, PLEK, IKZF1, NIN, HTT, MAP1B, NLGN1, NCK…	0.00199697
GOTERM_BP_FAT	GO:0043254~regulation of protein complex assembly	59	HIP1R, SNCA, SORL1, TBX20, IQGAP2, ACTR2, EIF4EBP1, TRIM9, HEY2, RHOA, MSN, PIEZO1, ATF7IP, KIF14, SGK1, GBP5, HRK, MPP7, PALLD, BCL2L11, FMN1, NCAM1, ARPC1B, CD36, STXBP6, JUN, CLIP1, CLIP3, EIF2AK2, UNC13A, ADD2, SPTB, CLU, HCFC1, TRIM30A, KIRREL, PTK2B, MAP3K1, PYCARD, XAF1, CDC42EP3, TRP53, PLEK, IKZF1, NIN, HCK, MAP1B, NCKAP1L, AIM2, FNIP2, CRBN, CDKN1B, EPS8, BBC3, GSK3B, IRF8, TMOD2, SPTBN…	0.260884
Annotation Cluster 22	Enrichment Score: 5.72091001828201
Category	Term	Count	Genes	FDR
GOTERM_BP_FAT	GO:0007265~Ras protein signal transduction	62	DLC1, GNA13, AIF1, WASF2, PREX2, GNA12, ITSN2, ITSN1, TGFB2, GBF1, TIAM1, RHOA, ARHGEF40, RAPGEF2, KIF14, ROCK2, VANGL2, SYNJ2BP, ARHGEF12, ARHGEF10, ARHGAP32, PLCE1, RASGRF1, RRAS2, JUN, SPATA13, SRGAP1, USP8, ARHGEF28, CSF1, CYTH4, AKAP13, ABCA1, ARFGEF2, TIMP2, DOCK2, TRIM67, PLEKHG1, SOS2, RASAL3, BCL6, CDC42EP3, TRP53, OBSCN, ABR, PHACTR4, ARHGEF37, NF1, TRIO, ITGA3, DGKI, VAV1, NRAS, NOTCH2…	4.39901e-05
GOTERM_BP_FAT	GO:0051056~regulation of small GTPase mediated signal transduction	48	DLC1, RAP1GAP, ARHGEF28, CSF1, FOXM1, PREX2, CYTH4, AKAP13, ABCA1, ITSN2, ITSN1, ARFGEF2, TIMP2, TGFB2, DOCK2, TRIM67, PLEKHG1, GBF1, TIAM1, RASAL3, SOS2, ARHGEF40, BCL6, KIF14, OBSCN, ABR, ARHGEF37, NF1, TRIO, SIPA1L3, ITGA3, DGKI, ARHGEF12, VAV1, ARHGAP26, ARHGEF10, NOTCH2, PLCE1, GPR35, NUP62, RASGRF1, CDON, ADRA1A, RELN, DENND4B, SYNGAP1, ABL2, SPATA13	0.00129153
GOTERM_BP_FAT	GO:0007264~small GTPase mediated signal transduction	83	DLC1, GNA13, AIF1, WASF2, PREX2, GNA12, RASGEF1B, ITSN2, ITSN1, TGFB2, ARHGAP5, DIRAS2, GBF1, TIAM1, ARL15, RHOA, ARHGEF40, RAB26, RAPGEF2, KIF14, RAB39B, ROCK2, VANGL2, SYNJ2BP, ARHGEF12, ARHGEF10, ARHGAP30, ARHGAP32, PLCE1, RASGRF1, JUN, RRAS2, RELN, LRRK1, SPATA13, RAPGEFL1, SRGAP1, USP8, RAB3C, ARHGEF28, CSF1, FOXM1, CYTH4, AKAP13, ABCA1, ARFGEF2, TIMP2, DOCK2, TRIM67, DOCK1, PLEKHG1, RAC2, R…	0.00240342
GOTERM_BP_FAT	GO:0046578~regulation of Ras protein signal transduction	43	DLC1, ARHGEF28, CSF1, FOXM1, PREX2, CYTH4, AKAP13, ABCA1, ITSN2, ITSN1, ARFGEF2, TIMP2, TGFB2, DOCK2, TRIM67, PLEKHG1, GBF1, TIAM1, RASAL3, SOS2, ARHGEF40, BCL6, KIF14, OBSCN, ABR, ARHGEF37, NF1, TRIO, ITGA3, DGKI, ARHGEF12, VAV1, ARHGEF10, NOTCH2, PLCE1, GPR35, NUP62, RASGRF1, ADRA1A, DENND4B, SYNGAP1, ABL2, SPATA13	0.00538977
GOTERM_BP_FAT	GO:0035023~regulation of Rho protein signal transduction	25	DLC1, ARHGEF28, PREX2, AKAP13, ABCA1, ITSN2, ITSN1, PLEKHG1, TIAM1, SOS2, ARHGEF40, BCL6, OBSCN, ABR, ARHGEF37, TRIO, ITGA3, ARHGEF12, VAV1, ARHGEF10, GPR35, RASGRF1, ADRA1A, ABL2, SPATA13	1.12532
Annotation Cluster 23	Enrichment Score: 5.620738750827213
Category	Term	Count	Genes	FDR
GOTERM_BP_FAT	GO:0016192~vesicle-mediated transport	170	SEC31B, SEC31A, AP4E1, SYT4, AIF1, SYT2, SNCA, PTPN23, SYT6, ITSN2, ITSN1, IGHM, TVP23A, B2M, KIF13A, TBC1D16, CD47, ANK1, GBF1, ANKRD50, CREB3L2, CHRNA7, RAB26, PIK3CG, NBAS, KIF5A, PLD4, COLEC12, ACTN2, SYNJ2BP, PCLO, NCAM1, MIB1, CD36, SGSM1, PRAM1, CLIP3, UNC13C, EMP2, MYO18A, ANKFY1, TNFAIP2, UNC13A, ITGAL, ARFGAP2, IFITM3, HFE, ITGB2, ABCA1, LMAN1, ARFGEF2, SLC11A1, DOCK2, MIA3, DOCK1, RAC2…	7.03058e-05
GOTERM_BP_FAT	GO:0045807~positive regulation of endocytosis	36	PARD3, RAP1GAP, HIP1R, C3, SNCA, HFE, IGHM, B2M, CD47, SLC11A1, DOCK2, PYCARD, ANGPT1, NEDD4L, C2, ANO6, HIP1, ABR, CBL, NLGN1, AXL, NCKAP1L, SYNJ2BP, CD63, FCGR1, CYBA, MIB1, SYNE1, CD36, FCGR2B, PLCG2, CLIP3, MERTK, PROS1, ANKFY1, CAMK1D	9.62076e-05
GOTERM_BP_FAT	GO:0006897~endocytosis	88	AIF1, HIP1R, SYT2, SORL1, WASF2, SNCA, EPS15L1, ITSN2, IGHM, ITSN1, B2M, TMEM175, CD47, RINL, ANGPT1, CHRNA7, CALCRL, ANO6, CDC7, PIK3CG, INPPL1, PLD4, COLEC12, SYNJ2BP, MIB1, SIGLEC1, CD36, GRN, FKBP15, CLIP3, ANKFY1, PROS1, CAMK1D, STON2, ITGAL, PARD3, RAP1GAP, C3, UBE3A, IFITM3, HFE, EEA1, ITGB2, ABCA1, SLC11A1, DOCK2, DOCK1, EZR, LRRTM2, ITGAV, TGM2, PYCARD, GM21596, C2, NEDD4L, HIP1, GPR107,…	0.00071681
GOTERM_BP_FAT	GO:0060627~regulation of vesicle-mediated transport	76	SYT4, HIP1R, SYT2, SORL1, SNCA, UVRAG, PTPN23, SYT6, IGHM, B2M, TBC1D16, ARHGAP21, CD47, DNAJC13, TRIM9, ANGPT1, MSN, RAB26, ANO6, AKT2, LYN, ACTN2, SYNJ2BP, PCLO, TBCK, NCAM1, MIB1, CD36, SGSM1, STXBP6, PRAM1, CLIP3, ANKFY1, PROS1, UNC13A, CAMK1D, STON2, MYO5A, PARD3, RAB3C, RAP1GAP, C3, HFE, SLC11A1, DOCK2, EZR, RAC2, ITGAV, LRRTM2, PYCARD, GM21596, CLASP1, NEDD4L, C2, MYO5B, HIP1, ABR, HCK, KC…	0.004667
GOTERM_BP_FAT	GO:0006909~phagocytosis	39	ITGAL, RAP1GAP, AIF1, C3, ITGB2, ABCA1, IGHM, TMEM175, SLC11A1, CD47, DOCK2, DOCK1, ITGAV, TGM2, PYCARD, GM21596, C2, ANO6, CDC7, ABR, HCK, PLD4, AXL, NCKAP1L, COLEC12, FCGR1, VAV1, CYBA, P2RX7, LRP1, CD36, FCGR2B, IRF8, CLEC7A, MERTK, SPG11, ABL2, PROS1, CAMK1D	0.00895096
GOTERM_BP_FAT	GO:0030100~regulation of endocytosis	44	STON2, PARD3, RAP1GAP, SYT4, C3, HIP1R, SNCA, HFE, IGHM, B2M, ARHGAP21, CD47, SLC11A1, DOCK2, ITGAV, LRRTM2, PYCARD, GM21596, ANGPT1, NEDD4L, C2, ANO6, HIP1, ABR, HCK, CBL, NLGN1, AXL, NCKAP1L, SYNJ2BP, CD63, FCGR1, MIB1, CYBA, SYNE1, CD36, FCGR2B, PLCG2, CLIP3, MERTK, ABL2, PROS1, ANKFY1, CAMK1D	0.0127561
GOTERM_BP_FAT	GO:0050766~positive regulation of phagocytosis	17	ABR, RAP1GAP, C3, NCKAP1L, FCGR1, SLC11A1, CD47, CYBA, DOCK2, CD36, FCGR2B, PYCARD, C2, MERTK, PROS1, ANO6, CAMK1D	0.16927
GOTERM_BP_FAT	GO:0050764~regulation of phagocytosis	20	ABR, RAP1GAP, C3, HCK, NCKAP1L, FCGR1, SLC11A1, CD47, CYBA, DOCK2, CD36, FCGR2B, ITGAV, PYCARD, GM21596, C2, MERTK, ANO6, PROS1, CAMK1D	0.678463
Annotation Cluster 24	Enrichment Score: 5.328140471864191
Category	Term	Count	Genes	FDR
GOTERM_BP_FAT	GO:0048002~antigen processing and presentation of peptide antigen	29	PSMB10, UNC93B1, H2-D1, IFI30, HFE, CD74, B2M, TAPBP, SLC11A1, TAP2, TAP1, PYCARD, ERAP1, MR1, H2-K1, H2-Q4, H2-AB1, CTSS, H2-Q6, FCGR1, H2-Q7, PSMB8, PSMB9, FCGR2B, ABCB1B, H2-T22, H2-T23, H2-DMA, TAPBPL	2.50134e-05
GOTERM_BP_FAT	GO:0019884~antigen processing and presentation of exogenous antigen	22	PSMB10, H2-K1, UNC93B1, H2-D1, IFI30, H2-AB1, CTSS, H2-Q7, FCGR1, CD74, PSMB8, B2M, TAPBP, PSMB9, PSME1, FCGR2B, PSME2, ABCB1B, TAP2, TAP1, H2-T23, H2-DMA	0.000323316
GOTERM_BP_FAT	GO:0002478~antigen processing and presentation of exogenous peptide antigen	20	PSMB10, H2-K1, UNC93B1, H2-D1, IFI30, H2-AB1, CTSS, FCGR1, H2-Q7, PSMB8, CD74, B2M, TAPBP, PSMB9, FCGR2B, ABCB1B, TAP2, TAP1, H2-T23, H2-DMA	0.000880634
GOTERM_BP_FAT	GO:0002474~antigen processing and presentation of peptide antigen via MHC class I	22	PSMB10, H2-K1, H2-Q4, H2-D1, IFI30, HFE, CTSS, H2-Q6, H2-Q7, FCGR1, PSMB8, B2M, TAPBP, PSMB9, ABCB1B, TAP2, TAP1, H2-T22, ERAP1, H2-T23, MR1, TAPBPL	0.00526269
GOTERM_BP_FAT	GO:0019882~antigen processing and presentation	34	PSMB10, RAB3C, UNC93B1, H2-D1, IFI30, HFE, IGHM, CD74, TAPBP, B2M, SLC11A1, NOD1, TAP2, TAP1, PYCARD, ERAP1, MR1, H2-K1, H2-Q4, H2-AB1, CTSS, H2-Q6, H2-Q7, FCGR1, PSMB8, PSMB9, PSME1, FCGR2B, ABCB1B, PSME2, H2-T22, H2-T23, H2-DMA, TAPBPL	0.00757312
GOTERM_BP_FAT	GO:0002483~antigen processing and presentation of endogenous peptide antigen	10	H2-K1, ABCB1B, TAP2, TAP1, H2-D1, ERAP1, HFE, H2-T23, B2M, TAPBP	0.00881586
GOTERM_BP_FAT	GO:0019883~antigen processing and presentation of endogenous antigen	10	H2-K1, ABCB1B, TAP2, TAP1, H2-D1, ERAP1, HFE, H2-T23, B2M, TAPBP	0.0313034
GOTERM_BP_FAT	GO:0042590~antigen processing and presentation of exogenous peptide antigen via MHC class I	12	H2-K1, PSMB10, H2-D1, IFI30, H2-T23, CTSS, FCGR1, H2-Q7, PSMB8, B2M, TAPBP, PSMB9	0.621311
Annotation Cluster 25	Enrichment Score: 5.01335348377009
Category	Term	Count	Genes	FDR
GOTERM_BP_FAT	GO:0048167~regulation of synaptic plasticity	42	SLC8A3, GFAP, GRIK1, SSH1, SYT4, KMT2A, SNCA, CPEB1, ADORA1, STAU2, SORCS3, EPHB2, SHISA6, ATP2B2, GRIN2B, PTK2B, TNR, SLC24A2, LRRTM2, MGLL, PTN, CAMK2B, RAPGEF2, EGR1, NOS1, HTT, KCNB1, NF1, NLGN1, GRIN2A, NLGN3, DGKI, SHANK2, NCAM1, RASGRF1, GSK3B, CX3CR1, RELN, UNC13C, SYNGAP1, SPG11, UNC13A	7.51128e-05
GOTERM_BP_FAT	GO:0060291~long-term synaptic potentiation	18	SLC8A3, GFAP, NOS1, SNCA, NLGN1, GRIN2A, NLGN3, SHANK2, GRIN2B, PTK2B, TNR, SLC24A2, LRRTM2, CX3CR1, PTN, RELN, CAMK2B, UNC13A	0.139184
GOTERM_BP_FAT	GO:0050806~positive regulation of synaptic transmission	29	SLC8A3, GFAP, SSH1, GRIK1, SNCA, ADORA1, GRIN2B, PTK2B, SLC24A2, LRRTM2, TNR, PTN, CAMK2B, LGI1, NOS1, NLGN1, GRIN2A, NLGN3, SHANK1, IGSF9B, SHANK2, GSK3B, CX3CR1, ADRA1A, ABAT, ROR2, RELN, UNC13A, CACNA1B	0.714319
Annotation Cluster 26	Enrichment Score: 4.837846562732687
Category	Term	Count	Genes	FDR
GOTERM_BP_FAT	GO:0022610~biological adhesion	266	DLC1, GLDN, AIF1, IL6ST, PTPN23, PTPN22, CD53, EDIL3, PRKX, B2M, CD47, CD44, APOD, CTGF, COL12A1, CHRNA7, PTPRJ, GBP7, ICOSL, GBP6, PTPRF, RREB1, EFNB1, EFNB2, GBP9, PTPRT, SSPO, BCL2L11, CD36, PGM5, CCR5, LAMC3, CD33, CX3CR1, PDGFRA, ABAT, EFNA5, LAMC1, KIF26B, ITGA2B, CYP1B1, DAG1, HFE, CD74, SEMA5A, ALCAM, SLC11A1, LGALS3BP, LAMB2, RAC2, GCNT1, SPP1, PELI1, IKZF1, TGFBR2, CREBBP, PPFIBP1, FCGR…	5.05509e-17
GOTERM_BP_FAT	GO:0007155~cell adhesion	261	DLC1, GLDN, AIF1, IL6ST, PTPN23, PTPN22, CD53, EDIL3, PRKX, B2M, CD47, CD44, APOD, CTGF, COL12A1, CHRNA7, PTPRJ, ICOSL, PTPRF, RREB1, EFNB1, EFNB2, PTPRT, SSPO, BCL2L11, CD36, PGM5, CCR5, LAMC3, CD33, CX3CR1, PDGFRA, ABAT, EFNA5, LAMC1, KIF26B, ITGA2B, CYP1B1, DAG1, HFE, CD74, SEMA5A, ALCAM, SLC11A1, LGALS3BP, LAMB2, RAC2, GCNT1, SPP1, PELI1, IKZF1, TGFBR2, CREBBP, PPFIBP1, FCGR4, NCKAP1L, PCDH15…	5.82314e-16
GOTERM_BP_FAT	GO:0030155~regulation of cell adhesion	122	DLC1, AIF1, IL6ST, PTPN23, JAG2, PTPN22, CASK, EDIL3, PNP, IQGAP1, PRKX, TGFB2, CD47, APOD, CD44, ANK3, PTPRJ, ICOSL, RREB1, EFNB1, EFNB2, CD36, CCR5, PDE5A, ABAT, EFNA5, EMP2, KIF26B, ITGAL, CYP1B1, ONECUT2, DAG1, HFE, CD74, SEMA5A, MIA3, DOCK1, RAC2, ITGAV, RASAL3, CLASP1, FN1, SPP1, HAVCR2, PTPN6, PELI1, IKZF1, TGFBR2, MYO1F, NCKAP1L, CELSR2, ITGA3, ITGA4, DOCK5, COL16A1, CD63, VAV1, LGALS9, E…	4.64306e-10
GOTERM_BP_FAT	GO:0098609~cell-cell adhesion	172	ZC3HAV1, GLDN, AIF1, IL6ST, JAG2, PTPN23, PTPN22, CD53, PNP, TGFB2, B2M, NRCAM, CD47, GM21092, CD44, ANK3, CHRNA7, FNDC3A, ICOSL, LAD1, PTPRF, STK24, EFNB1, EFNB2, PTPRT, NCAM1, CCR5, PDE5A, PDGFRA, ABAT, IGSF9, KIF26B, ITGA2B, ITGAL, CYP1B1, STK10, HFE, ITGB2, ITGAM, CD74, ALCAM, SLC11A1, DOCK2, RAC2, ITGAV, RASAL3, GCNT1, TRP53, HAVCR2, PTPN6, PELI1, IKZF1, TGFBR2, CREBBP, PPFIBP1, FCGR4, NCKAP…	2.77608e-07
GOTERM_BP_FAT	GO:0045785~positive regulation of cell adhesion	75	AIF1, IL6ST, PTPN23, PTPN22, EDIL3, GLI2, PNP, IQGAP1, TGFB2, CD47, CD44, ANK3, RHOA, ANGPT1, PIEZO1, DPP4, PTPRJ, ICOSL, RREB1, EFNB1, EFNB2, CDK6, NDNF, FMN1, CD86, CD36, CCR5, LCK, GPAM, EMP2, KIF26B, ITGAL, TRIOBP, RAP1GAP, CSF1, DAG1, ZBTB16, CCL28, APBB1IP, CD74, DOCK1, PTK2B, ITGAV, RASAL3, PYCARD, TNFRSF18, TGM2, PTN, FN1, SPP1, HAVCR2, PTPRC, PTPN6, TNXB, IKZF1, TGFBR2, NCKAP1L, ITGA3, I…	1.15212e-06
GOTERM_BP_FAT	GO:0098602~single organism cell adhesion	131	GLDN, AIF1, IL6ST, JAG2, PTPN22, CD53, PNP, TGFB2, B2M, NRCAM, CD47, CD44, ANK3, CHRNA7, FNDC3A, ICOSL, RREB1, EFNB1, EFNB2, NCAM1, CCR5, PDE5A, PDGFRA, ABAT, EFNA5, LAMC1, ITGA2B, KIF26B, ITGAL, CYP1B1, STK10, HFE, ITGB2, CD74, ITGAM, SLC11A1, DOCK2, DOCK1, RAC2, ITGAV, RASAL3, GCNT1, FN1, TRP53, HAVCR2, PTPN6, PELI1, IKZF1, TGFBR2, FCGR4, NCKAP1L, DOCK8, ITGA4, DOCK5, VAV1, LGALS9, FOXP1, ATP7A…	2.26257e-06
GOTERM_BP_FAT	GO:0001775~cell activation	146	GNA13, AIF1, TBK1, IL6ST, EDN2, SNCA, JAG2, TLR2, TIRAP, TLR3, PTPN22, IGHM, TLR7, PNP, IL17RA, B2M, CD47, CD44, GBF1, CTGF, CHRNA4, CHRNA7, PTPRJ, ICOSL, EFNB1, EFNB2, EP300, CAMK4, PRAM1, JUN, LYST, CX3CR1, PDE5A, PDGFRA, ABAT, ITGA2B, ITGAL, MFNG, CLU, HFE, ITGB2, CD74, ITGAM, SLC11A1, DOCK2, RAC2, ITGAV, 5830417I10RIK, RASAL3, POLM, RNF168, FN1, TYROBP, TRP53, HAVCR2, PTPN6, PELI1, ABR, IKZF1…	4.58666e-06
GOTERM_BP_FAT	GO:0016337~single organismal cell-cell adhesion	119	GLDN, AIF1, IL6ST, JAG2, PTPN22, CD53, PNP, TGFB2, B2M, NRCAM, CD47, CD44, ANK3, CHRNA7, FNDC3A, ICOSL, EFNB1, EFNB2, NCAM1, CCR5, PDE5A, PDGFRA, ABAT, ITGA2B, KIF26B, ITGAL, CYP1B1, STK10, HFE, ITGB2, CD74, ITGAM, SLC11A1, DOCK2, RAC2, ITGAV, RASAL3, GCNT1, TRP53, HAVCR2, PTPN6, PELI1, IKZF1, TGFBR2, FCGR4, NCKAP1L, DOCK8, ITGA4, VAV1, LGALS9, FOXP1, ATP7A, P2RX7, MYO10, CBLB, TSC1, CD274, H2-T2…	4.75826e-05
GOTERM_BP_FAT	GO:0045321~leukocyte activation	126	AIF1, TBK1, IL6ST, EDN2, SNCA, JAG2, TLR2, TIRAP, TLR3, PTPN22, IGHM, TLR7, PNP, B2M, CD47, CD44, CHRNA4, CHRNA7, ICOSL, EFNB1, EFNB2, EP300, CAMK4, PRAM1, JUN, LYST, PDE5A, CX3CR1, ITGAL, MFNG, CLU, HFE, ITGB2, CD74, ITGAM, SLC11A1, DOCK2, RAC2, ITGAV, RASAL3, 5830417I10RIK, POLM, RNF168, TYROBP, TRP53, HAVCR2, PTPN6, PELI1, ABR, IKZF1, TGFBR2, FCGR4, MYO1F, NCKAP1L, DOCK8, VAV1, LGALS9, ATM, FO…	6.95775e-05
GOTERM_BP_FAT	GO:0007159~leukocyte cell-cell adhesion	86	AIF1, ELF4, IL6ST, FERMT3, JAG2, PTPN22, LY9, GLI2, PNP, B2M, CD47, CD44, RHOA, CHRNA7, MSN, FANCA, DPP4, EGR1, ICOSL, EFNB1, EFNB2, LEF1, CDK6, CD86, FANCD2, PDE5A, LCK, SEMA4D, GPAM, PSMB10, TNFRSF21, ITGAL, STK10, HFE, RSAD2, ITGB2, ZBTB16, CCL28, APBB1IP, ITGAM, CD74, DUXBL3, STAT6, SLC11A1, DOCK2, EZR, RAC2, ITGAV, BCL2, RASAL3, SOS2, PYCARD, BCL3, BCL6, GCNT1, TRP53, HAVCR2, PTPRC, PTPN6, P…	0.000698877
GOTERM_BP_FAT	GO:0032943~mononuclear cell proliferation	58	AIF1, ELF4, IL6ST, TBK1, TIRAP, PTPN22, IGHM, PNP, CD44, TICAM1, ICOSL, LYN, EFNB1, SOX11, LEF1, CD86, PDE5A, GPAM, PSMB10, ITGAL, TNFRSF21, CSF1, ITGB2, ITGAM, CD74, PLCL2, SLC11A1, DOCK2, RAC2, BCL2, SOS2, RASAL3, PYCARD, BCL6, INPP5D, NFATC2, HAVCR2, TRP53, PTPRC, PTPN6, PELI1, CEBPB, FCGR4, NCKAP1L, H2-AB1, IGF2, DOCK8, ATM, CD180, LGALS9, P2RX7, CBLB, FCGR2B, CD274, IRF1, H2-T23, JAK3, SASH3	0.00108166
GOTERM_BP_FAT	GO:0046649~lymphocyte activation	107	AIF1, TBK1, IL6ST, TIRAP, JAG2, PTPN22, IGHM, PNP, B2M, CD47, CD44, CHRNA4, CHRNA7, ICOSL, EFNB1, EFNB2, EP300, LYST, PDE5A, ITGAL, MFNG, HFE, ITGB2, CD74, ITGAM, SLC11A1, DOCK2, RAC2, ITGAV, RASAL3, 5830417I10RIK, POLM, RNF168, TRP53, HAVCR2, PTPN6, PELI1, IKZF1, TGFBR2, FCGR4, NCKAP1L, DOCK8, VAV1, LGALS9, ATM, FOXP1, ATP7A, NOTCH2, P2RX7, CBLB, TSC1, CD274, PLCG2, H2-T23, MERTK, NCOR1, ABL2, S…	0.00109233
GOTERM_BP_FAT	GO:0046651~lymphocyte proliferation	57	AIF1, ELF4, IL6ST, TBK1, TIRAP, PTPN22, IGHM, PNP, CD44, TICAM1, ICOSL, LYN, EFNB1, SOX11, LEF1, CD86, PDE5A, GPAM, PSMB10, ITGAL, TNFRSF21, ITGB2, ITGAM, CD74, PLCL2, SLC11A1, DOCK2, RAC2, BCL2, SOS2, RASAL3, PYCARD, BCL6, INPP5D, NFATC2, HAVCR2, TRP53, PTPRC, PTPN6, PELI1, CEBPB, FCGR4, NCKAP1L, H2-AB1, IGF2, DOCK8, ATM, CD180, LGALS9, P2RX7, CBLB, FCGR2B, CD274, IRF1, H2-T23, JAK3, SASH3	0.00195677
GOTERM_BP_FAT	GO:0070661~leukocyte proliferation	59	AIF1, ELF4, IL6ST, TBK1, TIRAP, PTPN22, IGHM, PNP, CD44, TICAM1, ICOSL, LYN, EFNB1, SOX11, LEF1, CD86, PDE5A, GPAM, PSMB10, ITGAL, TNFRSF21, CSF1, CLU, ITGB2, ITGAM, CD74, PLCL2, SLC11A1, DOCK2, RAC2, BCL2, SOS2, RASAL3, PYCARD, BCL6, INPP5D, NFATC2, TRP53, HAVCR2, PTPRC, PTPN6, PELI1, CEBPB, FCGR4, NCKAP1L, H2-AB1, IGF2, DOCK8, ATM, CD180, LGALS9, P2RX7, CBLB, FCGR2B, CD274, IRF1, H2-T23, JAK3, …	0.00201979
GOTERM_BP_FAT	GO:0070486~leukocyte aggregation	79	AIF1, ELF4, IL6ST, JAG2, PTPN22, LY9, GLI2, PNP, B2M, CD47, CD44, RHOA, CHRNA7, FANCA, DPP4, EGR1, ICOSL, EFNB1, EFNB2, LEF1, CDK6, CD86, FANCD2, PDE5A, LCK, SEMA4D, GPAM, PSMB10, TNFRSF21, ITGAL, STK10, HFE, RSAD2, ITGB2, ZBTB16, APBB1IP, ITGAM, CD74, DUXBL3, STAT6, SLC11A1, DOCK2, RAC2, ITGAV, BCL2, RASAL3, SOS2, PYCARD, BCL3, BCL6, TRP53, HAVCR2, PTPRC, PTPN6, PELI1, CEBPB, IKZF1, TGFBR2, FCGR…	0.00321058
GOTERM_BP_FAT	GO:0002521~leukocyte differentiation	88	FAM20C, SPI1, JAG2, PTPN22, LY9, GLI2, IGHM, PNP, C1QC, B2M, TNFRSF11A, CD44, CASP8, RHOA, FANCA, EGR1, LYN, LEF1, CDK6, JUNB, NME2, CD86, EP300, CAMK4, FANCD2, RIPK1, JUN, LCK, ROR2, CARTPT, LRRK1, MED1, KMT2E, MFNG, CSF1, RSAD2, ZBTB16, ITGAM, CD74, DUXBL3, PLCL2, STAT6, DOCK2, PTK2B, BCL2, SOS2, POU2F2, 5830417I10RIK, POLM, CLEC2D, BCL3, BCL6, INPP5D, CSF1R, TYROBP, TRP53, CEBPA, ASXL2, ZBTB7A…	0.003291
GOTERM_BP_FAT	GO:0071593~lymphocyte aggregation	78	AIF1, ELF4, IL6ST, JAG2, PTPN22, LY9, GLI2, PNP, B2M, CD47, CD44, RHOA, CHRNA7, FANCA, DPP4, EGR1, ICOSL, EFNB1, EFNB2, LEF1, CDK6, CD86, FANCD2, PDE5A, LCK, GPAM, PSMB10, TNFRSF21, ITGAL, STK10, HFE, RSAD2, ITGB2, ZBTB16, APBB1IP, ITGAM, CD74, DUXBL3, STAT6, SLC11A1, DOCK2, RAC2, ITGAV, BCL2, RASAL3, SOS2, PYCARD, BCL3, BCL6, TRP53, HAVCR2, PTPRC, PTPN6, PELI1, CEBPB, IKZF1, TGFBR2, FCGR4, NCKAP…	0.00350948
GOTERM_BP_FAT	GO:0046631~alpha-beta T cell activation	33	ELF4, RSAD2, HFE, PTPN22, LY9, ZBTB16, PNP, STAT6, DOCK2, CD44, BCL2, RASAL3, RHOA, BCL3, BCL6, PTPRC, CEBPB, IKZF1, TGFBR2, FCGR4, LEF1, NCKAP1L, H2-AB1, LGALS9, FOXP1, ATP7A, CBLB, IRF1, H2-T23, JAK3, ABL2, NCOR1, SASH3	0.00367048
GOTERM_BP_FAT	GO:0032944~regulation of mononuclear cell proliferation	44	TNFRSF21, ITGAL, AIF1, IL6ST, CSF1, TIRAP, PTPN22, IGHM, PNP, CD74, CD44, RAC2, BCL2, TICAM1, RASAL3, SOS2, PYCARD, BCL6, INPP5D, NFATC2, HAVCR2, PTPRC, PTPN6, ICOSL, PELI1, CEBPB, LYN, EFNB1, SOX11, NCKAP1L, H2-AB1, IGF2, ATM, LGALS9, CD86, CBLB, FCGR2B, PDE5A, CD274, IRF1, H2-T23, JAK3, GPAM, SASH3	0.00415649
GOTERM_BP_FAT	GO:0070489~T cell aggregation	77	AIF1, IL6ST, ELF4, JAG2, PTPN22, LY9, GLI2, PNP, B2M, CD47, CD44, RHOA, CHRNA7, FANCA, DPP4, EGR1, ICOSL, EFNB1, EFNB2, LEF1, CDK6, CD86, FANCD2, PDE5A, LCK, GPAM, PSMB10, TNFRSF21, ITGAL, HFE, RSAD2, ITGB2, ZBTB16, APBB1IP, ITGAM, CD74, DUXBL3, STAT6, SLC11A1, DOCK2, RAC2, ITGAV, BCL2, RASAL3, SOS2, PYCARD, BCL3, BCL6, TRP53, HAVCR2, PTPRC, PTPN6, PELI1, CEBPB, IKZF1, TGFBR2, FCGR4, NCKAP1L, H2-…	0.00611006
GOTERM_BP_FAT	GO:0042110~T cell activation	77	AIF1, IL6ST, ELF4, JAG2, PTPN22, LY9, GLI2, PNP, B2M, CD47, CD44, RHOA, CHRNA7, FANCA, DPP4, EGR1, ICOSL, EFNB1, EFNB2, LEF1, CDK6, CD86, FANCD2, PDE5A, LCK, GPAM, PSMB10, TNFRSF21, ITGAL, HFE, RSAD2, ITGB2, ZBTB16, APBB1IP, ITGAM, CD74, DUXBL3, STAT6, SLC11A1, DOCK2, RAC2, ITGAV, BCL2, RASAL3, SOS2, PYCARD, BCL3, BCL6, TRP53, HAVCR2, PTPRC, PTPN6, PELI1, CEBPB, IKZF1, TGFBR2, FCGR4, NCKAP1L, H2-…	0.00611006
GOTERM_BP_FAT	GO:0022407~regulation of cell-cell adhesion	66	AIF1, IL6ST, FERMT3, PTPN22, GLI2, PNP, CD47, CD44, ANK3, RHOA, PIEZO1, FANCA, DPP4, ICOSL, LYN, EFNB1, EFNB2, LEF1, CD86, CCR5, FANCD2, PDE5A, LCK, ABAT, EFNA5, GPAM, KIF26B, TNFRSF21, ITGAL, RAP1GAP, HFE, ZBTB16, CCL28, CD74, DUXBL3, RAC2, TNR, C1QTNF1, SOS2, RASAL3, PYCARD, BCL6, HAVCR2, PTPRC, PTPN6, PELI1, CEBPB, IKZF1, ZFP703, TGFBR2, CENPF, NCKAP1L, CELSR2, H2-AB1, IGF2, ITGA4, LGALS9, MYO…	0.00730181
GOTERM_BP_FAT	GO:0050670~regulation of lymphocyte proliferation	43	TNFRSF21, ITGAL, AIF1, IL6ST, TIRAP, PTPN22, IGHM, PNP, CD74, CD44, RAC2, BCL2, TICAM1, RASAL3, SOS2, PYCARD, BCL6, INPP5D, NFATC2, HAVCR2, PTPRC, PTPN6, ICOSL, PELI1, CEBPB, LYN, EFNB1, SOX11, NCKAP1L, H2-AB1, IGF2, ATM, LGALS9, CD86, CBLB, FCGR2B, PDE5A, CD274, IRF1, H2-T23, JAK3, GPAM, SASH3	0.00791501
GOTERM_BP_FAT	GO:0070663~regulation of leukocyte proliferation	44	TNFRSF21, ITGAL, AIF1, IL6ST, CSF1, TIRAP, PTPN22, IGHM, PNP, CD74, CD44, RAC2, BCL2, TICAM1, RASAL3, SOS2, PYCARD, BCL6, INPP5D, NFATC2, HAVCR2, PTPRC, PTPN6, ICOSL, PELI1, CEBPB, LYN, EFNB1, SOX11, NCKAP1L, H2-AB1, IGF2, ATM, LGALS9, CD86, CBLB, FCGR2B, PDE5A, CD274, IRF1, H2-T23, JAK3, GPAM, SASH3	0.0113123
GOTERM_BP_FAT	GO:0042098~T cell proliferation	39	PSMB10, TNFRSF21, ITGAL, AIF1, ELF4, IL6ST, PTPN22, ITGB2, PNP, ITGAM, SLC11A1, DOCK2, CD44, RASAL3, PYCARD, TRP53, HAVCR2, PTPRC, PTPN6, ICOSL, PELI1, CEBPB, EFNB1, FCGR4, NCKAP1L, H2-AB1, IGF2, DOCK8, LGALS9, P2RX7, CD86, CBLB, PDE5A, CD274, IRF1, H2-T23, JAK3, GPAM, SASH3	0.013375
GOTERM_BP_FAT	GO:0022409~positive regulation of cell-cell adhesion	41	ITGAL, RAP1GAP, AIF1, IL6ST, PTPN22, ZBTB16, GLI2, PNP, CD74, CD47, CD44, ANK3, RASAL3, RHOA, PYCARD, PIEZO1, DPP4, HAVCR2, PTPRC, ICOSL, IKZF1, EFNB1, EFNB2, TGFBR2, NCKAP1L, H2-AB1, IGF2, ITGA4, LGALS9, MYO10, CD86, CCR5, LCK, CD274, IRF1, H2-T23, JAK3, H2-DMA, GPAM, SASH3, KIF26B	0.0623464
GOTERM_BP_FAT	GO:1902105~regulation of leukocyte differentiation	48	KMT2E, CSF1, ZBTB16, GLI2, PNP, C1QC, CD74, DUXBL3, CD44, CASP8, SOS2, RHOA, CLEC2D, BCL6, INPP5D, FANCA, CSF1R, TYROBP, ASXL2, ZBTB7A, PTPRC, PTPN6, CEBPB, LYN, IKZF1, FBN1, NF1, TGFBR2, AXL, LEF1, NCKAP1L, CDK6, LGALS9, FOXP1, ITGA9, NOTCH2, NME2, FANCD2, RIPK1, JUN, LCK, IRF1, ROR2, CARTPT, JAK3, H2-DMA, SASH3, TMEM176A	0.132092
GOTERM_BP_FAT	GO:1903037~regulation of leukocyte cell-cell adhesion	50	IL6ST, AIF1, PTPN22, GLI2, PNP, CD47, CD44, RHOA, FANCA, DPP4, ICOSL, EFNB1, EFNB2, CD86, FANCD2, PDE5A, LCK, GPAM, ITGAL, TNFRSF21, HFE, ZBTB16, CCL28, CD74, DUXBL3, RAC2, SOS2, RASAL3, PYCARD, BCL6, HAVCR2, PTPN6, PTPRC, PELI1, CEBPB, IKZF1, TGFBR2, NCKAP1L, CENPF, IGF2, H2-AB1, ITGA4, LGALS9, CBLB, CD274, IRF1, H2-T23, JAK3, H2-DMA, SASH3	0.234203
GOTERM_BP_FAT	GO:0050863~regulation of T cell activation	48	TNFRSF21, ITGAL, AIF1, IL6ST, HFE, PTPN22, ZBTB16, GLI2, PNP, CD74, DUXBL3, CD47, CD44, RAC2, RASAL3, SOS2, RHOA, PYCARD, BCL6, FANCA, DPP4, HAVCR2, PTPRC, PTPN6, ICOSL, PELI1, CEBPB, IKZF1, EFNB1, EFNB2, TGFBR2, CENPF, NCKAP1L, H2-AB1, IGF2, LGALS9, CD86, CBLB, FANCD2, LCK, PDE5A, CD274, IRF1, H2-T23, JAK3, H2-DMA, GPAM, SASH3	0.247511
GOTERM_BP_FAT	GO:1903039~positive regulation of leukocyte cell-cell adhesion	35	ITGAL, AIF1, IL6ST, PTPN22, ZBTB16, GLI2, PNP, CD74, CD47, CD44, RASAL3, RHOA, PYCARD, DPP4, HAVCR2, PTPRC, ICOSL, IKZF1, EFNB1, EFNB2, TGFBR2, NCKAP1L, IGF2, H2-AB1, ITGA4, LGALS9, CD86, LCK, CD274, IRF1, H2-T23, JAK3, H2-DMA, GPAM, SASH3	0.263549
GOTERM_BP_FAT	GO:0070665~positive regulation of leukocyte proliferation	29	ITGAL, IL6ST, AIF1, CSF1, TIRAP, PTPN22, IGHM, PNP, CD74, BCL2, TICAM1, RASAL3, PYCARD, BCL6, NFATC2, HAVCR2, PTPRC, ICOSL, PELI1, LYN, EFNB1, NCKAP1L, IGF2, CD86, CD274, H2-T23, JAK3, GPAM, SASH3	0.269139
GOTERM_BP_FAT	GO:0032946~positive regulation of mononuclear cell proliferation	28	ITGAL, IL6ST, AIF1, CSF1, TIRAP, PTPN22, IGHM, PNP, CD74, BCL2, TICAM1, RASAL3, PYCARD, BCL6, NFATC2, HAVCR2, PTPRC, ICOSL, PELI1, EFNB1, NCKAP1L, IGF2, CD86, CD274, H2-T23, JAK3, GPAM, SASH3	0.307263
GOTERM_BP_FAT	GO:0030098~lymphocyte differentiation	59	SPI1, JAG2, PTPN22, LY9, IGHM, GLI2, PNP, B2M, CD44, RHOA, FANCA, EGR1, LEF1, CDK6, EP300, FANCD2, LCK, MFNG, RSAD2, ZBTB16, CD74, DUXBL3, STAT6, PLCL2, DOCK2, PTK2B, BCL2, 5830417I10RIK, SOS2, POU2F2, POLM, BCL3, BCL6, INPP5D, TRP53, PTPRC, PTPN6, IKZF1, CEBPG, TGFBR2, AXL, NCKAP1L, H2-AB1, FZD5, VAV1, ATM, FOXP1, LGALS9, ATP7A, NOTCH2, TSC1, PLCG2, IRF1, JAK3, MERTK, H2-DMA, NCOR1, ABL2, SASH3	0.326827
GOTERM_BP_FAT	GO:0050865~regulation of cell activation	76	AIF1, IL6ST, SNCA, TIRAP, PTPN22, IGHM, GLI2, PNP, CD47, CD44, CTGF, TICAM1, RHOA, TNIP2, FANCA, DPP4, PTPRJ, ICOSL, LYN, EFNB1, SOX11, EFNB2, CD86, FANCD2, PRAM1, LYST, PDE5A, LCK, PDGFRA, ABAT, GPAM, TNFRSF21, ITGAL, HFE, ZBTB16, CD74, DUXBL3, STAT6, NR1D1, RAC2, BCL2, C1QTNF1, RASAL3, SOS2, PYCARD, BCL6, INPP5D, NFATC2, HAVCR2, PTPRC, PTPN6, PELI1, ABR, CEBPB, PLEK, IKZF1, TGFBR2, AXL, CENPF, …	0.426446
GOTERM_BP_FAT	GO:0051251~positive regulation of lymphocyte activation	45	ITGAL, AIF1, IL6ST, TIRAP, PTPN22, ZBTB16, IGHM, GLI2, PNP, CD74, STAT6, CD47, BCL2, TICAM1, RASAL3, RHOA, PYCARD, BCL6, INPP5D, TNIP2, NFATC2, DPP4, HAVCR2, PTPRC, PELI1, ICOSL, IKZF1, EFNB1, EFNB2, TGFBR2, AXL, NCKAP1L, H2-AB1, IGF2, LGALS9, CD86, LYST, LCK, CD274, IRF1, H2-T23, JAK3, H2-DMA, GPAM, SASH3	0.432107
GOTERM_BP_FAT	GO:0050870~positive regulation of T cell activation	33	ITGAL, IL6ST, AIF1, PTPN22, ZBTB16, GLI2, PNP, CD74, CD47, RASAL3, RHOA, PYCARD, DPP4, HAVCR2, PTPRC, ICOSL, IKZF1, EFNB1, EFNB2, TGFBR2, NCKAP1L, IGF2, H2-AB1, LGALS9, CD86, LCK, CD274, IRF1, H2-T23, JAK3, H2-DMA, GPAM, SASH3	0.442472
GOTERM_BP_FAT	GO:0042129~regulation of T cell proliferation	31	ITGAL, TNFRSF21, IL6ST, AIF1, PTPN22, PNP, CD44, RAC2, RASAL3, SOS2, PYCARD, HAVCR2, PTPN6, PTPRC, ICOSL, PELI1, CEBPB, EFNB1, NCKAP1L, IGF2, H2-AB1, LGALS9, CBLB, CD86, PDE5A, CD274, IRF1, H2-T23, JAK3, GPAM, SASH3	0.475363
GOTERM_BP_FAT	GO:0051249~regulation of lymphocyte activation	63	AIF1, IL6ST, TIRAP, PTPN22, IGHM, GLI2, PNP, CD47, CD44, TICAM1, RHOA, TNIP2, FANCA, DPP4, ICOSL, LYN, EFNB1, SOX11, EFNB2, CD86, FANCD2, LYST, PDE5A, LCK, GPAM, TNFRSF21, ITGAL, HFE, ZBTB16, CD74, DUXBL3, STAT6, RAC2, BCL2, SOS2, RASAL3, PYCARD, BCL6, INPP5D, NFATC2, HAVCR2, PTPRC, PTPN6, PELI1, CEBPB, IKZF1, TGFBR2, AXL, CENPF, NCKAP1L, H2-AB1, IGF2, ATM, LGALS9, CBLB, FCGR2B, CD274, IRF1, H2-T…	0.576932
GOTERM_BP_FAT	GO:0050671~positive regulation of lymphocyte proliferation	27	ITGAL, IL6ST, AIF1, TIRAP, PTPN22, IGHM, PNP, CD74, BCL2, TICAM1, RASAL3, PYCARD, BCL6, NFATC2, HAVCR2, PTPRC, ICOSL, PELI1, EFNB1, NCKAP1L, IGF2, CD86, CD274, H2-T23, JAK3, GPAM, SASH3	0.586997
GOTERM_BP_FAT	GO:0050867~positive regulation of cell activation	50	IL6ST, AIF1, TIRAP, PTPN22, GLI2, IGHM, PNP, CD47, CTGF, TICAM1, RHOA, TNIP2, DPP4, PTPRJ, ICOSL, EFNB1, EFNB2, CD86, LYST, LCK, GPAM, ITGAL, ZBTB16, CD74, STAT6, BCL2, RASAL3, PYCARD, BCL6, INPP5D, NFATC2, HAVCR2, PTPRC, PELI1, IKZF1, PLEK, TGFBR2, AXL, NCKAP1L, IGF2, H2-AB1, CAPN3, LGALS9, CD274, IRF1, H2-T23, JAK3, H2-DMA, SASH3, IFI204	0.727143
GOTERM_BP_FAT	GO:1903708~positive regulation of hemopoiesis	34	KMT2E, CSF1, FOXO3, ZBTB16, GLI2, PNP, CD74, ISG15, CASP8, RHOA, GM21596, INPP5D, CSF1R, ASXL2, PTPRC, FLT1, IKZF1, TGFBR2, AXL, LEF1, NCKAP1L, LGALS9, ITGA9, NOTCH2, INHBA, RIPK1, JUN, LCK, IRF1, ROR2, ATXN1L, H2-DMA, SASH3, MED1	1.17203
GOTERM_BP_FAT	GO:0030888~regulation of B cell proliferation	16	TNFRSF21, PTPRC, PELI1, LYN, TIRAP, NCKAP1L, IGHM, CD74, ATM, FCGR2B, BCL2, TICAM1, BCL6, INPP5D, NFATC2, SASH3	1.86764
GOTERM_BP_FAT	GO:0030217~T cell differentiation	40	JAG2, RSAD2, PTPN22, LY9, ZBTB16, GLI2, PNP, CD74, B2M, STAT6, DOCK2, CD44, BCL2, SOS2, RHOA, BCL3, BCL6, FANCA, EGR1, TRP53, PTPRC, IKZF1, TGFBR2, LEF1, NCKAP1L, CDK6, FZD5, VAV1, LGALS9, FOXP1, ATP7A, TSC1, FANCD2, LCK, IRF1, JAK3, H2-DMA, NCOR1, ABL2, SASH3	1.99789
GOTERM_BP_FAT	GO:0002694~regulation of leukocyte activation	68	AIF1, IL6ST, SNCA, TIRAP, PTPN22, IGHM, GLI2, PNP, CD47, CD44, TICAM1, RHOA, TNIP2, FANCA, DPP4, ICOSL, LYN, EFNB1, SOX11, EFNB2, CD86, FANCD2, PRAM1, LYST, PDE5A, LCK, GPAM, TNFRSF21, ITGAL, HFE, ZBTB16, CD74, DUXBL3, STAT6, RAC2, BCL2, SOS2, RASAL3, PYCARD, BCL6, INPP5D, NFATC2, HAVCR2, PTPRC, PTPN6, PELI1, ABR, CEBPB, IKZF1, TGFBR2, AXL, CENPF, NCKAP1L, H2-AB1, IGF2, ATM, LGALS9, CBLB, FCGR2B,…	2.40618
GOTERM_BP_FAT	GO:0046634~regulation of alpha-beta T cell activation	19	PTPRC, IKZF1, TGFBR2, PTPN22, NCKAP1L, HFE, H2-AB1, ZBTB16, PNP, LGALS9, CBLB, CD44, RASAL3, IRF1, RHOA, H2-T23, BCL6, JAK3, SASH3	2.88109
GOTERM_BP_FAT	GO:0002696~positive regulation of leukocyte activation	46	ITGAL, AIF1, IL6ST, TIRAP, PTPN22, ZBTB16, IGHM, GLI2, PNP, CD74, STAT6, CD47, BCL2, TICAM1, RASAL3, RHOA, PYCARD, BCL6, INPP5D, TNIP2, NFATC2, DPP4, HAVCR2, PTPRC, PELI1, ICOSL, IKZF1, EFNB1, EFNB2, TGFBR2, AXL, NCKAP1L, H2-AB1, IGF2, LGALS9, CD86, LYST, LCK, CD274, IRF1, H2-T23, JAK3, H2-DMA, GPAM, SASH3, IFI204	2.95576
GOTERM_BP_FAT	GO:0042113~B cell activation	44	TNFRSF21, MFNG, TIRAP, SKAP2, IGHM, PNP, CD74, STAT6, PLCL2, PTK2B, BCL2, 5830417I10RIK, TICAM1, POU2F2, POLM, CHRNA4, BCL3, BCL6, CHRNA7, RNF168, INPP5D, NFATC2, TNIP2, TRP53, PTPRC, PTPN6, ICOSL, PELI1, LYN, IKZF1, CEBPG, NCKAP1L, LEF1, H2-AB1, ATM, FOXP1, CD180, NOTCH2, CD86, EP300, FCGR2B, PLCG2, JAK3, SASH3	4.00073
GOTERM_BP_FAT	GO:1902107~positive regulation of leukocyte differentiation	27	KMT2E, CSF1, ZBTB16, GLI2, PNP, CD74, CASP8, RHOA, INPP5D, CSF1R, ASXL2, PTPRC, IKZF1, TGFBR2, AXL, LEF1, NCKAP1L, LGALS9, ITGA9, NOTCH2, JUN, RIPK1, LCK, IRF1, ROR2, H2-DMA, SASH3	6.1067
GOTERM_BP_FAT	GO:0042102~positive regulation of T cell proliferation	19	HAVCR2, ITGAL, PTPRC, ICOSL, AIF1, IL6ST, EFNB1, PTPN22, NCKAP1L, IGF2, PNP, CD86, RASAL3, CD274, PYCARD, H2-T23, JAK3, GPAM, SASH3	6.91861
Annotation Cluster 27	Enrichment Score: 4.654246428187303
Category	Term	Count	Genes	FDR
GOTERM_BP_FAT	GO:0007423~sensory organ development	108	GABRB2, JAG2, TGFB2, ATP2B2, ATP2B4, GRIN2B, CLRN1, TMIE, RXRA, VANGL2, CECR2, SIPA1L3, ARID1A, BCL2L11, GABRR2, C1QB, KDM2B, LAMC3, JUN, PDGFRA, ROR2, SLITRK6, XRN2, TWSG1, CYP1B1, TSHZ1, B9D1, BMPR2, NHS, EPHB2, LAMB2, CASZ1, IFT140, HCN1, PRSS56, DVL3, ABR, PHACTR4, IKZF1, TGFBR2, PCDH15, GAS1, LIN7A, CDKN1C, ATF6, NOTCH2, LAMA1, NOTCH1, CDKN1B, TULP3, SALL1, H2-T23, CACNA1C, MERTK, AGTPBP1, T…	1.05332e-06
GOTERM_BP_FAT	GO:0001654~eye development	70	AGTPBP1, TTLL5, PAX2, TGFB2, ATP2B4, RXRA, SOX11, SDK2, SDK1, SIPA1L3, ARID1A, TRPM1, RAB11FIP4, GABRR2, INHBA, ACVR2B, KDM2B, CHRDL1, LAMC3, CLIC4, JUN, HIPK2, GRM6, PDGFRA, SLITRK6, IFT88, XRN2, MED1, TWSG1, CYP1B1, B9D1, BMPR2, NHS, STAU2, EPHB2, WDR19, LAMB2, FAT3, WDPCP, MAP3K1, FAT1, BCL2, CASZ1, PTN, GM21596, FBN2, IFT140, HCN1, PRSS56, FLT1, PHACTR4, IKZF1, NF1, TGFBR2, GAS1, FZD5, COL5A1…	0.00392076
GOTERM_BP_FAT	GO:0043010~camera-type eye development	59	AGTPBP1, TTLL5, PAX2, TGFB2, ATP2B4, RXRA, SOX11, SDK2, SDK1, ARID1A, RAB11FIP4, INHBA, ACVR2B, KDM2B, LAMC3, CLIC4, JUN, GRM6, HIPK2, PDGFRA, SLITRK6, XRN2, MED1, TWSG1, CYP1B1, B9D1, BMPR2, NHS, EPHB2, WDR19, LAMB2, FAT3, WDPCP, MAP3K1, FAT1, CASZ1, PTN, FBN2, IFT140, HCN1, PRSS56, FLT1, PHACTR4, IKZF1, NF1, TGFBR2, GAS1, FZD5, CDKN1C, LAMA1, NOTCH2, RDH10, TULP3, SP1, CDON, TENM3, ATP8A2, CACN…	0.102484
GOTERM_BP_FAT	GO:0090596~sensory organ morphogenesis	48	TSHZ1, AGTPBP1, GLI2, PAX2, STAU2, EPHB2, ATP2B2, WDR19, WDPCP, FAT3, FAT1, BCL2, CASZ1, PTN, FBN2, HCN1, DVL3, CLRN1, ABR, FLT1, PHACTR4, IKZF1, SOX11, TMIE, SDK2, VANGL2, NF1, SDK1, ARID1A, FZD3, PCDH15, GAS1, FZD5, STAT3, COL5A1, TRPM1, GABRR2, NOTCH2, EYA4, KDM2B, SP1, SALL1, CDON, TENM3, HIPK2, ATP8A2, ROR2, SLITRK6	0.913757
GOTERM_BP_FAT	GO:0048592~eye morphogenesis	32	AGTPBP1, PAX2, STAU2, EPHB2, FAT3, FAT1, BCL2, CASZ1, PTN, FBN2, HCN1, FLT1, IKZF1, PHACTR4, SOX11, SDK2, NF1, SDK1, ARID1A, GAS1, FZD5, STAT3, COL5A1, TRPM1, GABRR2, NOTCH2, KDM2B, SP1, CDON, TENM3, HIPK2, ATP8A2	1.19239
Annotation Cluster 28	Enrichment Score: 4.512929949727174
Category	Term	Count	Genes	FDR
GOTERM_BP_FAT	GO:0031589~cell-substrate adhesion	59	DLC1, FERMT3, CASK, EDIL3, PRKX, IQGAP1, APOD, CTGF, TIAM1, RHOA, ANGPT1, PTPRJ, KIF14, RREB1, ACTN1, CDK6, ACTN2, BCL2L11, NDNF, FMN1, CD36, EFNA5, LAMC1, EMP2, ITGA2B, SRGAP2, ITGAL, TRIOBP, CSF1, ONECUT2, DAG1, ITGB4, ITGB2, CCL28, SORBS3, DOCK1, WDPCP, PTK2B, ITGAV, BCL2, PTN, CLASP1, BCL6, FN1, SPP1, TNXB, NF1, AXL, ITGA3, ITGA4, DOCK5, CD63, COL16A1, NOTCH1, SNED1, TSC1, LAMA5, GSK3B, MERTK	0.000292627
GOTERM_BP_FAT	GO:0007160~cell-matrix adhesion	38	DLC1, ITGAL, CSF1, ITGB4, DAG1, CASK, ITGB2, CCL28, IQGAP1, WDPCP, APOD, PTK2B, TIAM1, CTGF, BCL2, ITGAV, RHOA, BCL6, CLASP1, FN1, PTPRJ, TNXB, NF1, ACTN1, CDK6, ACTN2, ITGA4, COL16A1, CD63, BCL2L11, FMN1, CD36, TSC1, SNED1, GSK3B, EFNA5, EMP2, ITGA2B	0.00765638
GOTERM_BP_FAT	GO:0010810~regulation of cell-substrate adhesion	36	DLC1, TRIOBP, CSF1, ONECUT2, DAG1, CASK, EDIL3, CCL28, IQGAP1, DOCK1, RAC2, WDPCP, APOD, PTK2B, BCL2, PTN, BCL6, CLASP1, SPP1, FN1, PTPRJ, RREB1, NF1, ITGA3, CDK6, COL16A1, DOCK5, NDNF, FMN1, NOTCH1, ATXN3, CD36, TSC1, GSK3B, EFNA5, EMP2	0.0804378
GOTERM_BP_FAT	GO:0001952~regulation of cell-matrix adhesion	23	DLC1, PTPRJ, CSF1, ONECUT2, NF1, DAG1, CASK, CDK6, COL16A1, CCL28, IQGAP1, FMN1, CD36, APOD, WDPCP, TSC1, PTK2B, GSK3B, BCL2, CLASP1, BCL6, EFNA5, EMP2	0.117416
GOTERM_BP_FAT	GO:0010811~positive regulation of cell-substrate adhesion	23	PTPRJ, TRIOBP, RREB1, CSF1, DAG1, ITGA3, CDK6, EDIL3, DOCK5, COL16A1, CCL28, IQGAP1, NDNF, FMN1, DOCK1, CD36, TSC1, PTK2B, GSK3B, PTN, EMP2, SPP1, FN1	1.48448
GOTERM_BP_FAT	GO:0001954~positive regulation of cell-matrix adhesion	13	FMN1, PTPRJ, CD36, TSC1, PTK2B, CSF1, GSK3B, DAG1, CDK6, COL16A1, CCL28, EMP2, IQGAP1	1.77082
Annotation Cluster 29	Enrichment Score: 4.481572606570825
Category	Term	Count	Genes	FDR
GOTERM_BP_FAT	GO:0001508~action potential	32	GLRA1, KCNA2, KCNJ2, GJA5, TPCN1, NRCAM, GRIN2B, ANK2, ANK3, CHRNA4, CNTNAP1, CHRNA7, NALCN, SCN7A, NEDD4L, SCN5A, HCN1, KCNMA1, KCNB1, GRIN2A, RNF207, GPR35, CACNA1G, CHRNB4, RYR2, ADRA1A, CACNA1E, SCN8A, CACNA1C, CACNA1D, CACNA1A, CACNA1B	0.0019348
GOTERM_BP_FAT	GO:0035637~multicellular organismal signaling	27	KCNMA1, SLC8A1, GLRA1, KCNA2, CACNG5, PDE4D, KCNJ2, GJA5, NRCAM, GPR35, ANK2, ANK3, TNR, CHRNB4, CACNA1G, RYR2, CARTPT, CACNA1E, CHRNA7, CNTNAP1, SCN8A, SCN7A, CACNA1C, KCNQ2, CACNA1D, SCN5A, CACNA1A	0.0830968
GOTERM_BP_FAT	GO:0019226~transmission of nerve impulse	18	KCNMA1, GLRA1, KCNA2, CACNG5, NRCAM, GPR35, ANK3, TNR, CHRNB4, CARTPT, CNTNAP1, CHRNA7, CACNA1E, SCN7A, SCN8A, KCNQ2, SCN5A, CACNA1A	1.82021
Annotation Cluster 30	Enrichment Score: 4.47725207726719
Category	Term	Count	Genes	FDR
GOTERM_BP_FAT	GO:0008104~protein localization	322	SEC31B, SEC31A, SYT4, PTPN23, PTPN22, SELENBP1, ADORA1, TVP23A, KIF13A, CRY2, VPS13C, APOD, GBF1, GRIN2B, VPS13D, GRIN2C, STAG3, VPS13A, RAB26, RAPGEF2, TNIK, GBP5, ROCK2, SRP54A, KIF5A, NCF1, SRP54B, VANGL2, SRP54C, GRIN2A, BSN, WNK3, SYNJ2BP, PARP10, PCLO, CD36, KRT18, CAMK4, HUWE1, CCR5, SPAG5, JUN, ACAP2, ABAT, RYR2, EFNA5, KIF26A, EIF2AK3, MYO18A, KIF26B, STK11IP, RTP4, 2410089E03RIK, GSDMD,…	5.04862e-08
GOTERM_BP_FAT	GO:0051641~cellular localization	309	SYT4, SYT2, SNCA, PTPN23, PTPN22, SYT6, IGHM, ADORA1, KIF13A, CDCA8, CRY2, VPS13C, APOD, GBF1, GRIN2B, VPS13D, CREB3L2, STAG3, VPS13A, RAB26, RAPGEF2, HTR1D, CHRNA3, PIK3CG, TNIK, GM5601, ROCK2, SRP54A, KIF5A, NCF1, SRP54B, SRP54C, WNK3, SYNJ2BP, PARP10, PCLO, CD36, KRT18, CAMK4, CCR5, HUWE1, SPAG5, RYR3, JUN, ACAP2, RYR2, EFNA5, KIF26A, UNC13C, EIF2AK3, UNC13A, KIF26B, RTP4, 2410089E03RIK, DAG1,…	1.03143e-06
GOTERM_BP_FAT	GO:0033036~macromolecule localization	348	SEC31B, SEC31A, SYT4, PTPN23, PTPN22, SELENBP1, ADORA1, TVP23A, KIF13A, CRY2, VPS13C, GBF1, GRIN2B, APOD, VPS13D, GRIN2C, STAG3, VPS13A, RAB26, RAPGEF2, TNIK, GBP5, ROCK2, SRP54A, KIF5A, NCF1, SRP54B, VANGL2, SRP54C, GRIN2A, BSN, WNK3, SYNJ2BP, PARP10, PCLO, CD36, KRT18, CAMK4, HUWE1, CCR5, SPAG5, JUN, ACAP2, ABAT, RYR2, EFNA5, KIF26A, EIF2AK3, MYO18A, KIF26B, STK11IP, RTP4, 2410089E03RIK, GSDMD,…	5.93987e-06
GOTERM_BP_FAT	GO:1902580~single-organism cellular localization	146	SYT4, SYT2, SNCA, TLR2, TLR3, PTPN22, SYT6, TLR7, ADORA1, TGFB2, KIF13A, CRY2, ANK1, ANK2, GRIN2B, APOD, ANK3, TIAM1, RAB26, RAPGEF2, TNIK, ROCK2, NCF1, SRP54A, SRP54B, SRP54C, ACTN2, WNK3, PARP10, BICD2, PCLO, EP300, KRT18, CD36, SPAG5, JUN, AKAP6, CLIP1, RELN, CLIP3, AKAP1, UNC13C, DST, EMP2, UNC13A, ITGAL, RTP4, LITAF, SSH1, DAG1, ITGB2, ABCA1, SEMA5A, SLC11A1, GCKR, DOCK2, MIA3, NUP50, CLASP1…	4.94802e-05
GOTERM_BP_FAT	GO:0051649~establishment of localization in cell	232	SYT4, SYT2, SNCA, PTPN23, PTPN22, SYT6, IGHM, ADORA1, KIF13A, CDCA8, CRY2, VPS13C, APOD, GBF1, VPS13D, CREB3L2, VPS13A, HTR1D, CHRNA3, GM5601, KIF5A, NCF1, SRP54A, SRP54B, SRP54C, WNK3, PARP10, SYNJ2BP, PCLO, CD36, CCR5, HUWE1, CAMK4, SPAG5, RYR3, JUN, RYR2, UNC13C, KIF26A, UNC13A, KIF26B, RTP4, DAG1, AKAP12, AKAP13, BC005561, CD74, UHMK1, SEMA5A, SLC11A1, RAC2, STX17, NUP50, NPLOC4, SMAD4, SEPN1…	0.000133189
GOTERM_BP_FAT	GO:0034613~cellular protein localization	206	PTPN22, ADORA1, KIF13A, CRY2, APOD, GRIN2B, GBF1, VPS13C, VPS13D, STAG3, VPS13A, RAB26, RAPGEF2, TNIK, ROCK2, NCF1, SRP54A, SRP54B, SRP54C, WNK3, PARP10, SYNJ2BP, KRT18, CD36, HUWE1, CAMK4, SPAG5, JUN, ACAP2, RYR2, EIF2AK3, RTP4, 2410089E03RIK, DAG1, AKAP12, HFE, CD74, UHMK1, SEMA5A, SLC11A1, RAC2, STX17, NUP50, OBSL1, TCTN1, TNKS, TCTN2, AGRN, GPR158, NPLOC4, SMAD4, ATR, CD63, AFG3L1, SYNE1, IFI…	0.000205821
GOTERM_BP_FAT	GO:0070727~cellular macromolecule localization	206	PTPN22, ADORA1, KIF13A, CRY2, APOD, GRIN2B, GBF1, VPS13C, VPS13D, STAG3, VPS13A, RAB26, RAPGEF2, TNIK, ROCK2, NCF1, SRP54A, SRP54B, SRP54C, WNK3, PARP10, SYNJ2BP, KRT18, CD36, HUWE1, CAMK4, SPAG5, JUN, ACAP2, RYR2, EIF2AK3, RTP4, 2410089E03RIK, DAG1, AKAP12, HFE, CD74, UHMK1, SEMA5A, SLC11A1, RAC2, STX17, NUP50, OBSL1, TCTN1, TNKS, TCTN2, AGRN, GPR158, NPLOC4, SMAD4, ATR, CD63, AFG3L1, SYNE1, IFI…	0.000373505
GOTERM_BP_FAT	GO:0015031~protein transport	224	SEC31B, SEC31A, SYT4, PTPN23, PTPN22, SELENBP1, ADORA1, TVP23A, KIF13A, CRY2, VPS13C, APOD, VPS13D, VPS13A, RAB26, GBP5, NCF1, SRP54A, SRP54B, SRP54C, WNK3, PARP10, SYNJ2BP, PCLO, KRT18, CD36, CCR5, HUWE1, CAMK4, JUN, ABAT, EFNA5, MYO18A, RTP4, GSDMD, DAG1, AKAP12, ARFGEF2, CD74, UHMK1, SEMA5A, SLC11A1, RAC2, STX17, NUP50, TNKS, NPLOC4, SMAD4, CD63, AFG3L1, LGALS9, EPHA5, NOTCH2, NOTCH1, IFI27, N…	0.00564333
GOTERM_BP_FAT	GO:0045184~establishment of protein localization	241	SEC31B, SEC31A, SYT4, PTPN23, PTPN22, SELENBP1, ADORA1, TVP23A, KIF13A, CRY2, VPS13C, APOD, VPS13D, VPS13A, RAB26, GBP5, ROCK2, NCF1, SRP54A, SRP54B, SRP54C, WNK3, PARP10, SYNJ2BP, PCLO, CD36, KRT18, CCR5, HUWE1, CAMK4, JUN, ABAT, RYR2, EFNA5, MYO18A, RTP4, GSDMD, DAG1, AKAP12, ARFGEF2, CD74, UHMK1, SEMA5A, SLC11A1, RAC2, STX17, NUP50, TNKS, NPLOC4, IKZF1, SMAD4, CD63, AFG3L1, LGALS9, EPHA5, NOTC…	0.00697669
GOTERM_BP_FAT	GO:0044744~protein targeting to nucleus	51	1810011O10RIK, NUP98, LITAF, TLR2, DAG1, PML, PTPN22, TLR3, POLA2, TLR7, TGFB2, SEMA5A, SLC11A1, GCKR, NUP214, CRY2, POM121, APOD, NUP50, PKD1, BCL3, ANGPT1, BCL6, TNPO1, FBXW11, TXNIP, TRP53, CDK1, NUP153, HTT, NF1, SMAD4, IPO9, PARP10, WWTR1, STAT3, DDX58, EP300, CD36, NUP62, IPO7, HEATR3, JUN, GSK3B, IPO4, AKAP6, NOP58, SPTBN1, AKAP1, ARAP1, MED1	0.0260982
GOTERM_BP_FAT	GO:0006606~protein import into nucleus	51	1810011O10RIK, NUP98, LITAF, TLR2, DAG1, PML, PTPN22, TLR3, POLA2, TLR7, TGFB2, SEMA5A, SLC11A1, GCKR, NUP214, CRY2, POM121, APOD, NUP50, PKD1, BCL3, ANGPT1, BCL6, TNPO1, FBXW11, TXNIP, TRP53, CDK1, NUP153, HTT, NF1, SMAD4, IPO9, PARP10, WWTR1, STAT3, DDX58, EP300, CD36, NUP62, IPO7, HEATR3, JUN, GSK3B, IPO4, AKAP6, NOP58, SPTBN1, AKAP1, ARAP1, MED1	0.0260982
GOTERM_BP_FAT	GO:1902593~single-organism nuclear import	51	1810011O10RIK, NUP98, LITAF, TLR2, DAG1, PML, PTPN22, TLR3, POLA2, TLR7, TGFB2, SEMA5A, SLC11A1, GCKR, NUP214, CRY2, POM121, APOD, NUP50, PKD1, BCL3, ANGPT1, BCL6, TNPO1, FBXW11, TXNIP, TRP53, CDK1, NUP153, HTT, NF1, SMAD4, IPO9, PARP10, WWTR1, STAT3, DDX58, EP300, CD36, NUP62, IPO7, HEATR3, JUN, GSK3B, IPO4, AKAP6, NOP58, SPTBN1, AKAP1, ARAP1, MED1	0.0260982
GOTERM_BP_FAT	GO:0051170~nuclear import	51	1810011O10RIK, NUP98, LITAF, TLR2, DAG1, PML, PTPN22, TLR3, POLA2, TLR7, TGFB2, SEMA5A, SLC11A1, GCKR, NUP214, CRY2, POM121, APOD, NUP50, PKD1, BCL3, ANGPT1, BCL6, TNPO1, FBXW11, TXNIP, TRP53, CDK1, NUP153, HTT, NF1, SMAD4, IPO9, PARP10, WWTR1, STAT3, DDX58, EP300, CD36, NUP62, IPO7, HEATR3, JUN, GSK3B, IPO4, AKAP6, NOP58, SPTBN1, AKAP1, ARAP1, MED1	0.0318701
GOTERM_BP_FAT	GO:0006605~protein targeting	91	1810011O10RIK, SORL1, TLR2, TLR3, PTPN22, TLR7, ADORA1, TGFB2, CRY2, ANK1, ANK2, VPS13C, APOD, ANK3, VPS13D, SRPR, ANGPT1, VPS13A, GOLGA4, AKT2, RNF31, CDK1, NCF1, SRP54A, MIEF1, SRP54B, SRP54C, IPO9, WNK3, SYNJ2BP, PARP10, STXBP4, EP300, CD36, HUWE1, IPO7, JUN, IPO4, SIAH3, AKAP6, AKAP1, MED1, PARD3, NUP98, RTP4, LITAF, DAG1, AKAP12, PML, POLA2, SEMA5A, SLC11A1, GCKR, NUP214, FBXW7, POM121, RAC2…	0.0333105
GOTERM_BP_FAT	GO:0033365~protein localization to organelle	112	TSPO, TLR2, TLR3, PTPN22, TLR7, TGFB2, CRY2, ANK2, GBF1, APOD, VPS13C, VPS13D, STAG3, VPS13A, TTC21A, RNF31, SRP54A, SRP54B, SRP54C, PARP10, IRS1, DDIT3, EP300, CD36, HUWE1, SPAG5, JUN, ACAP2, AKAP6, RYR2, AKAP1, EIF2AK3, LITAF, 2410089E03RIK, DAG1, SESN2, SEMA5A, SLC11A1, GCKR, FBXW7, RAC2, GPR26, NUP50, OBSL1, TNKS, TCTN1, TCTN2, SCARB2, IFT140, TRP53, HTT, SMAD4, ATR, AFG3L1, DDX58, SYNE1, LAM…	0.071069
GOTERM_BP_FAT	GO:0046907~intracellular transport	168	AP4E1, XPO4, PTPN23, TLR2, CASK, TLR3, PTPN22, IGHM, ADORA1, TLR7, TGFB2, KIF13A, TBC1D16, CRY2, ANK1, ANK2, VPS13C, APOD, GBF1, ANK3, VPS13D, ANKRD50, STARD9, CREB3L2, VPS13A, RNF31, GM5601, BST2, NCF1, KIF5A, SRP54A, SRP54B, SRP54C, WNK3, PARP10, SYNJ2BP, BICD2, TNNT2, CD36, SGSM1, EP300, HUWE1, CAMK4, JUN, LYST, CLIP1, AKAP6, AKAP1, KIF26A, DST, ANKFY1, EMP2, KIF26B, RTP4, LITAF, AKAP12, DAG1,…	0.143475
GOTERM_BP_FAT	GO:0051169~nuclear transport	65	1810011O10RIK, XPO4, TLR2, PTPN22, TLR3, TLR7, TGFB2, CRY2, APOD, ANGPT1, ABCE1, CDK1, SP100, ANP32B, IPO9, PARP10, CD36, EP300, CAMK4, IPO7, JUN, IPO4, AKAP6, AKAP1, MED1, NUP98, LITAF, PML, DAG1, AKAP13, POLA2, BC005561, UHMK1, SEMA5A, SLC11A1, GCKR, NUP214, POM121, NUP50, BCL3, PKD1, BCL6, MLXIP, TNPO1, FBXW11, TXNIP, TRP53, XPOT, NUP153, HTT, NF1, SMAD4, WRN, WWTR1, STAT3, DDX58, IFI27, TSC1,…	0.160373
GOTERM_BP_FAT	GO:0006913~nucleocytoplasmic transport	64	1810011O10RIK, XPO4, TLR2, PTPN22, TLR3, TLR7, TGFB2, CRY2, APOD, ANGPT1, ABCE1, CDK1, SP100, ANP32B, IPO9, PARP10, CD36, EP300, CAMK4, IPO7, IPO4, JUN, AKAP6, AKAP1, MED1, NUP98, LITAF, PML, DAG1, AKAP13, POLA2, BC005561, UHMK1, SEMA5A, SLC11A1, GCKR, NUP214, POM121, NUP50, BCL3, PKD1, BCL6, MLXIP, TNPO1, FBXW11, TXNIP, TRP53, XPOT, NUP153, HTT, NF1, SMAD4, WWTR1, STAT3, DDX58, IFI27, TSC1, NUP6…	0.218344
GOTERM_BP_FAT	GO:0034504~protein localization to nucleus	59	1810011O10RIK, TLR2, PTPN22, TLR3, TLR7, TGFB2, CRY2, APOD, ANGPT1, CDK1, IPO9, PARP10, IRS1, CD36, EP300, IPO7, IPO4, JUN, AKAP6, AKAP1, EIF2AK3, MED1, NUP98, LITAF, PML, DAG1, POLA2, ZBTB16, SESN2, SEMA5A, SLC11A1, NUP214, GCKR, POM121, PIKFYVE, NUP50, BCL3, PKD1, BCL6, TNPO1, FBXW11, DCLK1, PINX1, TRP53, TXNIP, NUP153, HTT, NF1, SMAD4, WWTR1, STAT3, DDX58, SYNE1, NUP62, HEATR3, GSK3B, SPTBN1, …	0.243268
GOTERM_BP_FAT	GO:0006886~intracellular protein transport	121	AP4E1, XPO4, TLR2, CASK, TLR3, PTPN22, TLR7, ADORA1, TGFB2, KIF13A, TBC1D16, CRY2, ANK1, ANK2, VPS13C, APOD, ANK3, VPS13D, ANKRD50, VPS13A, RNF31, NCF1, SRP54A, SRP54B, SRP54C, WNK3, PARP10, SYNJ2BP, SGSM1, EP300, CD36, CAMK4, HUWE1, JUN, AKAP6, CLIP1, AKAP1, RTP4, LITAF, UNC93B1, AKAP12, DAG1, UHMK1, CD74, SEMA5A, SLC11A1, GCKR, FBXW7, RAC2, STX17, GPR26, NUP50, SCARB2, TRP53, XPOT, HERPUD1, NPL…	0.27721
GOTERM_BP_FAT	GO:1902582~single-organism intracellular transport	85	1810011O10RIK, TLR2, PTPN22, TLR3, ADORA1, TLR7, TGFB2, KIF13A, ARHGAP21, CRY2, ANK1, ANK2, APOD, ANK3, SRPR, ANGPT1, AKT2, CDK1, LYN, NCF1, SRP54A, MIEF1, SRP54B, SRP54C, WNK3, IPO9, PARP10, BICD2, EP300, CD36, IPO7, JUN, IPO4, CLIP1, AKAP6, AKAP1, DST, MED1, MYO5A, NUP98, PARD3, RTP4, LITAF, DAG1, PML, POLA2, ABCA1, SEMA5A, SLC11A1, GCKR, NUP214, MIA3, POM121, TAP2, TAP1, NUP50, PKD1, BCL3, BCL…	0.277929
GOTERM_BP_FAT	GO:0017038~protein import	53	1810011O10RIK, TLR2, TLR3, PTPN22, TLR7, TGFB2, CRY2, APOD, ANGPT1, CDK1, IPO9, PARP10, CD36, EP300, IPO7, IPO4, JUN, AKAP6, AKAP1, MED1, NUP98, LITAF, CLU, PML, DAG1, POLA2, SEMA5A, SLC11A1, NUP214, GCKR, POM121, NUP50, BCL3, PKD1, BCL6, TNPO1, FBXW11, TRP53, TXNIP, NUP153, HTT, NF1, SMAD4, WWTR1, AFG3L1, STAT3, DDX58, NUP62, HEATR3, GSK3B, SPTBN1, NOP58, ARAP1	0.529003
GOTERM_BP_FAT	GO:0072594~establishment of protein localization to organelle	78	1810011O10RIK, TSPO, SORL1, TLR2, PTPN22, TLR3, TLR7, TGFB2, CRY2, VPS13C, APOD, VPS13D, SRPR, ANGPT1, VPS13A, GOLGA4, RNF31, CDK1, SRP54A, SRP54B, SRP54C, IPO9, PARP10, DDIT3, CD36, EP300, HUWE1, IPO7, JUN, IPO4, SIAH3, AKAP6, RYR2, AKAP1, MED1, NUP98, LITAF, DAG1, PML, POLA2, SEMA5A, SLC11A1, GCKR, NUP214, FBXW7, POM121, RAC2, GPR26, NUP50, PKD1, BCL3, USP36, BCL6, SCARB2, TNPO1, FBXW11, TRIP11…	0.681724
Annotation Cluster 31	Enrichment Score: 4.457730972488476
Category	Term	Count	Genes	FDR
GOTERM_BP_FAT	GO:0007417~central nervous system development	152	DLC1, SLC8A3, PLXNA4, SYT4, IL6ST, TLR2, FOXO3, SZT2, ANKLE2, NRCAM, ATP2B2, ATP2B4, APOD, RAPGEF2, PTPRJ, C5AR1, AARS, CYP26A1, ARID1A, BCL2L11, TACC2, NCAM1, KDM2B, ABCB1B, LAMC3, NAV2, CX3CR1, ABAT, ROR2, EFNA5, RELN, INTU, SLITRK5, XRN2, TWSG1, SLC38A2, ARHGEF28, CLU, 2410089E03RIK, DAG1, BMPR2, UBA6, SOX6, TIMP2, ITGAM, EPHB2, SEMA5A, LAMB2, TTBK2, TTBK1, CASZ1, TCTN1, NDRG2, CSF1R, TRP53, D…	2.86916e-06
GOTERM_BP_FAT	GO:0060322~head development	121	SLC8A3, DLC1, PLXNA4, SYT4, FOXO3, SZT2, TGFB2, ATP2B2, ATP2B4, APOD, ASPH, RAPGEF2, SGPL1, C5AR1, AARS, ARID1A, BCL2L11, TACC2, NCAM1, KDM2B, CX3CR1, PDGFRA, ABAT, EFNA5, RELN, SLITRK5, XRN2, TWSG1, SLC38A2, 2410089E03RIK, BMPR2, UBA6, EPHB2, SEMA5A, TTBK2, TTBK1, TCTN1, NDRG2, CSF1R, TRP53, DVL3, ABR, NIN, IKZF1, HTT, TGFBR2, CELSR2, DOCK7, EN2, WRN, GAS1, ITGA4, ATM, GART, ATP7A, EPHA5, ATF5, …	0.000663477
GOTERM_BP_FAT	GO:0007420~brain development	112	SLC8A3, DLC1, PLXNA4, SYT4, SZT2, FOXO3, ATP2B2, ATP2B4, APOD, RAPGEF2, C5AR1, AARS, ARID1A, BCL2L11, TACC2, NCAM1, KDM2B, CX3CR1, ABAT, EFNA5, RELN, SLITRK5, XRN2, TWSG1, SLC38A2, 2410089E03RIK, BMPR2, UBA6, EPHB2, SEMA5A, TTBK2, TTBK1, TCTN1, NDRG2, CSF1R, TRP53, DVL3, ABR, NIN, IKZF1, HTT, TGFBR2, CELSR2, DOCK7, WRN, GAS1, EN2, ATM, GART, ATP7A, EPHA5, ATF5, NOTCH1, TULP3, TSC1, SALL1, MCPH1, …	0.00445505
GOTERM_BP_FAT	GO:0030900~forebrain development	67	NRP2, DLC1, SLC8A3, PLXNA4, AGTPBP1, EZH1, SZT2, GLI2, ATP2B4, RHOA, MKL2, RAPGEF2, KIRREL3, KIF14, PCDH9, LEF1, ARID1A, TACC2, NCAM1, INHBA, NCOA1, KDM2B, CX3CR1, RELN, SLITRK5, IFT88, XRN2, KDM6B, SRGAP2, TWSG1, SLC38A2, UBA6, EPHB2, SEMA5A, TTBK2, FAT4, TNR, PTN, TCTN1, CHD5, DCLK1, CSF1R, SLC8A1, GNAO1, IKZF1, NIN, HTT, NF1, AXL, GDPD5, DOCK7, DPYSL2, GART, ATP7A, EPHA5, ATF5, NOTCH1, LRP1, T…	0.0597793
GOTERM_BP_FAT	GO:0021537~telencephalon development	45	NRP2, SLC8A3, SLC38A2, PLXNA4, AGTPBP1, EZH1, UBA6, SZT2, EPHB2, ATP2B4, FAT4, TNR, RHOA, TCTN1, CSF1R, KIRREL3, KIF14, SLC8A1, NIN, HTT, NF1, LEF1, DPYSL2, GART, TACC2, EPHA5, INHBA, ATF5, NCOA1, LRP1, KDM2B, TSC1, SALL1, CDON, GSK3B, CX3CR1, MCPH1, RELN, SLITRK5, IFT88, XRN2, KDM6B, NCOR2, SRGAP2, NFIB	0.607245
Annotation Cluster 32	Enrichment Score: 4.442771223156347
Category	Term	Count	Genes	FDR
GOTERM_BP_FAT	GO:0035107~appendage morphogenesis	37	FRAS1, B9D1, GNA12, 2410089E03RIK, ZBTB16, GLI2, GJA5, TGFB2, WDR19, TTBK2, WDPCP, RNF165, ASPH, FBN2, PCSK5, SIK3, IFT140, RECK, SOX11, SMAD4, AFF3, LEF1, GAS1, BCL2L11, ATP7A, FMN1, NOTCH2, NOTCH1, RDH10, TULP3, SALL1, ROR2, PTCH1, CACNA1C, INTU, IFT88, MED1	0.0172229
GOTERM_BP_FAT	GO:0035108~limb morphogenesis	37	FRAS1, B9D1, GNA12, 2410089E03RIK, ZBTB16, GLI2, GJA5, TGFB2, WDR19, TTBK2, WDPCP, RNF165, ASPH, FBN2, PCSK5, SIK3, IFT140, RECK, SOX11, SMAD4, AFF3, LEF1, GAS1, BCL2L11, ATP7A, FMN1, NOTCH2, NOTCH1, RDH10, TULP3, SALL1, ROR2, PTCH1, CACNA1C, INTU, IFT88, MED1	0.0172229
GOTERM_BP_FAT	GO:0060173~limb development	40	FRAS1, B9D1, GNA12, 2410089E03RIK, BMPR2, ITGB4, ZBTB16, GLI2, GJA5, TGFB2, WDR19, TTBK2, WDPCP, RNF165, ASPH, FBN2, PCSK5, SIK3, IFT140, RECK, SOX11, SMAD4, AFF3, LEF1, GAS1, BCL2L11, ATP7A, FMN1, NOTCH2, NOTCH1, RDH10, TULP3, SALL1, IFT172, ROR2, PTCH1, CACNA1C, INTU, IFT88, MED1	0.0221937
GOTERM_BP_FAT	GO:0048736~appendage development	40	FRAS1, B9D1, GNA12, 2410089E03RIK, BMPR2, ITGB4, ZBTB16, GLI2, GJA5, TGFB2, WDR19, TTBK2, WDPCP, RNF165, ASPH, FBN2, PCSK5, SIK3, IFT140, RECK, SOX11, SMAD4, AFF3, LEF1, GAS1, BCL2L11, ATP7A, FMN1, NOTCH2, NOTCH1, RDH10, TULP3, SALL1, IFT172, ROR2, PTCH1, CACNA1C, INTU, IFT88, MED1	0.0221937
GOTERM_BP_FAT	GO:0030326~embryonic limb morphogenesis	30	FRAS1, B9D1, GNA12, 2410089E03RIK, ZBTB16, GLI2, GJA5, TGFB2, WDR19, TTBK2, WDPCP, FBN2, IFT140, RECK, SMAD4, LEF1, AFF3, GAS1, BCL2L11, NOTCH2, NOTCH1, RDH10, TULP3, SALL1, ROR2, PTCH1, CACNA1C, IFT88, INTU, MED1	0.207062
GOTERM_BP_FAT	GO:0035113~embryonic appendage morphogenesis	30	FRAS1, B9D1, GNA12, 2410089E03RIK, ZBTB16, GLI2, GJA5, TGFB2, WDR19, TTBK2, WDPCP, FBN2, IFT140, RECK, SMAD4, LEF1, AFF3, GAS1, BCL2L11, NOTCH2, NOTCH1, RDH10, TULP3, SALL1, ROR2, PTCH1, CACNA1C, IFT88, INTU, MED1	0.207062
GOTERM_BP_FAT	GO:0042733~embryonic digit morphogenesis	17	B9D1, GNA12, 2410089E03RIK, SMAD4, ZBTB16, GAS1, GLI2, BCL2L11, NOTCH1, TULP3, WDPCP, TTBK2, SALL1, ROR2, IFT88, INTU, IFT140	1.71472
Annotation Cluster 33	Enrichment Score: 4.283381887624127
Category	Term	Count	Genes	FDR
GOTERM_BP_FAT	GO:1901214~regulation of neuron death	59	GABRB2, SNCA, SORL1, FOXO3, ITSN1, TGFB2, TRIM2, MAP3K5, RHOA, MT1, ANGPT1, MAP2K7, EGR1, KIF14, KCNMA1, C5AR1, PTPRF, NCF2, AARS, HRK, ADNP, TOX3, BCL2L11, NDNF, DDIT3, KDM2B, RRAS2, JUN, HIPK2, DCC, SSH1, CLU, EGLN3, FBXW7, PTK2B, BCL2, AGRN, TRP53, NOS1, CEBPB, GPR75, HTT, KCNB1, NF1, AXL, EN2, ATM, STAT3, ATP7A, HDAC4, ATF4, LRP1, CNTF, TSC1, BBC3, GSK3B, ABCC1, SYNGAP1, CACNA1A	0.00569654
GOTERM_BP_FAT	GO:0043523~regulation of neuron apoptotic process	48	GABRB2, SNCA, EGLN3, FOXO3, ITSN1, TGFB2, FBXW7, TRIM2, PTK2B, BCL2, RHOA, MT1, ANGPT1, AGRN, MAP2K7, EGR1, TRP53, KCNMA1, KIF14, CEBPB, C5AR1, PTPRF, NCF2, HTT, KCNB1, AARS, NF1, HRK, ADNP, AXL, EN2, TOX3, BCL2L11, NDNF, ATM, DDIT3, ATP7A, HDAC4, ATF4, LRP1, KDM2B, CNTF, BBC3, GSK3B, JUN, HIPK2, SYNGAP1, CACNA1A	0.0091115
GOTERM_BP_FAT	GO:1901216~positive regulation of neuron death	25	EGR1, KCNMA1, TRP53, NOS1, SSH1, PTPRF, NCF2, NF1, CLU, HRK, FOXO3, BCL2L11, ATM, DDIT3, TGFB2, HDAC4, ATF4, FBXW7, MAP3K5, BBC3, GSK3B, JUN, RHOA, AGRN, MAP2K7	0.013839
GOTERM_BP_FAT	GO:0051402~neuron apoptotic process	49	TNFRSF21, GABRB2, SNCA, FOXO3, ITSN1, TGFB2, FBXW7, ATN1, PTK2B, BCL2, RHOA, MT1, ANGPT1, AGRN, MAP2K7, EGR1, TRP53, KCNMA1, KIF14, C5AR1, CEBPB, PTPRF, NCF2, HTT, KCNB1, NF1, AARS, HRK, AXL, ADNP, EN2, TOX3, BCL2L11, NDNF, DDIT3, ATM, ATP7A, HDAC4, ATF4, LRP1, KDM2B, CNTF, BBC3, JUN, GSK3B, HIPK2, APAF1, SYNGAP1, CACNA1A	0.015324
GOTERM_BP_FAT	GO:0043525~positive regulation of neuron apoptotic process	21	KCNMA1, TRP53, EGR1, NCF2, PTPRF, NF1, HRK, FOXO3, BCL2L11, ATM, DDIT3, TGFB2, HDAC4, FBXW7, ATF4, BBC3, JUN, GSK3B, RHOA, AGRN, MAP2K7	0.0204788
GOTERM_BP_FAT	GO:0070997~neuron death	61	GABRB2, SNCA, SORL1, FOXO3, ITSN1, TGFB2, TRIM2, MAP3K5, RHOA, MT1, ANGPT1, MAP2K7, EGR1, KCNMA1, KIF14, C5AR1, PTPRF, MAGI1, NCF2, AARS, HRK, ADNP, TOX3, BCL2L11, NDNF, DDIT3, KDM2B, CCR5, JUN, HIPK2, TNFRSF21, SSH1, CLU, EGLN3, FBXW7, ATN1, PTK2B, BCL2, AGRN, TRP53, NOS1, CEBPB, HTT, KCNB1, NF1, CBL, AXL, EN2, ATM, STAT3, ATP7A, HDAC4, ATF4, LRP1, CNTF, BBC3, GSK3B, ABCC1, APAF1, SYNGAP1, CACNA…	0.0212128
Annotation Cluster 34	Enrichment Score: 4.112233832800639
Category	Term	Count	Genes	FDR
GOTERM_BP_FAT	GO:0006357~regulation of transcription from RNA polymerase II promoter	238	JPX, CRY2, ATP2B4, HTRA1, CREB3L2, RREB1, RXRA, ZHX2, ZHX3, TOX2, UHRF1, NME2, CD36, MED15, JUN, RYR2, ROR2, ATXN1L, EIF2AK3, TFCP2L1, HFE, SLC11A1, TCF20, ATN1, TNKS, AGRN, BCOR, ASXL2, IKZF4, KLF6, IKZF1, KLF12, KLF9, ASXL1, KLF11, CREBBP, SMAD4, EN2, FNIP2, NOTCH2, NOTCH1, IFI27, SAP130, CSRNP3, PPRC1, RAD54L2, SMURF1, KAT6B, NCOR1, ZFHX3, NCOR2, ATAD2B, CREBRF, BACH2, ELF4, EZH1, TBX20, SPI1,…	0.00012433
GOTERM_BP_FAT	GO:0006351~transcription, DNA-templated	385	JPX, BBX, TAF5L, CRY2, ATP2B4, HTRA1, MAP3K9, TCEANC2, CREB3L2, DHX33, BAHCC1, C5AR1, RREB1, RXRA, ZHX2, ZHX3, PARP10, TOX3, TOX2, ZFP74, NME2, UHRF1, CD36, BAZ1A, MED15, CAMK4, BAZ1B, PARP14, JUN, ROR2, RYR2, ATXN1L, VGLL4, EIF2AK2, EIF2AK3, CYP1B1, TNRC18, TFCP2L1, HFE, SLC11A1, TCF20, ATN1, 5830417I10RIK, CASZ1, TNKS, AGRN, BCOR, HIP1, ASXL2, DVL3, IKZF4, KLF6, ASXL3, KLF7, PELI1, IKZF1, KLF12…	0.000141509
GOTERM_BP_FAT	GO:0006366~transcription from RNA polymerase II promoter	228	JPX, CRY2, HTRA1, CREB3L2, C5AR1, RREB1, RXRA, ZHX2, ZHX3, TOX2, UHRF1, NME2, CD36, JUN, RYR2, ROR2, ATXN1L, EIF2AK3, TFCP2L1, HFE, SLC11A1, TCF20, ATN1, TNKS, AGRN, BCOR, ASXL2, IKZF4, KLF6, IKZF1, KLF9, KLF12, ASXL1, KLF11, CREBBP, SMAD4, EN2, FNIP2, NOTCH2, NOTCH1, IFI27, SAP130, CSRNP3, PPRC1, RAD54L2, SMURF1, KAT6B, NCOR1, ZFHX3, NCOR2, ATAD2B, CREBRF, BACH2, ELF4, EZH1, TBX20, SPI1, GLI2, Z…	0.000260033
GOTERM_BP_FAT	GO:0031324~negative regulation of cellular metabolic process	298	A2M, MALSU1, SNCA, PTPN22, ANKLE2, CRY2, ATP2B4, ISG15, CD44, APOD, PPP1R1C, PTBP3, BAHCC1, RAPGEF2, RECK, PIK3CG, PTPRJ, ROCK2, RREB1, RXRA, LIG3, WNK1, ZHX2, ZHX3, SERPING1, WNK2, SYNJ2BP, PARP10, TMEM132D, UHRF1, CD36, JUN, NLE1, ATXN1L, EIF2AK2, EIF2AK3, TNRC18, TFCP2L1, HUS1, DAG1, HFE, SH3BP5L, MOV10, ATN1, 5830417I10RIK, NAT10, TNKS, BCOR, PLAT, ASXL2, IKZF4, IKZF1, KLF12, ASXL1, KLF11, CR…	0.00153898
GOTERM_BP_FAT	GO:0009892~negative regulation of metabolic process	315	A2M, AIF1, MALSU1, SNCA, PTPN22, ANKLE2, ADORA1, CRY2, ATP2B4, ISG15, CD44, APOD, PPP1R1C, GRIN2C, CTGF, PTBP3, BAHCC1, RAPGEF2, RECK, PIK3CG, PTPRJ, ROCK2, RREB1, RXRA, LIG3, ZHX2, WNK1, GRIN2A, ZHX3, SERPING1, WNK2, SYNJ2BP, PARP10, TMEM132D, UHRF1, CD36, JUN, NLE1, ATXN1L, EIF2AK2, EIF2AK3, TNRC18, TFCP2L1, HUS1, DAG1, HFE, SH3BP5L, MOV10, ATN1, 5830417I10RIK, NAT10, TNKS, BCOR, PLAT, ASXL2, I…	0.00641457
GOTERM_BP_FAT	GO:0010605~negative regulation of macromolecule metabolic process	289	A2M, AIF1, MALSU1, SNCA, PTPN22, CRY2, ATP2B4, ISG15, CD44, APOD, PPP1R1C, CTGF, GRIN2C, PTBP3, BAHCC1, RECK, PTPRJ, ROCK2, RREB1, RXRA, LIG3, GRIN2A, ZHX2, ZHX3, SERPING1, WNK2, SYNJ2BP, PARP10, UHRF1, CD36, JUN, NLE1, ATXN1L, EIF2AK2, EIF2AK3, TNRC18, TFCP2L1, HUS1, DAG1, HFE, SH3BP5L, MOV10, ATN1, 5830417I10RIK, NAT10, TNKS, BCOR, PLAT, ASXL2, IKZF4, IKZF1, KLF12, KLF11, ASXL1, CREBBP, SMAD4, …	0.0230287
GOTERM_BP_FAT	GO:0000122~negative regulation of transcription from RNA polymerase II promoter	107	CBX4, FOXO3, CRY2, CIITA, RREB1, RXRA, ZHX2, ZHX3, ARID1A, DDIT3, JUNB, TRIM37, UHRF1, EP300, KDM2B, CD36, TIMELESS, JUN, ATXN1L, TFCP2L1, SOX6, ZFP568, ATN1, ELK4, RNF168, BHLHE40, BCOR, TRP53, ASXL2, KLF12, IKZF1, TAF7, KLF11, CREBBP, ASXL1, SMAD4, FOXP1, FNIP2, CDKN1C, NOTCH2, HDAC4, IFI27, NOTCH1, ATF3, SAP130, SALL1, HIVEP1, ZFHX3, NCOR1, NCOR2, CREBRF, BACH2, EZH1, TBX20, SPI1, WWC1, PAX2, …	0.0754159
GOTERM_BP_FAT	GO:0010558~negative regulation of macromolecule biosynthetic process	184	APOBEC1, MALSU1, PASK, CBX4, FOXO3, CBX5, EIF4EBP1, CRY2, BAHCC1, CIITA, RREB1, RXRA, ZHX2, LIG3, ZHX3, ARID1A, JUNB, DDIT3, FOXN3, TRIM37, UHRF1, CD36, KDM2B, EP300, TIMELESS, JUN, ATXN1L, EIF2AK2, EIF2AK3, XRN1, TNRC18, TFCP2L1, IFITM3, HUS1, BMPR2, SOX6, SESN2, ZFP568, MOV10, FBXW7, TRIM66, ATN1, ELK4, ITGAV, 5830417I10RIK, NAT10, RNF168, BHLHE40, BCOR, PGGT1B, TRP53, ASXL2, IKZF4, IKZF1, KLF1…	1.0387
GOTERM_BP_FAT	GO:0031327~negative regulation of cellular biosynthetic process	190	TSPO, APOBEC1, MALSU1, PASK, CBX4, FOXO3, CBX5, EIF4EBP1, CRY2, ATP2B4, GALR2, BAHCC1, RAPGEF2, CIITA, SOGA1, RREB1, RXRA, ZHX2, LIG3, ZHX3, ARID1A, JUNB, DDIT3, FOXN3, TRIM37, UHRF1, CD36, KDM2B, EP300, TIMELESS, JUN, AKAP6, ATXN1L, EIF2AK2, EIF2AK3, XRN1, TNRC18, TFCP2L1, IFITM3, HUS1, BMPR2, SOX6, SESN2, ZFP568, MOV10, FBXW7, TRIM66, ATN1, ELK4, 5830417I10RIK, NAT10, RNF168, BHLHE40, BCOR, TRP…	1.12039
GOTERM_BP_FAT	GO:2000113~negative regulation of cellular macromolecule biosynthetic process	177	APOBEC1, MALSU1, PASK, CBX4, FOXO3, CBX5, EIF4EBP1, CRY2, BAHCC1, CIITA, RREB1, RXRA, ZHX2, LIG3, ZHX3, ARID1A, JUNB, DDIT3, FOXN3, TRIM37, UHRF1, CD36, KDM2B, EP300, TIMELESS, JUN, ATXN1L, EIF2AK2, EIF2AK3, XRN1, TNRC18, TFCP2L1, HUS1, BMPR2, SOX6, SESN2, ZFP568, MOV10, FBXW7, TRIM66, ATN1, ELK4, 5830417I10RIK, NAT10, RNF168, BHLHE40, BCOR, TRP53, ASXL2, IKZF4, IKZF1, KLF12, ASXL1, CREBBP, KLF11…	1.12183
GOTERM_BP_FAT	GO:0009890~negative regulation of biosynthetic process	193	MALSU1, ATP2B4, CRY2, BAHCC1, RAPGEF2, RREB1, RXRA, ZHX2, LIG3, ZHX3, UHRF1, CD36, JUN, ATXN1L, EIF2AK2, EIF2AK3, TNRC18, TFCP2L1, HUS1, MOV10, ATN1, 5830417I10RIK, NAT10, BCOR, ASXL2, IKZF4, KLF12, IKZF1, ASXL1, KLF11, CREBBP, SMAD4, EPRS, ATR, FNIP2, NOTCH2, IFI27, NOTCH1, SAP130, KAT6B, GHSR, NCOR1, ZFHX3, NCOR2, ATAD2B, KAT6A, ADAR, CREBRF, BACH2, EZH1, TBX20, SPI1, CPEB1, GLI2, ZBTB38, BRD7,…	1.21269
GOTERM_BP_FAT	GO:0051172~negative regulation of nitrogen compound metabolic process	194	MALSU1, SNCA, ATP2B4, CRY2, PTBP3, BAHCC1, RREB1, RXRA, ZHX2, LIG3, ZHX3, UHRF1, CD36, JUN, ATXN1L, EIF2AK2, EIF2AK3, TNRC18, TFCP2L1, HUS1, MOV10, ATN1, 5830417I10RIK, TNKS, NAT10, BCOR, ASXL2, IKZF4, KLF12, IKZF1, ASXL1, KLF11, CREBBP, SMAD4, EPRS, ATR, ATM, FNIP2, ZFP809, NOTCH2, NOTCH1, IFI27, SAP130, KAT6B, NCOR1, ZFHX3, NCOR2, ATAD2B, KAT6A, ADAR, CREBRF, BACH2, EZH1, TBX20, SPI1, CPEB1, GL…	1.25127
GOTERM_BP_FAT	GO:0010629~negative regulation of gene expression	194	A2M, AIF1, MALSU1, PTPN22, CRY2, CTGF, PTBP3, BAHCC1, RREB1, RXRA, ZHX2, ZHX3, SERPING1, PARP10, UHRF1, CD36, JUN, ATXN1L, EIF2AK2, EIF2AK3, TNRC18, TFCP2L1, MOV10, ATN1, 5830417I10RIK, BCOR, ASXL2, IKZF4, KLF12, IKZF1, ASXL1, KLF11, CREBBP, SMAD4, EPRS, ACACB, GAS1, SFMBT2, LGALS9, FNIP2, NOTCH2, NOTCH1, IFI27, SAP130, KAT6B, NCOR1, ZFHX3, NCOR2, ATAD2B, KAT6A, ADAR, CREBRF, BACH2, EZH1, TBX20, …	2.52462
GOTERM_BP_FAT	GO:0045934~negative regulation of nucleobase-containing compound metabolic process	171	TSPO, APOBEC1, CBX4, FOXO3, CBX5, CRY2, GALR2, BAHCC1, PTBP3, CIITA, NBAS, RREB1, RXRA, ZHX2, LIG3, ZHX3, ARID1A, JUNB, DDIT3, FOXN3, TRIM37, UHRF1, CD36, KDM2B, EP300, TIMELESS, JUN, AKAP6, ATXN1L, TNRC18, TFCP2L1, IFITM3, HUS1, BMPR2, SOX6, ZFP568, FBXW7, TRIM66, ATN1, ELK4, 5830417I10RIK, NAT10, TNKS, RNF168, BHLHE40, BCOR, TRP53, ASXL2, IKZF4, IKZF1, KLF12, ASXL1, CREBBP, KLF11, TAF7, SMAD4, …	2.86707
GOTERM_BP_FAT	GO:0051253~negative regulation of RNA metabolic process	155	APOBEC1, CBX4, FOXO3, CBX5, CRY2, BAHCC1, PTBP3, CIITA, NBAS, RREB1, RXRA, ZHX2, ZHX3, ARID1A, JUNB, DDIT3, FOXN3, TRIM37, UHRF1, EP300, KDM2B, CD36, TIMELESS, JUN, ATXN1L, TNRC18, TFCP2L1, IFITM3, SOX6, ZFP568, TRIM66, ATN1, ELK4, 5830417I10RIK, RNF168, BHLHE40, BCOR, TRP53, ASXL2, IKZF4, IKZF1, KLF12, TAF7, KLF11, CREBBP, ASXL1, SMAD4, ATAD2, TET1, FOXP1, FNIP2, ZFP809, CDKN1C, HDAC4, NOTCH2, A…	4.56284
GOTERM_BP_FAT	GO:0045892~negative regulation of transcription, DNA-templated	146	APOBEC1, CBX4, FOXO3, CBX5, CRY2, BAHCC1, CIITA, RREB1, RXRA, ZHX2, ZHX3, ARID1A, JUNB, DDIT3, FOXN3, TRIM37, UHRF1, EP300, KDM2B, CD36, TIMELESS, JUN, ATXN1L, TNRC18, TFCP2L1, SOX6, ZFP568, TRIM66, ATN1, ELK4, 5830417I10RIK, RNF168, BHLHE40, BCOR, TRP53, ASXL2, IKZF4, IKZF1, KLF12, TAF7, KLF11, CREBBP, ASXL1, SMAD4, ATAD2, TET1, FOXP1, FNIP2, CDKN1C, HDAC4, NOTCH2, ATF5, IFI27, NOTCH1, CDKN1B, A…	5.93923
GOTERM_BP_FAT	GO:1902679~negative regulation of RNA biosynthetic process	148	APOBEC1, CBX4, FOXO3, CBX5, CRY2, BAHCC1, CIITA, RREB1, RXRA, ZHX2, ZHX3, ARID1A, JUNB, DDIT3, FOXN3, TRIM37, UHRF1, EP300, KDM2B, CD36, TIMELESS, JUN, ATXN1L, TNRC18, TFCP2L1, IFITM3, SOX6, ZFP568, TRIM66, ATN1, ELK4, 5830417I10RIK, RNF168, BHLHE40, BCOR, TRP53, ASXL2, IKZF4, IKZF1, KLF12, TAF7, KLF11, CREBBP, ASXL1, SMAD4, ATAD2, TET1, FOXP1, FNIP2, CDKN1C, HDAC4, NOTCH2, ATF5, IFI27, NOTCH1, C…	8.54692
GOTERM_BP_FAT	GO:1903507~negative regulation of nucleic acid-templated transcription	146	APOBEC1, CBX4, FOXO3, CBX5, CRY2, BAHCC1, CIITA, RREB1, RXRA, ZHX2, ZHX3, ARID1A, JUNB, DDIT3, FOXN3, TRIM37, UHRF1, EP300, KDM2B, CD36, TIMELESS, JUN, ATXN1L, TNRC18, TFCP2L1, SOX6, ZFP568, TRIM66, ATN1, ELK4, 5830417I10RIK, RNF168, BHLHE40, BCOR, TRP53, ASXL2, IKZF4, IKZF1, KLF12, TAF7, KLF11, CREBBP, ASXL1, SMAD4, ATAD2, TET1, FOXP1, FNIP2, CDKN1C, HDAC4, NOTCH2, ATF5, IFI27, NOTCH1, CDKN1B, A…	9.33661
Annotation Cluster 35	Enrichment Score: 4.049576811298836
Category	Term	Count	Genes	FDR
GOTERM_BP_FAT	GO:1903555~regulation of tumor necrosis factor superfamily cytokine production	30	TSPO, CLU, TIRAP, TLR2, TLR3, TNFRSF8, PTPN22, ARFGEF2, TRIM30A, NOD1, TICAM1, PYCARD, BCL3, GM21596, ANGPT1, CHRNA7, HAVCR2, ZBTB20, AXL, LGALS9, FOXP1, CYBA, CYBB, CD36, CCR5, RIPK1, CD274, H2-T23, GHSR, SASH3	0.0149638
GOTERM_BP_FAT	GO:0071706~tumor necrosis factor superfamily cytokine production	30	TSPO, CLU, TIRAP, TLR2, TLR3, TNFRSF8, PTPN22, ARFGEF2, TRIM30A, NOD1, TICAM1, PYCARD, BCL3, GM21596, ANGPT1, CHRNA7, HAVCR2, ZBTB20, AXL, LGALS9, FOXP1, CYBA, CYBB, CD36, CCR5, RIPK1, CD274, H2-T23, GHSR, SASH3	0.0207161
GOTERM_BP_FAT	GO:0032680~regulation of tumor necrosis factor production	29	TSPO, CLU, TIRAP, TLR2, TLR3, TNFRSF8, PTPN22, ARFGEF2, TRIM30A, NOD1, TICAM1, PYCARD, BCL3, GM21596, ANGPT1, CHRNA7, HAVCR2, ZBTB20, AXL, LGALS9, FOXP1, CYBA, CYBB, CD36, CCR5, RIPK1, H2-T23, GHSR, SASH3	0.0312448
GOTERM_BP_FAT	GO:0032760~positive regulation of tumor necrosis factor production	20	HAVCR2, ZBTB20, CLU, TLR2, TIRAP, TNFRSF8, TLR3, ARFGEF2, LGALS9, CYBA, CYBB, NOD1, CD36, CCR5, RIPK1, TICAM1, PYCARD, GM21596, H2-T23, SASH3	0.0917947
GOTERM_BP_FAT	GO:0032640~tumor necrosis factor production	27	TSPO, CLU, TIRAP, TLR2, TLR3, TNFRSF8, PTPN22, ARFGEF2, TRIM30A, NOD1, TICAM1, PYCARD, BCL3, GM21596, CHRNA7, HAVCR2, ZBTB20, AXL, LGALS9, CYBA, CYBB, CD36, CCR5, RIPK1, H2-T23, GHSR, SASH3	0.0969246
GOTERM_BP_FAT	GO:1903557~positive regulation of tumor necrosis factor superfamily cytokine production	20	HAVCR2, ZBTB20, CLU, TLR2, TIRAP, TNFRSF8, TLR3, ARFGEF2, LGALS9, CYBA, CYBB, NOD1, CD36, CCR5, RIPK1, TICAM1, PYCARD, GM21596, H2-T23, SASH3	0.112438
GOTERM_BP_FAT	GO:0032635~interleukin-6 production	25	TIRAP, UNC93B1, TLR2, TLR3, PTPN22, TLR7, TRIM30A, NOD1, TICAM1, PYCARD, GM21596, CHRNA7, INPP5D, HAVCR2, ZBTB20, CEBPB, NCKAP1L, LGALS9, DDX58, CYBA, P2RX7, CD36, CCR5, ASH1L, GHSR	0.99383
GOTERM_BP_FAT	GO:0032675~regulation of interleukin-6 production	24	HAVCR2, ZBTB20, CEBPB, TLR2, UNC93B1, TIRAP, PTPN22, TLR3, NCKAP1L, TLR7, LGALS9, DDX58, CYBA, TRIM30A, P2RX7, NOD1, CD36, CCR5, TICAM1, PYCARD, GM21596, CHRNA7, INPP5D, GHSR	2.35605
GOTERM_BP_FAT	GO:0032755~positive regulation of interleukin-6 production	16	ZBTB20, TLR2, UNC93B1, TIRAP, TLR3, TLR7, LGALS9, DDX58, CYBA, P2RX7, NOD1, CD36, CCR5, TICAM1, PYCARD, GM21596	8.27307
Annotation Cluster 36	Enrichment Score: 4.027845012112516
Category	Term	Count	Genes	FDR
GOTERM_BP_FAT	GO:0010033~response to organic substance	393	AIF1, OSMR, B2M, MAP3K5, ISG15, GRIN2B, CTGF, MAP2K7, PIK3CG, GBP7, GBP6, GBP5, GATM, NCF2, PTPRF, ROCK2, RXRA, GBP9, GRIN2A, COLEC12, NME2, JUN, RYR3, ABAT, ROR2, RYR2, EIF2AK2, EIF2AK3, ADSS, CYP1B1, HFE, SPP1, NPLOC4, MKI67, ASXL1, TGFBR2, KLF11, ACACB, GAS1, COL16A1, GART, PARP9, SMURF1, CREBRF, GLRA1, EZH1, GLRA3, SPI1, USP18, NOD1, TICAM1, ANGPT1, FGF1, LYN, SDK1, ADNP, SLC3A2, INHBA, RIPK1…	7.94479e-09
GOTERM_BP_FAT	GO:0071310~cellular response to organic substance	286	ALAD, ADCY7, AIF1, IL6ST, OSMR, EDN2, FAM20C, SNCA, PTPN22, B2M, MAP3K5, CRY2, ATP2B4, CD44, HTRA1, CTGF, GAB1, CREB3L2, RAPGEF2, PIK3CG, GBP7, GBP6, GBP5, PTPRF, NCF2, ROCK2, POLG, RXRA, AARS, GBP9, GRIN2A, CYP26A1, COLEC12, UBR1, NME2, CD36, KRT18, RYR3, JUN, CX3CR1, ACAP2, PDGFRA, ROR2, RYR2, EFNA5, EIF2AK2, EIF2AK3, CYP1B1, HFE, CD74, CD68, VRK2, KLF6, SASH1, KLF9, KLF11, TGFBR2, CREBBP, SMAD…	9.7082e-07
GOTERM_BP_FAT	GO:0070887~cellular response to chemical stimulus	340	ALAD, ADCY7, AIF1, OSMR, IL6ST, EDN2, SNCA, FAM20C, PTPN22, SZT2, B2M, MAP3K5, CRY2, ATP2B4, CD44, GBF1, HTRA1, CTGF, GAB1, CREB3L2, CHRNA4, RAPGEF2, PIK3CG, PTPRJ, GBP7, GBP6, C5AR1, GBP5, PTPRF, NCF2, ROCK2, POLG, RXRA, AARS, GBP9, GRIN2A, CYP26A1, COLEC12, UBR1, PTPRO, NME2, CD36, KRT18, RYR3, JUN, CX3CR1, ACAP2, PDGFRA, ROR2, RYR2, EFNA5, EIF2AK2, EIF2AK3, CYP1B1, HFE, CD74, SEMA5A, CD68, VRK…	2.10208e-06
GOTERM_BP_FAT	GO:1901700~response to oxygen-containing compound	228	ALAD, ADCY7, AIF1, SNCA, PTPN22, SZT2, B2M, MAP3K5, CRY2, ATP2B4, APOD, GRIN2B, CTGF, CHRNA4, CHRNA7, RAPGEF2, PIK3CG, GBP6, C5AR1, GATM, NCF2, PTPRF, ROCK2, POLG, RXRA, LIG1, AARS, GRIN2A, CYP26A1, UBR1, NME2, CD36, CCR5, RYR3, JUN, CX3CR1, PDGFRA, ABAT, RYR2, PRDM2, EFNA5, EIF2AK2, CYP1B1, DAG1, SLC11A1, UPRT, AGRN, GCNT1, SPP1, SASH1, PELI1, ABR, KLF9, ASXL1, KLF11, TGFBR2, FCGR4, COL16A1, FCG…	6.06778e-05
GOTERM_BP_FAT	GO:0014070~response to organic cyclic compound	145	SLC8A3, TSPO, ALAD, ZC3HAV1, AIF1, GABRB2, SNCA, TLR2, FOXO1, TLR3, FOXO3, TGFB2, EIF4EBP1, CRY2, ATP2B4, TIAM1, PAPPA, CTGF, CHRNA4, CHRNA7, RAPGEF2, CHRNA3, CIITA, PIK3CG, NCF2, ROCK2, RXRA, COLEC12, PDE4D, ARID1A, IRS1, JUNB, NCAM1, EP300, CD36, CCR5, JUN, RYR3, ABAT, AKAP6, RYR2, EFNA5, PRDM2, EIF2AK2, ADSS, CYP1B1, SSH1, ABCA1, ABCA3, P2RY6, BCHE, HCN3, SPP1, HCN1, TRP53, PELI1, KLF9, MKI67,…	0.00138889
GOTERM_BP_FAT	GO:1901698~response to nitrogen compound	138	SLC8A3, TSPO, ALAD, APOBEC1, ZC3HAV1, AIF1, GABRB2, SNCA, TLR2, FOXO1, TLR3, PTPN22, FOXO3, IQGAP1, EIF4EBP1, MAP3K5, CRY2, ATP2B4, TIAM1, CTGF, CHRNA4, CHRNA7, RAPGEF2, INSR, CHRNA3, CIITA, PIK3CG, SOGA1, C5AR1, PTPRF, GATM, SOCS3, AARS, GRIN2A, COLEC12, ACTN2, PDE4D, UBR1, IRS1, JUNB, NCAM1, NME2, TIMELESS, JUN, RYR3, PDGFRA, ABAT, AKAP6, RYR2, ADSS, SSH1, DAG1, SESN2, SESN3, UPRT, BCHE, ITGAV,…	0.0337814
GOTERM_BP_FAT	GO:0009719~response to endogenous stimulus	203	ALAD, AIF1, SNCA, PTPN22, CRY2, ATP2B4, CD44, CTGF, HTRA1, CHRNA4, CHRNA7, RAPGEF2, CHRNA3, PIK3CG, C5AR1, GATM, NCF2, PTPRF, RXRA, AARS, GRIN2A, UBR1, NME2, CD36, RYR3, JUN, ACAP2, CX3CR1, PDGFRA, ABAT, RYR2, ROR2, EFNA5, ADSS, DAG1, HFE, UPRT, GCNT1, SPP1, KLF9, CFB, TGFBR2, KLF11, SMAD4, SEPN1, COL16A1, FCGR1, EPHA5, NOTCH2, NOTCH1, CHRNB4, SMURF1, CHRNB1, GHSR, ZFHX3, NCOR2, KLF3, CREBRF, GLR…	0.0758459
GOTERM_BP_FAT	GO:0010243~response to organonitrogen compound	121	SLC8A3, TSPO, ALAD, APOBEC1, AIF1, GABRB2, SNCA, TLR2, FOXO1, PTPN22, FOXO3, IQGAP1, EIF4EBP1, CRY2, ATP2B4, CTGF, TIAM1, CHRNA4, CHRNA7, RAPGEF2, INSR, CHRNA3, PIK3CG, C5AR1, SOGA1, PTPRF, GATM, SOCS3, AARS, GRIN2A, ACTN2, PDE4D, UBR1, IRS1, JUNB, NCAM1, NME2, TIMELESS, JUN, RYR3, PDGFRA, ABAT, AKAP6, RYR2, ADSS, SSH1, DAG1, SESN2, SESN3, UPRT, BCHE, GCNT1, HCN3, HCN1, TRP53, PTPN6, KLF11, SEPN1…	0.106827
GOTERM_BP_FAT	GO:0071495~cellular response to endogenous stimulus	152	SLC8A3, APOBEC1, AIF1, GABRB2, SNCA, TLR2, FOXO1, PTPN22, FOXO3, IQGAP1, TGFB2, EIF4EBP1, CRY2, ATP2B4, CD44, HTRA1, CTGF, RAPGEF2, INSR, PIK3CG, KCND3, SOGA1, NCF2, PTPRF, SOCS3, RXRA, GRIN2A, ACTN2, PDE4D, ARID1A, UBR1, IRS1, JUNB, CD36, EP300, TIMELESS, JUN, RYR3, CX3CR1, ACAP2, PDGFRA, RYR2, AKAP6, ROR2, EFNA5, TWSG1, FGFR4, SSH1, ONECUT2, BMPR2, HFE, ITGB2, SOX6, SESN2, GREM2, SESN3, P2RY6, …	0.472902
GOTERM_BP_FAT	GO:1901699~cellular response to nitrogen compound	86	SLC8A3, APOBEC1, ZC3HAV1, GLRA1, AIF1, GABRB2, GLRA3, TLR2, FOXO1, TLR3, PTPN22, FOXO3, CPEB1, EIF4EBP1, MAP3K5, ATP2B4, NOD1, CHRNA4, RAPGEF2, INSR, AKT2, EGR1, CIITA, PIK3CG, SGK1, SOGA1, LYN, PTPRF, SOCS3, INPPL1, GRIN2A, COLEC12, ACTN2, PDE4D, UBR1, STXBP4, IRS1, TIMELESS, MB21D1, RYR3, PDGFRA, AKAP6, RYR2, GPAM, MYO5A, SSH1, TRIB3, SESN2, SESN3, STAT6, IGF1R, EZR, LY6E, AGO2, AGRN, HCN3, HCN…	0.591719
GOTERM_BP_FAT	GO:1901701~cellular response to oxygen-containing compound	135	SLC8A3, TSPO, APOBEC1, ADCY7, AIF1, TLR2, TIRAP, FOXO1, PTPN22, FOXO3, SZT2, B2M, EIF4EBP1, MAP3K5, ATP2B4, CHRNA4, RAPGEF2, INSR, PIK3CG, GBP6, SOGA1, PTPRF, SOCS3, ROCK2, POLG, GRIN2A, CYP26A1, ACTN2, PDE4D, UBR1, IRS1, PYCR1, NME2, CD36, TIMELESS, RYR3, CX3CR1, PDGFRA, AKAP6, RYR2, EFNA5, GBP2, CYP1B1, LITAF, SSH1, ABCA1, SESN2, SESN3, CMPK2, P2RY6, AGRN, HCN3, HCN1, TRP53, HAVCR2, SASH1, PTPN…	1.4758
GOTERM_BP_FAT	GO:0071417~cellular response to organonitrogen compound	71	SLC8A3, APOBEC1, GLRA1, AIF1, GABRB2, GLRA3, TLR2, FOXO1, PTPN22, FOXO3, CPEB1, EIF4EBP1, ATP2B4, NOD1, RAPGEF2, INSR, AKT2, EGR1, PIK3CG, SGK1, SOGA1, LYN, PTPRF, SOCS3, INPPL1, GRIN2A, PDE4D, ACTN2, UBR1, STXBP4, IRS1, TIMELESS, RYR3, PDGFRA, AKAP6, RYR2, GPAM, MYO5A, SSH1, TRIB3, SESN2, SESN3, IGF1R, EZR, HCN3, HCN1, TRP53, PTPN6, SLC8A1, NOS1, CEBPB, KLF11, IGF2, SEPN1, STAT1, COL16A1, CISH, …	6.39657
GOTERM_BP_FAT	GO:0009725~response to hormone	104	TSPO, ALAD, APOBEC1, AIF1, TLR2, FOXO1, FOXO3, IQGAP1, TGFB2, EIF4EBP1, CRY2, PAPPA, CTGF, INSR, SOGA1, GATM, PTPRF, NCF2, SOCS3, RXRA, ACTN2, ARID1A, IRS1, JUNB, NME2, EP300, JUN, EFNA5, DAG1, SESN2, TIMP2, ABCA3, SESN3, P2RY6, UPRT, BCHE, GCNT1, SPP1, PTPN6, KLF9, CFB, TAF7, TGFBR2, ITGA3, FOXP1, SAFB2, EPHA5, HDAC4, NOTCH1, TNFSF10, CDKN1B, TSC1, UCP2, ADRA1A, GHSR, CREBRF, CAD, CPEB1, RHOA, A…	6.76426
GOTERM_BP_FAT	GO:1901652~response to peptide	58	APOBEC1, TLR2, FOXO1, PTPN22, CAD, CPEB1, FOXO3, IQGAP1, EIF4EBP1, NOD1, CRY2, CTGF, INSR, AKT2, EGR1, SGK1, SOGA1, GATM, LYN, PTPRF, SOCS3, INPPL1, ACTN2, STXBP4, IRS1, SERPINA3N, NME2, TIMELESS, SERPINA3G, GPAM, MYO5A, DAG1, TRIB3, SESN2, SESN3, IGF1R, UPRT, GCNT1, PTPN6, NOS1, KLF11, IGF2, STAT1, CISH, STAT3, CYBA, NOTCH1, RAB31, CYBB, TNFSF10, CDKN1B, TSC1, SP1, UCP2, IRF1, GHSR, IGFBP5, KLF3	9.34488
Annotation Cluster 37	Enrichment Score: 4.0216504105500155
Category	Term	Count	Genes	FDR
GOTERM_BP_FAT	GO:0030097~hemopoiesis	140	SLC8A3, FAM20C, JAG2, TIRAP, PTPN22, FOXO3, IGHM, C1QC, PNP, PRKX, TGFB2, B2M, ANK1, ISG15, CD44, CSF3R, PTBP3, SGPL1, PLD4, ACTN1, SIPA1L3, JUNB, 6330408A02RIK, NME2, EP300, CAMK4, JUN, PDGFRA, CARTPT, ROR2, ATXN1L, COL24A1, EIF2AK2, LRRK1, ADD2, SPTB, TWSG1, MFNG, SOX6, PRRC2C, CD74, ITGAM, DOCK2, DOCK1, 5830417I10RIK, POLM, RTKN2, CSF1R, TYROBP, TRP53, ASXL2, PTPN6, IKZF1, TGFBR2, KLF11, ASXL1…	1.35169e-05
GOTERM_BP_FAT	GO:0002520~immune system development	149	SLC8A3, FAM20C, JAG2, TIRAP, PTPN22, FOXO3, IGHM, C1QC, PNP, PRKX, TGFB2, CTNNBL1, B2M, ANK1, ISG15, CD44, CSF3R, PMS2, PTBP3, SGPL1, ICOSL, PLD4, ACTN1, SIPA1L3, BCL2L11, JUNB, 6330408A02RIK, NME2, EP300, CAMK4, JUN, PDGFRA, CARTPT, ROR2, ATXN1L, COL24A1, EIF2AK2, LRRK1, ADD2, SPTB, TWSG1, C3AR1, MFNG, SOX6, PRRC2C, CD74, ITGAM, DOCK2, DOCK1, 5830417I10RIK, POLM, RTKN2, RNF168, CSF1R, TYROBP, TR…	4.59214e-05
GOTERM_BP_FAT	GO:0048534~hematopoietic or lymphoid organ development	141	SLC8A3, FAM20C, JAG2, TIRAP, PTPN22, FOXO3, IGHM, C1QC, PNP, PRKX, TGFB2, B2M, ANK1, ISG15, CD44, CSF3R, PTBP3, SGPL1, PLD4, ACTN1, SIPA1L3, BCL2L11, JUNB, 6330408A02RIK, NME2, EP300, CAMK4, JUN, PDGFRA, CARTPT, ROR2, ATXN1L, COL24A1, EIF2AK2, LRRK1, ADD2, SPTB, TWSG1, MFNG, SOX6, PRRC2C, CD74, ITGAM, DOCK2, DOCK1, 5830417I10RIK, POLM, RTKN2, CSF1R, TYROBP, TRP53, ASXL2, PTPN6, IKZF1, TGFBR2, KLF…	0.000205854
GOTERM_BP_FAT	GO:0002521~leukocyte differentiation	88	FAM20C, SPI1, JAG2, PTPN22, LY9, GLI2, IGHM, PNP, C1QC, B2M, TNFRSF11A, CD44, CASP8, RHOA, FANCA, EGR1, LYN, LEF1, CDK6, JUNB, NME2, CD86, EP300, CAMK4, FANCD2, RIPK1, JUN, LCK, ROR2, CARTPT, LRRK1, MED1, KMT2E, MFNG, CSF1, RSAD2, ZBTB16, ITGAM, CD74, DUXBL3, PLCL2, STAT6, DOCK2, PTK2B, BCL2, SOS2, POU2F2, 5830417I10RIK, POLM, CLEC2D, BCL3, BCL6, INPP5D, CSF1R, TYROBP, TRP53, CEBPA, ASXL2, ZBTB7A…	0.003291
GOTERM_BP_FAT	GO:0030099~myeloid cell differentiation	65	FAM20C, WASF2, SPI1, TIRAP, FOXO3, C1QC, PRKX, B2M, ANK1, TNFRSF11A, ISG15, CASP8, PTBP3, LYN, ACTN1, LEF1, CDK6, JUNB, HIST2H4, INHBA, CD86, NME2, EP300, CAMK4, RIPK1, JUN, NCOA6, ROR2, CARTPT, LRRK1, MED1, KMT2E, CSF1, PML, SOX6, ZBTB16, ITGAM, PTK2B, CLEC2D, GM21596, BCL6, INPP5D, CSF1R, TYROBP, ASXL2, CEBPA, ZBTB7A, PTPN6, CEBPB, IKZF1, CEBPG, NF1, FBN1, TGFBR2, NCKAP1L, TET2, FOXP1, CDKN1C, …	0.0243923
GOTERM_BP_FAT	GO:1903706~regulation of hemopoiesis	63	1810011O10RIK, SPI1, FOXO3, GLI2, PNP, C1QC, B2M, ISG15, CD44, CASP8, RHOA, CSF3R, FANCA, LYN, LEF1, CDK6, HIST2H4, INHBA, NME2, FANCD2, RIPK1, JUN, LCK, ROR2, CARTPT, ATXN1L, EIF2AK2, MED1, KMT2E, CSF1, ZBTB16, CD74, DUXBL3, PTK2B, SOS2, CLEC2D, GM21596, BCL6, INPP5D, CSF1R, TYROBP, ASXL2, ZBTB7A, PTPRC, PTPN6, FLT1, CEBPB, IKZF1, NF1, FBN1, TGFBR2, AXL, NCKAP1L, FOXP1, LGALS9, ITGA9, NOTCH2, NO…	0.0394728
GOTERM_BP_FAT	GO:1902105~regulation of leukocyte differentiation	48	KMT2E, CSF1, ZBTB16, GLI2, PNP, C1QC, CD74, DUXBL3, CD44, CASP8, SOS2, RHOA, CLEC2D, BCL6, INPP5D, FANCA, CSF1R, TYROBP, ASXL2, ZBTB7A, PTPRC, PTPN6, CEBPB, LYN, IKZF1, FBN1, NF1, TGFBR2, AXL, LEF1, NCKAP1L, CDK6, LGALS9, FOXP1, ITGA9, NOTCH2, NME2, FANCD2, RIPK1, JUN, LCK, IRF1, ROR2, CARTPT, JAK3, H2-DMA, SASH3, TMEM176A	0.132092
GOTERM_BP_FAT	GO:0030098~lymphocyte differentiation	59	SPI1, JAG2, PTPN22, LY9, IGHM, GLI2, PNP, B2M, CD44, RHOA, FANCA, EGR1, LEF1, CDK6, EP300, FANCD2, LCK, MFNG, RSAD2, ZBTB16, CD74, DUXBL3, STAT6, PLCL2, DOCK2, PTK2B, BCL2, 5830417I10RIK, SOS2, POU2F2, POLM, BCL3, BCL6, INPP5D, TRP53, PTPRC, PTPN6, IKZF1, CEBPG, TGFBR2, AXL, NCKAP1L, H2-AB1, FZD5, VAV1, ATM, FOXP1, LGALS9, ATP7A, NOTCH2, TSC1, PLCG2, IRF1, JAK3, MERTK, H2-DMA, NCOR1, ABL2, SASH3	0.326827
GOTERM_BP_FAT	GO:0002761~regulation of myeloid leukocyte differentiation	25	KMT2E, CSF1, C1QC, CASP8, CLEC2D, INPP5D, CSF1R, TYROBP, ASXL2, ZBTB7A, CEBPB, LYN, IKZF1, NF1, FBN1, LEF1, CDK6, FOXP1, NOTCH2, ITGA9, NME2, RIPK1, JUN, CARTPT, ROR2	0.770348
GOTERM_BP_FAT	GO:0045637~regulation of myeloid cell differentiation	37	KMT2E, CSF1, SPI1, ZBTB16, FOXO3, C1QC, B2M, ISG15, PTK2B, CASP8, CLEC2D, CSF3R, GM21596, INPP5D, CSF1R, TYROBP, ASXL2, ZBTB7A, CEBPB, IKZF1, LYN, FBN1, NF1, LEF1, NCKAP1L, CDK6, FOXP1, HIST2H4, ITGA9, NOTCH2, INHBA, NME2, RIPK1, JUN, CARTPT, ROR2, MED1	0.806663
GOTERM_BP_FAT	GO:1903708~positive regulation of hemopoiesis	34	KMT2E, CSF1, FOXO3, ZBTB16, GLI2, PNP, CD74, ISG15, CASP8, RHOA, GM21596, INPP5D, CSF1R, ASXL2, PTPRC, FLT1, IKZF1, TGFBR2, AXL, LEF1, NCKAP1L, LGALS9, ITGA9, NOTCH2, INHBA, RIPK1, JUN, LCK, IRF1, ROR2, ATXN1L, H2-DMA, SASH3, MED1	1.17203
GOTERM_BP_FAT	GO:0002573~myeloid leukocyte differentiation	36	KMT2E, CSF1, FAM20C, SPI1, C1QC, ITGAM, TNFRSF11A, CASP8, CLEC2D, INPP5D, CSF1R, TYROBP, ASXL2, CEBPA, ZBTB7A, CEBPB, IKZF1, LYN, FBN1, NF1, TGFBR2, LEF1, CDK6, JUNB, FOXP1, ITGA9, NOTCH2, NME2, CD86, CAMK4, RIPK1, JUN, ROR2, CARTPT, LRRK1, MED1	1.36223
GOTERM_BP_FAT	GO:0045639~positive regulation of myeloid cell differentiation	19	ASXL2, KMT2E, IKZF1, CSF1, NCKAP1L, LEF1, FOXO3, ITGA9, INHBA, NOTCH2, ISG15, JUN, RIPK1, CASP8, GM21596, ROR2, INPP5D, CSF1R, MED1	5.46637
Annotation Cluster 38	Enrichment Score: 3.9422485550277915
Category	Term	Count	Genes	FDR
GOTERM_BP_FAT	GO:0010038~response to metal ion	60	ALAD, TSPO, APOBEC1, SEC31A, GLRA1, GLRA3, SNCA, PGAM2, IQGAP1, B2M, GSS, ANK3, CASP8, MT2, MT1, KCNMA1, CDK1, GATM, GRIN2A, JUNB, TNNT2, C1QA, NCAM1, CD86, EP300, CLIC4, RYR3, JUN, LCK, CYBRD1, ABAT, RYR2, SLC41A1, EIF2AK3, KMT2A, HFE, PTK2B, BCL2, CAMK2B, NEDD4L, SCN5A, FN1, HCN1, TXNIP, TRP53, CEBPA, HTT, CPNE7, PCDH15, CAPN3, MTTP, ATP7A, CCNB1, ATF4, P2RX7, CYBB, CDKN1B, PLCG2, CACNA1G, CP	0.00595786
GOTERM_BP_FAT	GO:0010035~response to inorganic substance	86	ALAD, TSPO, APOBEC1, SEC31A, GLRA1, GLRA3, SNCA, FOXO1, PGAM2, SZT2, FOXO3, PAX2, IQGAP1, B2M, GSS, MAP3K5, ATP2B4, ANK3, CASP8, MT2, MT1, KCNMA1, CDK1, GATM, STK24, LIG1, ADNP, GRIN2A, JUNB, TNNT2, C1QA, NCAM1, PYCR1, CD86, EP300, TIMELESS, CLIC4, RIPK1, JUN, RYR3, LCK, CYBRD1, ABAT, RYR2, SLC41A1, PPP1R15B, EIF2AK3, KDM6B, CYP1B1, KMT2A, HFE, STAT6, PTK2B, HK3, ITGAV, BCL2, CAMK2B, NEDD4L, SCN5…	0.0303331
GOTERM_BP_FAT	GO:0071248~cellular response to metal ion	29	TSPO, ALAD, GLRA1, GLRA3, SNCA, HFE, IQGAP1, B2M, ANK3, MT2, MT1, SCN5A, FN1, CEBPA, CPNE7, GRIN2A, CAPN3, JUNB, ATP7A, CCNB1, CD86, CYBB, ATF4, CDKN1B, CLIC4, RYR3, JUN, SLC41A1, EIF2AK3	0.269139
GOTERM_BP_FAT	GO:1990267~response to transition metal nanoparticle	28	ARSB, TSPO, ALAD, APOBEC1, GLRA1, GLRA3, SNCA, HFE, PGAM2, B2M, BCL2, MT2, MT1, HCN3, FN1, CDK1, GATM, GRIN2A, ATP7A, CCNB1, C1QA, P2RX7, ATF4, TIMELESS, CYBRD1, ABAT, CP, EIF2AK3	0.307263
Annotation Cluster 39	Enrichment Score: 3.925706143973728
Category	Term	Count	Genes	FDR
GOTERM_BP_FAT	GO:0042391~regulation of membrane potential	74	TSPO, GLRA1, GRIK1, GRIK3, SNCA, ANO1, GJA5, SLC26A11, ADORA1, B2M, NRCAM, KCNK9, ANK2, GRIN2B, GRIN2C, ANK3, KCNK6, GRIN2D, CHRNA4, CNTNAP1, CHRNA7, NALCN, SCN7A, KCNQ2, PIEZO1, CHRNA3, KCNMA1, KCND3, GRIN2A, ACTN2, PYCR1, JUN, KCNH6, ABAT, AKAP6, RYR2, RELN, SSH1, KMT2A, KCNA2, KCNJ2, TPCN1, PTK2B, BCL2, PTN, AGRN, NEDD4L, HCN3, SCN5A, HCN1, SLC8A1, HTT, KCNB1, NLGN1, NLGN3, RNF207, DGKI, IGSF9…	2.71242e-05
GOTERM_BP_FAT	GO:0006811~ion transport	193	SLC9A8, SLC36A1, SYT4, SNCA, PTPN22, SLC26A11, ADORA1, B2M, ATP2B2, KCNK9, ATP2B4, GRIN2B, CTGF, GRIN2C, KCNK6, GRIN2D, CHRNA4, CHRNA7, HTR1D, CHRNA3, PIK3CG, SLC12A7, SLC12A9, WNK1, GRIN2A, WNK3, WNK2, CD36, CCR5, RYR3, RYR2, ABAT, ADD2, HFE, KCNJ2, SFXN5, SLC11A1, AGRN, RNF207, SEPN1, CD63, CHRNB4, CHRNB1, CLCN6, CLCN5, GLRA1, GLRA3, ATP10D, GJA5, TNFRSF11A, SLC24A4, SLC24A2, PIEZO1, KCNG4, IP6…	3.51391e-05
GOTERM_BP_FAT	GO:0070838~divalent metal ion transport	77	SLC8A3, TSPO, SNCA, PTPN22, CASK, B2M, TGFB2, ATP2B2, ATP2B4, SLC24A4, ANK2, GRIN2B, CTGF, SLC24A2, CHRNA4, CHRNA7, NALCN, CALCRL, HTR1D, ANO6, AHNAK, PIK3CG, LYN, CACNG5, GRIN2A, WNK3, PDE4D, DDIT3, TRPM1, BSPRY, CCR5, RYR3, GRM6, LCK, AKAP6, RYR2, SLC41A1, MYO5A, SRL, PML, HFE, KCNJ2, TPCN1, SLC11A1, MRS2, PTK2B, ITGAV, BCL2, PKD1, CAMK2B, CNNM2, PTPRC, PTPN6, CNNM4, SLC8A1, NOS1, GNAO1, HTT, M…	4.66862e-05
GOTERM_BP_FAT	GO:0072511~divalent inorganic cation transport	77	SLC8A3, TSPO, SNCA, PTPN22, CASK, B2M, TGFB2, ATP2B2, ATP2B4, SLC24A4, ANK2, GRIN2B, CTGF, SLC24A2, CHRNA4, CHRNA7, NALCN, CALCRL, HTR1D, ANO6, AHNAK, PIK3CG, LYN, CACNG5, GRIN2A, WNK3, PDE4D, DDIT3, TRPM1, BSPRY, CCR5, RYR3, GRM6, LCK, AKAP6, RYR2, SLC41A1, MYO5A, SRL, PML, HFE, KCNJ2, TPCN1, SLC11A1, MRS2, PTK2B, ITGAV, BCL2, PKD1, CAMK2B, CNNM2, PTPRC, PTPN6, CNNM4, SLC8A1, NOS1, GNAO1, HTT, M…	6.42808e-05
GOTERM_BP_FAT	GO:0006816~calcium ion transport	69	SLC8A3, TSPO, SNCA, PTPN22, CASK, TGFB2, ATP2B2, ATP2B4, SLC24A4, ANK2, GRIN2B, CTGF, SLC24A2, CHRNA4, CHRNA7, NALCN, CALCRL, HTR1D, ANO6, AHNAK, PIK3CG, LYN, CACNG5, GRIN2A, WNK3, PDE4D, DDIT3, TRPM1, BSPRY, CCR5, RYR3, GRM6, LCK, AKAP6, RYR2, MYO5A, SRL, PML, TPCN1, PTK2B, BCL2, ITGAV, PKD1, CAMK2B, PTPRC, PTPN6, SLC8A1, NOS1, GNAO1, HTT, MCUR1, ATP1A2, SEPN1, CAPN3, CACNA2D2, ITPR2, CYBA, GPR3…	0.00012372
GOTERM_BP_FAT	GO:0034762~regulation of transmembrane transport	73	CTTNBP2NL, KCNC1, SNCA, PTPN22, GJA5, TGFB2, ATP2B4, ANK2, ANK3, GALR2, CHRNA4, NALCN, KCNQ2, KCNG4, ANO6, AHNAK, AKT2, KCNMA1, PIK3CG, KCND3, LYN, WNK1, CACNG5, WNK3, PDE4D, ACTN2, WNK2, CTSS, DAPK1, RASGRF1, CLIC4, RIPK1, AKAP6, RYR2, RELN, MYO5A, KCNA2, KCNA3, KCNJ2, TPCN1, PTK2B, BCL2, AGRN, NEDD4L, HCN3, SCN5A, HCN1, PTPN6, SLC8A1, NOS1, HTT, KCNB1, NLGN1, NLGN3, RNF207, ATP1A2, SEPN1, SHANK…	0.000403937
GOTERM_BP_FAT	GO:0034220~ion transmembrane transport	109	SLC8A3, KCNC1, SLC9A8, GABRB2, SNCA, PTPN22, SLC26A11, TGFB2, ATP2B2, KCNK9, ATP2B4, ANK2, ANK3, KCNK6, GALR2, CHRNA4, CHRNA7, NALCN, HTR1D, PIK3CG, SLC12A7, KCND3, WNK1, ACTN2, PDE4D, WNK3, WNK2, DDIT3, CCR5, RASGRF1, RYR3, SLC37A2, AKAP6, RYR2, RELN, KCNA2, KCNA3, KCNJ2, SLC11A1, ITGAV, AGRN, HCN3, HCN1, PTPN6, GABRA2, HTT, KCNB1, RNF207, SEPN1, SHANK1, CACNA2D2, ATP7A, P2RX7, GPR35, CRBN, BBC3…	0.000481242
GOTERM_BP_FAT	GO:0034765~regulation of ion transmembrane transport	70	KCNC1, SNCA, PTPN22, GJA5, TGFB2, ATP2B4, ANK2, ANK3, GALR2, CHRNA4, NALCN, KCNQ2, KCNG4, ANO6, AHNAK, AKT2, KCNMA1, PIK3CG, KCND3, LYN, WNK1, CACNG5, WNK3, PDE4D, ACTN2, WNK2, CTSS, DAPK1, RASGRF1, CLIC4, AKAP6, RYR2, RELN, MYO5A, KCNA2, KCNA3, KCNJ2, TPCN1, PTK2B, AGRN, NEDD4L, HCN3, SCN5A, HCN1, PTPN6, SLC8A1, NOS1, HTT, KCNB1, NLGN1, NLGN3, RNF207, ATP1A2, SEPN1, SHANK1, CACNA2D2, CAPN3, ATP7…	0.000707721
GOTERM_BP_FAT	GO:0030001~metal ion transport	119	SLC8A3, KCNC1, SLC9A8, TSPO, SNCA, PTPN22, CASK, ADORA1, TGFB2, B2M, ATP2B2, KCNK9, ATP2B4, ANK2, GRIN2B, ANK3, CTGF, KCNK6, GALR2, CHRNA4, CHRNA7, NALCN, HTR1D, PIK3CG, SLC12A7, KCND3, GRIN2A, WNK1, ACTN2, PDE4D, WNK3, WNK2, DDIT3, CCR5, RYR3, AKAP6, SLC25A37, RYR2, SLC38A2, KCNA2, SRL, KCNA3, HFE, KCNJ2, SLC11A1, MRS2, ITGAV, AGRN, HCN3, HCN1, PTPN6, HTT, KCNB1, RNF207, SEPN1, CD63, CACNA2D2, A…	0.00145468
GOTERM_BP_FAT	GO:0043269~regulation of ion transport	94	KCNC1, TSPO, SYT4, GRIK1, SNCA, PTPN22, CASK, GJA5, ADORA1, B2M, TGFB2, ATP2B2, PLCB4, TNFRSF11A, ATP2B4, ANK2, GRIN2B, ANK3, GALR2, RHOA, CHRNA4, NALCN, KCNQ2, KCNG4, ANO6, AHNAK, CHRNA3, AKT2, PIK3CG, KCNMA1, SGK1, KCND3, LYN, WNK1, CACNG5, ACTN2, WNK3, PDE4D, WNK2, CTSS, DAPK1, RASGRF1, CLIC4, GRM6, ABAT, AKAP6, RYR2, RELN, MYO5A, KCNA2, PML, KCNA3, HFE, KCNJ2, TPCN1, PTK2B, BCL2, AGRN, NEDD4L…	0.00150887
GOTERM_BP_FAT	GO:0055085~transmembrane transport	142	SLC8A3, CTTNBP2NL, KCNC1, SLC9A8, GABRB2, SNCA, PTPN22, SLC26A11, SLC7A5, TGFB2, ATP2B2, KCNK9, ATP2B4, ANK2, ANK3, KCNK6, GALR2, CHRNA4, CHRNA7, NALCN, HTR1D, PIK3CG, SLC12A7, KCND3, SLC12A9, SLC22A23, WNK1, ACTN2, PDE4D, WNK3, WNK2, DDIT3, CCR5, RASGRF1, ABCB1B, RYR3, SLC37A2, RYR2, AKAP6, RELN, SLC2A12, KCNA2, SLC38A6, KCNA3, KCNJ2, SFXN5, SLC11A1, MRS2, ITGAV, AGRN, HCN3, HCN1, PTPN6, GABRA2,…	0.00472039
GOTERM_BP_FAT	GO:0006812~cation transport	131	SLC8A3, KCNC1, SLC36A1, SLC9A8, TSPO, SNCA, CASK, PTPN22, ADORA1, TGFB2, B2M, ATP2B2, ANK1, KCNK9, ATP2B4, ANK2, GRIN2B, ANK3, CTGF, KCNK6, GALR2, CHRNA4, CHRNA7, NALCN, HTR1D, PIK3CG, SLC12A7, KCND3, GRIN2A, WNK1, ACTN2, PDE4D, WNK3, WNK2, DDIT3, CCR5, RYR3, RYR2, AKAP6, SLC25A37, SLC38A2, KCNA2, SRL, KCNA3, HFE, KCNJ2, SLC11A1, MRS2, ITGAV, AGRN, HCN3, HCN1, PTPN6, HTT, KCNB1, RNF207, SEPN1, CD…	0.00575228
GOTERM_BP_FAT	GO:0042592~homeostatic process	219	SLC9A8, IL6ST, EDN2, SNCA, SLC26A11, ADORA1, B2M, ATP2B2, ATP2B3, CRY2, ATP2B4, ISG15, CD44, CTGF, PTBP3, CHRNA7, HTR1D, MAP2K7, PIK3CG, SLC12A7, CLRN1, C5AR1, POLG, WNK1, WNK3, WNK2, BCL2L11, NME2, CD36, CCR5, RYR3, NLE1, PDGFRA, ABAT, RYR2, EFNA5, HFE, CD74, SFXN5, SLC11A1, NPHP3, RAC2, TNKS, NAT10, SPP1, IKZF1, ASXL1, SMAD4, NCKAP1L, PCDH15, SEPN1, ACACB, ATR, ATM, EPHA5, PARP3, PARP4, NCOR1, …	0.0120759
GOTERM_BP_FAT	GO:0098660~inorganic ion transmembrane transport	86	SLC8A3, KCNC1, SLC9A8, GLRA1, GABRB2, GLRA3, ANO1, SNCA, SLC26A11, TGFB2, TMEM175, ATP2B2, KCNK9, ATP2B4, ANK2, ANK3, KCNK6, SLC24A2, GALR2, NALCN, HTR1D, KCNQ2, KCNG4, ANO6, AHNAK, KCNMA1, SLC12A7, KCND3, LYN, CACNG5, WNK3, PDE4D, ACTN2, WNK2, DDIT3, CCR5, CLIC4, RYR3, SLC37A2, LCK, AKAP6, RYR2, MYO5A, KCNA2, KCNA3, KCNJ2, TPCN1, SLC11A1, PTK2B, ITGAV, PKD1, AGRN, NEDD4L, HCN3, SCN5A, HCN1, TCIR…	0.0148429
GOTERM_BP_FAT	GO:0070588~calcium ion transmembrane transport	46	MYO5A, SLC8A3, SNCA, TPCN1, TGFB2, ATP2B2, ATP2B4, ANK2, PTK2B, SLC24A2, ITGAV, PKD1, NALCN, HTR1D, ANO6, AHNAK, PTPRC, PTPN6, SLC8A1, LYN, HTT, MCUR1, CACNG5, PDE4D, ATP1A2, SEPN1, CAPN3, CACNA2D2, DDIT3, ITPR2, CYBA, GPR35, P2RX7, CCR5, BBC3, RYR3, LCK, PLCG2, CACNA1G, RYR2, AKAP6, CACNA1E, CACNA1C, CACNA1D, CACNA1A, CACNA1B	0.0171201
GOTERM_BP_FAT	GO:0060401~cytosolic calcium ion transport	31	MYO5A, SLC8A3, SNCA, TGFB2, ANK2, PTK2B, CTGF, ITGAV, BCL2, HTR1D, PTPN6, PTPRC, SLC8A1, LYN, HTT, PDE4D, SEPN1, CAPN3, DDIT3, TRPM1, CYBA, P2RX7, CCR5, BBC3, RYR3, LCK, PLCG2, CACNA1G, RYR2, ADRA1A, AKAP6	0.0299407
GOTERM_BP_FAT	GO:0032844~regulation of homeostatic process	77	TSPO, SEC24A, PASK, ANO1, SNCA, SPI1, FOXO3, GJA5, ADORA1, B2M, TGFB2, TNFRSF11A, ANK2, ISG15, CD44, ANK3, TIAM1, HTR1D, MAP2K7, LYN, WNK1, CDK6, WNK3, PDE4D, WNK2, STXBP4, DDIT3, INHBA, CD36, CCR5, RYR3, LCK, ABAT, CARTPT, AKAP6, RYR2, EFNA5, GPAM, MED1, MYO5A, FGFR4, PML, CD74, NR1D1, PTK2B, ITGAV, BCL2, NAT10, TNKS, NEDD4L, INPP5D, SCN5A, CSF1R, PINX1, SPP1, HCN1, PTPRC, PTPN6, SLC8A1, HTT, HM…	0.0452385
GOTERM_BP_FAT	GO:0060402~calcium ion transport into cytosol	30	MYO5A, SLC8A3, SNCA, TGFB2, ANK2, PTK2B, ITGAV, BCL2, HTR1D, PTPN6, PTPRC, SLC8A1, LYN, HTT, PDE4D, SEPN1, CAPN3, DDIT3, TRPM1, CYBA, P2RX7, CCR5, BBC3, RYR3, LCK, PLCG2, CACNA1G, ADRA1A, AKAP6, RYR2	0.0603659
GOTERM_BP_FAT	GO:0070509~calcium ion import	35	MYO5A, SLC8A3, SNCA, CASK, TGFB2, ANK2, PTK2B, ITGAV, HTR1D, PTPRC, PTPN6, SLC8A1, LYN, HTT, MCUR1, PDE4D, SEPN1, CAPN3, DDIT3, CYBA, P2RX7, CCR5, BBC3, RYR3, LCK, PLCG2, GRM6, CACNA1G, RYR2, AKAP6, CACNA1E, CACNA1C, CACNA1D, CACNA1A, CACNA1B	0.092449
GOTERM_BP_FAT	GO:2000021~regulation of ion homeostasis	39	MYO5A, TSPO, SNCA, PML, GJA5, ADORA1, TGFB2, B2M, ANK2, PTK2B, ANK3, BCL2, ITGAV, NEDD4L, HTR1D, SCN5A, HCN1, PTPRC, PTPN6, SLC8A1, LYN, HTT, WNK1, PDE4D, WNK3, WNK2, SEPN1, CAPN3, DDIT3, CYBA, P2RX7, CCR5, BBC3, RYR3, LCK, PLCG2, CACNA1G, RYR2, AKAP6	0.104562
GOTERM_BP_FAT	GO:0051480~regulation of cytosolic calcium ion concentration	53	GNA13, SLC8A3, IL6ST, EDN2, SNCA, TGFB2, ATP2B2, ANK2, GALR2, ASPH, HTR1D, PIK3CG, C5AR1, LYN, PDE4D, GRM1, DDIT3, TRPM1, CD36, CCR5, RYR3, LCK, PDGFRA, RYR2, AKAP6, MYO5A, C3AR1, CCL28, PTK2B, BCL2, ITGAV, C1QTNF1, TGM2, PKD1, PTPRC, PTPN6, SLC8A1, NOS1, HTT, ATP1A2, SEPN1, CAPN3, CYBA, GPR35, P2RX7, BBC3, PLCG2, CACNA1G, ADRA1A, JAK3, CACNA1C, ABL2, CACNA1A	0.219305
GOTERM_BP_FAT	GO:0098655~cation transmembrane transport	79	SLC8A3, KCNC1, SLC9A8, SNCA, PTPN22, TGFB2, TMEM175, ATP2B2, KCNK9, ATP2B4, ANK2, ANK3, KCNK6, SLC24A2, GALR2, NALCN, HTR1D, KCNQ2, KCNG4, ANO6, AHNAK, PIK3CG, KCNMA1, KCND3, LYN, CACNG5, WNK3, PDE4D, ACTN2, WNK2, CTSS, DDIT3, CCR5, RYR3, LCK, AKAP6, RYR2, MYO5A, KCNA2, KCNA3, KCNJ2, TPCN1, SLC11A1, PTK2B, ITGAV, PKD1, AGRN, NEDD4L, HCN3, SCN5A, HCN1, TCIRG1, PTPRC, PTPN6, SLC8A1, NOS1, HTT, KCNB…	0.231012
GOTERM_BP_FAT	GO:0098662~inorganic cation transmembrane transport	75	SLC8A3, KCNC1, SLC9A8, SNCA, TGFB2, TMEM175, ATP2B2, KCNK9, ATP2B4, ANK2, ANK3, KCNK6, SLC24A2, GALR2, NALCN, HTR1D, KCNQ2, KCNG4, ANO6, AHNAK, KCNMA1, KCND3, LYN, CACNG5, WNK3, PDE4D, ACTN2, WNK2, DDIT3, CCR5, RYR3, LCK, AKAP6, RYR2, MYO5A, KCNA2, KCNA3, KCNJ2, TPCN1, SLC11A1, PTK2B, ITGAV, PKD1, AGRN, NEDD4L, HCN3, SCN5A, HCN1, TCIRG1, PTPRC, PTPN6, SLC8A1, NOS1, HTT, KCNB1, MCUR1, RNF207, ATP1…	0.235509
GOTERM_BP_FAT	GO:0051208~sequestering of calcium ion	25	MYO5A, SNCA, TGFB2, ANK2, PTK2B, ITGAV, HTR1D, PTPRC, PTPN6, SLC8A1, LYN, HTT, PDE4D, SEPN1, CAPN3, DDIT3, CYBA, P2RX7, CCR5, BBC3, RYR3, LCK, PLCG2, RYR2, AKAP6	0.25463
GOTERM_BP_FAT	GO:0051282~regulation of sequestering of calcium ion	25	MYO5A, SNCA, TGFB2, ANK2, PTK2B, ITGAV, HTR1D, PTPRC, PTPN6, SLC8A1, LYN, HTT, PDE4D, SEPN1, CAPN3, DDIT3, CYBA, P2RX7, CCR5, BBC3, RYR3, LCK, PLCG2, RYR2, AKAP6	0.25463
GOTERM_BP_FAT	GO:0051235~maintenance of location	50	TSPO, TLN1, TLN2, SORL1, SNCA, HEXB, UVRAG, TGFB2, ARHGAP21, CRY2, VPS13C, ANK2, ANK3, VPS13D, VPS13A, HTR1D, LYN, PDE4D, DDIT3, CD36, CCR5, RYR3, LCK, AKAP6, RYR2, OSBPL11, MYO5A, C3, DAG1, PML, PLIN2, PTK2B, ITGAV, PKD1, FBN2, TNRC6A, PTPN6, PTPRC, SLC8A1, HTT, FBN1, SEPN1, ACACB, CAPN3, LGALS9, CYBA, P2RX7, SYNE1, BBC3, PLCG2	0.277236
GOTERM_BP_FAT	GO:0010959~regulation of metal ion transport	58	KCNC1, TSPO, SNCA, PTPN22, CASK, ADORA1, TGFB2, B2M, ATP2B2, PLCB4, ATP2B4, ANK2, ANK3, GALR2, RHOA, ANO6, AHNAK, AKT2, PIK3CG, SGK1, LYN, WNK1, WNK3, PDE4D, ACTN2, WNK2, GRM6, AKAP6, RYR2, MYO5A, PML, HFE, KCNJ2, PTK2B, BCL2, NEDD4L, AGRN, SCN5A, PTPN6, SLC8A1, NOS1, GNAO1, HTT, RNF207, ATP1A2, SEPN1, CD63, CAPN3, ATP7A, CYBA, P2RX7, GPR35, ATF4, PLCG2, CACNA1G, JAK3, CACNA1D, CACNA1B	0.304558
GOTERM_BP_FAT	GO:0007204~positive regulation of cytosolic calcium ion concentration	48	GNA13, MYO5A, SLC8A3, C3AR1, EDN2, SNCA, CCL28, TGFB2, ANK2, PTK2B, BCL2, ITGAV, C1QTNF1, GALR2, TGM2, PKD1, HTR1D, PIK3CG, PTPRC, PTPN6, SLC8A1, C5AR1, LYN, HTT, PDE4D, SEPN1, GRM1, CAPN3, DDIT3, TRPM1, CYBA, GPR35, P2RX7, CD36, CCR5, BBC3, RYR3, LCK, PLCG2, PDGFRA, CACNA1G, RYR2, AKAP6, ADRA1A, JAK3, CACNA1C, ABL2, CACNA1A	0.320451
GOTERM_BP_FAT	GO:0072507~divalent inorganic cation homeostasis	69	GNA13, SLC8A3, IL6ST, EDN2, SNCA, HEXB, TGFB2, ATP2B2, ATP2B3, ATP2B4, SLC24A4, ANK2, ANK3, SLC24A2, GALR2, MT2, MT1, CHRNA7, ASPH, HTR1D, PIK3CG, C5AR1, LYN, PDE4D, GRM1, DDIT3, TRPM1, CD36, CCR5, RYR3, LCK, PDGFRA, AKAP6, RYR2, SLC41A1, MYO5A, C3AR1, PML, CCL28, SLC11A1, PTK2B, ITGAV, BCL2, C1QTNF1, TGM2, PKD1, CNNM2, PTPRC, PTPN6, CNNM4, SLC8A1, HERPUD1, NOS1, HTT, MCUR1, ATP1A2, SEPN1, CAPN3,…	0.447681
GOTERM_BP_FAT	GO:0072503~cellular divalent inorganic cation homeostasis	66	GNA13, SLC8A3, IL6ST, EDN2, SNCA, HEXB, TGFB2, ATP2B2, ATP2B3, ATP2B4, SLC24A4, ANK2, SLC24A2, GALR2, MT2, MT1, CHRNA7, ASPH, HTR1D, PIK3CG, C5AR1, LYN, PDE4D, GRM1, DDIT3, TRPM1, CD36, CCR5, RYR3, LCK, PDGFRA, AKAP6, RYR2, SLC41A1, MYO5A, C3AR1, PML, CCL28, SLC11A1, PTK2B, ITGAV, BCL2, C1QTNF1, TGM2, PKD1, PTPRC, PTPN6, SLC8A1, HERPUD1, NOS1, HTT, MCUR1, ATP1A2, SEPN1, CAPN3, CYBA, P2RX7, GPR35,…	0.477306
GOTERM_BP_FAT	GO:0006874~cellular calcium ion homeostasis	62	GNA13, SLC8A3, IL6ST, EDN2, SNCA, HEXB, TGFB2, ATP2B2, ATP2B3, ATP2B4, SLC24A4, ANK2, SLC24A2, GALR2, CHRNA7, ASPH, HTR1D, PIK3CG, C5AR1, LYN, PDE4D, GRM1, DDIT3, TRPM1, CD36, CCR5, RYR3, LCK, PDGFRA, AKAP6, RYR2, MYO5A, C3AR1, PML, CCL28, PTK2B, BCL2, ITGAV, C1QTNF1, TGM2, PKD1, PTPRC, PTPN6, SLC8A1, HERPUD1, NOS1, HTT, MCUR1, ATP1A2, SEPN1, CAPN3, CYBA, GPR35, P2RX7, BBC3, PLCG2, CACNA1G, ADRA1…	1.12205
GOTERM_BP_FAT	GO:1904062~regulation of cation transmembrane transport	39	MYO5A, KCNC1, SNCA, PTPN22, KCNJ2, TGFB2, ATP2B4, ANK2, PTK2B, ANK3, GALR2, NEDD4L, AGRN, SCN5A, ANO6, AHNAK, HCN1, PIK3CG, PTPN6, SLC8A1, NOS1, LYN, HTT, PDE4D, RNF207, ACTN2, WNK3, WNK2, CTSS, ATP1A2, SEPN1, CAPN3, ATP7A, CYBA, GPR35, PLCG2, RYR2, AKAP6, CACNA1D	1.69177
GOTERM_BP_FAT	GO:0051209~release of sequestered calcium ion into cytosol	21	MYO5A, PTPRC, SLC8A1, HTT, SNCA, PDE4D, SEPN1, CAPN3, DDIT3, TGFB2, P2RX7, CCR5, ANK2, BBC3, ITGAV, RYR3, PLCG2, LCK, AKAP6, RYR2, HTR1D	1.69899
GOTERM_BP_FAT	GO:0051283~negative regulation of sequestering of calcium ion	21	MYO5A, PTPRC, SLC8A1, HTT, SNCA, PDE4D, SEPN1, CAPN3, DDIT3, TGFB2, P2RX7, CCR5, ANK2, BBC3, ITGAV, RYR3, PLCG2, LCK, AKAP6, RYR2, HTR1D	1.69899
GOTERM_BP_FAT	GO:0051238~sequestering of metal ion	25	MYO5A, SNCA, TGFB2, ANK2, PTK2B, ITGAV, HTR1D, PTPRC, PTPN6, SLC8A1, LYN, HTT, PDE4D, SEPN1, CAPN3, DDIT3, CYBA, P2RX7, CCR5, BBC3, RYR3, LCK, PLCG2, RYR2, AKAP6	1.81317
GOTERM_BP_FAT	GO:0048878~chemical homeostasis	138	GNA13, SLC8A3, SLC9A8, TSPO, IL6ST, EDN2, SNCA, FOXO1, FOXO3, SLC26A11, ADORA1, TGFB2, B2M, ATP2B2, ATP2B3, CRY2, ANK1, ATP2B4, ANK2, ANK3, GALR2, CHRNA7, ASPH, HTR1D, INSR, PIK3CG, C5AR1, POLG, PDE4D, DDIT3, NME2, CD36, CCR5, LYST, RYR3, PDGFRA, PRCP, AKAP6, SLC25A37, CARTPT, RYR2, C3AR1, FGFR4, HFE, ABCA1, SESN2, SFXN5, SESN3, SLC11A1, GCKR, FBXW7, ITGAV, HCN1, TRP53, MAFG, PTPN6, HERPUD1, HTT,…	2.13143
GOTERM_BP_FAT	GO:0050801~ion homeostasis	96	SLC8A3, GNA13, SLC9A8, TSPO, IL6ST, EDN2, SNCA, HEXB, GJA5, ADORA1, SLC26A11, B2M, TGFB2, TMEM175, ATP2B2, ATP2B3, ANK1, ATP2B4, SLC24A4, ANK2, ANK3, SLC24A2, GALR2, MT2, MT1, CHRNA7, SCN7A, ASPH, HTR1D, PIK3CG, KCNMA1, SGK1, C5AR1, LYN, PDE4D, GRM1, DDIT3, TRPM1, CD36, CCR5, CLIC4, RYR3, LCK, PDGFRA, SLC41A1, SLC25A37, AKAP6, RYR2, MYO5A, C3AR1, FGFR4, PML, HFE, CCL28, SFXN5, SLC11A1, PTK2B, C1Q…	2.33637
GOTERM_BP_FAT	GO:0055065~metal ion homeostasis	81	SLC8A3, GNA13, IL6ST, EDN2, SNCA, HEXB, ADORA1, B2M, TGFB2, ATP2B2, ATP2B3, ANK1, ATP2B4, SLC24A4, ANK2, ANK3, SLC24A2, GALR2, MT2, MT1, CHRNA7, SCN7A, ASPH, HTR1D, PIK3CG, KCNMA1, SGK1, C5AR1, LYN, PDE4D, GRM1, DDIT3, TRPM1, CD36, CCR5, RYR3, LCK, PDGFRA, SLC25A37, AKAP6, RYR2, SLC41A1, MYO5A, C3AR1, PML, HFE, CCL28, SFXN5, SLC11A1, PTK2B, C1QTNF1, ITGAV, BCL2, TGM2, PKD1, CNNM2, PTPRC, PTPN6, C…	2.36445
GOTERM_BP_FAT	GO:0097553~calcium ion transmembrane import into cytosol	21	MYO5A, PTPRC, SLC8A1, HTT, SNCA, PDE4D, SEPN1, CAPN3, DDIT3, TGFB2, P2RX7, CCR5, ANK2, BBC3, ITGAV, RYR3, PLCG2, LCK, AKAP6, RYR2, HTR1D	2.51763
GOTERM_BP_FAT	GO:1902656~calcium ion import into cytosol	21	MYO5A, PTPRC, SLC8A1, HTT, SNCA, PDE4D, SEPN1, CAPN3, DDIT3, TGFB2, P2RX7, CCR5, ANK2, BBC3, ITGAV, RYR3, PLCG2, LCK, AKAP6, RYR2, HTR1D	2.51763
GOTERM_BP_FAT	GO:0055074~calcium ion homeostasis	62	GNA13, SLC8A3, IL6ST, EDN2, SNCA, HEXB, TGFB2, ATP2B2, ATP2B3, ATP2B4, SLC24A4, ANK2, SLC24A2, GALR2, CHRNA7, ASPH, HTR1D, PIK3CG, C5AR1, LYN, PDE4D, GRM1, DDIT3, TRPM1, CD36, CCR5, RYR3, LCK, PDGFRA, AKAP6, RYR2, MYO5A, C3AR1, PML, CCL28, PTK2B, BCL2, ITGAV, C1QTNF1, TGM2, PKD1, PTPRC, PTPN6, SLC8A1, HERPUD1, NOS1, HTT, MCUR1, ATP1A2, SEPN1, CAPN3, CYBA, GPR35, P2RX7, BBC3, PLCG2, CACNA1G, ADRA1…	2.55586
GOTERM_BP_FAT	GO:0032845~negative regulation of homeostatic process	34	MYO5A, SNCA, ADORA1, CD74, TGFB2, CD44, ANK2, ITGAV, BCL2, NAT10, TNKS, INPP5D, HTR1D, PINX1, PTPRC, SLC8A1, HTT, PDE4D, SEPN1, CAPN3, DDIT3, ATM, P2RX7, FCGR2B, CCR5, BBC3, UCP2, RYR3, LCK, PLCG2, RYR2, AKAP6, CARTPT, GPAM	2.88641
GOTERM_BP_FAT	GO:0030003~cellular cation homeostasis	80	SLC8A3, GNA13, SLC9A8, IL6ST, EDN2, SNCA, HEXB, SLC26A11, TGFB2, TMEM175, ATP2B2, ATP2B3, ATP2B4, SLC24A4, ANK2, SLC24A2, GALR2, MT2, MT1, CHRNA7, ASPH, HTR1D, PIK3CG, KCNMA1, SGK1, C5AR1, LYN, PDE4D, GRM1, DDIT3, TRPM1, CD36, CCR5, CLIC4, RYR3, LCK, PDGFRA, AKAP6, RYR2, SLC41A1, MYO5A, C3AR1, PML, HFE, CCL28, SLC11A1, PTK2B, C1QTNF1, ITGAV, BCL2, TGM2, PKD1, TCIRG1, TRP53, MAFG, PTPRC, PTPN6, SL…	3.00562
GOTERM_BP_FAT	GO:0098771~inorganic ion homeostasis	91	SLC8A3, GNA13, SLC9A8, IL6ST, EDN2, SNCA, HEXB, SLC26A11, ADORA1, B2M, TGFB2, TMEM175, ATP2B2, ATP2B3, ANK1, ATP2B4, SLC24A4, ANK2, ANK3, SLC24A2, GALR2, MT2, MT1, CHRNA7, SCN7A, ASPH, HTR1D, PIK3CG, KCNMA1, SGK1, C5AR1, LYN, PDE4D, GRM1, DDIT3, TRPM1, CD36, CCR5, CLIC4, RYR3, LCK, PDGFRA, SLC41A1, SLC25A37, AKAP6, RYR2, MYO5A, C3AR1, FGFR4, PML, HFE, CCL28, SFXN5, SLC11A1, PTK2B, C1QTNF1, ITGAV,…	3.0967
GOTERM_BP_FAT	GO:0006875~cellular metal ion homeostasis	72	SLC8A3, GNA13, IL6ST, EDN2, SNCA, HEXB, TGFB2, ATP2B2, ATP2B3, ATP2B4, SLC24A4, ANK2, SLC24A2, GALR2, MT2, MT1, CHRNA7, ASPH, HTR1D, KCNMA1, PIK3CG, SGK1, C5AR1, LYN, PDE4D, GRM1, DDIT3, TRPM1, CD36, CCR5, RYR3, LCK, PDGFRA, AKAP6, RYR2, SLC41A1, MYO5A, C3AR1, PML, HFE, CCL28, SLC11A1, PTK2B, ITGAV, BCL2, C1QTNF1, TGM2, PKD1, PTPRC, PTPN6, SLC8A1, HERPUD1, NOS1, HTT, MCUR1, SMAD4, ATP1A2, SEPN1, …	3.16759
GOTERM_BP_FAT	GO:0055080~cation homeostasis	89	SLC8A3, GNA13, SLC9A8, IL6ST, EDN2, SNCA, HEXB, SLC26A11, ADORA1, B2M, TGFB2, TMEM175, ATP2B2, ATP2B3, ANK1, ATP2B4, SLC24A4, ANK2, ANK3, SLC24A2, GALR2, MT2, MT1, CHRNA7, SCN7A, ASPH, HTR1D, PIK3CG, KCNMA1, SGK1, C5AR1, LYN, PDE4D, GRM1, DDIT3, TRPM1, CD36, CCR5, CLIC4, RYR3, LCK, PDGFRA, SLC41A1, SLC25A37, AKAP6, RYR2, MYO5A, C3AR1, PML, HFE, CCL28, SFXN5, SLC11A1, PTK2B, C1QTNF1, ITGAV, BCL2, …	3.33006
GOTERM_BP_FAT	GO:0006873~cellular ion homeostasis	81	SLC8A3, GNA13, SLC9A8, IL6ST, EDN2, SNCA, HEXB, SLC26A11, TGFB2, TMEM175, ATP2B2, ATP2B3, ATP2B4, SLC24A4, ANK2, SLC24A2, GALR2, MT2, MT1, CHRNA7, ASPH, HTR1D, PIK3CG, KCNMA1, SGK1, C5AR1, LYN, PDE4D, GRM1, DDIT3, TRPM1, CD36, CCR5, CLIC4, RYR3, LCK, PDGFRA, AKAP6, RYR2, SLC41A1, MYO5A, C3AR1, PML, HFE, CCL28, SLC11A1, PTK2B, C1QTNF1, ITGAV, BCL2, TGM2, PKD1, TCIRG1, TRP53, MAFG, PTPRC, PTPN6, HE…	3.99588
GOTERM_BP_FAT	GO:0051924~regulation of calcium ion transport	36	MYO5A, TSPO, SNCA, PML, CASK, PTPN22, TGFB2, ATP2B2, ANK2, PTK2B, BCL2, RHOA, AHNAK, PIK3CG, PTPN6, SLC8A1, GNAO1, NOS1, LYN, HTT, PDE4D, WNK3, ATP1A2, SEPN1, CAPN3, CYBA, P2RX7, GPR35, PLCG2, GRM6, CACNA1G, RYR2, AKAP6, JAK3, CACNA1D, CACNA1B	9.51452
Annotation Cluster 40	Enrichment Score: 3.864743215933089
Category	Term	Count	Genes	FDR
GOTERM_BP_FAT	GO:0043620~regulation of DNA-templated transcription in response to stress	15	TRP53, EGR1, 1810011O10RIK, CEBPB, SESN2, GCN1L1, DDIT3, ATF6, ATF4, NOTCH1, CD36, ATF3, JUN, EIF2AK3, PPP1R15A	0.187422
GOTERM_BP_FAT	GO:0036003~positive regulation of transcription from RNA polymerase II promoter in response to stress	10	ATF6, TRP53, NOTCH1, ATF4, CEBPB, ATF3, GCN1L1, SESN2, EIF2AK3, DDIT3	0.223656
GOTERM_BP_FAT	GO:0043618~regulation of transcription from RNA polymerase II promoter in response to stress	14	TRP53, EGR1, CEBPB, SESN2, GCN1L1, DDIT3, ATF6, ATF4, NOTCH1, CD36, ATF3, JUN, EIF2AK3, PPP1R15A	0.280378
GOTERM_BP_FAT	GO:1990440~positive regulation of transcription from RNA polymerase II promoter in response to endoplasmic reticulum stress	7	ATF6, TRP53, ATF4, CEBPB, ATF3, EIF2AK3, DDIT3	0.488061
Annotation Cluster 41	Enrichment Score: 3.83636385556292
Category	Term	Count	Genes	FDR
GOTERM_BP_FAT	GO:0043903~regulation of symbiosis, encompassing mutualism through parasitism	60	ZC3HAV1, TIRAP, TLR2, PTPN22, CSPG5, LARP1, ANKRD17, ISG15, HTRA1, DDX60, TOP2A, TNIK, BST2, LEF1, PARP10, BCL2L11, MRPS2, TRIM35, CD36, EP300, CCR5, MB21D1, JUN, OAS1B, EIF2AK2, A230050P20RIK, IFITM3, PML, OAS3, RSAD2, FAM13B, TRIM30A, GMIP, TAP2, BCL2, ITGAV, TAP1, PYCARD, CHD1, NTHL1, DHX58, ALPK1, MAP1A, FAM111A, TRIM26, TRIM25, STAT1, TRIM21, AIM2, STAT2, TRAF3IP2, DDX58, ZFP809, TRIM56, NOT…	0.00725944
GOTERM_BP_FAT	GO:0043900~regulation of multi-organism process	73	ZC3HAV1, GLRA1, TBK1, LY86, TIRAP, TLR2, PTPN22, CSPG5, LARP1, ANKRD17, NOD1, ISG15, HTRA1, DDX60, TOP2A, TNIK, BST2, LEF1, PARP10, BCL2L11, MRPS2, INHBA, TRIM35, CD36, EP300, CCR5, MB21D1, JUN, PDE5A, OAS1B, EIF2AK2, A230050P20RIK, IFITM3, PML, OAS3, RSAD2, FAM13B, TRIM30A, GMIP, TAP2, ITGAV, BCL2, TAP1, PYCARD, CHD1, NTHL1, DHX58, PLAT, HAVCR2, SASH1, ALPK1, MAP1A, FAM111A, TRIM26, TRIM25, STAT…	0.0134576
GOTERM_BP_FAT	GO:0050792~regulation of viral process	53	ZC3HAV1, PTPN22, CSPG5, LARP1, ANKRD17, ISG15, HTRA1, DDX60, TOP2A, TNIK, BST2, LEF1, PARP10, MRPS2, TRIM35, EP300, MB21D1, JUN, OAS1B, EIF2AK2, A230050P20RIK, IFITM3, PML, OAS3, RSAD2, FAM13B, TRIM30A, GMIP, TAP2, BCL2, TAP1, PYCARD, CHD1, NTHL1, DHX58, ALPK1, MAP1A, FAM111A, TRIM26, TRIM25, STAT1, AIM2, TRIM21, STAT2, DDX58, TRAF3IP2, ZFP809, TRIM56, NOTCH1, SP1, SMURF1, YIPF1, ADAR	0.0663694
GOTERM_BP_FAT	GO:0019058~viral life cycle	41	A230050P20RIK, ZC3HAV1, IFITM3, PML, UVRAG, OAS3, RSAD2, EEA1, D17H6S56E-5, LARP1, TRIM30A, EIF3A, ISG15, TAP2, ITGAV, BCL2, TAP1, CHD1, PCSK5, TOP2A, KCNMA1, BST2, ROCK2, FAM111A, AXL, TRIM26, LEF1, TRIM25, PARP10, TRIM21, ZFP809, TRIM56, NOTCH1, TRIM35, EP300, SP1, JUN, OAS1B, ATG16L1, EIF2AK2, ADAR	0.243378
GOTERM_BP_FAT	GO:1903901~negative regulation of viral life cycle	20	A230050P20RIK, BST2, ZC3HAV1, IFITM3, FAM111A, OAS3, PML, RSAD2, TRIM26, TRIM25, PARP10, TRIM21, ZFP809, TRIM56, TRIM35, ISG15, JUN, OAS1B, EIF2AK2, ADAR	0.290222
GOTERM_BP_FAT	GO:0048525~negative regulation of viral process	23	A230050P20RIK, BST2, ZC3HAV1, IFITM3, FAM111A, OAS3, PML, RSAD2, TRIM26, TRIM25, PARP10, STAT1, TRIM21, ZFP809, TRIM56, TRIM35, ISG15, HTRA1, JUN, OAS1B, EIF2AK2, DHX58, ADAR	0.31499
GOTERM_BP_FAT	GO:1903900~regulation of viral life cycle	29	A230050P20RIK, ZC3HAV1, IFITM3, OAS3, PML, RSAD2, LARP1, TRIM30A, ISG15, BCL2, CHD1, TOP2A, BST2, FAM111A, LEF1, TRIM26, TRIM25, PARP10, TRIM21, ZFP809, TRIM56, NOTCH1, TRIM35, EP300, SP1, JUN, OAS1B, EIF2AK2, ADAR	0.635981
GOTERM_BP_FAT	GO:0045071~negative regulation of viral genome replication	13	A230050P20RIK, ZC3HAV1, BST2, IFITM3, FAM111A, OAS3, RSAD2, PARP10, ZFP809, ISG15, OAS1B, EIF2AK2, ADAR	0.897873
GOTERM_BP_FAT	GO:0043901~negative regulation of multi-organism process	29	A230050P20RIK, ZC3HAV1, IFITM3, TIRAP, OAS3, TLR2, PML, RSAD2, ISG15, HTRA1, ITGAV, DHX58, HAVCR2, BST2, FAM111A, TRIM26, TRIM25, PARP10, STAT1, TRIM21, ZFP809, TRIM56, TRIM35, CD36, JUN, IRF8, OAS1B, EIF2AK2, ADAR	1.54166
GOTERM_BP_FAT	GO:0019079~viral genome replication	19	A230050P20RIK, BST2, ZC3HAV1, ROCK2, IFITM3, FAM111A, OAS3, RSAD2, EEA1, PARP10, LARP1, ZFP809, NOTCH1, ISG15, OAS1B, EIF2AK2, ATG16L1, TOP2A, ADAR	2.51153
GOTERM_BP_FAT	GO:0045069~regulation of viral genome replication	17	A230050P20RIK, BST2, ZC3HAV1, IFITM3, FAM111A, OAS3, RSAD2, PARP10, LARP1, ZFP809, NOTCH1, ISG15, BCL2, OAS1B, EIF2AK2, TOP2A, ADAR	4.25453
Annotation Cluster 42	Enrichment Score: 3.8308266127223165
Category	Term	Count	Genes	FDR
GOTERM_BP_FAT	GO:0022607~cellular component assembly	308	DLC1, ALAD, AIF1, SNCA, RNF213, KIF13A, APOD, CTGF, CHRNA4, BAHCC1, RAPGEF2, CHRNA3, PTPRJ, CLRN1, OPA1, TNIK, GBP5, ROCK2, RXRA, VANGL2, GRIN2A, BSN, PTPRO, PCLO, BCL2L11, REC8, NME2, CD36, RYR3, JUN, PDGFRA, EFNA5, PDE4DIP, LAMC1, UNC13C, EIF2AK2, EIF2AK3, ADD2, UNC13A, TNRC18, 2410089E03RIK, GSDMD, DAG1, AKAP13, ASAP3, KCNJ2, CD74, EPHB2, RAC2, STX17, TNKS, AGRN, TCTN2, CDC42EP3, HIP1, IKZF1, …	0.00017166
GOTERM_BP_FAT	GO:0044085~cellular component biogenesis	330	DLC1, ALAD, AIF1, MALSU1, SNCA, RNF213, KIF13A, APOD, CTGF, CHRNA4, BAHCC1, RAPGEF2, CHRNA3, PTPRJ, CLRN1, OPA1, TNIK, GBP5, ROCK2, RXRA, VANGL2, GRIN2A, BSN, PARP10, PTPRO, PCLO, BCL2L11, REC8, NME2, CD36, RYR3, JUN, NLE1, PDGFRA, EFNA5, PDE4DIP, LAMC1, UNC13C, EIF2AK2, EIF2AK3, ADD2, UNC13A, TNRC18, 2410089E03RIK, GSDMD, DAG1, AKAP13, ASAP3, KCNJ2, CD74, EPHB2, RAC2, STX17, NAT10, TNKS, AGRN, T…	0.000605492
GOTERM_BP_FAT	GO:0043933~macromolecular complex subunit organization	276	ALAD, AIF1, SNCA, RNF213, KIF13A, TAF5L, BRPF3, CHRNA4, BAHCC1, CHRNA3, OPA1, GBP5, RXRA, GRIN2A, PARP10, BCL2L11, UHRF1, NME2, CD36, BAZ1A, BAZ1B, HUWE1, RYR3, JUN, PDE4DIP, LAMC1, EIF2AK2, UNC13C, EIF2AK3, ADD2, UNC13A, CYP1B1, TNRC18, GSDMD, KCNJ2, CD74, SEMA5A, AGRN, BCOR, CDC42EP3, HIP1, ASXL2, IKZF1, ASXL1, CREBBP, SMAD4, NCKAP1L, ATR, ACACB, CRYZ, COL16A1, GAS7, AFG3L1, ATM, FNIP2, NUP62, …	0.0109815
GOTERM_BP_FAT	GO:0071822~protein complex subunit organization	184	KCNC1, ALAD, AIF1, SNCA, IQGAP2, RNF213, TAPBP, TGFB2, KIF13A, EIF4EBP1, CHRNA4, ASPH, LGI1, INSR, CHRNA3, KCND3, OPA1, GBP5, SCUBE1, RXRA, HRK, GRIN2A, ACTN2, ARID1A, IRS1, BCL2L11, NCAM1, TNNT2, ARPC1B, NME2, CD36, JUN, RYR3, CLIP1, PDE4DIP, LAMC1, CLIP3, EIF2AK2, UNC13C, EIF2AK3, UNC13A, ADD2, SPTB, CYP1B1, KCNA2, GSDMD, CLU, KCNA3, KCNJ2, CD74, SEMA5A, MIA3, CLASP1, AGRN, CDC42EP3, FN1, HIP1,…	0.0342224
GOTERM_BP_FAT	GO:0006461~protein complex assembly	166	KCNC1, ALAD, AIF1, SNCA, IQGAP2, RNF213, TAPBP, KIF13A, EIF4EBP1, CHRNA4, LGI1, INSR, CHRNA3, KCND3, OPA1, GBP5, SCUBE1, RXRA, HRK, GRIN2A, ACTN2, IRS1, BCL2L11, NCAM1, TNNT2, ARPC1B, NME2, CD36, JUN, RYR3, CLIP1, PDE4DIP, LAMC1, CLIP3, UNC13C, EIF2AK2, EIF2AK3, UNC13A, ADD2, SPTB, KCNA2, GSDMD, CLU, KCNA3, KCNJ2, CD74, MIA3, CLASP1, AGRN, CDC42EP3, FN1, HIP1, TRP53, CUBN, IKZF1, NIN, KCNB1, SMAD…	0.096363
GOTERM_BP_FAT	GO:0070271~protein complex biogenesis	166	KCNC1, ALAD, AIF1, SNCA, IQGAP2, RNF213, TAPBP, KIF13A, EIF4EBP1, CHRNA4, LGI1, INSR, CHRNA3, KCND3, OPA1, GBP5, SCUBE1, RXRA, HRK, GRIN2A, ACTN2, IRS1, BCL2L11, NCAM1, TNNT2, ARPC1B, NME2, CD36, JUN, RYR3, CLIP1, PDE4DIP, LAMC1, CLIP3, UNC13C, EIF2AK2, EIF2AK3, UNC13A, ADD2, SPTB, KCNA2, GSDMD, CLU, KCNA3, KCNJ2, CD74, MIA3, CLASP1, AGRN, CDC42EP3, FN1, HIP1, TRP53, CUBN, IKZF1, NIN, KCNB1, SMAD…	0.103369
GOTERM_BP_FAT	GO:0065003~macromolecular complex assembly	186	KCNC1, ALAD, AIF1, SNCA, IQGAP2, RNF213, TAPBP, KIF13A, EIF4EBP1, CHRNA4, BAHCC1, LGI1, INSR, CHRNA3, KCND3, OPA1, GBP5, SCUBE1, RXRA, HRK, GRIN2A, ACTN2, IRS1, BCL2L11, NCAM1, TNNT2, ARPC1B, NME2, CD36, EP300, JUN, RYR3, CLIP1, PDE4DIP, LAMC1, CLIP3, EIF2AK2, UNC13C, EIF2AK3, UNC13A, ADD2, SPTB, TNRC18, KCNA2, GSDMD, CLU, KCNA3, ABCA1, KCNJ2, CD74, MIA3, EIF3A, CLASP1, AGRN, CDC42EP3, FN1, HIP1,…	1.95268
Annotation Cluster 43	Enrichment Score: 3.782211380477497
Category	Term	Count	Genes	FDR
GOTERM_BP_FAT	GO:0032606~type I interferon production	22	HAVCR2, ZBTB20, IFIH1, NMI, ZC3HAV1, TBK1, TLR2, TIRAP, PTPN22, TLR3, TLR7, IRF9, DDX58, TRIM56, IRF7, PLCG2, TICAM1, PYCARD, IRF1, GM21596, RNF135, DHX58	0.00059715
GOTERM_BP_FAT	GO:0032481~positive regulation of type I interferon production	16	IFIH1, ZBTB20, ZC3HAV1, TBK1, TLR2, PTPN22, TLR3, TLR7, DDX58, IRF7, PLCG2, TICAM1, IRF1, GM21596, RNF135, DHX58	0.00438693
GOTERM_BP_FAT	GO:0032479~regulation of type I interferon production	20	HAVCR2, ZBTB20, IFIH1, NMI, ZC3HAV1, TBK1, TLR2, TIRAP, PTPN22, TLR3, TLR7, DDX58, IRF7, PLCG2, TICAM1, PYCARD, IRF1, GM21596, RNF135, DHX58	0.00529359
GOTERM_BP_FAT	GO:0032608~interferon-beta production	16	ZBTB20, IFIH1, NMI, TBK1, TLR2, PTPN22, TLR3, TLR7, DDX58, TRIM56, IRF7, TICAM1, PYCARD, IRF1, GM21596, RNF135	0.00893169
GOTERM_BP_FAT	GO:0032728~positive regulation of interferon-beta production	13	DDX58, ZBTB20, IFIH1, TBK1, IRF7, TICAM1, IRF1, TLR2, PTPN22, TLR3, GM21596, RNF135, TLR7	0.013884
GOTERM_BP_FAT	GO:0032648~regulation of interferon-beta production	16	ZBTB20, IFIH1, NMI, TBK1, TLR2, TIRAP, PTPN22, TLR3, TLR7, DDX58, IRF7, TICAM1, PYCARD, IRF1, GM21596, RNF135	0.0172761
GOTERM_BP_FAT	GO:0032647~regulation of interferon-alpha production	10	DDX58, HAVCR2, IFIH1, NMI, TBK1, IRF7, PTPN22, GM21596, TLR3, TLR7	0.0543691
GOTERM_BP_FAT	GO:0032607~interferon-alpha production	10	DDX58, HAVCR2, IFIH1, NMI, TBK1, IRF7, PTPN22, GM21596, TLR3, TLR7	0.0903676
GOTERM_BP_FAT	GO:0032727~positive regulation of interferon-alpha production	8	DDX58, IFIH1, TBK1, IRF7, PTPN22, GM21596, TLR3, TLR7	0.812366
GOTERM_BP_FAT	GO:0045351~type I interferon biosynthetic process	7	IRF9, NMI, TBK1, IRF7, TICAM1, TLR3, TLR7	1.52124
Annotation Cluster 44	Enrichment Score: 3.726280165786023
Category	Term	Count	Genes	FDR
GOTERM_BP_FAT	GO:0032092~positive regulation of protein binding	22	MFNG, HERPUD1, HIP1R, TIRAP, HFE, TRIB3, B2M, PLCL2, EP300, CRBN, TIAM1, GSK3B, HIPK2, TICAM1, PKD1, AGRN, PLXND1, RAPGEF2, EIF2AK3, ABL2, FAM220A, ADD2	0.0867289
GOTERM_BP_FAT	GO:0043393~regulation of protein binding	36	MFNG, HIP1R, SORL1, TIRAP, TRIB3, HFE, MITD1, GREM2, B2M, PLCL2, TIAM1, BCL2, PAX7, TICAM1, PKD1, ANGPT1, AGRN, RAPGEF2, PLXND1, HERPUD1, PTPRF, ADNP, LEF1, ITGA4, ATR, HDAC4, IFIT2, CRBN, EP300, CDON, GSK3B, HIPK2, ABL2, EIF2AK3, ADD2, FAM220A	0.227136
GOTERM_BP_FAT	GO:0051098~regulation of binding	53	HIP1R, SORL1, TIRAP, MITD1, TGFB2, B2M, TIAM1, PAX7, HEY2, TICAM1, ANGPT1, BRD4, RAPGEF2, CTBP2, PTPRF, SOX11, ADNP, LEF1, DDIT3, EP300, JUN, HIPK2, EIF2AK3, ADD2, BTAF1, MFNG, RAP1GAP, TRIB3, HFE, GREM2, PLCL2, FBXW7, BCL2, BCL3, PKD1, TNKS, AGRN, PLXND1, PINX1, HERPUD1, ZBTB7C, HMBOX1, SMAD4, ITGA4, ATR, LGALS9, IFIT2, HDAC4, CRBN, CDON, GSK3B, ABL2, FAM220A	0.283989
GOTERM_BP_FAT	GO:0051099~positive regulation of binding	28	MFNG, HIP1R, TIRAP, TRIB3, HFE, TGFB2, B2M, PLCL2, TIAM1, TICAM1, PKD1, AGRN, BRD4, PLXND1, RAPGEF2, PINX1, HERPUD1, CTBP2, HMBOX1, LGALS9, CRBN, EP300, GSK3B, HIPK2, ABL2, EIF2AK3, FAM220A, ADD2	3.61695
Annotation Cluster 45	Enrichment Score: 3.716330488481057
Category	Term	Count	Genes	FDR
GOTERM_BP_FAT	GO:0007610~behavior	106	SLC8A3, TSPO, SYT4, GRIK1, SNCA, ADORA1, ATP2B2, GRIN2B, GRIN2D, CHRNA4, CHRNA7, VPS13A, CHRNA3, TANC1, GRIN2A, NCAM1, CD36, CAMK4, NAV2, JUN, PDE5A, CX3CR1, ABAT, CARTPT, RELN, SLITRK6, SLITRK5, KCNA2, UBA6, EPHB2, SORCS3, BCHE, TRP53, MAFG, HTT, PCDH15, ITGA3, PCDH17, SHANK1, SHANK2, ATP7A, EPS8, TSC1, CHRNB4, TMOD2, CACNA1E, SCN8A, CHRNB1, CACNA1C, SYNGAP1, GHSR, ZFHX2, ZFHX3, ABL2, CACNA1A, C…	0.00508396
GOTERM_BP_FAT	GO:0030534~adult behavior	37	GRIK1, GLRA1, AGTPBP1, PREX2, SNCA, UNC79, GRIN2D, CHRNA4, CHRNA7, CHRNA3, MAFG, KCNMA1, NOS1, NRXN3, SDK1, NLGN3, PCDH15, ATP1A2, SHANK1, PCDH17, SHANK2, EPS8, TSC1, CCND2, HIPK2, CHRNB4, ABAT, USP46, CARTPT, SCN8A, CHRNB1, ZFHX2, SLITRK6, GHSR, CACNA1C, SLITRK5, CACNA1A	0.0225015
GOTERM_BP_FAT	GO:0007626~locomotory behavior	42	MYO5A, GLRA1, AGTPBP1, USP2, HEXB, SNCA, PREX2, UBA6, ATP2B2, TNR, GRIN2D, CHRNA4, VPS13A, APBA1, DPP4, CHRNA3, KCNMA1, GNAO1, HTT, GRIN2A, RCAN1, PCDH15, ATP1A2, GRM1, ATP7A, EPS8, TSC1, CCND2, NAV2, HIPK2, GRM6, SLC18A2, CHRNB4, ABAT, CACNA1E, RELN, SCN8A, SLITRK6, SPG11, CACNA1C, CACNA1A, CACNA1B	1.14716
Annotation Cluster 46	Enrichment Score: 3.3559076886217256
Category	Term	Count	Genes	FDR
GOTERM_BP_FAT	GO:0060560~developmental growth involved in morphogenesis	50	NRP2, PLXNA4, SYT4, SYT2, ITSN2, IQGAP1, TIAM1, FGF1, GOLGA4, VANGL2, ADNP, CDKL5, FMN1, EP300, CCR5, SEMA4B, EFNA5, SEMA4D, UNC13A, KIF26B, MED1, PLXNC1, NKD1, CSF1, BMPR2, CDH4, ALCAM, SEMA5A, ZFP568, LAMB2, TNR, NEDD4L, PLXND1, DCLK1, MYO5B, FN1, SPP1, NIN, SLC12A2, MAP1B, TGFBR2, NLGN3, RAPH1, RDH10, NOTCH1, GSK3B, SALL1, CYFIP1, SMURF1, SPG11	0.000197981
GOTERM_BP_FAT	GO:0048638~regulation of developmental growth	62	PLXNA4, SYT4, SYT2, TBX20, WWC1, ITSN2, H19, HEY2, MGLL, GOLGA4, INSR, CDK1, SGPL1, ADNP, BCL2L11, CDKL5, NCAM1, EP300, CCR5, SEMA4B, AKAP6, EFNA5, SEMA4D, GPAM, UNC13A, NKD1, PLXNC1, C3, CSF1, BMPR2, CDH4, SEMA5A, EZR, BCL2, TNR, NEDD4L, AGRN, PLXND1, MYO5B, FN1, SPP1, IKZF1, ATRN, MAP1B, TGFBR2, IGF2, ACACB, DPYSL2, CACNA2D2, CAPN3, FOXP1, STAT3, CCNB1, NOTCH1, GSK3B, ATP8A2, PTCH1, SMURF1, CAC…	0.0136312
GOTERM_BP_FAT	GO:1990138~neuron projection extension	34	NRP2, PLXNC1, PLXNA4, SYT4, SYT2, BMPR2, ITSN2, CDH4, IQGAP1, SEMA5A, ALCAM, LAMB2, TIAM1, TNR, NEDD4L, PLXND1, GOLGA4, MYO5B, DCLK1, FN1, MAP1B, ADNP, NLGN3, RAPH1, CDKL5, EP300, CCR5, GSK3B, CYFIP1, SEMA4B, SMURF1, SEMA4D, SPG11, UNC13A	0.0285085
GOTERM_BP_FAT	GO:0048588~developmental cell growth	40	NRP2, KMT2D, PLXNC1, PLXNA4, SYT4, SYT2, BMPR2, ITSN2, CDH4, IQGAP1, SEMA5A, ALCAM, LAMB2, TIAM1, TNR, NEDD4L, PLXND1, GOLGA4, MYO5B, DCLK1, SPP1, FN1, NIN, TGFBR2, MAP1B, ADNP, NLGN3, RAPH1, CDKL5, EP300, CCR5, GSK3B, CYFIP1, SEMA4B, AKAP6, EFNA5, SMURF1, SEMA4D, SPG11, UNC13A	0.171215
GOTERM_BP_FAT	GO:0048675~axon extension	26	NRP2, PLXNC1, PLXNA4, BMPR2, CDH4, ALCAM, SEMA5A, LAMB2, TNR, PLXND1, GOLGA4, DCLK1, MYO5B, FN1, MAP1B, ADNP, NLGN3, RAPH1, CDKL5, EP300, CCR5, GSK3B, CYFIP1, SEMA4B, SEMA4D, SPG11	0.302083
GOTERM_BP_FAT	GO:0008361~regulation of cell size	34	PLXNC1, PLXNA4, BMPR2, CDH4, SEMA5A, ATP2B2, ARHGAP5, TNR, MGLL, MSN, PLXND1, ANO6, GOLGA4, MYO5B, SPP1, FN1, KCNMA1, SLC12A7, SLC12A2, PLEK, MAP1B, ADNP, DPYSL2, VAV1, CDKL5, ATP7A, P2RX7, EP300, TSC1, CCR5, GSK3B, SEMA4B, EFNA5, SEMA4D	1.86462
GOTERM_BP_FAT	GO:0032535~regulation of cellular component size	56	PLXNA4, HIP1R, IQGAP2, ATP2B2, ACTR2, ARHGAP5, RHOA, MGLL, MSN, ANO6, GOLGA4, KCNMA1, SLC12A7, ADNP, ACTN2, CDKL5, FMN1, ARPC1B, EP300, CCR5, SEMA4B, EFNA5, SEMA4D, ADD2, SPTB, PLXNC1, SSH1, BMPR2, CDH4, SEMA5A, EZR, KIRREL, PTK2B, MAP3K1, TNR, PYCARD, PLXND1, CDC42EP3, MYO5B, FN1, SPP1, SLC12A2, PLEK, MAP1B, NCKAP1L, DPYSL2, VAV1, ATP7A, P2RX7, EPS8, TSC1, GSK3B, TMOD2, SPTBN1, CYFIP1, CIT	2.54965
GOTERM_BP_FAT	GO:0061387~regulation of extent of cell growth	22	PLXNC1, PLXNA4, MAP1B, ADNP, BMPR2, DPYSL2, CDH4, CDKL5, SEMA5A, EP300, CCR5, TNR, GSK3B, SEMA4B, MGLL, EFNA5, SEMA4D, PLXND1, GOLGA4, MYO5B, SPP1, FN1	7.53421
GOTERM_BP_FAT	GO:0030516~regulation of axon extension	20	PLXNC1, PLXNA4, MAP1B, ADNP, BMPR2, DPYSL2, CDH4, CDKL5, SEMA5A, EP300, CCR5, TNR, GSK3B, MGLL, SEMA4B, SEMA4D, PLXND1, GOLGA4, MYO5B, FN1	9.22188
Annotation Cluster 47	Enrichment Score: 3.26934620280745
Category	Term	Count	Genes	FDR
GOTERM_BP_FAT	GO:0060562~epithelial tube morphogenesis	70	DLC1, GNA13, TBX20, SPI1, LUZP1, PAX2, GLI2, PRKX, MTHFD1L, TGFB2, CD44, CASP8, RHOA, ANGPT1, DLG5, FGF1, CTSZ, OPA1, ROCK2, SOX11, MICAL2, EFNB2, VANGL2, LEF1, CECR2, ARID1A, FMN1, MIB1, KDM2B, NCOA3, TIMELESS, CLIC4, ESRP1, PDGFRA, RYR2, CTSH, MED1, KIF26B, CSF1, PML, DAG1, STARD13, SEMA5A, NPHP3, FAT4, BCL2, NUP50, MEG3, PKD1, TCTN1, PLXND1, DVL3, FLT1, PHACTR4, SLC12A2, TGFBR2, SMAD4, TEAD1, …	0.00013301
GOTERM_BP_FAT	GO:0035239~tube morphogenesis	74	DLC1, GNA13, TBX20, SPI1, LUZP1, PAX2, GLI2, MTHFD1L, PRKX, TGFB2, CD44, CASP8, RHOA, ANGPT1, DLG5, FGF1, CTSZ, OPA1, ROCK2, SOX11, MICAL2, EFNB2, VANGL2, LEF1, CECR2, ARID1A, BCL2L11, FMN1, MIB1, ACVR2B, KDM2B, NCOA3, TIMELESS, CLIC4, ESRP1, PDGFRA, RYR2, CTSH, MED1, KIF26B, CSF1, PML, DAG1, STARD13, SEMA5A, NPHP3, FAT4, BCL2, NUP50, MEG3, TGM2, PKD1, TCTN1, PLXND1, DVL3, FLT1, PHACTR4, SLC12A2,…	0.000512968
GOTERM_BP_FAT	GO:0021915~neural tube development	36	DLC1, LUZP1, GLI2, PAX2, MTHFD1L, TGFB2, WDR19, TTBK2, PAX7, NUP50, CASP8, PKD1, TCTN1, IFT140, DVL3, OPA1, PHACTR4, ROCK2, SOX11, VANGL2, NF1, CECR2, ARID1A, FZD3, GAS1, MIB1, NOTCH1, KDM2B, TULP3, TSC1, SALL1, IFT172, PHGDH, PTCH1, APAF1, INTU	0.253324
GOTERM_BP_FAT	GO:0001841~neural tube formation	25	DLC1, DVL3, OPA1, PHACTR4, ROCK2, SOX11, VANGL2, CECR2, LUZP1, ARID1A, FZD3, PAX2, MTHFD1L, TGFB2, MIB1, TULP3, KDM2B, TSC1, SALL1, NUP50, CASP8, IFT172, TCTN1, PTCH1, APAF1	2.0329
GOTERM_BP_FAT	GO:0016331~morphogenesis of embryonic epithelium	31	DLC1, JAG2, LUZP1, GLI2, PAX2, MTHFD1L, TGFB2, ZFP568, NUP50, CASP8, TCTN1, DVL3, OPA1, PHACTR4, HTT, ROCK2, SOX11, VANGL2, CECR2, FZD3, ARID1A, MIB1, RDH10, TULP3, KDM2B, TSC1, LAMA5, SALL1, IFT172, PTCH1, APAF1	2.72587
GOTERM_BP_FAT	GO:0035148~tube formation	29	DLC1, LUZP1, PAX2, MTHFD1L, TGFB2, NUP50, CASP8, TGM2, TCTN1, DVL3, OPA1, PHACTR4, ROCK2, SOX11, VANGL2, CECR2, ARID1A, FZD3, BCL2L11, MIB1, NOTCH1, TULP3, KDM2B, TSC1, SALL1, IFT172, PTCH1, APAF1, NFIB	4.46778
Annotation Cluster 48	Enrichment Score: 3.2580223717384067
Category	Term	Count	Genes	FDR
GOTERM_BP_FAT	GO:0030336~negative regulation of cell migration	40	DLC1, CYP1B1, AIF1, PTPN23, DAG1, ABHD2, CCL28, ADORA1, STARD13, MIA3, APOD, BCL2, MARVELD3, RHOA, PTN, CLASP1, ERDR1, RECK, PTPRJ, ABR, SP100, BST2, STK24, NF1, DPYSL3, SYNJ2BP, CD63, VASH1, STAT3, NOTCH1, LRP1, CCR5, CLIC4, GSK3B, CX3CR1, SRGAP3, IGFBP3, SRGAP1, SRGAP2, IGFBP5	0.504858
GOTERM_BP_FAT	GO:0051271~negative regulation of cellular component movement	45	DLC1, CYP1B1, AIF1, PTPN23, DAG1, ABHD2, CCL28, ADORA1, STARD13, SEMA5A, MIA3, APOD, BCL2, MARVELD3, RHOA, PTN, CLASP1, ERDR1, PTPRJ, RECK, ABR, SP100, BST2, STK24, NF1, ACTN1, DPYSL3, SYNJ2BP, CD63, VASH1, STAT3, NOTCH1, LRP1, CDKN1B, CCR5, CLIC4, GSK3B, CX3CR1, SRGAP3, SEMA4B, SEMA4D, IGFBP3, SRGAP1, SRGAP2, IGFBP5	0.716651
GOTERM_BP_FAT	GO:2000146~negative regulation of cell motility	40	DLC1, CYP1B1, AIF1, PTPN23, DAG1, ABHD2, CCL28, ADORA1, STARD13, MIA3, APOD, BCL2, MARVELD3, RHOA, PTN, CLASP1, ERDR1, RECK, PTPRJ, ABR, SP100, BST2, STK24, NF1, DPYSL3, SYNJ2BP, CD63, VASH1, STAT3, NOTCH1, LRP1, CCR5, CLIC4, GSK3B, CX3CR1, SRGAP3, IGFBP3, SRGAP1, SRGAP2, IGFBP5	1.4461
GOTERM_BP_FAT	GO:0040013~negative regulation of locomotion	43	DLC1, CYP1B1, AIF1, PTPN23, DAG1, ABHD2, CCL28, ADORA1, STARD13, SEMA5A, MIA3, APOD, BCL2, MARVELD3, RHOA, PTN, CLASP1, ERDR1, RECK, PTPRJ, ABR, SP100, BST2, STK24, NF1, DPYSL3, SYNJ2BP, CD63, VASH1, STAT3, NOTCH1, LRP1, CCR5, CLIC4, GSK3B, CX3CR1, SRGAP3, SEMA4B, SEMA4D, IGFBP3, SRGAP1, SRGAP2, IGFBP5	2.86907
Annotation Cluster 49	Enrichment Score: 3.2265710249842754
Category	Term	Count	Genes	FDR
GOTERM_BP_FAT	GO:0002460~adaptive immune response based on somatic recombination of immune receptors built from immunoglobulin superfamily domains	55	MASP2, H2-D1, LY9, IGHM, PNP, C1QC, B2M, C1RA, KLHL6, DPP4, H2-K1, ICOSL, C4B, LEF1, SERPING1, C1QA, C1QB, SERPINB9, IL18BP, LYST, CTSC, CTSH, EMP2, C3AR1, C3, RSAD2, HFE, CD74, STAT6, SLC11A1, TAP2, POU2F2, GM21596, BCL3, BCL6, RNF168, C2, INPP5D, HAVCR2, PTPRC, PTPN6, CENPF, H2-AB1, FZD5, FCGR1, LGALS9, NRAS, P2RX7, FCGR2B, IRF7, IRF1, H2-T23, JAK3, H2-DMA, SASH3	0.000508546
GOTERM_BP_FAT	GO:0002443~leukocyte mediated immunity	63	MASP2, H2-D1, TLR2, TLR3, IGHM, PNP, C1QC, B2M, C1RA, DPP4, H2-K1, ICOSL, LYN, BST2, NCF1, C4B, SERPING1, C1QA, C1QB, SERPINB9, PRAM1, LYST, CTSC, CTSH, EMP2, KMT2E, C3, HFE, RSAD2, CD74, STAT6, SLC11A1, RAC2, TAP2, TAP1, POU2F2, CLEC2D, GM21596, BCL3, BCL6, RNF168, C2, INPP5D, HAVCR2, PTPRC, PTPN6, ABR, CEBPG, CENPF, MYO1F, H2-AB1, IGF2, FZD5, VAV1, FCGR1, LGALS9, P2RX7, FCGR2B, IRF7, H2-T23, JA…	0.000723712
GOTERM_BP_FAT	GO:0002250~adaptive immune response	70	MASP2, H2-D1, LY9, IGHM, PNP, C1QC, B2M, C1RA, TNFRSF11A, KLHL6, CD44, ERAP1, DPP4, H2-K1, ICOSL, LYN, C4B, LEF1, SERPING1, CTSS, C1QA, SERPINB9, C1QB, CD86, IL18BP, CAMK4, SERPINA3G, LYST, CTSC, CTSH, EMP2, TNFRSF21, C3AR1, C3, UNC93B1, HFE, RSAD2, CD74, ALCAM, STAT6, SLC11A1, PTK2B, TAP2, TAP1, POU2F2, PYCARD, GM21596, BCL3, RNF168, BCL6, INPP5D, C2, HAVCR2, PTPRC, PTPN6, CENPF, H2-AB1, FZD5, F…	0.00116926
GOTERM_BP_FAT	GO:0002449~lymphocyte mediated immunity	52	MASP2, H2-D1, IGHM, PNP, C1QC, B2M, C1RA, DPP4, H2-K1, ICOSL, C4B, SERPING1, C1QA, C1QB, SERPINB9, LYST, CTSC, CTSH, EMP2, C3, RSAD2, HFE, CD74, STAT6, SLC11A1, TAP2, TAP1, POU2F2, CLEC2D, GM21596, BCL3, BCL6, RNF168, C2, INPP5D, HAVCR2, PTPN6, PTPRC, CEBPG, CENPF, IGF2, H2-AB1, FZD5, FCGR1, VAV1, LGALS9, P2RX7, FCGR2B, IRF7, H2-T23, H2-DMA, SASH3	0.0014159
GOTERM_BP_FAT	GO:0002697~regulation of immune effector process	67	A2M, ZC3HAV1, H2-D1, TLR2, PTPN22, TLR3, CSPG5, IGHM, PNP, B2M, TGFB2, ANKRD17, HTRA1, DDX60, ANGPT1, DPP4, H2-K1, TNIK, LYN, BST2, SERPING1, MRPS2, SERPINB9, CD36, MB21D1, PRAM1, C3, HFE, RSAD2, FAM13B, CD74, STAT6, GMIP, RAC2, TAP2, TAP1, CLEC2D, PYCARD, GM21596, BCL6, NTHL1, DHX58, HAVCR2, PTPRC, PTPN6, ALPK1, ABR, MAP1A, CENPF, IGF2, FZD5, VAV1, FCGR1, FOXP1, LGALS9, AIM2, STAT2, DDX58, TRAF3…	0.10777
GOTERM_BP_FAT	GO:0002819~regulation of adaptive immune response	32	C3, H2-D1, RSAD2, HFE, PNP, CD74, B2M, STAT6, SLC11A1, CD44, TAP2, PYCARD, GM21596, BCL6, DPP4, HAVCR2, H2-K1, PTPN6, PTPRC, CENPF, H2-AB1, FZD5, FCGR1, LGALS9, P2RX7, FCGR2B, IRF7, IRF1, H2-T23, JAK3, H2-DMA, SASH3	0.179069
GOTERM_BP_FAT	GO:0002703~regulation of leukocyte mediated immunity	36	C3, TLR2, H2-D1, RSAD2, HFE, TLR3, PNP, B2M, STAT6, RAC2, TAP2, TAP1, CLEC2D, GM21596, BCL6, DPP4, HAVCR2, H2-K1, PTPN6, PTPRC, ABR, BST2, LYN, CENPF, IGF2, FZD5, FCGR1, VAV1, LGALS9, SERPINB9, P2RX7, FCGR2B, PRAM1, H2-T23, JAK3, SASH3	0.181939
GOTERM_BP_FAT	GO:0001909~leukocyte mediated cytotoxicity	23	HAVCR2, H2-K1, PTPN6, PTPRC, NCF1, CEBPG, H2-D1, IGF2, PNP, VAV1, FCGR1, LGALS9, B2M, SERPINB9, P2RX7, TAP2, LYST, TAP1, CLEC2D, H2-T23, CTSC, CTSH, EMP2	0.229459
GOTERM_BP_FAT	GO:0001906~cell killing	25	HAVCR2, H2-K1, PTPN6, PTPRC, NCF1, CEBPG, H2-D1, IGF2, PNP, VAV1, FCGR1, BCL2L11, LGALS9, B2M, SERPINB9, P2RX7, CCR5, TAP2, LYST, TAP1, CLEC2D, H2-T23, CTSC, CTSH, EMP2	0.340502
GOTERM_BP_FAT	GO:0002706~regulation of lymphocyte mediated immunity	28	C3, H2-D1, HFE, RSAD2, PNP, B2M, STAT6, TAP2, TAP1, CLEC2D, GM21596, BCL6, DPP4, HAVCR2, H2-K1, PTPN6, PTPRC, CENPF, IGF2, FZD5, VAV1, FCGR1, LGALS9, SERPINB9, P2RX7, FCGR2B, H2-T23, SASH3	0.927746
GOTERM_BP_FAT	GO:0002822~regulation of adaptive immune response based on somatic recombination of immune receptors built from immunoglobulin superfamily domains	28	C3, H2-D1, RSAD2, HFE, PNP, B2M, STAT6, SLC11A1, TAP2, GM21596, BCL6, DPP4, HAVCR2, H2-K1, PTPN6, PTPRC, CENPF, H2-AB1, FZD5, FCGR1, LGALS9, P2RX7, FCGR2B, IRF1, H2-T23, JAK3, H2-DMA, SASH3	1.30018
GOTERM_BP_FAT	GO:0001913~T cell mediated cytotoxicity	12	H2-K1, SERPINB9, PTPRC, P2RX7, TAP2, H2-D1, H2-T23, CTSC, PNP, CTSH, EMP2, B2M	1.72986
GOTERM_BP_FAT	GO:0002456~T cell mediated immunity	20	H2-K1, PTPRC, H2-D1, RSAD2, CENPF, HFE, FZD5, PNP, B2M, SLC11A1, SERPINB9, P2RX7, TAP2, LYST, GM21596, H2-T23, CTSC, CTSH, EMP2, SASH3	2.2124
GOTERM_BP_FAT	GO:0002709~regulation of T cell mediated immunity	15	H2-K1, PTPRC, P2RX7, TAP2, H2-D1, RSAD2, HFE, CENPF, GM21596, H2-T23, FZD5, PNP, SASH3, DPP4, B2M	3.36343
GOTERM_BP_FAT	GO:0002821~positive regulation of adaptive immune response	21	H2-K1, PTPRC, C3, H2-D1, RSAD2, H2-AB1, FZD5, PNP, FCGR1, CD74, B2M, STAT6, SLC11A1, P2RX7, CD44, TAP2, PYCARD, IRF1, H2-T23, H2-DMA, SASH3	3.64437
GOTERM_BP_FAT	GO:0031341~regulation of cell killing	17	H2-K1, HAVCR2, PTPRC, H2-D1, IGF2, VAV1, PNP, LGALS9, BCL2L11, B2M, SERPINB9, P2RX7, CCR5, TAP2, TAP1, CLEC2D, H2-T23	3.69274
GOTERM_BP_FAT	GO:0002711~positive regulation of T cell mediated immunity	11	H2-K1, PTPRC, P2RX7, TAP2, H2-D1, RSAD2, H2-T23, FZD5, PNP, SASH3, B2M	5.12524
GOTERM_BP_FAT	GO:0001916~positive regulation of T cell mediated cytotoxicity	8	H2-K1, PTPRC, P2RX7, TAP2, H2-D1, H2-T23, PNP, B2M	5.24565
GOTERM_BP_FAT	GO:0001910~regulation of leukocyte mediated cytotoxicity	15	HAVCR2, H2-K1, SERPINB9, PTPRC, P2RX7, TAP2, TAP1, CLEC2D, H2-D1, H2-T23, IGF2, PNP, VAV1, LGALS9, B2M	6.23701
Annotation Cluster 50	Enrichment Score: 3.1121009860431763
Category	Term	Count	Genes	FDR
GOTERM_BP_FAT	GO:1902580~single-organism cellular localization	146	SYT4, SYT2, SNCA, TLR2, TLR3, PTPN22, SYT6, TLR7, ADORA1, TGFB2, KIF13A, CRY2, ANK1, ANK2, GRIN2B, APOD, ANK3, TIAM1, RAB26, RAPGEF2, TNIK, ROCK2, NCF1, SRP54A, SRP54B, SRP54C, ACTN2, WNK3, PARP10, BICD2, PCLO, EP300, KRT18, CD36, SPAG5, JUN, AKAP6, CLIP1, RELN, CLIP3, AKAP1, UNC13C, DST, EMP2, UNC13A, ITGAL, RTP4, LITAF, SSH1, DAG1, ITGB2, ABCA1, SEMA5A, SLC11A1, GCKR, DOCK2, MIA3, NUP50, CLASP1…	4.94802e-05
GOTERM_BP_FAT	GO:0044802~single-organism membrane organization	104	SYT4, GLDN, SYT2, SNCA, SYT6, ANKLE2, ADORA1, TGFB2, KIF13A, NRCAM, ANK1, GRIN2B, ANK2, ANK3, TIAM1, RAB26, RAPGEF2, TNIK, OPA1, SRP54A, NCF1, ROCK2, SRP54B, SRP54C, WNK3, ACTN2, BCL2L11, KRT18, CLIP1, RELN, CLIP3, ANKFY1, EMP2, SPTB, ITGAL, RTP4, SSH1, CLU, ITGB2, ABCA1, DOCK2, STX17, ZMPSTE24, AGRN, SH3TC2, TRP53, GPR158, HTT, KCNB1, ITGA3, ITGA4, AFG3L1, LIN7A, P2RX7, TULP3, LAMA5, GOLGA7B, BB…	0.0756471
GOTERM_BP_FAT	GO:0072657~protein localization to membrane	62	GLRA3, ADORA1, KIF13A, ANK1, ANK2, GRIN2B, SRPR, TIAM1, ANK3, RAB26, RAPGEF2, GOLGA4, DLG2, AKT2, TNIK, ROCK2, MIEF1, NCF1, SRP54A, SRP54B, SRP54C, MPP5, WNK3, ACTN2, GPR179, RAB11FIP2, KRT18, CLIP1, RELN, CLIP3, EMP2, MYO5A, ITGAL, PARD3, RTP4, SSH1, ITGB2, WDR19, EZR, PTN, AGRN, ACSL3, MYO5B, FYB, GPR158, KCNB1, NLGN1, ITGA3, ITGA4, CAPN3, LIN7A, MICALL1, PLEKHF1, RAB31, TULP3, LAMA5, GOLGA7B, …	0.549274
GOTERM_BP_FAT	GO:0061024~membrane organization	115	SYT4, GLDN, AIF1, SYT2, SNCA, SYT6, IGHM, ANKLE2, ADORA1, TGFB2, KIF13A, NRCAM, ANK1, ANK2, GRIN2B, GBF1, ANK3, TIAM1, RAB26, RAPGEF2, TNIK, OPA1, ROCK2, NCF1, SRP54A, SRP54B, SRP54C, ACTN2, WNK3, BCL2L11, KRT18, CD36, CLIP1, RELN, CLIP3, MYO18A, ANKFY1, EMP2, SPTB, ITGAL, RTP4, SSH1, CLU, ITGB2, ABCA1, DOCK2, MIA3, STX17, ZMPSTE24, AGRN, SH3TC2, TRP53, GPR158, HTT, KCNB1, NCKAP1L, ITGA3, ITGA4, …	0.5886
GOTERM_BP_FAT	GO:0007009~plasma membrane organization	43	MYO5A, CLU, TGFB2, KIF13A, EZR, ANK1, ANK2, FAT4, ANK3, AGRN, RAB26, RAPGEF2, SH3TC2, ACSL3, GOLGA4, ANO6, MYO5B, AKT2, FYB, GPR158, TNIK, ROCK2, KCNB1, MPP5, ACTN2, WNK3, ITGA3, GPR179, COL5A1, MICALL1, PLEKHF1, RAB11FIP2, P2RX7, RAB31, KRT18, GOLGA7B, LAMA5, SPTBN1, CLIP1, PTCH1, CLIP3, EMP2, SPTB	4.9696
GOTERM_BP_FAT	GO:0010256~endomembrane system organization	69	ATL3, ANKLE2, TGFB2, KIF13A, ARHGAP21, ANK1, ANK2, GBF1, DNAJC13, ANK3, ATP8B2, RAB26, RAPGEF2, ANO6, GOLGA4, AKT2, CDK1, TNIK, ROCK2, MPP5, WNK3, ACTN2, GPR179, RAB11FIP2, KRT18, LYST, CLIP1, CLIP3, EIF2AK3, MYO18A, EMP2, SPTB, MYO5A, USP8, EXOC8, CLU, ABCA1, ARFGEF2, LMAN1, EZR, FAT4, STX17, SEC16A, OBSL1, CLASP1, ZMPSTE24, AGRN, SH3TC2, TRIP11, ACSL3, MYO5B, FYB, FAM160A2, GPR158, NPLOC4, HTT,…	5.20709
Annotation Cluster 51	Enrichment Score: 3.0518598722966415
Category	Term	Count	Genes	FDR
GOTERM_BP_FAT	GO:0045936~negative regulation of phosphate metabolic process	91	TSPO, LRTM1, SORL1, SNCA, FOXO1, PTPN22, ANKLE2, IQGAP1, TGFB2, CRY2, PPP1R1C, GALR2, RHOA, ANGPT1, CTDSP2, INSR, DLG2, PTPRJ, CEP85, LYN, SOCS3, ROCK2, INPPL1, RIMBP2, WNK1, CAMSAP3, PDE4D, WNK2, SYNJ2BP, SLC7A14, TMEM132D, JUN, ASH1L, AKAP6, FKBP15, SEMA4D, AKAP1, PPP1R15B, LRRK1, PPP1R15A, DYNLT1C, DYNLT1B, MVP, PARD3, FOXM1, DAG1, TRIB3, TIMP3, SH3BP5L, IGF1R, GCKR, EIF3A, EZR, KIRREL, MARVEL…	0.00177239
GOTERM_BP_FAT	GO:0010563~negative regulation of phosphorus metabolic process	91	TSPO, LRTM1, SORL1, SNCA, FOXO1, PTPN22, ANKLE2, IQGAP1, TGFB2, CRY2, PPP1R1C, GALR2, RHOA, ANGPT1, CTDSP2, INSR, DLG2, PTPRJ, CEP85, LYN, SOCS3, ROCK2, INPPL1, RIMBP2, WNK1, CAMSAP3, PDE4D, WNK2, SYNJ2BP, SLC7A14, TMEM132D, JUN, ASH1L, AKAP6, FKBP15, SEMA4D, AKAP1, PPP1R15B, LRRK1, PPP1R15A, DYNLT1C, DYNLT1B, MVP, PARD3, FOXM1, DAG1, TRIB3, TIMP3, SH3BP5L, IGF1R, GCKR, EIF3A, EZR, KIRREL, MARVEL…	0.00177239
GOTERM_BP_FAT	GO:0031400~negative regulation of protein modification process	81	TSPO, LRTM1, SNCA, SORL1, SPI1, FOXO1, PTPN22, CRY2, ATP2B4, ISG15, PPP1R1C, ANGPT1, CTDSP2, KDM5A, INSR, PTPRJ, CEP85, LYN, SOCS3, ROCK2, INPPL1, PDE4D, WNK2, SYNJ2BP, PARP10, JUN, ASH1L, SEMA4D, AKAP1, PPP1R15B, LRRK1, PPP1R15A, DYNLT1C, DYNLT1B, MVP, PARD3, FOXM1, DAG1, PML, TRIB3, HFE, TIMP3, SH3BP5L, IGF1R, EIF3A, EZR, N4BP1, KIRREL, MARVELD3, FBXO43, PYCARD, NDRG2, BCOR, NYX, PINX1, PTPRC, …	0.0523749
GOTERM_BP_FAT	GO:0042326~negative regulation of phosphorylation	70	LRTM1, SNCA, SORL1, FOXO1, PTPN22, ANKLE2, PPP1R1C, RHOA, CTDSP2, ANGPT1, INSR, PTPRJ, CEP85, LYN, SOCS3, INPPL1, WNK1, PDE4D, WNK2, SYNJ2BP, JUN, ASH1L, SEMA4D, PPP1R15B, LRRK1, PPP1R15A, DYNLT1C, DYNLT1B, MVP, PARD3, FOXM1, DAG1, TRIB3, TIMP3, SH3BP5L, IGF1R, GCKR, EIF3A, EZR, KIRREL, MARVELD3, PYCARD, NDRG2, NYX, PTPRC, PTPN6, NOS1, E130311K13RIK, CBL, NF1, TAF7, SMAD4, WWTR1, CISH, STAT3, CCN…	0.0738573
GOTERM_BP_FAT	GO:0051248~negative regulation of protein metabolic process	136	TSPO, A2M, LRTM1, MALSU1, SNCA, FOXO1, PTPN22, EIF4EBP1, CRY2, ATP2B4, ISG15, CD44, PPP1R1C, GRIN2C, CTDSP2, INSR, RECK, PTPRJ, CEP85, SOCS3, ROCK2, CHAC1, GRIN2A, SERPING1, PDE4D, PARP10, SYNJ2BP, WNK2, EP300, JUN, NLE1, AKAP1, EIF2AK2, EIF2AK3, XRN1, LRRK1, MVP, CLU, DAG1, HFE, SESN2, TIMP2, TIMP3, SH3BP5L, MOV10, EIF3A, ITGAV, FBXO43, NDRG2, BCOR, NYX, TRP53, PLAT, PTPN6, HERPUD1, HTT, TAF7, S…	0.128526
GOTERM_BP_FAT	GO:0001933~negative regulation of protein phosphorylation	62	LRTM1, SNCA, SORL1, FOXO1, PTPN22, PPP1R1C, CTDSP2, ANGPT1, INSR, PTPRJ, CEP85, LYN, SOCS3, INPPL1, PDE4D, WNK2, SYNJ2BP, JUN, ASH1L, SEMA4D, PPP1R15B, LRRK1, PPP1R15A, DYNLT1C, DYNLT1B, MVP, PARD3, FOXM1, DAG1, TRIB3, TIMP3, SH3BP5L, IGF1R, EIF3A, EZR, KIRREL, MARVELD3, PYCARD, NDRG2, NYX, PTPRC, PTPN6, NOS1, E130311K13RIK, CBL, NF1, TAF7, SMAD4, WWTR1, CISH, CCNB1, P2RX7, CBLB, ATF3, CDKN1B, NU…	0.448337
GOTERM_BP_FAT	GO:0032269~negative regulation of cellular protein metabolic process	125	TSPO, A2M, LRTM1, MALSU1, SNCA, FOXO1, PTPN22, EIF4EBP1, CRY2, ATP2B4, ISG15, PPP1R1C, CD44, CTDSP2, INSR, RECK, PTPRJ, CEP85, SOCS3, ROCK2, CHAC1, SERPING1, PDE4D, PARP10, SYNJ2BP, WNK2, EP300, JUN, NLE1, AKAP1, EIF2AK2, EIF2AK3, XRN1, LRRK1, MVP, DAG1, HFE, SESN2, TIMP2, TIMP3, SH3BP5L, MOV10, EIF3A, FBXO43, NDRG2, BCOR, NYX, TRP53, PLAT, PTPN6, HERPUD1, HTT, TAF7, SMAD4, NCKAP1L, EPRS, GAS1, P…	0.742754
Annotation Cluster 52	Enrichment Score: 2.9721564153094486
Category	Term	Count	Genes	FDR
GOTERM_BP_FAT	GO:0042063~gliogenesis	46	SLC8A3, TNFRSF21, GFAP, PARD3, TSPO, IL6ST, CSF1, HEXB, CLU, DAG1, TLR2, SOX6, PAX2, ITGAM, TGFB2, LAMB2, PTK2B, TIAM1, RHOA, MT2, PTN, SH3TC2, FN1, AKT2, PTPRJ, LYN, SOX11, NF1, MPP5, LEF1, CDK6, NLGN3, STAT3, ARHGEF10, TENM4, ATF5, NOTCH1, CNTF, LAMC3, NAB2, PHGDH, ROR2, RELN, ABL2, SRGAP2, NFIB	1.44985
GOTERM_BP_FAT	GO:0021782~glial cell development	20	PARD3, GFAP, LYN, SOX11, NF1, CLU, MPP5, TLR2, DAG1, ITGAM, ARHGEF10, TENM4, LAMB2, CNTF, LAMC3, PHGDH, MT2, ROR2, SH3TC2, AKT2	1.92934
GOTERM_BP_FAT	GO:0010001~glial cell differentiation	36	SLC8A3, TNFRSF21, GFAP, PARD3, IL6ST, CLU, DAG1, TLR2, SOX6, PAX2, ITGAM, LAMB2, RHOA, MT2, SH3TC2, AKT2, PTPRJ, LYN, SOX11, NF1, MPP5, LEF1, NLGN3, STAT3, ARHGEF10, TENM4, ATF5, NOTCH1, CNTF, LAMC3, NAB2, PHGDH, ROR2, RELN, ABL2, NFIB	3.44806
Annotation Cluster 53	Enrichment Score: 2.9530878655138704
Category	Term	Count	Genes	FDR
GOTERM_BP_FAT	GO:0043122~regulation of I-kappaB kinase/NF-kappaB signaling	38	1810011O10RIK, LITAF, ZC3HAV1, TBK1, TIRAP, TLR2, AKAP13, TLR3, TLR7, ANKRD17, NOD1, CASP8, SHISA5, TICAM1, RHOA, TGM2, PYCARD, BCL3, TNFRSF19, PIK3AP1, ANGPT1, BRD4, TNIP2, FBXW11, RNF31, PELI1, BST2, TRIM25, CARD6, STAT1, CAPN3, TRAF3IP2, TNFSF10, CD36, NUP62, RIPK1, ASH1L, ABL2	0.99525
GOTERM_BP_FAT	GO:0007249~I-kappaB kinase/NF-kappaB signaling	38	1810011O10RIK, LITAF, ZC3HAV1, TBK1, TIRAP, TLR2, AKAP13, TLR3, TLR7, ANKRD17, NOD1, CASP8, SHISA5, TICAM1, RHOA, TGM2, PYCARD, BCL3, TNFRSF19, BRD4, TNIP2, FBXW11, RNF31, PELI1, BST2, ROCK2, TIFA, TRIM25, STAT1, TRAF3IP2, TIFAB, TNFSF10, CD36, NUP62, RIPK1, ASH1L, IRF1, ABL2	2.95295
GOTERM_BP_FAT	GO:0043123~positive regulation of I-kappaB kinase/NF-kappaB signaling	29	1810011O10RIK, LITAF, ZC3HAV1, TBK1, TIRAP, TLR2, AKAP13, TLR3, TLR7, ANKRD17, NOD1, TICAM1, SHISA5, CASP8, TGM2, RHOA, TNFRSF19, BRD4, TNIP2, RNF31, PELI1, BST2, TRIM25, TRAF3IP2, TNFSF10, CD36, NUP62, RIPK1, ABL2	3.72839
Annotation Cluster 54	Enrichment Score: 2.951968536494749
Category	Term	Count	Genes	FDR
GOTERM_BP_FAT	GO:0034762~regulation of transmembrane transport	73	CTTNBP2NL, KCNC1, SNCA, PTPN22, GJA5, TGFB2, ATP2B4, ANK2, ANK3, GALR2, CHRNA4, NALCN, KCNQ2, KCNG4, ANO6, AHNAK, AKT2, KCNMA1, PIK3CG, KCND3, LYN, WNK1, CACNG5, WNK3, PDE4D, ACTN2, WNK2, CTSS, DAPK1, RASGRF1, CLIC4, RIPK1, AKAP6, RYR2, RELN, MYO5A, KCNA2, KCNA3, KCNJ2, TPCN1, PTK2B, BCL2, AGRN, NEDD4L, HCN3, SCN5A, HCN1, PTPN6, SLC8A1, NOS1, HTT, KCNB1, NLGN1, NLGN3, RNF207, ATP1A2, SEPN1, SHANK…	0.000403937
GOTERM_BP_FAT	GO:0034765~regulation of ion transmembrane transport	70	KCNC1, SNCA, PTPN22, GJA5, TGFB2, ATP2B4, ANK2, ANK3, GALR2, CHRNA4, NALCN, KCNQ2, KCNG4, ANO6, AHNAK, AKT2, KCNMA1, PIK3CG, KCND3, LYN, WNK1, CACNG5, WNK3, PDE4D, ACTN2, WNK2, CTSS, DAPK1, RASGRF1, CLIC4, AKAP6, RYR2, RELN, MYO5A, KCNA2, KCNA3, KCNJ2, TPCN1, PTK2B, AGRN, NEDD4L, HCN3, SCN5A, HCN1, PTPN6, SLC8A1, NOS1, HTT, KCNB1, NLGN1, NLGN3, RNF207, ATP1A2, SEPN1, SHANK1, CACNA2D2, CAPN3, ATP7…	0.000707721
GOTERM_BP_FAT	GO:0043269~regulation of ion transport	94	KCNC1, TSPO, SYT4, GRIK1, SNCA, PTPN22, CASK, GJA5, ADORA1, B2M, TGFB2, ATP2B2, PLCB4, TNFRSF11A, ATP2B4, ANK2, GRIN2B, ANK3, GALR2, RHOA, CHRNA4, NALCN, KCNQ2, KCNG4, ANO6, AHNAK, CHRNA3, AKT2, PIK3CG, KCNMA1, SGK1, KCND3, LYN, WNK1, CACNG5, ACTN2, WNK3, PDE4D, WNK2, CTSS, DAPK1, RASGRF1, CLIC4, GRM6, ABAT, AKAP6, RYR2, RELN, MYO5A, KCNA2, PML, KCNA3, HFE, KCNJ2, TPCN1, PTK2B, BCL2, AGRN, NEDD4L…	0.00150887
GOTERM_BP_FAT	GO:0032409~regulation of transporter activity	40	MYO5A, CTTNBP2NL, KMT2A, SNCA, ANK2, PTK2B, ANK3, BCL2, GALR2, CHRNA4, NEDD4L, AGRN, INSR, AHNAK, HCN1, SGK1, HTT, NLGN1, CACNG5, WNK1, PDE4D, RNF207, NLGN3, ACTN2, WNK3, WNK2, CTSS, SEPN1, ATP1A2, SHANK1, DAPK1, ATP7A, GPR35, RASGRF1, RIPK1, PLCG2, RYR2, AKAP6, RELN, CACNA1D	0.100616
GOTERM_BP_FAT	GO:0010959~regulation of metal ion transport	58	KCNC1, TSPO, SNCA, PTPN22, CASK, ADORA1, TGFB2, B2M, ATP2B2, PLCB4, ATP2B4, ANK2, ANK3, GALR2, RHOA, ANO6, AHNAK, AKT2, PIK3CG, SGK1, LYN, WNK1, WNK3, PDE4D, ACTN2, WNK2, GRM6, AKAP6, RYR2, MYO5A, PML, HFE, KCNJ2, PTK2B, BCL2, NEDD4L, AGRN, SCN5A, PTPN6, SLC8A1, NOS1, GNAO1, HTT, RNF207, ATP1A2, SEPN1, CD63, CAPN3, ATP7A, CYBA, P2RX7, GPR35, ATF4, PLCG2, CACNA1G, JAK3, CACNA1D, CACNA1B	0.304558
GOTERM_BP_FAT	GO:0043270~positive regulation of ion transport	42	KCNC1, TSPO, GRIK1, SYT4, SNCA, HFE, CASK, KCNJ2, ADORA1, B2M, ATP2B2, TNFRSF11A, GRIN2B, ANK2, ANK3, GALR2, NEDD4L, SCN5A, ANO6, AKT2, HCN1, SGK1, NOS1, HTT, WNK1, RNF207, ACTN2, WNK3, NLGN3, WNK2, CTSS, DPYSL2, CAPN3, P2RX7, GRM6, PLCG2, ABAT, RYR2, AKAP6, RELN, JAK3, CACNA1D	1.05658
GOTERM_BP_FAT	GO:0022898~regulation of transmembrane transporter activity	35	MYO5A, ANK2, PTK2B, ANK3, BCL2, GALR2, CHRNA4, NEDD4L, AGRN, AHNAK, HCN1, HTT, NLGN1, CACNG5, WNK1, NLGN3, ACTN2, WNK3, RNF207, PDE4D, WNK2, CTSS, SEPN1, ATP1A2, SHANK1, DAPK1, ATP7A, GPR35, RASGRF1, RIPK1, PLCG2, AKAP6, RYR2, RELN, CACNA1D	1.21088
GOTERM_BP_FAT	GO:1904062~regulation of cation transmembrane transport	39	MYO5A, KCNC1, SNCA, PTPN22, KCNJ2, TGFB2, ATP2B4, ANK2, PTK2B, ANK3, GALR2, NEDD4L, AGRN, SCN5A, ANO6, AHNAK, HCN1, PIK3CG, PTPN6, SLC8A1, NOS1, LYN, HTT, PDE4D, RNF207, ACTN2, WNK3, WNK2, CTSS, ATP1A2, SEPN1, CAPN3, ATP7A, CYBA, GPR35, PLCG2, RYR2, AKAP6, CACNA1D	1.69177
GOTERM_BP_FAT	GO:0032412~regulation of ion transmembrane transporter activity	33	MYO5A, ANK2, PTK2B, ANK3, GALR2, CHRNA4, NEDD4L, AGRN, AHNAK, HCN1, HTT, NLGN1, CACNG5, WNK1, NLGN3, ACTN2, WNK3, RNF207, PDE4D, WNK2, CTSS, SEPN1, ATP1A2, SHANK1, DAPK1, ATP7A, GPR35, RASGRF1, PLCG2, AKAP6, RYR2, RELN, CACNA1D	2.60681
GOTERM_BP_FAT	GO:0032411~positive regulation of transporter activity	19	HCN1, SGK1, KMT2A, HTT, WNK1, NLGN3, WNK3, ACTN2, RNF207, WNK2, CTSS, ANK2, ANK3, PLCG2, GALR2, AKAP6, RYR2, RELN, NEDD4L	3.2947
GOTERM_BP_FAT	GO:0034767~positive regulation of ion transmembrane transport	24	HCN1, KCNC1, NOS1, HTT, SNCA, WNK1, NLGN3, WNK3, ACTN2, RNF207, WNK2, CTSS, KCNJ2, CAPN3, P2RX7, ANK2, ANK3, PLCG2, GALR2, AKAP6, RYR2, RELN, NEDD4L, ANO6	6.11492
GOTERM_BP_FAT	GO:0032414~positive regulation of ion transmembrane transporter activity	17	HCN1, HTT, WNK1, WNK3, ACTN2, RNF207, NLGN3, WNK2, CTSS, ANK2, ANK3, PLCG2, GALR2, AKAP6, RYR2, RELN, NEDD4L	6.36391
Annotation Cluster 55	Enrichment Score: 2.9333246719280677
Category	Term	Count	Genes	FDR
GOTERM_BP_FAT	GO:0032944~regulation of mononuclear cell proliferation	44	TNFRSF21, ITGAL, AIF1, IL6ST, CSF1, TIRAP, PTPN22, IGHM, PNP, CD74, CD44, RAC2, BCL2, TICAM1, RASAL3, SOS2, PYCARD, BCL6, INPP5D, NFATC2, HAVCR2, PTPRC, PTPN6, ICOSL, PELI1, CEBPB, LYN, EFNB1, SOX11, NCKAP1L, H2-AB1, IGF2, ATM, LGALS9, CD86, CBLB, FCGR2B, PDE5A, CD274, IRF1, H2-T23, JAK3, GPAM, SASH3	0.00415649
GOTERM_BP_FAT	GO:0050670~regulation of lymphocyte proliferation	43	TNFRSF21, ITGAL, AIF1, IL6ST, TIRAP, PTPN22, IGHM, PNP, CD74, CD44, RAC2, BCL2, TICAM1, RASAL3, SOS2, PYCARD, BCL6, INPP5D, NFATC2, HAVCR2, PTPRC, PTPN6, ICOSL, PELI1, CEBPB, LYN, EFNB1, SOX11, NCKAP1L, H2-AB1, IGF2, ATM, LGALS9, CD86, CBLB, FCGR2B, PDE5A, CD274, IRF1, H2-T23, JAK3, GPAM, SASH3	0.00791501
GOTERM_BP_FAT	GO:0070663~regulation of leukocyte proliferation	44	TNFRSF21, ITGAL, AIF1, IL6ST, CSF1, TIRAP, PTPN22, IGHM, PNP, CD74, CD44, RAC2, BCL2, TICAM1, RASAL3, SOS2, PYCARD, BCL6, INPP5D, NFATC2, HAVCR2, PTPRC, PTPN6, ICOSL, PELI1, CEBPB, LYN, EFNB1, SOX11, NCKAP1L, H2-AB1, IGF2, ATM, LGALS9, CD86, CBLB, FCGR2B, PDE5A, CD274, IRF1, H2-T23, JAK3, GPAM, SASH3	0.0113123
GOTERM_BP_FAT	GO:0002683~negative regulation of immune system process	66	A2M, PTPN22, ADORA1, C1QC, TGFB2, NLRC5, APOD, CD44, HTRA1, ANGPT1, PIK3AP1, PTPRJ, LYN, BST2, SOX11, CDK6, SERPING1, HIST2H4, SERPINB9, CD86, NME2, PDE5A, CARTPT, GPAM, TNFRSF21, NMI, HFE, ZBTB16, CCL28, CD74, STAT6, PLCL2, TRIM30A, EZR, NR1D1, PTK2B, TAP2, TAP1, CLEC2D, BCL6, INPP5D, DHX58, HAVCR2, PTPRC, PTPN6, PELI1, ABR, CEBPB, NF1, FBN1, AXL, H2-AB1, IGF2, ATM, LGALS9, CBLB, NOTCH1, FCGR2B,…	0.0555457
GOTERM_BP_FAT	GO:0042129~regulation of T cell proliferation	31	ITGAL, TNFRSF21, IL6ST, AIF1, PTPN22, PNP, CD44, RAC2, RASAL3, SOS2, PYCARD, HAVCR2, PTPN6, PTPRC, ICOSL, PELI1, CEBPB, EFNB1, NCKAP1L, IGF2, H2-AB1, LGALS9, CBLB, CD86, PDE5A, CD274, IRF1, H2-T23, JAK3, GPAM, SASH3	0.475363
GOTERM_BP_FAT	GO:0051249~regulation of lymphocyte activation	63	AIF1, IL6ST, TIRAP, PTPN22, IGHM, GLI2, PNP, CD47, CD44, TICAM1, RHOA, TNIP2, FANCA, DPP4, ICOSL, LYN, EFNB1, SOX11, EFNB2, CD86, FANCD2, LYST, PDE5A, LCK, GPAM, TNFRSF21, ITGAL, HFE, ZBTB16, CD74, DUXBL3, STAT6, RAC2, BCL2, SOS2, RASAL3, PYCARD, BCL6, INPP5D, NFATC2, HAVCR2, PTPRC, PTPN6, PELI1, CEBPB, IKZF1, TGFBR2, AXL, CENPF, NCKAP1L, H2-AB1, IGF2, ATM, LGALS9, CBLB, FCGR2B, CD274, IRF1, H2-T…	0.576932
GOTERM_BP_FAT	GO:0002694~regulation of leukocyte activation	68	AIF1, IL6ST, SNCA, TIRAP, PTPN22, IGHM, GLI2, PNP, CD47, CD44, TICAM1, RHOA, TNIP2, FANCA, DPP4, ICOSL, LYN, EFNB1, SOX11, EFNB2, CD86, FANCD2, PRAM1, LYST, PDE5A, LCK, GPAM, TNFRSF21, ITGAL, HFE, ZBTB16, CD74, DUXBL3, STAT6, RAC2, BCL2, SOS2, RASAL3, PYCARD, BCL6, INPP5D, NFATC2, HAVCR2, PTPRC, PTPN6, PELI1, ABR, CEBPB, IKZF1, TGFBR2, AXL, CENPF, NCKAP1L, H2-AB1, IGF2, ATM, LGALS9, CBLB, FCGR2B,…	2.40618
GOTERM_BP_FAT	GO:0051250~negative regulation of lymphocyte activation	24	HAVCR2, TNFRSF21, PTPN6, PELI1, CEBPB, LYN, SOX11, AXL, PTPN22, HFE, H2-AB1, CD74, LGALS9, ATM, CBLB, CD44, FCGR2B, CD274, PDE5A, IRF1, BCL6, JAK3, INPP5D, MERTK	6.11492
GOTERM_BP_FAT	GO:0007162~negative regulation of cell adhesion	37	DLC1, TNFRSF21, CYP1B1, HFE, CASK, PTPN22, CCL28, CD74, SEMA5A, MIA3, CD44, APOD, TNR, C1QTNF1, BCL6, ANGPT1, HAVCR2, PTPN6, PTPRC, PELI1, CEBPB, NF1, ZFP703, MYO1F, H2-AB1, LGALS9, EPHA5, NOTCH1, CBLB, CD274, PDE5A, IRF1, ABAT, EFNA5, JAK3, SEMA4D, ABL2	8.19796
GOTERM_BP_FAT	GO:0032945~negative regulation of mononuclear cell proliferation	16	HAVCR2, TNFRSF21, PTPN6, PELI1, CEBPB, LYN, SOX11, H2-AB1, LGALS9, ATM, CBLB, CD44, FCGR2B, CD274, PDE5A, INPP5D	9.38537
GOTERM_BP_FAT	GO:0050672~negative regulation of lymphocyte proliferation	16	HAVCR2, TNFRSF21, PTPN6, PELI1, CEBPB, LYN, SOX11, H2-AB1, LGALS9, ATM, CBLB, CD44, FCGR2B, CD274, PDE5A, INPP5D	9.38537
Annotation Cluster 56	Enrichment Score: 2.911983298143833
Category	Term	Count	Genes	FDR
GOTERM_BP_FAT	GO:0010952~positive regulation of peptidase activity	27	DLC1, HIP1R, SNCA, EGLN3, PML, MAP3K5, NOD1, CASP8AP2, CTGF, CASP8, PYCARD, RHOA, ASPH, HIP1, ANP32B, STAT1, AIM2, STAT3, BCL2L11, DAPK1, TNFSF10, CDKN1B, BBC3, LCK, APAF1, EIF2AK3, CTSH	0.455077
GOTERM_BP_FAT	GO:0010950~positive regulation of endopeptidase activity	26	DLC1, HIP1R, SNCA, EGLN3, PML, MAP3K5, NOD1, CASP8AP2, CTGF, CASP8, PYCARD, RHOA, ASPH, HIP1, ANP32B, STAT1, AIM2, STAT3, BCL2L11, DAPK1, TNFSF10, CDKN1B, BBC3, LCK, APAF1, EIF2AK3	0.673063
GOTERM_BP_FAT	GO:2001056~positive regulation of cysteine-type endopeptidase activity	25	DLC1, HIP1R, SNCA, EGLN3, PML, MAP3K5, NOD1, CASP8AP2, CTGF, CASP8, PYCARD, RHOA, ASPH, HIP1, ANP32B, STAT1, AIM2, BCL2L11, DAPK1, TNFSF10, CDKN1B, BBC3, LCK, APAF1, EIF2AK3	0.770348
GOTERM_BP_FAT	GO:0045862~positive regulation of proteolysis	44	DLC1, FGFR4, HIP1R, C3, CLU, SNCA, PML, EGLN3, TRIB3, CTNND1, FBXW7, MAP3K5, NOD1, TRIM67, CASP8AP2, PTK2B, CTGF, CASP8, RHOA, PYCARD, ASPH, FBXW11, HIP1, RNF144B, HERPUD1, ANP32B, NUB1, STAT1, CAPN3, BCL2L11, AIM2, STAT3, DAPK1, TNFSF10, CDKN1B, EP300, BBC3, GSK3B, LCK, CTSC, APAF1, SMURF1, EIF2AK3, CTSH	1.06859
GOTERM_BP_FAT	GO:0006919~activation of cysteine-type endopeptidase activity involved in apoptotic process	17	DLC1, ANP32B, HIP1R, SNCA, PML, EGLN3, STAT1, NOD1, CDKN1B, CASP8AP2, BBC3, LCK, CASP8, PYCARD, APAF1, EIF2AK3, HIP1	1.22511
GOTERM_BP_FAT	GO:0043280~positive regulation of cysteine-type endopeptidase activity involved in apoptotic process	23	DLC1, ANP32B, HIP1R, SNCA, PML, EGLN3, STAT1, BCL2L11, DAPK1, TNFSF10, MAP3K5, CDKN1B, NOD1, CASP8AP2, CTGF, BBC3, CASP8, LCK, PYCARD, RHOA, APAF1, EIF2AK3, HIP1	1.30547
GOTERM_BP_FAT	GO:0052548~regulation of endopeptidase activity	42	DLC1, HIP1R, SNCA, SORL1, PML, EGLN3, PAX2, TIMP2, TIMP3, MAP3K5, NOD1, CD44, NAIP2, CASP8AP2, CTGF, CASP8, RHOA, PYCARD, ASPH, HIP1, AKT2, RECK, HERPUD1, ANP32B, HTT, LEF1, STAT1, BCL2L11, PSMB8, AIM2, STAT3, DAPK1, PSMB9, SERPINB9, TNFSF10, CDKN1B, EP300, BBC3, LCK, NLE1, APAF1, EIF2AK3	2.89703
GOTERM_BP_FAT	GO:0030162~regulation of proteolysis	81	DLC1, A2M, HIP1R, SNCA, SORL1, GNA12, PAX2, MAP3K5, NOD1, CD44, CASP8AP2, CTGF, CASP8, RHOA, ASPH, AKT2, RECK, ANP32B, CHAC1, LEF1, SERPING1, BCL2L11, DAPK1, CLEC16A, SERPINB9, SERPINA3N, EP300, PSME1, PSME2, SERPINA3G, LCK, NLE1, KLHL11, CTSC, EIF2AK3, CTSH, IFT88, FGFR4, C3, UBE3A, CLU, PML, EGLN3, CTNND1, TRIB3, HFE, TIMP2, TIMP3, FBXW7, TRIM67, N4BP1, NAIP2, PTK2B, PYCARD, PKD1, FBXW11, HIP1,…	6.98739
GOTERM_BP_FAT	GO:2000116~regulation of cysteine-type endopeptidase activity	35	DLC1, HIP1R, SNCA, EGLN3, PML, PAX2, MAP3K5, NOD1, CD44, NAIP2, CASP8AP2, CTGF, CASP8, RHOA, PYCARD, ASPH, AKT2, HIP1, HERPUD1, ANP32B, HTT, LEF1, STAT1, BCL2L11, AIM2, DAPK1, PSMB9, TNFSF10, CDKN1B, EP300, BBC3, LCK, NLE1, APAF1, EIF2AK3	7.86975
Annotation Cluster 57	Enrichment Score: 2.8973801653427387
Category	Term	Count	Genes	FDR
GOTERM_BP_FAT	GO:0006813~potassium ion transport	39	KCNC1, SLC9A8, KCNA2, KCNA3, KCNJ2, GJA5, ADORA1, TMEM175, PLCB4, KCNK9, SLC24A4, ANK2, PTK2B, ANK3, KCNK6, GALR2, NEDD4L, NALCN, AGRN, KCNQ2, KCNG4, ANO6, HCN3, HCN1, KCNMA1, SLC12A7, KCND3, NOS1, SLC12A2, KCNB1, RNF207, ACTN2, ATP1A2, ATF4, CDKN1B, TSC1, KCNH6, AKAP6, CACNA1D	0.104562
GOTERM_BP_FAT	GO:0098662~inorganic cation transmembrane transport	75	SLC8A3, KCNC1, SLC9A8, SNCA, TGFB2, TMEM175, ATP2B2, KCNK9, ATP2B4, ANK2, ANK3, KCNK6, SLC24A2, GALR2, NALCN, HTR1D, KCNQ2, KCNG4, ANO6, AHNAK, KCNMA1, KCND3, LYN, CACNG5, WNK3, PDE4D, ACTN2, WNK2, DDIT3, CCR5, RYR3, LCK, AKAP6, RYR2, MYO5A, KCNA2, KCNA3, KCNJ2, TPCN1, SLC11A1, PTK2B, ITGAV, PKD1, AGRN, NEDD4L, HCN3, SCN5A, HCN1, TCIRG1, PTPRC, PTPN6, SLC8A1, NOS1, HTT, KCNB1, MCUR1, RNF207, ATP1…	0.235509
GOTERM_BP_FAT	GO:0071805~potassium ion transmembrane transport	27	SLC9A8, KCNC1, KCNA2, KCNA3, KCNJ2, TMEM175, KCNK9, ANK2, ANK3, KCNK6, GALR2, NALCN, NEDD4L, AGRN, KCNQ2, KCNG4, ANO6, HCN3, HCN1, KCNMA1, KCND3, KCNB1, ACTN2, RNF207, ATP1A2, AKAP6, CACNA1D	5.0961
GOTERM_BP_FAT	GO:0071804~cellular potassium ion transport	27	SLC9A8, KCNC1, KCNA2, KCNA3, KCNJ2, TMEM175, KCNK9, ANK2, ANK3, KCNK6, GALR2, NALCN, NEDD4L, AGRN, KCNQ2, KCNG4, ANO6, HCN3, HCN1, KCNMA1, KCND3, KCNB1, ACTN2, RNF207, ATP1A2, AKAP6, CACNA1D	5.58278
Annotation Cluster 58	Enrichment Score: 2.8969478215568216
Category	Term	Count	Genes	FDR
GOTERM_BP_FAT	GO:0002704~negative regulation of leukocyte mediated immunity	16	HAVCR2, PTPN6, PTPRC, ABR, BST2, HFE, IGF2, LGALS9, SERPINB9, FCGR2B, TAP2, TAP1, CLEC2D, H2-T23, BCL6, JAK3	0.0968392
GOTERM_BP_FAT	GO:0002819~regulation of adaptive immune response	32	C3, H2-D1, RSAD2, HFE, PNP, CD74, B2M, STAT6, SLC11A1, CD44, TAP2, PYCARD, GM21596, BCL6, DPP4, HAVCR2, H2-K1, PTPN6, PTPRC, CENPF, H2-AB1, FZD5, FCGR1, LGALS9, P2RX7, FCGR2B, IRF7, IRF1, H2-T23, JAK3, H2-DMA, SASH3	0.179069
GOTERM_BP_FAT	GO:0002703~regulation of leukocyte mediated immunity	36	C3, TLR2, H2-D1, RSAD2, HFE, TLR3, PNP, B2M, STAT6, RAC2, TAP2, TAP1, CLEC2D, GM21596, BCL6, DPP4, HAVCR2, H2-K1, PTPN6, PTPRC, ABR, BST2, LYN, CENPF, IGF2, FZD5, FCGR1, VAV1, LGALS9, SERPINB9, P2RX7, FCGR2B, PRAM1, H2-T23, JAK3, SASH3	0.181939
GOTERM_BP_FAT	GO:0045824~negative regulation of innate immune response	14	HAVCR2, SERPINB9, NLRC5, A2M, NMI, TAP2, TAP1, CLEC2D, H2-T23, IGF2, SERPING1, DHX58, LGALS9, ADAR	0.21448
GOTERM_BP_FAT	GO:0001909~leukocyte mediated cytotoxicity	23	HAVCR2, H2-K1, PTPN6, PTPRC, NCF1, CEBPG, H2-D1, IGF2, PNP, VAV1, FCGR1, LGALS9, B2M, SERPINB9, P2RX7, TAP2, LYST, TAP1, CLEC2D, H2-T23, CTSC, CTSH, EMP2	0.229459
GOTERM_BP_FAT	GO:0001906~cell killing	25	HAVCR2, H2-K1, PTPN6, PTPRC, NCF1, CEBPG, H2-D1, IGF2, PNP, VAV1, FCGR1, BCL2L11, LGALS9, B2M, SERPINB9, P2RX7, CCR5, TAP2, LYST, TAP1, CLEC2D, H2-T23, CTSC, CTSH, EMP2	0.340502
GOTERM_BP_FAT	GO:0050777~negative regulation of immune response	27	A2M, NMI, HFE, TGFB2, STAT6, NLRC5, TAP2, TAP1, CLEC2D, ANGPT1, BCL6, INPP5D, DHX58, HAVCR2, PTPN6, PTPRC, ABR, BST2, SERPING1, IGF2, LGALS9, SERPINB9, FCGR2B, IRF1, H2-T23, JAK3, ADAR	0.399528
GOTERM_BP_FAT	GO:0002707~negative regulation of lymphocyte mediated immunity	13	HAVCR2, SERPINB9, PTPRC, PTPN6, FCGR2B, TAP2, TAP1, CLEC2D, HFE, H2-T23, BCL6, IGF2, LGALS9	0.418232
GOTERM_BP_FAT	GO:0001911~negative regulation of leukocyte mediated cytotoxicity	9	HAVCR2, SERPINB9, PTPRC, TAP2, TAP1, CLEC2D, H2-T23, IGF2, LGALS9	0.652155
GOTERM_BP_FAT	GO:0045953~negative regulation of natural killer cell mediated cytotoxicity	8	HAVCR2, SERPINB9, TAP2, TAP1, CLEC2D, H2-T23, IGF2, LGALS9	0.812366
GOTERM_BP_FAT	GO:0002706~regulation of lymphocyte mediated immunity	28	C3, H2-D1, HFE, RSAD2, PNP, B2M, STAT6, TAP2, TAP1, CLEC2D, GM21596, BCL6, DPP4, HAVCR2, H2-K1, PTPN6, PTPRC, CENPF, IGF2, FZD5, VAV1, FCGR1, LGALS9, SERPINB9, P2RX7, FCGR2B, H2-T23, SASH3	0.927746
GOTERM_BP_FAT	GO:0002716~negative regulation of natural killer cell mediated immunity	8	HAVCR2, SERPINB9, TAP2, TAP1, CLEC2D, H2-T23, IGF2, LGALS9	1.26357
GOTERM_BP_FAT	GO:0002822~regulation of adaptive immune response based on somatic recombination of immune receptors built from immunoglobulin superfamily domains	28	C3, H2-D1, RSAD2, HFE, PNP, B2M, STAT6, SLC11A1, TAP2, GM21596, BCL6, DPP4, HAVCR2, H2-K1, PTPN6, PTPRC, CENPF, H2-AB1, FZD5, FCGR1, LGALS9, P2RX7, FCGR2B, IRF1, H2-T23, JAK3, H2-DMA, SASH3	1.30018
GOTERM_BP_FAT	GO:0002698~negative regulation of immune effector process	23	HAVCR2, PTPN6, PTPRC, A2M, ABR, BST2, HFE, IGF2, SERPING1, LGALS9, TGFB2, SERPINB9, FCGR2B, HTRA1, TAP2, TAP1, IRF1, CLEC2D, ANGPT1, H2-T23, BCL6, JAK3, DHX58	1.30547
GOTERM_BP_FAT	GO:0031342~negative regulation of cell killing	9	HAVCR2, SERPINB9, PTPRC, TAP2, TAP1, CLEC2D, H2-T23, IGF2, LGALS9	1.9381
GOTERM_BP_FAT	GO:0002456~T cell mediated immunity	20	H2-K1, PTPRC, H2-D1, RSAD2, CENPF, HFE, FZD5, PNP, B2M, SLC11A1, SERPINB9, P2RX7, TAP2, LYST, GM21596, H2-T23, CTSC, CTSH, EMP2, SASH3	2.2124
GOTERM_BP_FAT	GO:0042270~protection from natural killer cell mediated cytotoxicity	5	SERPINB9, TAP2, TAP1, CLEC2D, H2-T23	2.21439
GOTERM_BP_FAT	GO:0031341~regulation of cell killing	17	H2-K1, HAVCR2, PTPRC, H2-D1, IGF2, VAV1, PNP, LGALS9, BCL2L11, B2M, SERPINB9, P2RX7, CCR5, TAP2, TAP1, CLEC2D, H2-T23	3.69274
GOTERM_BP_FAT	GO:0001910~regulation of leukocyte mediated cytotoxicity	15	HAVCR2, H2-K1, SERPINB9, PTPRC, P2RX7, TAP2, TAP1, CLEC2D, H2-D1, H2-T23, IGF2, PNP, VAV1, LGALS9, B2M	6.23701
Annotation Cluster 59	Enrichment Score: 2.830010724336241
Category	Term	Count	Genes	FDR
GOTERM_BP_FAT	GO:0043410~positive regulation of MAPK cascade	74	TIRAP, WWC1, TLR2, PTPN22, TLR3, IGHM, ADORA1, IQGAP1, TGFB2, MAP3K5, TNFRSF11A, NOD1, CD44, CTGF, TIAM1, GAB1, ANGPT1, CHRNA7, RAPGEF2, FGF1, INSR, MAP2K7, PIK3CG, MAGI3, C5AR1, TNIK, VANGL2, GRM1, PLCE1, CD36, KSR2, RIPK1, JUN, PDE5A, HIPK2, ERN1, PDGFRA, ROR2, CARTPT, MST1R, EIF2AK2, DCC, FGFR4, C3, AKAP13, TIMP2, CD74, IGF1R, SORBS3, FBXW7, PTK2B, ITGAV, MAP3K1, C1QTNF1, PYCARD, TNFRSF19, GM2…	0.04965
GOTERM_BP_FAT	GO:0080135~regulation of cellular response to stress	78	CREBRF, TIRAP, FOXO1, PTPN22, TLR3, SZT2, FOXO3, PNP, TGFB2, MAP3K5, TNFRSF11A, NOD1, VPS13C, CD44, PCBP4, CTGF, TIAM1, XYLT1, GAB1, MAP2K7, MAGI3, OPA1, TNIK, LYN, PTPRF, STK24, VANGL2, CDK6, VASH1, EYA3, EYA4, PYCR1, CD36, TIMELESS, RIF1, RIPK1, HIPK2, ERN1, ROR2, USP25, EIF2AK2, PPP1R15B, EIF2AK3, PPP1R15A, FOXM1, CLU, PML, CD74, IGF1R, FBXW7, EZR, PTK2B, MARVELD3, MAP3K1, TNR, HK3, PYCARD, TN…	0.90151
GOTERM_BP_FAT	GO:0070304~positive regulation of stress-activated protein kinase signaling cascade	28	TIRAP, TLR3, TGFB2, MAP3K5, NOD1, TNFRSF11A, CTGF, PTK2B, TIAM1, MAP3K1, GAB1, PYCARD, TNFRSF19, MAP2K7, SASH1, DVL3, MAGI3, TNIK, LYN, VANGL2, MID1, FZD5, FZD10, RIPK1, HIPK2, ERN1, ROR2, EIF2AK2	1.45029
GOTERM_BP_FAT	GO:0070302~regulation of stress-activated protein kinase signaling cascade	36	FOXM1, TIRAP, FOXO1, TLR3, PTPN22, TGFB2, IGF1R, MAP3K5, EZR, NOD1, TNFRSF11A, PTK2B, TIAM1, CTGF, MAP3K1, MARVELD3, GAB1, PYCARD, TNFRSF19, MAP2K7, SASH1, DVL3, MAGI3, TNXB, TNIK, LYN, VANGL2, FZD5, MID1, FZD10, RIPK1, HIPK2, ERN1, ROR2, EIF2AK2, NCOR1	1.77576
GOTERM_BP_FAT	GO:0043406~positive regulation of MAP kinase activity	32	TIRAP, AKAP13, IGHM, IQGAP1, CD74, MAP3K5, TNFRSF11A, PTK2B, TIAM1, MAP3K1, GAB1, CHRNA7, PIK3R5, FGF1, INSR, MAP2K7, PIK3CG, SASH1, DVL3, PTPRC, MAGI3, FLT1, VANGL2, FZD5, GRM1, FZD10, P2RX7, PLCE1, PDE5A, ERN1, ROR2, MST1R	2.79158
GOTERM_BP_FAT	GO:0032874~positive regulation of stress-activated MAPK cascade	27	TIRAP, TLR3, TGFB2, MAP3K5, NOD1, TNFRSF11A, CTGF, TIAM1, PTK2B, MAP3K1, GAB1, PYCARD, TNFRSF19, MAP2K7, SASH1, DVL3, MAGI3, TNIK, VANGL2, MID1, FZD5, FZD10, RIPK1, HIPK2, ERN1, ROR2, EIF2AK2	2.85463
GOTERM_BP_FAT	GO:0032872~regulation of stress-activated MAPK cascade	35	FOXM1, TIRAP, FOXO1, TLR3, PTPN22, TGFB2, IGF1R, MAP3K5, EZR, NOD1, TNFRSF11A, PTK2B, TIAM1, CTGF, MAP3K1, MARVELD3, GAB1, PYCARD, TNFRSF19, MAP2K7, SASH1, DVL3, MAGI3, TNXB, TNIK, VANGL2, FZD5, MID1, FZD10, RIPK1, HIPK2, ERN1, ROR2, EIF2AK2, NCOR1	3.16737
GOTERM_BP_FAT	GO:0046330~positive regulation of JNK cascade	24	SASH1, DVL3, MAGI3, TNIK, VANGL2, TIRAP, TLR3, FZD5, FZD10, MAP3K5, TNFRSF11A, NOD1, CTGF, PTK2B, TIAM1, MAP3K1, RIPK1, HIPK2, GAB1, ERN1, PYCARD, TNFRSF19, ROR2, MAP2K7	3.29458
GOTERM_BP_FAT	GO:0043506~regulation of JUN kinase activity	19	SASH1, DVL3, MAGI3, TNIK, TNXB, VANGL2, TIRAP, PTPN22, FZD5, FZD10, MAP3K5, TNFRSF11A, PTK2B, TIAM1, MAP3K1, GAB1, ERN1, ROR2, MAP2K7	3.2947
GOTERM_BP_FAT	GO:0043507~positive regulation of JUN kinase activity	16	SASH1, DVL3, MAGI3, VANGL2, TIRAP, FZD5, FZD10, MAP3K5, TNFRSF11A, PTK2B, TIAM1, MAP3K1, GAB1, ERN1, ROR2, MAP2K7	4.14744
GOTERM_BP_FAT	GO:0046328~regulation of JNK cascade	29	TIRAP, TLR3, PTPN22, IGF1R, MAP3K5, NOD1, TNFRSF11A, PTK2B, CTGF, TIAM1, MAP3K1, MARVELD3, GAB1, PYCARD, TNFRSF19, MAP2K7, SASH1, DVL3, MAGI3, TNXB, TNIK, VANGL2, FZD5, FZD10, RIPK1, HIPK2, ERN1, ROR2, NCOR1	7.44364
Annotation Cluster 60	Enrichment Score: 2.8179656339493335
Category	Term	Count	Genes	FDR
GOTERM_BP_FAT	GO:0016570~histone modification	65	EZH1, SNCA, ARID4B, SPI1, HLCS, PHF20, TAF5L, BRPF3, PAX7, BRD7, PIWIL2, BRD4, KDM5A, DTX3L, LEF1, EYA3, TRIM37, EYA4, UHRF1, NCOA1, KDM2B, EP300, BAZ1B, HUWE1, ASH1L, NCOA6, JMJD1C, EP400, KDM6B, KMT2E, KMT2D, KMT2A, KMT2B, SETD1A, PML, HCFC1, TRRAP, MTHFR, ELK4, BCL6, RNF168, BCOR, CHD5, MYSM1, TRP53, ASXL2, NOS1, ASXL1, CREBBP, TAF7, SMAD4, TET2, TET1, ATM, CCNB1, HDAC4, ATXN3, TET3, SAP130, A…	0.160373
GOTERM_BP_FAT	GO:0016569~covalent chromatin modification	74	APOBEC1, EZH1, ARID4B, SNCA, SPI1, CBX4, HLCS, PHF20, TAF5L, BRPF3, PAX7, BRD7, PIWIL2, BRD4, KDM5A, DTX3L, LEF1, ARID1A, EYA3, TRIM37, EYA4, NCOA1, UHRF1, KDM2B, EP300, BAZ1B, HUWE1, ASH1L, NCOA6, JMJD1C, EP400, KDM6B, KMT2E, KMT2D, KMT2A, SETD1B, KMT2B, SETD1A, PML, HCFC1, TRRAP, MTHFR, ELK4, CHD2, CHD1, BCL6, RNF168, BCOR, CHD5, MYSM1, TRP53, ASXL2, BRD2, BRD3, NOS1, IKZF1, TAF7, ASXL1, CREBBP…	1.1043
GOTERM_BP_FAT	GO:0006325~chromatin organization	96	APOBEC1, EZH1, ARID4B, SNCA, SPI1, CBX4, INO80, PHF20, HLCS, TAF5L, BRPF3, PAX7, TSIX, BRD7, PIWIL2, BAHCC1, BRD4, KDM5A, ANP32B, DTX3L, LEF1, CECR2, TTF1, ARID1A, ARID1B, PARP10, HIST2H4, EYA3, TRIM37, EYA4, NRDE2, NCOA1, UHRF1, BAZ1A, EP300, KDM2B, BPTF, HUWE1, BAZ1B, IPO4, ASH1L, NCOA6, JMJD1C, KDM6B, EP400, KMT2E, KMT2D, KMT2A, TNRC18, SETD1B, KMT2B, SETD1A, PML, HCFC1, TRRAP, MTHFR, ELK4, CH…	4.54561
Annotation Cluster 61	Enrichment Score: 2.800329636998684
Category	Term	Count	Genes	FDR
GOTERM_BP_FAT	GO:0099565~chemical synaptic transmission, postsynaptic	20	GLRA1, SSH1, GRIK1, SNCA, NLGN1, GRIN2A, NLGN3, DGKI, SHANK1, IGSF9B, ADORA1, GRIN2B, PTK2B, GRIN2C, GSK3B, GRIN2D, CHRNA4, ABAT, RELN, CHRNA3	0.242105
GOTERM_BP_FAT	GO:0060078~regulation of postsynaptic membrane potential	20	GLRA1, SSH1, GRIK1, SNCA, NLGN1, GRIN2A, NLGN3, DGKI, SHANK1, IGSF9B, ADORA1, GRIN2B, PTK2B, GRIN2C, GSK3B, GRIN2D, CHRNA4, ABAT, RELN, CHRNA3	0.346531
GOTERM_BP_FAT	GO:0050806~positive regulation of synaptic transmission	29	SLC8A3, GFAP, SSH1, GRIK1, SNCA, ADORA1, GRIN2B, PTK2B, SLC24A2, LRRTM2, TNR, PTN, CAMK2B, LGI1, NOS1, NLGN1, GRIN2A, NLGN3, SHANK1, IGSF9B, SHANK2, GSK3B, CX3CR1, ADRA1A, ABAT, ROR2, RELN, UNC13A, CACNA1B	0.714319
GOTERM_BP_FAT	GO:0060079~excitatory postsynaptic potential	16	SSH1, GRIK1, SNCA, NLGN1, GRIN2A, NLGN3, DGKI, SHANK1, ADORA1, GRIN2B, PTK2B, GRIN2C, GRIN2D, GSK3B, RELN, CHRNA3	4.14744
Annotation Cluster 62	Enrichment Score: 2.739558919601546
Category	Term	Count	Genes	FDR
GOTERM_BP_FAT	GO:0002224~toll-like receptor signaling pathway	24	HAVCR2, PELI1, LYN, TLR13, TLR2, UNC93B1, TIRAP, PTPN22, RSAD2, TLR3, COLEC12, TLR7, CD180, LGALS9, CYBA, TRIM30A, CD86, NR1D1, IRF7, TICAM1, IRF1, GM21596, PIK3AP1, TNIP2	0.00377599
GOTERM_BP_FAT	GO:0034123~positive regulation of toll-like receptor signaling pathway	9	CYBA, PELI1, TIRAP, TLR2, PTPN22, GM21596, RSAD2, TLR3, PIK3AP1	0.963295
GOTERM_BP_FAT	GO:0034121~regulation of toll-like receptor signaling pathway	14	PELI1, LYN, TLR2, TIRAP, PTPN22, TLR3, RSAD2, TRIM30A, CYBA, NR1D1, IRF7, IRF1, GM21596, PIK3AP1	1.1574
GOTERM_BP_FAT	GO:0034134~toll-like receptor 2 signaling pathway	7	CYBA, LYN, TIRAP, TLR2, GM21596, PIK3AP1, TNIP2	1.52124
Annotation Cluster 63	Enrichment Score: 2.732488275884639
Category	Term	Count	Genes	FDR
GOTERM_BP_FAT	GO:0050808~synapse organization	43	MYO5A, SSH1, LRTM1, GLRA3, SNCA, STAU2, EPHB2, LINGO2, ATP2B2, LINGO4, LAMB2, ANK3, TNR, LRRTM2, PTN, CAMK2B, AGRN, PLXND1, KIRREL3, PTPRD, RAB39B, NRXN3, SDK2, NLGN1, SDK1, ADNP, BSN, NLGN3, SHANK1, PCDH17, SHANK2, PCLO, CACNA2D2, SLITRK3, TSC1, EFNA5, RELN, CHRNB1, SLITRK6, GHSR, SLITRK5, UNC13A, CACNA1A	0.178692
GOTERM_BP_FAT	GO:0007416~synapse assembly	25	PTPRD, NRXN3, LRTM1, SDK2, NLGN1, ADNP, SDK1, BSN, NLGN3, PCLO, SHANK2, STAU2, EPHB2, LINGO2, LINGO4, SLITRK3, LRRTM2, EFNA5, RELN, AGRN, PLXND1, SLITRK6, SLITRK5, CACNA1A, KIRREL3	1.12532
GOTERM_BP_FAT	GO:0050807~regulation of synapse organization	24	MALAT1, SSH1, NRXN3, LRTM1, NLGN1, ADNP, NLGN3, STAU2, EPHB2, LINGO2, LINGO4, SLITRK3, IL10RA, LRRTM2, PTN, C1QL3, EFNA5, RELN, CAMK2B, AGRN, GHSR, SLITRK6, SLITRK5, IGSF9	5.0135
Annotation Cluster 64	Enrichment Score: 2.7293759460134868
Category	Term	Count	Genes	FDR
GOTERM_BP_FAT	GO:0016311~dephosphorylation	58	DLC1, CTTNBP2NL, PDP2, CDC14B, PTPN23, PTPN22, ANKLE2, ADORA1, IQGAP1, TGFB2, CRY2, PGAM5, CTDSP2, DLG2, PTPRJ, GM5601, PTPRF, INPPL1, ROCK2, RIMBP2, WNK1, PTPRT, CAMSAP3, PTPRO, SLC7A14, TMEM132D, EYA3, EYA4, FKBP15, AKAP6, PPM1L, SEMA4D, AKAP1, PPP1R15B, PPP1R15A, SSH1, THTPA, BCL2, PPP1R12A, INPP5D, FBXW11, PTPRB, PTPN6, PTPRC, PTPRD, PLEK, CEP192, HTT, PTPN4, NCKAP1L, PTPN13, RCAN1, SFI1, ELF…	0.192894
GOTERM_BP_FAT	GO:0035305~negative regulation of dephosphorylation	19	CEP192, ROCK2, RIMBP2, WNK1, NCKAP1L, CAMSAP3, SFI1, SLC7A14, TMEM132D, IQGAP1, TGFB2, ELFN2, CRY2, CSRNP3, FKBP15, SEMA4D, AKAP1, PPP1R15A, DLG2	2.1824
GOTERM_BP_FAT	GO:0010923~negative regulation of phosphatase activity	17	CEP192, ROCK2, RIMBP2, WNK1, NCKAP1L, CAMSAP3, SFI1, SLC7A14, TMEM132D, TGFB2, ELFN2, CRY2, CSRNP3, FKBP15, SEMA4D, PPP1R15A, DLG2	3.1929
GOTERM_BP_FAT	GO:0035303~regulation of dephosphorylation	28	DLC1, ANKLE2, ADORA1, IQGAP1, TGFB2, CRY2, PPP1R12A, DLG2, PLEK, CEP192, HTT, ROCK2, RIMBP2, WNK1, NCKAP1L, RCAN1, CAMSAP3, SFI1, SLC7A14, TMEM132D, ELFN2, CSRNP3, TSC1, AKAP6, FKBP15, SEMA4D, AKAP1, PPP1R15A	4.35942
GOTERM_BP_FAT	GO:0010921~regulation of phosphatase activity	23	PLEK, CEP192, HTT, ROCK2, RIMBP2, WNK1, NCKAP1L, RCAN1, CAMSAP3, SFI1, SLC7A14, TMEM132D, TGFB2, ELFN2, CRY2, CSRNP3, TSC1, PPP1R12A, AKAP6, FKBP15, SEMA4D, PPP1R15A, DLG2	4.74988
Annotation Cluster 65	Enrichment Score: 2.6456998638185256
Category	Term	Count	Genes	FDR
GOTERM_BP_FAT	GO:0048813~dendrite morphogenesis	32	PREX2, STAU2, EPHB2, ACTR2, TIAM1, OBSL1, CAMK2B, RAPGEF2, MYO5B, DCLK1, SGK1, PTPRD, KLF7, PTPRF, ROCK2, NLGN1, CELSR2, NLGN3, SHANK1, CDKL5, ATP7A, EPHA5, FMN1, GSK3B, RELN, CUX1, CIT, ABL2, SLITRK5, RERE, CACNA1A, VLDLR	0.00110529
GOTERM_BP_FAT	GO:0016358~dendrite development	48	PREX2, UBA6, STAU2, IQGAP1, EPHB2, ACTR2, FAT3, TIAM1, OBSL1, CAMK2B, RAPGEF2, MYO5B, DCLK1, CHRNA3, KLF7, PTPRD, SGK1, TNIK, OPA1, PTPRF, ROCK2, MAP1B, NLGN1, SDK1, CELSR2, NLGN3, ARID1B, SHANK1, CDKL5, ATP7A, FMN1, EPHA5, SYNE1, GRN, GSK3B, CLIP1, RELN, SEMA4D, CUX1, SYNGAP1, CIT, IGSF9, SLITRK5, ABL2, RERE, CACNA1A, SRGAP2, VLDLR	0.00354357
GOTERM_BP_FAT	GO:0050773~regulation of dendrite development	31	IQGAP1, STAU2, ACTR2, FAT3, TIAM1, RHOA, OBSL1, CAMK2B, RAPGEF2, MYO5B, CHRNA3, SGK1, PTPRD, OPA1, TNIK, PTPRF, NLGN1, SDK1, NLGN3, SHANK1, CDKL5, SYNE1, GRN, GSK3B, CLIP1, RELN, SEMA4D, CUX1, CIT, VLDLR, CAMK1D	0.595971
GOTERM_BP_FAT	GO:0048814~regulation of dendrite morphogenesis	21	PTPRD, SGK1, TNIK, PTPRF, NLGN1, NLGN3, STAU2, CDKL5, ACTR2, SYNE1, TIAM1, GSK3B, OBSL1, RELN, CAMK2B, SEMA4D, CUX1, CIT, RAPGEF2, MYO5B, CHRNA3	1.11865
GOTERM_BP_FAT	GO:0097061~dendritic spine organization	14	TANC1, NLGN1, ITGA3, NLGN3, SHANK1, STAU2, EPHB2, EPHA5, ACTR2, TIAM1, RELN, CAMK2B, ABL2, MYO5B	1.42575
GOTERM_BP_FAT	GO:1900006~positive regulation of dendrite development	20	PTPRD, SGK1, OPA1, PTPRF, NLGN1, NLGN3, SHANK1, IQGAP1, STAU2, CDKL5, ACTR2, TIAM1, GRN, CLIP1, OBSL1, RELN, CAMK2B, CUX1, MYO5B, VLDLR	2.2124
GOTERM_BP_FAT	GO:0050775~positive regulation of dendrite morphogenesis	12	ACTR2, SGK1, PTPRD, PTPRF, TIAM1, OBSL1, CAMK2B, RELN, CUX1, MYO5B, CDKL5, STAU2	7.14808
GOTERM_BP_FAT	GO:0060997~dendritic spine morphogenesis	11	EPHA5, ACTR2, TIAM1, NLGN1, NLGN3, CAMK2B, RELN, SHANK1, MYO5B, STAU2, EPHB2	9.12439
Annotation Cluster 66	Enrichment Score: 2.636987964182209
Category	Term	Count	Genes	FDR
GOTERM_BP_FAT	GO:0007610~behavior	106	SLC8A3, TSPO, SYT4, GRIK1, SNCA, ADORA1, ATP2B2, GRIN2B, GRIN2D, CHRNA4, CHRNA7, VPS13A, CHRNA3, TANC1, GRIN2A, NCAM1, CD36, CAMK4, NAV2, JUN, PDE5A, CX3CR1, ABAT, CARTPT, RELN, SLITRK6, SLITRK5, KCNA2, UBA6, EPHB2, SORCS3, BCHE, TRP53, MAFG, HTT, PCDH15, ITGA3, PCDH17, SHANK1, SHANK2, ATP7A, EPS8, TSC1, CHRNB4, TMOD2, CACNA1E, SCN8A, CHRNB1, CACNA1C, SYNGAP1, GHSR, ZFHX2, ZFHX3, ABL2, CACNA1A, C…	0.00508396
GOTERM_BP_FAT	GO:0044708~single-organism behavior	80	SLC8A3, TSPO, GLRA1, SYT4, GRIK1, AGTPBP1, SNCA, PREX2, ADORA1, GRIN2B, GRIN2D, SLC24A2, CHRNA4, CHRNA7, SHC3, CHRNA3, DPP4, EGR1, KCNMA1, SGK1, NRXN3, TANC1, ADNP, GRIN2A, SDK1, EIF4G1, NCAM1, CAMK4, CCND2, JUN, PDE5A, HIPK2, CX3CR1, ABAT, CARTPT, RELN, SLITRK6, SLITRK5, KMT2A, KCNA2, KMT2B, UBA6, EPHB2, SORCS3, UNC79, BCHE, BCL2, TNR, PTN, MAFG, NOS1, CEBPB, HTT, NF1, PCDH15, IGF2, ITGA3, NLGN3…	0.0078713
GOTERM_BP_FAT	GO:0050890~cognition	49	SLC8A3, KMT2A, SYT4, KMT2B, UBA6, ADORA1, SORCS3, EPHB2, SLC1A4, GRIN2B, BCHE, TNR, SLC24A2, CHRNA4, PTN, DOPEY2, CHRNA7, SHC3, EGR1, SGK1, CEBPB, NRXN3, HTT, NF1, GRIN2A, TANC1, ADNP, RCAN1, AFF2, ITGA3, NLGN3, IGF2, ATP1A2, DGKI, SHANK1, SHANK2, NCAM1, CAMK4, CCND2, JUN, CX3CR1, PDE5A, TMOD2, CYFIP1, RELN, CACNA1E, SYNGAP1, CACNA1C, ABL2	0.670261
GOTERM_BP_FAT	GO:0007611~learning or memory	44	SLC8A3, KMT2A, SYT4, KMT2B, UBA6, SORCS3, EPHB2, GRIN2B, BCHE, TNR, SLC24A2, PTN, CHRNA7, SHC3, EGR1, SGK1, CEBPB, NRXN3, HTT, NF1, GRIN2A, ADNP, TANC1, RCAN1, AFF2, ITGA3, NLGN3, IGF2, ATP1A2, DGKI, SHANK1, SHANK2, NCAM1, CAMK4, CCND2, JUN, CX3CR1, PDE5A, TMOD2, RELN, CACNA1E, SYNGAP1, CACNA1C, ABL2	1.57799
GOTERM_BP_FAT	GO:0007612~learning	28	SLC8A3, KMT2A, UBA6, EPHB2, SORCS3, GRIN2B, BCHE, SLC24A2, TNR, PTN, CHRNA7, SGK1, HTT, NRXN3, NF1, GRIN2A, TANC1, NLGN3, DGKI, ATP1A2, SHANK1, SHANK2, JUN, CACNA1E, RELN, SYNGAP1, CACNA1C, ABL2	8.68953
Annotation Cluster 67	Enrichment Score: 2.586575945016253
Category	Term	Count	Genes	FDR
GOTERM_BP_FAT	GO:0042832~defense response to protozoan	11	SLC11A1, NRAS, GBP7, GBP6, IRGM2, LYST, GBP9, IRF8, BCL3, GBP3, GBP2	0.680671
GOTERM_BP_FAT	GO:0001562~response to protozoan	11	SLC11A1, NRAS, GBP7, GBP6, IRGM2, LYST, GBP9, IRF8, BCL3, GBP3, GBP2	2.06205
Annotation Cluster 68	Enrichment Score: 2.566487830764849
Category	Term	Count	Genes	FDR
GOTERM_BP_FAT	GO:0007270~neuron-neuron synaptic transmission	27	GLRA1, GRIK1, GABRB2, GLRA3, GRIK3, SNCA, ADORA1, PTK2B, GRIN2D, TNR, SHC3, PLAT, DLGAP2, NF1, NLGN1, NLGN3, ARID1B, SHANK2, SLC6A9, CAMK4, SLC6A5, TMOD2, ADRA1A, ROR2, RELN, CACNA1A, UNC13A	0.306114
GOTERM_BP_FAT	GO:0035249~synaptic transmission, glutamatergic	16	PLAT, GRIK1, GRIK3, NF1, NLGN1, NLGN3, SHANK2, ADORA1, PTK2B, GRIN2D, TNR, ROR2, RELN, SHC3, CACNA1A, UNC13A	1.86764
Annotation Cluster 69	Enrichment Score: 2.562448645863661
Category	Term	Count	Genes	FDR
GOTERM_BP_FAT	GO:0006259~DNA metabolic process	120	APOBEC1, INO80, SPRTN, PNP, H19, CTGF, CHRNA4, PMS2, INSR, MAP2K7, ICOSL, POLG, LIG1, DTX3L, LIG3, TOPBP1, NVL, REC8, UHRF1, BAZ1A, HUWE1, TIMELESS, BAZ1B, JUN, MCMBP, PDGFRA, XRN1, XRN2, C3AR1, FGFR4, CYP1B1, HUS1, BMPR2, ORAOV1, TRRAP, SESN2, FBXW7, POLM, RNF168, TNKS, NAT10, NTHL1, TRP53, MKI67, FAM111A, WRN, ATR, TET2, RAD54L, TET1, ATM, FOXP1, ZFP809, TET3, PARP9, PARP3, PARP4, PARP2, NYNRIN…	0.30199
GOTERM_BP_FAT	GO:0006974~cellular response to DNA damage stimulus	89	CDC14B, UVRAG, FOXO1, INO80, FOXO3, SPRTN, PNP, ZBTB38, CD44, PCBP4, FANCI, PMS2, CHRNA4, INO80D, TOP2A, FANCA, CDC7, CDK1, SGK1, LYN, POLG, DTX3L, LIG1, LIG3, MBD4, TOPBP1, CDK7, STXBP4, HERC2, BCL2L11, FOXN3, EYA3, EYA4, REC8, UHRF1, EP300, TIMELESS, RIF1, BAZ1B, HUWE1, FANCD2, HIPK2, NCOA6, MDM4, XRN2, CLOCK, REV3L, ENDOV, FOXM1, HUS1, CLU, EGLN3, PML, ORAOV1, TRRAP, SESN2, CCNG1, CD74, FBXW7,…	4.12383
Annotation Cluster 70	Enrichment Score: 2.5535324021487384
Category	Term	Count	Genes	FDR
GOTERM_BP_FAT	GO:0018108~peptidyl-tyrosine phosphorylation	44	FGFR4, IL6ST, CTNND1, IGHM, ADORA1, DDR2, IQGAP1, CD74, EPHB2, SH3BP5L, IGF1R, FBXW7, CD44, PTK2B, TNFRSF18, ANGPT1, AGRN, INSR, CSF1R, TRP53, PTPRC, PTPN6, FLT1, LYN, SOCS3, HCK, CBL, ADNP, IGF2, STAT3, CBLB, CD36, CNTF, LCK, DYRK1A, PDGFRA, IRF1, EFNA5, RELN, SEMA4D, JAK3, LRRK1, ABL2, MVP	1.83495
GOTERM_BP_FAT	GO:0018212~peptidyl-tyrosine modification	44	FGFR4, IL6ST, CTNND1, IGHM, ADORA1, DDR2, IQGAP1, CD74, EPHB2, SH3BP5L, IGF1R, FBXW7, CD44, PTK2B, TNFRSF18, ANGPT1, AGRN, INSR, CSF1R, TRP53, PTPRC, PTPN6, FLT1, LYN, SOCS3, HCK, CBL, ADNP, IGF2, STAT3, CBLB, CD36, CNTF, LCK, DYRK1A, PDGFRA, IRF1, EFNA5, RELN, SEMA4D, JAK3, LRRK1, ABL2, MVP	2.1277
GOTERM_BP_FAT	GO:0050730~regulation of peptidyl-tyrosine phosphorylation	36	IL6ST, CTNND1, PTPN22, ITGB2, IGHM, ADORA1, CD74, IQGAP1, SH3BP5L, FBXW7, CD44, PTK2B, TNFRSF18, ANGPT1, AGRN, CSF1R, TRP53, PTPRC, PTPN6, LYN, SOCS3, CBL, ADNP, IGF2, STAT3, CBLB, CD36, CNTF, LCK, PDGFRA, IRF1, EFNA5, RELN, SEMA4D, LRRK1, MVP	6.76224
Annotation Cluster 71	Enrichment Score: 2.505298391412349
Category	Term	Count	Genes	FDR
GOTERM_BP_FAT	GO:0051345~positive regulation of hydrolase activity	72	DLC1, GNA13, ZC3HAV1, HIP1R, SNCA, RASGEF1B, TBC1D16, ARHGAP21, MAP3K5, NOD1, CASP8AP2, PGAM5, TIAM1, CTGF, CASP8, RHOA, ASPH, RAPGEF2, AKT2, ANP32B, BCL2L11, ARHGEF10, TBCK, CDKL5, DAPK1, TNNT2, SGSM1, RASGRF1, LCK, ERN1, PDGFRA, RYR2, AKAP6, SEMA4D, EIF2AK3, CTSH, PPP1R15A, SRGAP2, RAP1GAP, LMF1, PML, EGLN3, ASAP3, PTK2B, PPP1R12A, PYCARD, CAMK2B, AGRN, HIP1, DVL3, FLT1, GNAO1, PLEK, NF1, DOCK7…	0.147508
Annotation Cluster 72	Enrichment Score: 2.496909243646012
Category	Term	Count	Genes	FDR
GOTERM_BP_FAT	GO:0001667~ameboidal-type cell migration	60	NRP2, ARSB, WASF2, PTPN23, AMOTL1, DDR2, PRKX, TGFB2, RHOA, ANGPT1, FGF1, DPP4, SGPL1, SP100, ROCK2, RREB1, EFNB1, ARID5B, EFNB2, LEF1, SYNJ2BP, VASH1, CCR5, JUN, PRCP, SEMA4B, SEMA4D, CTSH, EMP2, SRGAP2, CYP1B1, NANOS1, PML, BMPR2, ITGB4, ITGB2, STARD13, SEMA5A, FBXW7, DOCK1, WDPCP, PTK2B, MARVELD3, ITGAV, GM21596, CLASP1, PLXND1, FN1, SASH1, SLC8A1, PHACTR4, NF1, TGFBR2, ITGA3, ITGA4, DOCK5, CD…	0.0203922
GOTERM_BP_FAT	GO:0010631~epithelial cell migration	43	ARSB, CYP1B1, NANOS1, BMPR2, PTPN23, ITGB2, AMOTL1, PRKX, TGFB2, STARD13, SEMA5A, FBXW7, DOCK1, WDPCP, PTK2B, ITGAV, MARVELD3, RHOA, GM21596, ANGPT1, CLASP1, FGF1, PLXND1, DPP4, SASH1, SP100, ROCK2, RREB1, EFNB2, NF1, TGFBR2, ITGA3, SYNJ2BP, CD63, DOCK5, VASH1, FOXP1, NOTCH1, CCR5, JUN, PRCP, CTSH, EMP2	0.132774
GOTERM_BP_FAT	GO:0090130~tissue migration	44	ARSB, CYP1B1, NANOS1, BMPR2, PTPN23, ITGB2, AMOTL1, PRKX, TGFB2, STARD13, SEMA5A, FBXW7, DOCK1, WDPCP, PTK2B, ITGAV, MARVELD3, RHOA, GM21596, ANGPT1, CLASP1, FGF1, PLXND1, DPP4, SASH1, ACTC1, SP100, ROCK2, RREB1, EFNB2, NF1, TGFBR2, ITGA3, SYNJ2BP, CD63, DOCK5, VASH1, FOXP1, NOTCH1, CCR5, JUN, PRCP, CTSH, EMP2	0.153103
GOTERM_BP_FAT	GO:0090132~epithelium migration	43	ARSB, CYP1B1, NANOS1, BMPR2, PTPN23, ITGB2, AMOTL1, PRKX, TGFB2, STARD13, SEMA5A, FBXW7, DOCK1, WDPCP, PTK2B, ITGAV, MARVELD3, RHOA, GM21596, ANGPT1, CLASP1, FGF1, PLXND1, DPP4, SASH1, SP100, ROCK2, RREB1, EFNB2, NF1, TGFBR2, ITGA3, SYNJ2BP, CD63, DOCK5, VASH1, FOXP1, NOTCH1, CCR5, JUN, PRCP, CTSH, EMP2	0.178692
GOTERM_BP_FAT	GO:0010632~regulation of epithelial cell migration	33	ARSB, BMPR2, PTPN23, AMOTL1, TGFB2, STARD13, SEMA5A, FBXW7, DOCK1, PTK2B, MARVELD3, RHOA, ANGPT1, CLASP1, FGF1, SASH1, SP100, RREB1, ROCK2, NF1, TGFBR2, ITGA3, SYNJ2BP, CD63, DOCK5, VASH1, FOXP1, NOTCH1, CCR5, JUN, PRCP, EMP2, CTSH	0.753536
GOTERM_BP_FAT	GO:0043542~endothelial cell migration	28	CYP1B1, BMPR2, ITGB2, AMOTL1, PRKX, STARD13, SEMA5A, FBXW7, PTK2B, ITGAV, RHOA, GM21596, ANGPT1, FGF1, PLXND1, DPP4, SASH1, SP100, ROCK2, EFNB2, NF1, SYNJ2BP, FOXP1, VASH1, NOTCH1, CCR5, PRCP, EMP2	2.70362
GOTERM_BP_FAT	GO:1901342~regulation of vasculature development	41	C3AR1, CYP1B1, C3, PML, ITGB2, STARD13, SEMA5A, FBXW7, PTK2B, HEY2, RHOA, MEG3, ERAP1, GM21596, PTN, CHRNA7, RAPGEF2, FGF1, PLXND1, EGR1, SASH1, FLT1, C5AR1, SP100, ROCK2, EFNB2, NF1, TGFBR2, SYNJ2BP, STAT1, VASH1, NOTCH1, CYBB, CD36, CCR5, STAB1, CX3CR1, HIPK2, ADAMTS1, EMP2, CTSH	3.63101
GOTERM_BP_FAT	GO:0045765~regulation of angiogenesis	37	C3AR1, CYP1B1, C3, PML, ITGB2, STARD13, SEMA5A, FBXW7, PTK2B, RHOA, MEG3, ERAP1, GM21596, PTN, CHRNA7, FGF1, PLXND1, SASH1, FLT1, C5AR1, SP100, ROCK2, NF1, TGFBR2, SYNJ2BP, STAT1, VASH1, NOTCH1, CYBB, CD36, CCR5, STAB1, CX3CR1, HIPK2, ADAMTS1, EMP2, CTSH	6.68353
Annotation Cluster 73	Enrichment Score: 2.473800828138069
Category	Term	Count	Genes	FDR
GOTERM_BP_FAT	GO:0051090~regulation of sequence-specific DNA binding transcription factor activity	52	TIRAP, TLR2, TLR3, DDR2, NLRC5, NOD1, TNFRSF11A, TICAM1, FANCA, RNF31, CMKLR1, ARID5B, PARP10, DDIT3, TRIM37, EP300, NCOA3, FANCD2, RIPK1, HIPK2, RELN, RIPK4, EIF2AK2, CLOCK, CAMK1D, CYP1B1, CLU, TNFRSF8, ITGB2, IGF1R, PYCARD, BHLHE40, HAVCR2, PELI1, E130311K13RIK, HCK, CEBPG, CREBBP, TRIM26, TRIM25, CAPN3, ANXA4, TRIM21, ANKRD42, AIM2, EPHA5, HDAC4, 4930447C04RIK, PPRC1, PTCH1, CACNA1D, KAT6A	2.30488
GOTERM_BP_FAT	GO:0051091~positive regulation of sequence-specific DNA binding transcription factor activity	34	CLU, TIRAP, TLR2, TNFRSF8, TLR3, ITGB2, DDR2, NOD1, TNFRSF11A, TICAM1, PYCARD, RNF31, ARID5B, CREBBP, TRIM26, TRIM25, CAPN3, TRIM21, AIM2, ANKRD42, TRIM37, EPHA5, HDAC4, EP300, NCOA3, RIPK1, HIPK2, PPRC1, RELN, RIPK4, EIF2AK2, CACNA1D, CLOCK, CAMK1D	7.95177
Annotation Cluster 74	Enrichment Score: 2.402442337567777
Category	Term	Count	Genes	FDR
GOTERM_BP_FAT	GO:0048008~platelet-derived growth factor receptor signaling pathway	15	PLAT, TXNIP, PTPRJ, SGPL1, LRP1, APOD, HIP1R, INPPL1, ARID5B, SNCA, GAB1, PDGFRA, ABL2, IQGAP1, HIP1	0.757018
Annotation Cluster 75	Enrichment Score: 2.369266017413069
Category	Term	Count	Genes	FDR
GOTERM_BP_FAT	GO:0002483~antigen processing and presentation of endogenous peptide antigen	10	H2-K1, ABCB1B, TAP2, TAP1, H2-D1, ERAP1, HFE, H2-T23, B2M, TAPBP	0.00881586
GOTERM_BP_FAT	GO:0019885~antigen processing and presentation of endogenous peptide antigen via MHC class I	9	H2-K1, ABCB1B, TAP2, TAP1, H2-D1, ERAP1, HFE, B2M, TAPBP	0.0124164
GOTERM_BP_FAT	GO:0019883~antigen processing and presentation of endogenous antigen	10	H2-K1, ABCB1B, TAP2, TAP1, H2-D1, ERAP1, HFE, H2-T23, B2M, TAPBP	0.0313034
GOTERM_BP_FAT	GO:0002577~regulation of antigen processing and presentation	11	SLC11A1, NOD1, ABCB1B, TAP2, TAP1, PYCARD, PTPN22, HFE, H2-AB1, TAPBPL, CD74	0.250839
GOTERM_BP_FAT	GO:0002579~positive regulation of antigen processing and presentation	8	SLC11A1, NOD1, ABCB1B, TAP2, TAP1, PYCARD, H2-AB1, CD74	3.83814
Annotation Cluster 76	Enrichment Score: 2.348892545880479
Category	Term	Count	Genes	FDR
GOTERM_BP_FAT	GO:0034329~cell junction assembly	34	DLC1, TLN1, PARD3, ITGB4, GJA5, IQGAP1, WDPCP, APOD, PTK2B, ITGAV, MARVELD3, BCL2, RHOA, CLASP1, CNTNAP1, NEDD4L, DLG5, PLEC, FN1, PTPRJ, ROCK2, ZFP703, MPP5, PTPN13, ACTN1, MPP7, ACTN2, FZD5, COL16A1, PTPRO, FMN1, TSC1, EFNA5, LAMC1	0.0429945
GOTERM_BP_FAT	GO:0001952~regulation of cell-matrix adhesion	23	DLC1, PTPRJ, CSF1, ONECUT2, NF1, DAG1, CASK, CDK6, COL16A1, CCL28, IQGAP1, FMN1, CD36, APOD, WDPCP, TSC1, PTK2B, GSK3B, BCL2, CLASP1, BCL6, EFNA5, EMP2	0.117416
GOTERM_BP_FAT	GO:0007044~cell-substrate junction assembly	20	DLC1, PTPRJ, TLN1, ITGB4, ACTN1, ACTN2, COL16A1, IQGAP1, FMN1, APOD, WDPCP, TSC1, PTK2B, ITGAV, BCL2, CLASP1, EFNA5, LAMC1, PLEC, FN1	0.137095
GOTERM_BP_FAT	GO:0034330~cell junction organization	38	DLC1, TLN1, PARD3, PTPN23, ITGB4, GJA5, IQGAP1, TGFB2, WDPCP, APOD, PTK2B, MARVELD3, ITGAV, BCL2, RHOA, CLASP1, CNTNAP1, NEDD4L, DLG5, CSF1R, PLEC, FN1, PTPRJ, ROCK2, ZFP703, MPP5, PTPN13, ACTN1, MPP7, CAMSAP3, ACTN2, FZD5, COL16A1, PTPRO, FMN1, TSC1, EFNA5, LAMC1	0.151145
GOTERM_BP_FAT	GO:0045216~cell-cell junction organization	31	DLC1, PARD3, PTPN23, GJA5, IQGAP1, TGFB2, APOD, WDPCP, PTK2B, ITGAV, MARVELD3, BCL2, RHOA, CLASP1, CNTNAP1, DLG5, CSF1R, PTPRJ, ROCK2, ZFP703, MPP5, PTPN13, ACTN1, MPP7, CAMSAP3, ACTN2, COL16A1, PTPRO, FMN1, TSC1, EFNA5	4.24338
GOTERM_BP_FAT	GO:0034332~adherens junction organization	18	DLC1, PTPRJ, ZFP703, PTPN23, ACTN1, ACTN2, COL16A1, IQGAP1, FMN1, APOD, WDPCP, TSC1, PTK2B, ITGAV, BCL2, CLASP1, EFNA5, DLG5	7.10365
Annotation Cluster 77	Enrichment Score: 2.3433534626925407
Category	Term	Count	Genes	FDR
GOTERM_BP_FAT	GO:0044092~negative regulation of molecular function	122	CTTNBP2NL, A2M, ZC3HAV1, LRTM1, SNCA, PTPN22, B2M, TGFB2, NLRC5, CRY2, ATP2B4, PPP1R1C, CD44, ANK3, GALR2, INSR, RECK, PTPRJ, CEP85, PTPRF, SOCS3, ROCK2, WNK1, ACTN2, SERPING1, PARP10, TMEM132D, DDIT3, TNNT2, TRIM37, EP300, JUN, NLE1, MVP, CYP1B1, HFE, TIMP2, TIMP3, SH3BP5L, GCKR, FBXW7, GMIP, FBXO43, TNKS, AGRN, BHLHE40, NYX, TRP53, HAVCR2, PTPN6, PELI1, HERPUD1, HTT, TAF7, NCKAP1L, ACACB, ITGA4…	0.555111
Annotation Cluster 78	Enrichment Score: 2.310113941746464
Category	Term	Count	Genes	FDR
GOTERM_BP_FAT	GO:0014910~regulation of smooth muscle cell migration	17	EGR1, MYO5A, CYP1B1, SSH1, AIF1, IL6ST, SORL1, DOCK7, DOCK5, IQGAP1, ATP7A, HDAC4, P2RY6, LRP1, BCL2, IGFBP3, IGFBP5	4.25453
GOTERM_BP_FAT	GO:0014909~smooth muscle cell migration	17	PLAT, EGR1, MYO5A, CYP1B1, SSH1, AIF1, IL6ST, DOCK7, DOCK5, IQGAP1, ATP7A, HDAC4, P2RY6, LRP1, BCL2, IGFBP3, IGFBP5	5.58485
GOTERM_BP_FAT	GO:1904754~positive regulation of vascular associated smooth muscle cell migration	6	MYO5A, ATP7A, SSH1, DOCK7, DOCK5, IQGAP1	7.21654
GOTERM_BP_FAT	GO:0014911~positive regulation of smooth muscle cell migration	13	MYO5A, ATP7A, EGR1, HDAC4, P2RY6, CYP1B1, SSH1, IL6ST, AIF1, BCL2, DOCK7, DOCK5, IQGAP1	7.73946
Annotation Cluster 79	Enrichment Score: 2.3056103075799674
Category	Term	Count	Genes	FDR
GOTERM_BP_FAT	GO:0030278~regulation of ossification	37	TWSG1, IL6ST, CSF1, FAM20C, BMPR2, RSAD2, ZBTB16, DDR2, TGFB2, MIA3, ISG15, PTK2B, BCL2, LIMD1, FBN2, BCOR, ANO6, CEBPA, ASXL2, SLC8A1, CEBPB, CEBPD, SOX11, ZHX3, CDK6, HDAC4, NOTCH1, P2RX7, ACVR2B, BMP2K, PTCH1, SMURF1, SEMA4D, TMEM119, INTU, IFI204, IGFBP5	1.80199
GOTERM_BP_FAT	GO:0001503~ossification	59	IL6ST, FAM20C, GLI2, DDR2, TGFB2, TNFRSF11A, ISG15, DNAJC13, CTGF, RHOA, ANO6, SIK3, INPPL1, SOX11, ZHX3, LEF1, CDK6, JUNB, ACVR2B, CHRDL1, NAB2, RRAS2, BMP2K, SEMA4D, EIF2AK3, TWSG1, CSF1, BMPR2, RSAD2, ZBTB16, IARS, MIA3, PTK2B, FAT4, BCL2, PTN, LIMD1, FBN2, BCOR, SPP1, ASXL2, CEBPA, SLC8A1, CEBPB, CEBPD, NF1, IGF2, WWTR1, HDAC4, NOTCH1, P2RX7, SP1, PTCH1, SMURF1, TMEM119, IGFBP3, ADAR, IGFBP5,…	2.09879
GOTERM_BP_FAT	GO:0045778~positive regulation of ossification	21	ASXL2, CEBPA, SLC8A1, CEBPB, IL6ST, CEBPD, SOX11, FAM20C, BMPR2, ZHX3, ZBTB16, DDR2, TGFB2, MIA3, ACVR2B, P2RX7, ISG15, FBN2, TMEM119, ANO6, IFI204	2.51763
Annotation Cluster 80	Enrichment Score: 2.304806098946407
Category	Term	Count	Genes	FDR
GOTERM_BP_FAT	GO:0071496~cellular response to external stimulus	47	SLC38A2, AIF1, GSDMD, BMPR2, DAG1, FOXO1, HFE, TLR3, TNFRSF8, ASNS, GCN1L1, KCNJ2, PAX2, TLR7, BCL2, MAP3K1, CASP8, PTN, TNRC6A, WDR59, TRP53, NOS1, LYN, RNASE4, KCNB1, CBL, HRK, ADNP, AXL, ATP1A2, WRN, DEPDC5, HDAC4, CYBA, ATF4, NCOA1, P2RX7, ATF3, TSC1, UCP2, GSK3B, JUN, IRF1, CARTPT, KIF26A, EIF2AK2, EIF2AK3	0.344174
GOTERM_BP_FAT	GO:0009991~response to extracellular stimulus	67	ARSB, ALAD, TSPO, AIF1, FOXO1, CAD, HLCS, FOXO3, PAX2, GSS, EIF4EBP1, CHRNA7, GATM, LYN, HRK, ADNP, DDIT3, DEPDC5, NCOA1, JUN, CARTPT, KIF26A, EIF2AK2, EIF2AK3, MED1, SLC38A2, GSDMD, BMPR2, HFE, ASNS, ABCA1, GCN1L1, CCL28, MTHFR, ATN1, BCHE, BCL2, PTN, C2, TNRC6A, ACSL3, AGL, PLEC, WDR59, SPP1, TRP53, SLC8A1, CUBN, RNASE4, KCNB1, CBL, TGFBR2, AXL, HDDC3, TRIM25, ACACB, WRN, STAT1, CYBA, ATF4, P2R…	1.58101
GOTERM_BP_FAT	GO:0034198~cellular response to amino acid starvation	9	ATF4, SLC38A2, ATF3, UCP2, GCN1L1, EIF2AK2, EIF2AK3, DEPDC5, WDR59	6.06172
GOTERM_BP_FAT	GO:0031668~cellular response to extracellular stimulus	33	SLC38A2, AIF1, GSDMD, BMPR2, FOXO1, HFE, ASNS, GCN1L1, BCL2, PTN, TNRC6A, WDR59, TRP53, LYN, RNASE4, KCNB1, CBL, HRK, ADNP, AXL, WRN, DEPDC5, ATF4, P2RX7, NCOA1, ATF3, TSC1, UCP2, JUN, CARTPT, EIF2AK2, KIF26A, EIF2AK3	6.41559
GOTERM_BP_FAT	GO:0031667~response to nutrient levels	60	ARSB, ALAD, TSPO, FOXO1, CAD, HLCS, FOXO3, PAX2, GSS, EIF4EBP1, CHRNA7, GATM, HRK, DDIT3, DEPDC5, NCOA1, JUN, CARTPT, EIF2AK2, EIF2AK3, MED1, SLC38A2, BMPR2, HFE, ASNS, ABCA1, GCN1L1, CCL28, MTHFR, ATN1, BCHE, BCL2, PTN, C2, TNRC6A, ACSL3, AGL, PLEC, WDR59, SPP1, TRP53, SLC8A1, CUBN, RNASE4, KCNB1, CBL, TGFBR2, HDDC3, TRIM25, ACACB, WRN, STAT1, CYBA, ATF4, CYBB, ATF3, TSC1, UCP2, APAF1, GHSR	7.32741
Annotation Cluster 81	Enrichment Score: 2.296683805240844
Category	Term	Count	Genes	FDR
GOTERM_BP_FAT	GO:0070059~intrinsic apoptotic signaling pathway in response to endoplasmic reticulum stress	16	TRP53, HERPUD1, CEBPB, OPA1, CHAC1, PML, TRIB3, DDIT3, ATF4, MAP3K5, BBC3, GSK3B, BCL2, ERN1, APAF1, EIF2AK3	0.744322
Annotation Cluster 82	Enrichment Score: 2.2958131675324545
Category	Term	Count	Genes	FDR
GOTERM_BP_FAT	GO:0007010~cytoskeleton organization	162	DLC1, PRC1, AIF1, SNCA, IQGAP2, INO80, TGFB2, CTGF, STARD9, CEP85, CLRN1, TNIK, BST2, ROCK2, VANGL2, ACTN1, SIPA1L3, ACTN2, BICD2, PCLO, TACC2, TRIM37, TNNT2, ARPC1B, EP300, KRT18, CEP350, NAV1, SPAG5, PDGFRA, CLIP1, IQCG, EFNA5, CLIP3, DST, MYO18A, EMP2, ADD2, SPTB, SSH1, ARHGEF28, DAG1, AKAP13, ASAP3, DAAM1, SEMA5A, DOCK2, DOCK1, RAC2, OBSL1, TNKS, CLASP1, AGRN, CDC42EP3, CSF1R, ABR, NIN, PHACT…	0.000236408
GOTERM_BP_FAT	GO:0030029~actin filament-based process	104	DLC1, AIF1, IQGAP2, TGFB2, ANK2, CTGF, CLRN1, TNIK, BST2, ROCK2, VANGL2, ACTN1, ACTN2, PDE4D, TNNT2, ARPC1B, EP300, ACAP2, PDGFRA, AKAP6, RYR2, EFNA5, MYO18A, EMP2, ADD2, SPTB, SSH1, AKAP13, ASAP3, DAAM1, KCNJ2, SEMA5A, DOCK2, RAC2, CLASP1, CDC42EP3, CSF1R, ABR, PHACTR4, MYO1F, NCKAP1L, PCDH15, RNF207, SHANK1, GAS7, FOXP1, EPHA5, EPS8, TSC1, TMOD2, CYFIP1, SPTBN1, CACNA1C, GHSR, ABL2, TLN1, HIP1R…	0.000897284
GOTERM_BP_FAT	GO:0032970~regulation of actin filament-based process	62	DLC1, HIP1R, WASF2, IQGAP2, GJA5, TGFB2, ACTR2, ANK2, CTGF, RHOA, BST2, ROCK2, VANGL2, PDE4D, ACTN2, ARHGEF10, FMN1, TNNT2, ARPC1B, EP300, RYR2, AKAP6, EFNA5, ADD2, SPTB, TRIOBP, PARD3, SSH1, AKAP13, ASAP3, KCNJ2, STAU2, SEMA5A, SORBS3, KIRREL, PTK2B, MAP3K1, PYCARD, CLASP1, CDC42EP3, SCN5A, CSF1R, SYNPO, PLEK, HCK, MYO1F, NCKAP1L, RNF207, SYNPO2, ATP1A2, SHANK1, EPHA5, FZD10, LRP1, EPS8, TSC1, T…	0.00483421
GOTERM_BP_FAT	GO:0051493~regulation of cytoskeleton organization	71	DLC1, HIP1R, SNCA, WASF2, IQGAP2, SPICE1, TGFB2, ACTR2, CTGF, RHOA, CEP85, SGK1, BST2, ROCK2, VANGL2, CAMSAP3, ACTN2, MID1IP1, ARHGEF10, FMN1, TRIM37, ARPC1B, EP300, CLIP1, EFNA5, CLIP3, DST, ADD2, SPTB, TRIOBP, SSH1, AKAP13, ASAP3, STAU2, MYCBP2, SEMA5A, SORBS3, KIRREL, PTK2B, MAP3K1, PYCARD, CLASP1, AGRN, CDC42EP3, AFAP1, CSF1R, SYNPO, PLEK, NIN, CEP192, HCK, MAP1A, MAP1B, MYO1F, NCKAP1L, SYNPO…	0.0469599
GOTERM_BP_FAT	GO:0043254~regulation of protein complex assembly	59	HIP1R, SNCA, SORL1, TBX20, IQGAP2, ACTR2, EIF4EBP1, TRIM9, HEY2, RHOA, MSN, PIEZO1, ATF7IP, KIF14, SGK1, GBP5, HRK, MPP7, PALLD, BCL2L11, FMN1, NCAM1, ARPC1B, CD36, STXBP6, JUN, CLIP1, CLIP3, EIF2AK2, UNC13A, ADD2, SPTB, CLU, HCFC1, TRIM30A, KIRREL, PTK2B, MAP3K1, PYCARD, XAF1, CDC42EP3, TRP53, PLEK, IKZF1, NIN, HCK, MAP1B, NCKAP1L, AIM2, FNIP2, CRBN, CDKN1B, EPS8, BBC3, GSK3B, IRF8, TMOD2, SPTBN…	0.260884
GOTERM_BP_FAT	GO:1902589~single-organism organelle organization	210	DLC1, SYT4, AIF1, SYT2, SNCA, SYT6, CDCA8, GBF1, VPS13C, CTGF, STAG3, CLRN1, TNIK, OPA1, ROCK2, VANGL2, BCL2L11, NME2, REC8, KRT18, NAV1, CEP350, SPAG5, PDGFRA, MYO18A, UNC13A, ADD2, ARHGEF28, 2410089E03RIK, DAG1, AKAP13, ASAP3, DAAM1, SEMA5A, RAC2, STX17, OBSL1, TNKS, TCTN2, NTHL1, CDC42EP3, ABR, NCKAP1L, CELSR2, PCDH15, AFG3L1, GAS7, ATM, SYNE1, EPS8, LAMA5, MCPH1, TMOD2, SMURF1, GHSR, NCOR1, G…	0.329104
GOTERM_BP_FAT	GO:0032956~regulation of actin cytoskeleton organization	50	DLC1, HIP1R, WASF2, IQGAP2, TGFB2, ACTR2, CTGF, RHOA, BST2, ROCK2, VANGL2, ACTN2, ARHGEF10, FMN1, ARPC1B, EP300, EFNA5, ADD2, SPTB, TRIOBP, SSH1, AKAP13, ASAP3, STAU2, SEMA5A, SORBS3, PTK2B, KIRREL, MAP3K1, PYCARD, CLASP1, CDC42EP3, CSF1R, SYNPO, PLEK, HCK, MYO1F, NCKAP1L, SYNPO2, SHANK1, EPHA5, FZD10, LRP1, EPS8, TSC1, TMOD2, SPTBN1, CYFIP1, CIT, ARAP1	0.671517
GOTERM_BP_FAT	GO:0030036~actin cytoskeleton organization	78	DLC1, TLN1, AIF1, HIP1R, WASF2, IQGAP2, INSRR, ACTR2, CTGF, RHOA, MKL2, PARVG, CLRN1, TNIK, ROCK2, INPPL1, MICAL2, MICAL3, ACTN1, ACTN2, PALLD, FLNB, ARHGEF10, ARHGAP26, FMN1, TNNT2, ARPC1B, EP300, PDGFRA, EMP2, MYO18A, ADD2, SPTB, SSH1, AKAP13, ASAP3, DAAM1, SEMA5A, SORBS3, DOCK2, EZR, RAC2, KIRREL, PTK2B, BCL2, MAP3K1, FAT1, PYCARD, CLASP1, BCL6, CDC42EP3, CSF1R, SYNPO, ACTC1, ABR, PLEK, PHACTR…	1.73112
GOTERM_BP_FAT	GO:0007015~actin filament organization	51	DLC1, HIP1R, AIF1, WASF2, IQGAP2, ACTR2, CTGF, RHOA, CLRN1, INPPL1, MICAL2, MICAL3, ACTN1, ACTN2, ARHGEF10, TNNT2, FMN1, ARPC1B, EMP2, ADD2, SPTB, ASAP3, SEMA5A, SORBS3, EZR, RAC2, KIRREL, PTK2B, BCL2, FAT1, MAP3K1, PYCARD, CLASP1, CDC42EP3, SYNPO, ACTC1, PLEK, NCKAP1L, DPYSL3, SYNPO2, PCDH15, SHANK1, GAS7, EPS8, TSC1, TMOD2, SPTBN1, CYFIP1, GHSR, ABL2, ARAP1	2.70108
GOTERM_BP_FAT	GO:0031334~positive regulation of protein complex assembly	34	HIP1R, IQGAP2, ACTR2, PTK2B, KIRREL, MAP3K1, RHOA, PYCARD, MSN, PIEZO1, CDC42EP3, TRP53, GBP5, PLEK, NIN, IKZF1, MAP1B, HRK, NCKAP1L, MPP7, PALLD, BCL2L11, AIM2, FNIP2, FMN1, ARPC1B, CD36, CDKN1B, BBC3, GSK3B, JUN, IRF8, CYFIP1, CLIP1	4.01666
Annotation Cluster 83	Enrichment Score: 2.2646232426935553
Category	Term	Count	Genes	FDR
GOTERM_BP_FAT	GO:0021955~central nervous system neuron axonogenesis	11	DCC, PLXNA4, NIN, ARHGEF28, TCTN1, SZT2, GLI2, DCLK1, EPHB2, MYCBP2, NFIB	2.63276
GOTERM_BP_FAT	GO:0021952~central nervous system projection neuron axonogenesis	9	DCC, PLXNA4, NIN, SZT2, GLI2, DCLK1, EPHB2, MYCBP2, NFIB	4.68637
Annotation Cluster 84	Enrichment Score: 2.250996026698316
Category	Term	Count	Genes	FDR
GOTERM_BP_FAT	GO:0006820~anion transport	61	SLC36A1, TSPO, GLRA1, GRIK1, SYT4, GABRB2, LRRC8B, GLRA3, SNCA, LRRC8D, ANO1, SLC7A5, ADORA1, SLC26A11, SLC1A4, TNFRSF11A, GRIN2B, SLCO1C1, ANO6, SLC1A1, SLC43A2, AKT2, ANO10, IP6K2, SLC12A7, SLC3A2, SLC7A14, GABRR2, CD36, CLIC4, SLC37A2, ABAT, FGFR4, SLC38A2, SLC19A1, SFXN5, SLCO1A4, SLC11A1, P2RY6, PLIN2, SLCO3A1, APBA1, GABRA2, SLC12A2, HTT, NF1, DPYSL2, RACGAP1, SLC6A9, P2RX7, SLC7A3, SLC7A2,…	3.14921
GOTERM_BP_FAT	GO:0006865~amino acid transport	21	SLC36A1, SLC38A2, GRIK1, HTT, NF1, SLC3A2, SLC7A5, SLC7A14, SLC1A4, P2RX7, SLC6A9, SLC7A3, SLC7A2, SLC7A1, SLC6A5, ABAT, SLC15A4, SLC1A1, CACNA1A, APBA1, SLC43A2	3.64437
GOTERM_BP_FAT	GO:0015849~organic acid transport	19	HTT, SLC38A6, SLC3A2, SLC19A1, SLC7A5, SLC7A14, SLC1A4, SLC11A1, SLC6A9, CD36, SLC7A3, SLC7A2, SLC7A1, SLC6A5, SLCO1C1, ABCC1, SLC1A1, ACSL3, AKT2	3.7561
Annotation Cluster 85	Enrichment Score: 2.2462209055166547
Category	Term	Count	Genes	FDR
GOTERM_BP_FAT	GO:0001508~action potential	32	GLRA1, KCNA2, KCNJ2, GJA5, TPCN1, NRCAM, GRIN2B, ANK2, ANK3, CHRNA4, CNTNAP1, CHRNA7, NALCN, SCN7A, NEDD4L, SCN5A, HCN1, KCNMA1, KCNB1, GRIN2A, RNF207, GPR35, CACNA1G, CHRNB4, RYR2, ADRA1A, CACNA1E, SCN8A, CACNA1C, CACNA1D, CACNA1A, CACNA1B	0.0019348
GOTERM_BP_FAT	GO:0044057~regulation of system process	83	SLC8A3, SCPEP1, GLRA1, AIF1, HIP1R, EDN2, GJA5, ADORA1, TGFB2, CRY2, ATP2B4, ANK2, CTGF, GRIN2D, HEY2, RHOA, MGLL, CHRNA7, CALCRL, SLC1A1, CHRNA3, KCNMA1, NCF1, WNK1, GRIN2A, WNK3, PDE4D, CTSS, PTPRO, GRM1, TNNT2, NCAM1, INHBA, EP300, PDE5A, LCK, ABAT, AKAP6, CARTPT, RYR2, MDM4, AKAP1, EIF2AK3, EMP2, TNFRSF21, FGFR4, PARD3, SRL, DAG1, BMPR2, AKAP13, KCNJ2, TNR, C1QTNF1, AGRN, SCN5A, SLC8A1, TBXAS…	0.00330449
GOTERM_BP_FAT	GO:0090257~regulation of muscle system process	41	SLC8A3, AIF1, EDN2, SRL, AKAP13, KCNJ2, GJA5, ADORA1, ATP2B4, ANK2, CTGF, RHOA, CALCRL, AGRN, SCN5A, CHRNA3, KCNMA1, SLC8A1, NCF1, SMAD4, TEAD1, PDE4D, RNF207, ATP1A2, SEPN1, DOCK5, TNNT2, HDAC4, EP300, GSK3B, LCK, PDE5A, CHRNB4, ABAT, RYR2, AKAP6, ADRA1A, AKAP1, CACNA1C, GHSR, IGFBP5	0.0352296
GOTERM_BP_FAT	GO:0006937~regulation of muscle contraction	30	SLC8A3, EDN2, KCNJ2, GJA5, ADORA1, ANK2, CTGF, RHOA, CALCRL, AGRN, SCN5A, CHRNA3, KCNMA1, SLC8A1, NCF1, PDE4D, RNF207, ATP1A2, DOCK5, TNNT2, HDAC4, PDE5A, LCK, CHRNB4, ABAT, ADRA1A, AKAP6, RYR2, GHSR, CACNA1C	0.207062
GOTERM_BP_FAT	GO:0003012~muscle system process	59	SLC8A3, GLRA1, AIF1, EDN2, TBX20, PGAM2, GJA5, ADORA1, ATP2B4, ANK2, TIAM1, CTGF, HEY2, RHOA, CALCRL, SCN7A, HTR1D, CHRNA3, KCNMA1, ROCK2, NCF1, PDE4D, ACTN2, TNNT2, EP300, RYR3, PDE5A, LCK, ABAT, RYR2, AKAP6, AKAP1, SRL, AKAP13, KCNJ2, NEDD4L, AGRN, SCN5A, SLC8A1, ACTC1, NOS1, SMAD4, TEAD1, RNF207, ATP1A2, SEPN1, DOCK5, HDAC4, CYBA, GSK3B, ATP8A2, TMOD2, CACNA1G, CHRNB4, ADRA1A, CHRNB1, CACNA1C,…	0.209152
GOTERM_BP_FAT	GO:0086010~membrane depolarization during action potential	13	ANK3, CACNA1G, CACNA1E, NALCN, SCN7A, SCN8A, CACNA1C, GJA5, SCN5A, CACNA1D, CACNA1A, TPCN1, CACNA1B	0.237969
GOTERM_BP_FAT	GO:0055117~regulation of cardiac muscle contraction	17	SLC8A1, RNF207, PDE4D, ATP1A2, KCNJ2, ADORA1, GJA5, HDAC4, ANK2, CTGF, PDE5A, AKAP6, RYR2, ADRA1A, AGRN, CACNA1C, SCN5A	0.398719
GOTERM_BP_FAT	GO:0008016~regulation of heart contraction	31	EDN2, KCNJ2, GJA5, ADORA1, TGFB2, ATP2B4, ANK2, CTGF, HEY2, CHRNA7, AGRN, SLC1A1, SCN5A, SLC8A1, GNAO1, NOS1, PDE4D, RNF207, ATP1A2, TNNT2, HDAC4, PDE5A, CACNA1G, RYR2, ADRA1A, AKAP6, CACNA1E, MDM4, CACNA1C, CACNA1D, CACNA1B	0.742881
GOTERM_BP_FAT	GO:0006936~muscle contraction	45	SLC8A3, GLRA1, EDN2, TBX20, PGAM2, KCNJ2, GJA5, ADORA1, ANK2, CTGF, RHOA, CALCRL, NEDD4L, SCN7A, AGRN, HTR1D, SCN5A, CHRNA3, KCNMA1, SLC8A1, ACTC1, NOS1, ROCK2, NCF1, PDE4D, RNF207, ACTN2, ATP1A2, DOCK5, TNNT2, HDAC4, RYR3, LCK, PDE5A, ATP8A2, CHRNB4, CACNA1G, TMOD2, ABAT, RYR2, ADRA1A, AKAP6, CHRNB1, CACNA1C, GHSR	0.989448
GOTERM_BP_FAT	GO:0051899~membrane depolarization	19	TSPO, KMT2A, GRIK1, GJA5, TPCN1, P2RX7, ANK3, JUN, CACNA1G, CHRNA4, CACNA1E, NALCN, SCN7A, SCN8A, CACNA1C, CACNA1D, SCN5A, CACNA1A, CACNA1B	1.02824
GOTERM_BP_FAT	GO:0006942~regulation of striated muscle contraction	18	SLC8A3, SLC8A1, PDE4D, RNF207, ATP1A2, KCNJ2, ADORA1, GJA5, HDAC4, ANK2, CTGF, PDE5A, AKAP6, RYR2, ADRA1A, AGRN, CACNA1C, SCN5A	1.32838
GOTERM_BP_FAT	GO:0003015~heart process	33	EDN2, AKAP13, KCNJ2, GJA5, ADORA1, TGFB2, ATP2B4, ANK2, CTGF, HEY2, CHRNA7, NEDD4L, AGRN, SLC1A1, SCN5A, SLC8A1, ACTC1, NOS1, PDE4D, RNF207, ATP1A2, TNNT2, HDAC4, RPS6KA2, PDE5A, CACNA1G, RYR2, ADRA1A, AKAP6, CACNA1E, MDM4, CACNA1C, CACNA1D	1.81728
GOTERM_BP_FAT	GO:1903115~regulation of actin filament-based movement	11	TNNT2, ANK2, RYR2, AKAP6, RNF207, PDE4D, ATP1A2, KCNJ2, CACNA1C, SCN5A, GJA5	2.06205
GOTERM_BP_FAT	GO:0086004~regulation of cardiac muscle cell contraction	10	ANK2, RYR2, AKAP6, RNF207, PDE4D, ATP1A2, KCNJ2, CACNA1C, SCN5A, GJA5	2.3909
GOTERM_BP_FAT	GO:0060047~heart contraction	32	EDN2, KCNJ2, GJA5, ADORA1, TGFB2, ATP2B4, ANK2, CTGF, HEY2, CHRNA7, NEDD4L, AGRN, SLC1A1, SCN5A, SLC8A1, ACTC1, NOS1, PDE4D, RNF207, ATP1A2, TNNT2, HDAC4, RPS6KA2, PDE5A, CACNA1G, RYR2, ADRA1A, AKAP6, CACNA1E, MDM4, CACNA1C, CACNA1D	2.79158
GOTERM_BP_FAT	GO:0006941~striated muscle contraction	26	SLC8A3, PGAM2, KCNJ2, GJA5, ADORA1, ANK2, CTGF, NEDD4L, AGRN, SCN5A, ACTC1, SLC8A1, NOS1, RNF207, PDE4D, ATP1A2, TNNT2, HDAC4, RYR3, PDE5A, ATP8A2, RYR2, AKAP6, ADRA1A, CHRNB1, CACNA1C	7.13574
GOTERM_BP_FAT	GO:0086001~cardiac muscle cell action potential	11	ANK2, ANK3, CACNA1G, RYR2, RNF207, NEDD4L, KCNJ2, CACNA1C, SCN5A, GJA5, CACNA1D	7.59815
GOTERM_BP_FAT	GO:0003013~circulatory system process	62	SCPEP1, EDN2, TBX20, GJA5, ADORA1, TGFB2, ATP2B4, ANK2, CTGF, KCNK6, HEY2, RHOA, ERAP1, CHRNA7, ANGPT1, HTR1D, SLC1A1, PTPRJ, KCNMA1, NCF2, WNK1, PDE4D, PTPRO, TNNT2, CD36, NAV2, PDE5A, PRCP, ABAT, CARTPT, AKAP6, RYR2, MDM4, EMP2, C3AR1, BMPR2, AKAP13, KCNJ2, NEDD4L, AGRN, PCSK5, SCN5A, SLC8A1, ACTC1, ABR, NOS1, TRHDE, TBXAS1, GNAO1, RNF207, ATP1A2, DOCK5, STAT1, HDAC4, CYBA, RPS6KA2, CACNA1G, AD…	8.11673
GOTERM_BP_FAT	GO:0086070~SA node cell to atrial cardiac muscle cell communication	5	ANK2, CACNA1G, SCN5A, GJA5, CACNA1D	8.54128
GOTERM_BP_FAT	GO:0086015~SA node cell action potential	5	ANK2, CACNA1G, SCN5A, GJA5, CACNA1D	8.54128
GOTERM_BP_FAT	GO:0086018~SA node cell to atrial cardiac muscle cell signalling	5	ANK2, CACNA1G, SCN5A, GJA5, CACNA1D	8.54128
GOTERM_BP_FAT	GO:0098900~regulation of action potential	12	HCN1, GPR35, ANK2, ANK3, KCNB1, RYR2, ADRA1A, RNF207, KCNJ2, CACNA1C, SCN5A, GJA5	9.97869
Annotation Cluster 86	Enrichment Score: 2.238427256986077
Category	Term	Count	Genes	FDR
GOTERM_BP_FAT	GO:0051241~negative regulation of multicellular organismal process	165	TSPO, SYT4, PTPN23, TLR2, PTPN22, FOXO3, ADORA1, C1QC, TGFB2, H19, B2M, CRY2, ATP2B4, CD44, APOD, CHRNA7, RAPGEF2, BST2, ROCK2, NCF1, ZHX2, WNK1, SERPING1, PDE4D, WNK3, SYNJ2BP, PTPRO, DDIT3, VASH1, MIB1, NME2, CD36, CCR5, CX3CR1, PDE5A, PDGFRA, ABAT, CARTPT, ADAMTS1, AKAP1, EIF2AK3, SSC5D, TWSG1, FGFR4, BMPR2, HFE, SOX6, CD74, EPHB2, SEMA5A, SLC11A1, FBXW7, CASZ1, NDRG2, BCOR, DHX58, SPP1, FN1, …	0.00044486
GOTERM_BP_FAT	GO:0051093~negative regulation of developmental process	110	TSPO, SYT4, FOXO3, C1QC, B2M, H19, TGFB2, S1PR3, CD44, RAPGEF2, ROCK2, ZHX2, SYNJ2BP, VASH1, DDIT3, MIB1, NME2, CD36, CCR5, CX3CR1, CARTPT, ADAMTS1, EFNA5, EIF2AK3, BMPR2, SOX6, CD74, EPHB2, SEMA5A, FBXW7, CASZ1, CLASP1, BCOR, SPP1, TRP53, ABR, TGFBR2, FOXP1, ATF5, HDAC4, NOTCH1, CDKN1B, TULP3, SALL1, SYNGAP1, GFAP, SORL1, WWC1, H2-D1, PAX2, GLI2, ANKRD17, XYLT1, RHOA, H2-K1, LYN, INPPL1, SOX11, …	2.01202
Annotation Cluster 87	Enrichment Score: 2.233524396808173
Category	Term	Count	Genes	FDR
GOTERM_BP_FAT	GO:0042089~cytokine biosynthetic process	22	EGR1, ICOSL, CEBPB, NMI, TBK1, CEBPG, TLR2, TIRAP, TLR3, TNFRSF8, TLR7, IRF9, MAST4, CYBB, NOD1, IRF7, TICAM1, IRF1, BCL3, INPP5D, GHSR, PCSK5	2.80136
GOTERM_BP_FAT	GO:0042107~cytokine metabolic process	22	EGR1, ICOSL, CEBPB, NMI, TBK1, CEBPG, TLR2, TIRAP, TLR3, TNFRSF8, TLR7, IRF9, MAST4, CYBB, NOD1, IRF7, TICAM1, IRF1, BCL3, INPP5D, GHSR, PCSK5	4.44626
Annotation Cluster 88	Enrichment Score: 2.191639736841196
Category	Term	Count	Genes	FDR
GOTERM_BP_FAT	GO:0051726~regulation of cell cycle	120	AIF1, BTC, CNPPD1, INO80, TGFB2, EIF4EBP1, ATP2B4, GBF1, PPP1R1C, CTGF, CTDSP2, INSR, CEP85, ROCK2, TOPBP1, BCL2L11, JUNB, FOXN3, VASH1, DDIT3, TRIM37, TRIM35, TRIM36, SPAG5, JUN, NLE1, HUS1, ORAOV1, TRRAP, TIMP2, CCNG1, UHMK1, FBXW7, FBXO43, OBSL1, TNKS, RNF167, PGGT1B, TRP53, PTPN6, PHACTR4, MKI67, CREBBP, GAS1, ATM, CDKN1C, NOTCH2, ATF5, CDKN1B, TSC1, MCPH1, PARP3, GRK5, ZFHX3, 1810011O10RIK, …	0.0162232
GOTERM_BP_FAT	GO:0007049~cell cycle	185	MAU2, PRC1, AIF1, BTC, CNPPD1, INO80, ANKLE2, TGFB2, KIF13A, EIF4EBP1, CDCA8, ATP2B4, CASP8AP2, PPP1R1C, GBF1, CTGF, ANK3, STARD9, PMS2, STAG3, CTDSP2, INSR, MTUS1, CEP85, GM5601, ROCK2, STK24, LIG1, LIG3, TOPBP1, BCL2L11, DDIT3, VASH1, FOXN3, TACC2, TRIM37, REC8, UHRF1, TRIM35, EP300, TIMELESS, SPAG5, NLE1, MCMBP, XRN1, STK10, HUS1, NEDD9, ORAOV1, TRRAP, CCNG1, TIMP2, UHMK1, FBXW7, FBXO43, OBSL1…	0.0686273
GOTERM_BP_FAT	GO:0022402~cell cycle process	141	MAU2, PRC1, AIF1, BTC, INO80, ANKLE2, TGFB2, KIF13A, EIF4EBP1, CDCA8, ATP2B4, PPP1R1C, ANK3, CTGF, STARD9, STAG3, PMS2, CTDSP2, INSR, CEP85, ROCK2, LIG1, TOPBP1, DDIT3, VASH1, FOXN3, TACC2, TRIM37, REC8, TIMELESS, SPAG5, MCMBP, XRN1, HUS1, NEDD9, ORAOV1, TRRAP, CCNG1, UHMK1, FBXW7, FBXO43, OBSL1, TNKS, CLASP1, TRP53, PTPN6, MKI67, HTT, KLF11, CREBBP, GAS1, ATR, ATM, CDKN1C, NOTCH2, ATF5, CDKN1B, …	1.02379
GOTERM_BP_FAT	GO:0010564~regulation of cell cycle process	72	1810011O10RIK, AIF1, SLFN9, BTC, UVRAG, INO80, SPICE1, CDT1, ANKRD17, ATP2B4, PPP1R1C, FANCI, CTGF, RHOA, MTBP, BRD7, PIWIL2, CTDSP2, BRD4, INSR, CDC7, KIF14, CEP85, CDK1, ANP32B, ROCK2, SOX11, MBD4, TOPBP1, STXBP4, FOXN3, RAB11FIP4, TRIM37, PSME1, CCND2, SPAG5, PSME2, MDM4, WIZ, MED1, FOXM1, HUS1, PML, ORAOV1, CCNG1, IGF1R, FBXW7, BCL2, FBXO43, OBSL1, PKD1, CAMK2B, TNKS, TRP53, PTPN6, CCP110, MK…	2.85077
GOTERM_BP_FAT	GO:1901987~regulation of cell cycle phase transition	40	1810011O10RIK, AIF1, SLFN9, HUS1, PML, INO80, ORAOV1, CCNG1, ANKRD17, ATP2B4, PPP1R1C, FANCI, BCL2, BRD7, MTBP, PKD1, CTDSP2, BRD4, CDC7, KIF14, TRP53, PTPN6, CDK1, ANP32B, CEP192, SOX11, CREBBP, CENPF, TOPBP1, MBD4, STXBP4, ATM, FOXN3, CCNB1, CDKN1C, ATF5, CDKN1B, PSME1, CCND2, PSME2	3.94046
GOTERM_BP_FAT	GO:0007346~regulation of mitotic cell cycle	60	AIF1, SLFN9, BTC, INO80, TTC28, ANKRD17, EIF4EBP1, GBF1, PPP1R1C, FANCI, MTBP, BRD7, CTDSP2, BRD4, TOP2A, INSR, CDC7, KIF14, CDK1, CEP85, ANP32B, TOPBP1, MBD4, FOXN3, TRIM35, PSME1, CCND2, PSME2, NLE1, USP2, HUS1, PML, ASNS, ORAOV1, TRRAP, TIMP2, CCNG1, IGF1R, BCL2, FBXO43, OBSL1, GM21596, PKD1, TNKS, TRP53, PTPN6, MKI67, CEP192, CREBBP, CENPF, FZD3, IGF2, GAS1, ATM, CCNB1, CDKN1C, CDKN1B, PTCH1,…	4.28285
GOTERM_BP_FAT	GO:1902806~regulation of cell cycle G1/S phase transition	22	TRP53, KIF14, 1810011O10RIK, PTPN6, ANP32B, AIF1, SLFN9, CREBBP, PML, INO80, STXBP4, ANKRD17, ATP2B4, PPP1R1C, PSME1, CCND2, PSME2, BCL2, MTBP, BRD7, PKD1, CTDSP2	4.96253
GOTERM_BP_FAT	GO:0044770~cell cycle phase transition	51	1810011O10RIK, AIF1, SLFN9, INO80, ANKRD17, EIF4EBP1, ATP2B4, PPP1R1C, FANCI, MTBP, BRD7, CTDSP2, BRD4, KIF14, CDC7, CDK1, ANP32B, SOX11, TOPBP1, MBD4, STXBP4, FOXN3, INHBA, TIMELESS, PSME1, CCND2, PSME2, FOXM1, HUS1, PML, ORAOV1, CCNG1, BCL2, USP37, PKD1, CAMK2B, CLASP1, TRP53, PTPN6, PTPRC, CEP192, CREBBP, KLF11, CENPF, ATM, CCNB1, CDKN1C, ATF5, CDKN1B, EPS8, CIT	6.2885
GOTERM_BP_FAT	GO:0000278~mitotic cell cycle	99	MAU2, AIF1, BTC, INO80, ANKLE2, CDCA8, EIF4EBP1, PPP1R1C, ANK3, CTDSP2, INSR, CEP85, STK24, LIG1, TOPBP1, FOXN3, TRIM35, REC8, TIMELESS, SPAG5, MCMBP, NLE1, HUS1, NEDD9, ORAOV1, TRRAP, TIMP2, CCNG1, FBXO43, OBSL1, CLASP1, TNKS, TRP53, PTPN6, MKI67, HTT, KLF11, CREBBP, GAS1, ATM, CDKN1C, CDKN1B, EPS8, NUP62, MCPH1, SPTBN1, PARP3, SLFN9, MITD1, TTC28, SPICE1, ANKRD17, FANCI, RHOA, BRD7, MTBP, BRD4,…	9.82109
Annotation Cluster 89	Enrichment Score: 2.1888136927565203
Category	Term	Count	Genes	FDR
GOTERM_BP_FAT	GO:0034162~toll-like receptor 9 signaling pathway	7	HAVCR2, UNC93B1, PTPN22, GM21596, RSAD2, PIK3AP1, TNIP2	0.894583
GOTERM_BP_FAT	GO:0034123~positive regulation of toll-like receptor signaling pathway	9	CYBA, PELI1, TIRAP, TLR2, PTPN22, GM21596, RSAD2, TLR3, PIK3AP1	0.963295
Annotation Cluster 90	Enrichment Score: 2.1787039855270853
Category	Term	Count	Genes	FDR
GOTERM_BP_FAT	GO:0035272~exocrine system development	16	TWSG1, TFCP2L1, DAG1, CTNND1, IGF2, TGFB2, LAMA1, IGF1R, LAMA5, IGSF3, ESRP1, TGM2, RAB26, PLXND1, INSR, NFIB	0.609143
Annotation Cluster 91	Enrichment Score: 2.1112409043821665
Category	Term	Count	Genes	FDR
GOTERM_BP_FAT	GO:0002440~production of molecular mediator of immune response	34	GALNT2, TLR2, RSAD2, HFE, TLR3, PTPN22, IGHM, CD74, CTNNBL1, TGFB2, B2M, STAT6, SLC11A1, POU2F2, POLM, PMS2, BCL6, RNF168, ANGPT1, MR1, PTPRC, ICOSL, BST2, CENPF, H2-AB1, FZD5, ATM, FOXP1, TRAF3IP2, CD36, FCGR2B, H2-T23, JAK3, SASH3	0.875083
GOTERM_BP_FAT	GO:0002367~cytokine production involved in immune response	17	BST2, TLR2, CENPF, TLR3, HFE, RSAD2, FZD5, CD74, B2M, TGFB2, SLC11A1, CD36, ANGPT1, BCL6, MR1, JAK3, SASH3	3.69274
GOTERM_BP_FAT	GO:0002718~regulation of cytokine production involved in immune response	15	BST2, TLR2, CENPF, TLR3, HFE, RSAD2, FZD5, CD74, B2M, TGFB2, CD36, ANGPT1, BCL6, JAK3, SASH3	3.95377
GOTERM_BP_FAT	GO:0002700~regulation of production of molecular mediator of immune response	22	PTPRC, BST2, TLR2, PTPN22, RSAD2, HFE, CENPF, TLR3, IGHM, FZD5, CD74, FOXP1, B2M, TGFB2, STAT6, CD36, FCGR2B, ANGPT1, H2-T23, BCL6, JAK3, SASH3	7.53421
Annotation Cluster 92	Enrichment Score: 2.101220595051702
Category	Term	Count	Genes	FDR
GOTERM_BP_FAT	GO:0051707~response to other organism	140	TSPO, ALAD, APOBEC1, ZC3HAV1, TBK1, SNCA, TLR2, TIRAP, TLR3, PTPN22, CSPG5, IGHM, TLR7, IL17RA, B2M, NLRC5, CD47, ISG15, HTRA1, OASL2, GBP7, GBP6, C5AR1, TNIK, NCF2, BST2, NCF1, GBP9, PDE4D, BCL2L11, JUNB, CD36, JUN, LYST, CX3CR1, OAS1B, MST1R, EIF2AK2, GBP3, SSC5D, GBP2, ADAMTS5, A230050P20RIK, IFIH1, LITAF, IFITM3, GSDMD, CLU, OAS3, UNC93B1, ABCA1, SP110, CMPK2, SLC11A1, TAGAP, GMIP, ITGAV, NTH…	0.0450296
GOTERM_BP_FAT	GO:0043207~response to external biotic stimulus	140	TSPO, ALAD, APOBEC1, ZC3HAV1, TBK1, SNCA, TLR2, TIRAP, TLR3, PTPN22, CSPG5, IGHM, TLR7, IL17RA, B2M, NLRC5, CD47, ISG15, HTRA1, OASL2, GBP7, GBP6, C5AR1, TNIK, NCF2, BST2, NCF1, GBP9, PDE4D, BCL2L11, JUNB, CD36, JUN, LYST, CX3CR1, OAS1B, MST1R, EIF2AK2, GBP3, SSC5D, GBP2, ADAMTS5, A230050P20RIK, IFIH1, LITAF, IFITM3, GSDMD, CLU, OAS3, UNC93B1, ABCA1, SP110, CMPK2, SLC11A1, TAGAP, GMIP, ITGAV, NTH…	0.0462584
Annotation Cluster 93	Enrichment Score: 2.099409589200819
Category	Term	Count	Genes	FDR
GOTERM_BP_FAT	GO:0030278~regulation of ossification	37	TWSG1, IL6ST, CSF1, FAM20C, BMPR2, RSAD2, ZBTB16, DDR2, TGFB2, MIA3, ISG15, PTK2B, BCL2, LIMD1, FBN2, BCOR, ANO6, CEBPA, ASXL2, SLC8A1, CEBPB, CEBPD, SOX11, ZHX3, CDK6, HDAC4, NOTCH1, P2RX7, ACVR2B, BMP2K, PTCH1, SMURF1, SEMA4D, TMEM119, INTU, IFI204, IGFBP5	1.80199
GOTERM_BP_FAT	GO:0045778~positive regulation of ossification	21	ASXL2, CEBPA, SLC8A1, CEBPB, IL6ST, CEBPD, SOX11, FAM20C, BMPR2, ZHX3, ZBTB16, DDR2, TGFB2, MIA3, ACVR2B, P2RX7, ISG15, FBN2, TMEM119, ANO6, IFI204	2.51763
GOTERM_BP_FAT	GO:0030501~positive regulation of bone mineralization	11	ASXL2, ACVR2B, SLC8A1, P2RX7, MIA3, ISG15, FAM20C, BMPR2, FBN2, TMEM119, ANO6	7.59815
Annotation Cluster 94	Enrichment Score: 2.096654541476689
Category	Term	Count	Genes	FDR
GOTERM_BP_FAT	GO:0032612~interleukin-1 production	18	HAVCR2, EGR1, GBP5, GSDMD, PML, ABCA1, LGALS9, AIM2, S1PR3, P2RX7, NOD1, CD36, CCR5, PYCARD, GM21596, CHRNA7, MR1, GHSR	0.562997
GOTERM_BP_FAT	GO:0032611~interleukin-1 beta production	15	EGR1, GBP5, GSDMD, PML, ABCA1, AIM2, P2RX7, NOD1, CD36, CCR5, PYCARD, GM21596, CHRNA7, MR1, GHSR	0.931508
GOTERM_BP_FAT	GO:0050702~interleukin-1 beta secretion	10	P2RX7, CD36, GBP5, CCR5, GSDMD, PML, PYCARD, GM21596, ABCA1, AIM2	5.06934
GOTERM_BP_FAT	GO:0032651~regulation of interleukin-1 beta production	12	EGR1, S1PR3, P2RX7, NOD1, CCR5, GSDMD, PML, PYCARD, GM21596, CHRNA7, GHSR, AIM2	5.98323
GOTERM_BP_FAT	GO:0032652~regulation of interleukin-1 production	14	HAVCR2, EGR1, S1PR3, P2RX7, NOD1, CCR5, GSDMD, PML, PYCARD, GM21596, CHRNA7, GHSR, AIM2, LGALS9	6.9798
GOTERM_BP_FAT	GO:0032732~positive regulation of interleukin-1 production	10	EGR1, HAVCR2, P2RX7, NOD1, CCR5, GSDMD, PYCARD, GM21596, AIM2, LGALS9	7.83848
Annotation Cluster 95	Enrichment Score: 2.0926643155965707
Category	Term	Count	Genes	FDR
GOTERM_BP_FAT	GO:0051049~regulation of transport	254	CTTNBP2NL, SYT4, EDN2, SYT2, SNCA, PTPN23, PTPN22, SYT6, IGHM, ADORA1, B2M, CD47, ATP2B2, CRY2, ATP2B4, APOD, GRIN2B, CHRNA4, CHRNA7, RAB26, CHRNA3, PIK3CG, GM5601, WNK1, WNK3, WNK2, PARP10, SYNJ2BP, PCLO, CD36, CCR5, HUWE1, CAMK4, PRAM1, ABAT, RYR2, EFNA5, MYO18A, UNC13A, GSDMD, HFE, KCNJ2, CD74, UHMK1, SEMA5A, SLC11A1, RAC2, AGRN, HIP1, ABR, SMAD4, NCKAP1L, RNF207, GAS1, SEPN1, CD63, PCDH17, FC…	1.39398e-06
GOTERM_BP_FAT	GO:0051050~positive regulation of transport	139	KCNC1, TSPO, GRIK1, SYT4, XPO4, EDN2, SNCA, PTPN23, TLR2, CASK, TLR3, PTPN22, IGHM, TLR7, ADORA1, IL17RA, TGFB2, B2M, ATP2B2, CD47, ANK2, GRIN2B, ANK3, GALR2, CHRNA4, INSR, RNF31, WNK1, ACTN2, WNK3, SYNJ2BP, WNK2, IRS1, MIB1, EP300, CD36, CAMK4, HUWE1, CCR5, ABAT, RYR2, AKAP6, CARTPT, RELN, CLIP3, MYO18A, ANKFY1, UNC13A, FGFR4, GSDMD, UNC93B1, HFE, ABCA1, KCNJ2, SEMA5A, SLC11A1, DOCK2, FBXW7, RAC…	0.0232743
GOTERM_BP_FAT	GO:0046903~secretion	147	GRIK1, SYT4, EDN2, SYT2, SNCA, PASK, TLR2, PTPN22, ILDR2, SYT6, ADORA1, IL17RA, TVP23A, TGFB2, ATP2B2, CRY2, GRIN2B, TIAM1, CTGF, CHRNA4, CHRNA7, RAB26, DNAJC1, CHRNA3, GBP5, WNK1, WNK3, PCLO, IRS1, NCAM1, CD36, EP300, CCR5, PRAM1, LYST, ABAT, CARTPT, EFNA5, UNC13C, MYO18A, TNFAIP2, EIF2AK3, SSC5D, UNC13A, FGFR4, KCNA2, GSDMD, UNC93B1, HFE, ABCA1, ARFGEF2, CD74, MIA3, RAC2, UPRT, CLASP1, CSF1R, F…	0.0239623
GOTERM_BP_FAT	GO:0032940~secretion by cell	128	SYT4, SYT2, EDN2, SNCA, PASK, TLR2, PTPN22, ILDR2, SYT6, ADORA1, TVP23A, IL17RA, TGFB2, CRY2, GRIN2B, CTGF, TIAM1, CHRNA4, CHRNA7, RAB26, DNAJC1, CHRNA3, GBP5, IRS1, PCLO, NCAM1, EP300, CD36, CCR5, PRAM1, LYST, ABAT, CARTPT, EFNA5, UNC13C, MYO18A, TNFAIP2, SSC5D, UNC13A, FGFR4, KCNA2, GSDMD, UNC93B1, HFE, ABCA1, ARFGEF2, MIA3, RAC2, CLASP1, CSF1R, FN1, HAVCR2, ABR, HTT, KCNB1, SMAD4, MYO1F, AIM2,…	0.0877475
GOTERM_BP_FAT	GO:0060341~regulation of cellular localization	116	SYT4, XPO4, SNCA, TLR2, PTPN23, TLR3, PTPN22, TLR7, IQGAP1, TGFB2, ANK2, GBF1, APOD, ANK3, TIAM1, CHRNA3, RNF31, BST2, GM5601, ACTN2, PDE4D, WNK3, PARP10, SYNJ2BP, TNNT2, EP300, CD36, CAMK4, HUWE1, AKAP6, RYR2, EFNA5, CLIP3, AKAP1, EIF2AK3, UNC13A, LITAF, SSH1, HFE, SESN2, UHMK1, SEMA5A, FBXW7, TTBK2, RAC2, GPR26, RNF168, SH3TC2, DVL3, PTPN6, HTT, KCNB1, SMAD4, ITGA3, SEPN1, GAS1, PCDH17, EPHA5, …	0.449965
GOTERM_BP_FAT	GO:0032880~regulation of protein localization	129	SYT4, XPO4, TLR2, TLR3, PTPN22, TLR7, IQGAP1, IL17RA, TGFB2, GBF1, APOD, ANK3, TIAM1, DNAJC1, RNF31, ACTN2, WNK3, PARP10, SYNJ2BP, IRS1, EP300, CD36, CAMK4, HUWE1, CCR5, ABAT, AKAP6, CARTPT, EFNA5, CLIP3, AKAP1, EIF2AK3, MYO18A, SSC5D, LITAF, SSH1, B9D1, GSDMD, UNC93B1, HFE, SESN2, UHMK1, SEMA5A, FBXW7, TTBK2, RAC2, GPR26, RNF168, SH3TC2, CSF1R, FN1, HAVCR2, DVL3, KCNB1, SMAD4, CELSR2, ITGA3, AIM…	1.04704
GOTERM_BP_FAT	GO:0050663~cytokine secretion	31	TNFRSF21, GSDMD, UNC93B1, TLR2, PML, PTPN22, ABCA1, IL17RA, EZR, PYCARD, GM21596, ANGPT1, CSF1R, FN1, HAVCR2, GBP5, LYN, ANXA4, AIM2, LGALS9, FOXP1, NOTCH2, NOTCH1, P2RX7, CD36, CCR5, CD274, SPTBN1, SSC5D, ABL2, GPAM	3.56801
GOTERM_BP_FAT	GO:0051046~regulation of secretion	96	SEC24A, SYT4, GRIK1, HIP1R, SYT2, EDN2, PASK, ANO1, SNCA, TLR2, PTPN22, SYT6, GJA5, ADORA1, IL17RA, TGFB2, TNFRSF11A, CRY2, GRIN2B, TIAM1, TRIM9, CHRNA4, ANGPT1, CHRNA7, RAB26, DNAJC1, CHRNA3, LYN, SOX11, WNK1, WNK3, STXBP4, IRS1, PCLO, NCAM1, INHBA, EP300, CD36, CCR5, PRAM1, ABAT, CARTPT, EFNA5, GPAM, SSC5D, MYO18A, UNC13A, CLOCK, MYO5A, TNFRSF21, FGFR4, RAB3C, KCNA2, GSDMD, UNC93B1, PML, HFE, R…	7.25374
GOTERM_BP_FAT	GO:0009306~protein secretion	69	SEC24A, SYT4, ANO1, TLR2, PTPN22, ILDR2, GJA5, IL17RA, TVP23A, TGFB2, TIAM1, ANGPT1, GBP5, LYN, STXBP4, IRS1, PCLO, RAB11FIP2, ACVR2B, CD36, EP300, CCR5, LYST, ABAT, CARTPT, EFNA5, GPAM, MYO18A, SSC5D, CLOCK, MYO5A, TNFRSF21, GSDMD, LMF1, PML, UNC93B1, RSAD2, ABCA1, EZR, NR1D1, POU2F2, PYCARD, GM21596, PCSK5, CSF1R, FN1, HAVCR2, NOS1, PLEK, HTT, KCNB1, ANXA4, FOXP1, LGALS9, AIM2, TRAF3IP2, EPHA5,…	8.52912
Annotation Cluster 96	Enrichment Score: 2.086870449516027
Category	Term	Count	Genes	FDR
GOTERM_BP_FAT	GO:0070647~protein modification by small protein conjugation or removal	110	TSPO, CBX4, PTPN22, SPRTN, RNF213, ZNRF3, ISG15, RNF31, SOCS3, DTX3L, UBR4, PARP10, 6330408A02RIK, TRIM37, OTUD3, MIB1, UHRF1, KDM2B, HUWE1, RNF135, KBTBD11, IFIH1, CLU, UBA6, HFE, ASB13, TRRAP, AMER1, FBXW7, TRIM67, RNF165, FBXO43, RNF168, TNKS, RNF167, BCOR, SASH1, HERPUD1, PELI1, ASXL1, UBE2L6, TRIM56, HDAC4, CBLB, CRBN, NXN, SMURF1, HECW1, BACH2, CDC14B, SENP5, ZYG11B, KLHL29, TRIM2, USP18, F…	2.21373
GOTERM_BP_FAT	GO:1903320~regulation of protein modification by small protein conjugation or removal	34	TSPO, NMI, UBE3A, CDC14B, CLU, PML, HFE, TRIB3, PTPN22, SPRTN, ZYG11B, AMER1, FBXW7, N4BP1, TRIM67, ISG15, PTK2B, FANCI, TICAM1, FBXO43, ANGPT1, PINX1, EGR1, SASH1, HERPUD1, PELI1, ARRDC4, PARP10, CAPN3, TRIM21, HDAC4, NXN, SMURF1, RNF111	6.39151
Annotation Cluster 97	Enrichment Score: 2.051865975960083
Category	Term	Count	Genes	FDR
GOTERM_BP_FAT	GO:0072331~signal transduction by p53 class mediator	23	TRP53, ZMAT1, E2F2, ZMAT4, FOXM1, PML, ATR, FOXO3, SESN2, CD74, ATM, EP300, CD44, BBC3, PCBP4, HIPK2, DYRK1A, SHISA5, PYCARD, BCL3, MDM4, CHD5, IFI204	4.74988
GOTERM_BP_FAT	GO:0042771~intrinsic apoptotic signaling pathway in response to DNA damage by p53 class mediator	11	TRP53, EP300, CD44, BBC3, HIPK2, SHISA5, PML, PYCARD, BCL3, CD74, IFI204	7.59815
Annotation Cluster 98	Enrichment Score: 2.042383295604342
Category	Term	Count	Genes	FDR
GOTERM_BP_FAT	GO:0046633~alpha-beta T cell proliferation	11	PTPRC, DOCK2, CBLB, CD44, ELF4, RASAL3, IRF1, FCGR4, PTPN22, H2-T23, LGALS9	2.06205
GOTERM_BP_FAT	GO:0046634~regulation of alpha-beta T cell activation	19	PTPRC, IKZF1, TGFBR2, PTPN22, NCKAP1L, HFE, H2-AB1, ZBTB16, PNP, LGALS9, CBLB, CD44, RASAL3, IRF1, RHOA, H2-T23, BCL6, JAK3, SASH3	2.88109
Annotation Cluster 99	Enrichment Score: 2.0262619643472366
Category	Term	Count	Genes	FDR
GOTERM_BP_FAT	GO:0046580~negative regulation of Ras protein signal transduction	12	DLC1, TRIM67, NUP62, RASAL3, NF1, ADRA1A, BCL6, ITGA3, TIMP2, SYNGAP1, ABL2, TGFB2	5.98323
GOTERM_BP_FAT	GO:0051058~negative regulation of small GTPase mediated signal transduction	12	DLC1, TRIM67, NUP62, RASAL3, NF1, ADRA1A, BCL6, ITGA3, TIMP2, SYNGAP1, ABL2, TGFB2	7.14808
Annotation Cluster 100	Enrichment Score: 2.00559982659758
Category	Term	Count	Genes	FDR
GOTERM_BP_FAT	GO:0001892~embryonic placenta development	24	CEBPA, SLC8A1, CEBPB, SOCS3, XIST, BIRC6, LEF1, ITGA4, FZD5, JUNB, VASH1, CDKN1C, ZFP568, NCOA1, NCOA3, SP1, BPTF, ITGAV, GAB1, NCOA6, HEY2, PLCD3, PKD1, MED1	0.672825
Annotation Cluster 102	Enrichment Score: 1.9761704996904577
Category	Term	Count	Genes	FDR
GOTERM_BP_FAT	GO:0048839~inner ear development	39	GABRB2, JAG2, GLI2, PAX2, TGFB2, EPHB2, ATP2B2, WDPCP, FAT4, HEY2, TRIP11, H2-K1, CEBPA, KCNMA1, DVL3, TOMT, CLRN1, ABR, ANP32B, CEBPD, TMIE, VANGL2, CECR2, FZD3, PCDH15, LIN7A, C1QB, EYA4, NOTCH1, CDKN1B, ALG10B, ATP8A2, ROR2, H2-T23, CUX1, SLITRK6, H2-DMA, IFT88, IFI204	0.271243
Annotation Cluster 103	Enrichment Score: 1.9731516739928547
Category	Term	Count	Genes	FDR
GOTERM_BP_FAT	GO:0043583~ear development	46	TSHZ1, GABRB2, JAG2, GLI2, PAX2, TGFB2, EPHB2, ATP2B2, WDR19, WDPCP, FAT4, BCL2, HEY2, TRIP11, H2-K1, CEBPA, KCNMA1, DVL3, TOMT, CLRN1, ABR, ANP32B, CEBPD, TMIE, VANGL2, CECR2, FZD3, PCDH15, GAS1, BCL2L11, LIN7A, C1QB, EYA4, NOTCH1, RDH10, CDKN1B, ALG10B, SALL1, ATP8A2, ROR2, H2-T23, CUX1, SLITRK6, H2-DMA, IFT88, IFI204	0.021411
GOTERM_BP_FAT	GO:0048839~inner ear development	39	GABRB2, JAG2, GLI2, PAX2, TGFB2, EPHB2, ATP2B2, WDPCP, FAT4, HEY2, TRIP11, H2-K1, CEBPA, KCNMA1, DVL3, TOMT, CLRN1, ABR, ANP32B, CEBPD, TMIE, VANGL2, CECR2, FZD3, PCDH15, LIN7A, C1QB, EYA4, NOTCH1, CDKN1B, ALG10B, ATP8A2, ROR2, H2-T23, CUX1, SLITRK6, H2-DMA, IFT88, IFI204	0.271243
GOTERM_BP_FAT	GO:0060113~inner ear receptor cell differentiation	18	KCNMA1, TOMT, CLRN1, GABRB2, VANGL2, JAG2, CECR2, PCDH15, ATP2B2, NOTCH1, WDPCP, FAT4, ALG10B, HEY2, CUX1, SLITRK6, IFT88, TRIP11	0.954264
GOTERM_BP_FAT	GO:0060563~neuroepithelial cell differentiation	15	KCNMA1, TOMT, CLRN1, B9D1, SOX11, FAM20C, JAG2, LEF1, PCDH15, ATP2B2, NOTCH1, WDPCP, ALG10B, CUX1, SLITRK6	2.39672
GOTERM_BP_FAT	GO:0042490~mechanoreceptor differentiation	18	KCNMA1, TOMT, CLRN1, GABRB2, VANGL2, JAG2, CECR2, PCDH15, ATP2B2, NOTCH1, WDPCP, FAT4, ALG10B, HEY2, CUX1, SLITRK6, IFT88, TRIP11	2.45698
GOTERM_BP_FAT	GO:0042491~auditory receptor cell differentiation	11	KCNMA1, TOMT, ATP2B2, CLRN1, NOTCH1, WDPCP, ALG10B, JAG2, PCDH15, SLITRK6, CUX1	7.59815
GOTERM_BP_FAT	GO:0060119~inner ear receptor cell development	13	TOMT, ATP2B2, CLRN1, WDPCP, FAT4, GABRB2, ALG10B, VANGL2, CECR2, PCDH15, SLITRK6, TRIP11, IFT88	7.73946
Annotation Cluster 104	Enrichment Score: 1.9580008766273096
Category	Term	Count	Genes	FDR
GOTERM_BP_FAT	GO:0036293~response to decreased oxygen levels	50	SLC8A3, ALAD, FOSL2, TLR2, EGLN3, PML, FOXO3, CPEB1, ADORA1, TGFB2, EIF4EBP1, MTHFR, PTK2B, CTGF, FNDC1, BCL2, RHOA, CHRNA4, PTN, LIMD1, CHRNA7, DPP4, EGR1, PLAT, TRP53, KCNMA1, SLC8A1, FLT1, NOS1, TGFBR2, CBL, NF1, SMAD4, NDNF, ATM, ITPR2, CCNB1, CYBA, CYBB, NOTCH1, CDKN1B, EP300, TSC1, UCP2, HIF3A, ABAT, RYR2, MDM4, APAF1, VLDLR	0.671517
GOTERM_BP_FAT	GO:0001666~response to hypoxia	47	SLC8A3, ALAD, FOSL2, PML, TLR2, EGLN3, CPEB1, FOXO3, ADORA1, TGFB2, MTHFR, EIF4EBP1, PTK2B, BCL2, FNDC1, RHOA, CHRNA4, PTN, CHRNA7, LIMD1, DPP4, EGR1, PLAT, TRP53, KCNMA1, SLC8A1, FLT1, NOS1, NF1, TGFBR2, SMAD4, NDNF, ATM, ITPR2, CCNB1, CYBA, NOTCH1, CYBB, CDKN1B, EP300, UCP2, HIF3A, ABAT, RYR2, APAF1, MDM4, VLDLR	2.06247
GOTERM_BP_FAT	GO:0070482~response to oxygen levels	53	SLC8A3, ALAD, FOSL2, TLR2, FOXO1, CPEB1, FOXO3, ADORA1, TGFB2, EIF4EBP1, CTGF, RHOA, CHRNA4, CHRNA7, DPP4, EGR1, KCNMA1, POLG, NDNF, EP300, ABAT, RYR2, MDM4, PML, EGLN3, POLR2A, MTHFR, PTK2B, BCL2, FNDC1, PTN, LIMD1, TRP53, PLAT, SLC8A1, NOS1, FLT1, CBL, NF1, TGFBR2, SMAD4, ATM, ITPR2, CCNB1, CYBA, NOTCH1, CYBB, CDKN1B, TSC1, UCP2, HIF3A, APAF1, VLDLR	7.79681
Annotation Cluster 106	Enrichment Score: 1.9289894558446503
Category	Term	Count	Genes	FDR
GOTERM_BP_FAT	GO:0033002~muscle cell proliferation	34	C3AR1, AIF1, TBX20, TGFB2, IGF1R, MAP3K5, APOD, HEY2, TGM2, ANGPT1, CALCRL, NDRG2, FGF1, EGR1, TRP53, CDK1, RXRA, TGFBR2, SEPN1, STAT1, FOXP1, TENM4, CCNB1, NCAM1, CYBA, HDAC4, NOTCH1, CDKN1B, GSK3B, JUN, ERN1, ABCC4, IGFBP3, IGFBP5	1.55375
Annotation Cluster 108	Enrichment Score: 1.863734262492653
Category	Term	Count	Genes	FDR
GOTERM_BP_FAT	GO:0002757~immune response-activating signal transduction	52	ZC3HAV1, TIRAP, TLR2, PTPN22, TLR3, SKAP2, IGHM, TLR7, ANKRD17, KLHL6, DDX60, TICAM1, PIK3AP1, TNIP2, RNF31, PTPRJ, C5AR1, LYN, PDE4D, COLEC12, CD86, LCK, C3AR1, TNFRSF21, IFIH1, UNC93B1, RSAD2, PLCL2, TRIM30A, EZR, NR1D1, BCL2, GM21596, NFATC2, DHX58, FYB, HAVCR2, PTPN6, PTPRC, PELI1, TLR13, NCKAP1L, CD180, LGALS9, DDX58, NRAS, CYBA, CBLB, IRF7, PLCG2, IRF1, CLEC7A	0.00288367
GOTERM_BP_FAT	GO:0002764~immune response-regulating signaling pathway	54	ZC3HAV1, TIRAP, TLR2, PTPN22, TLR3, IGHM, SKAP2, TLR7, ANKRD17, KLHL6, DDX60, TICAM1, PIK3AP1, TNIP2, RNF31, PTPRJ, C5AR1, LYN, PDE4D, COLEC12, CD86, LCK, CTSH, C3AR1, TNFRSF21, IFIH1, UNC93B1, RSAD2, PLCL2, TRIM30A, EZR, NR1D1, BCL2, MAP3K1, GM21596, NFATC2, DHX58, FYB, HAVCR2, PTPN6, PTPRC, PELI1, TLR13, NCKAP1L, CD180, LGALS9, DDX58, NRAS, CYBA, CBLB, IRF7, PLCG2, IRF1, CLEC7A	0.00423652
Annotation Cluster 109	Enrichment Score: 1.8554556641145241
Category	Term	Count	Genes	FDR
GOTERM_BP_FAT	GO:0050900~leukocyte migration	49	C3AR1, AIF1, CSF1, EDN2, STK10, TLR2, TIRAP, PLVAP, ITGB2, CCL28, ADORA1, ITGAM, CD74, IL17RA, TGFB2, MIA3, APOD, GBF1, RAC2, PTK2B, TNFRSF18, PYCARD, CSF3R, MSN, ANO6, GCNT1, MTUS1, SPP1, PTPRJ, TRP53, ABR, C5AR1, FLT1, LYN, CMKLR1, NCKAP1L, PDE4D, DOCK8, ITGA4, VAV1, PTPRO, LGALS9, ITGA9, GPR35, EPS8, LYST, CX3CR1, ITGA2B, CAMK1D	0.843899
GOTERM_BP_FAT	GO:0002685~regulation of leukocyte migration	32	C3AR1, AIF1, CSF1, STK10, EDN2, TIRAP, TLR2, PTPN22, PLVAP, CCL28, ADORA1, CD74, MIA3, APOD, RAC2, PTK2B, TNFRSF18, PYCARD, MSN, ANO6, MTUS1, TRP53, PTPRJ, ABR, C5AR1, LYN, CMKLR1, NCKAP1L, ITGA4, LGALS9, ITGA2B, CAMK1D	0.97363
GOTERM_BP_FAT	GO:0060326~cell chemotaxis	41	C3AR1, AIF1, CSF1, EDN2, TIRAP, ITGB2, CCL28, CD74, ITGAM, IL17RA, TGFB2, SEMA5A, RAC2, GBF1, PTK2B, TIAM1, CSF3R, GM21596, FGF1, ANO6, MTUS1, SPP1, PTPRJ, FLT1, C5AR1, LYN, CMKLR1, LEF1, NCKAP1L, PDE4D, VAV1, PTPRO, LGALS9, ITGA9, NOTCH1, GPR35, LYST, CX3CR1, PDGFRA, ABCC1, CAMK1D	4.48391
GOTERM_BP_FAT	GO:0071621~granulocyte chemotaxis	21	PTPRJ, C3AR1, C5AR1, CMKLR1, CSF1, EDN2, TIRAP, NCKAP1L, ITGB2, PDE4D, VAV1, ITGAM, CD74, IL17RA, TGFB2, ITGA9, GBF1, RAC2, CSF3R, CAMK1D, SPP1	5.15845
GOTERM_BP_FAT	GO:0050920~regulation of chemotaxis	33	C3AR1, PLXNC1, PLXNA4, AIF1, CSF1, EDN2, TIRAP, BMPR2, CD74, SEMA5A, RAC2, PTK2B, TIAM1, GM21596, AGRN, FGF1, PLXND1, ANO6, MTUS1, AKT2, FN1, PTPRJ, C5AR1, LYN, CMKLR1, EFNB2, NCKAP1L, LGALS9, NOTCH1, PDGFRA, SEMA4B, SEMA4D, CAMK1D	5.50012
GOTERM_BP_FAT	GO:0030595~leukocyte chemotaxis	32	C3AR1, AIF1, CSF1, EDN2, TIRAP, ITGB2, ITGAM, CD74, IL17RA, TGFB2, GBF1, RAC2, PTK2B, CSF3R, ANO6, MTUS1, SPP1, PTPRJ, FLT1, C5AR1, LYN, CMKLR1, NCKAP1L, PDE4D, PTPRO, VAV1, LGALS9, ITGA9, GPR35, LYST, CX3CR1, CAMK1D	8.06468
Annotation Cluster 110	Enrichment Score: 1.8435011465222513
Category	Term	Count	Genes	FDR
GOTERM_BP_FAT	GO:0031076~embryonic camera-type eye development	12	WDR19, RDH10, TULP3, KDM2B, PHACTR4, SP1, SOX11, HIPK2, ARID1A, FZD5, PAX2, IFT140	2.17573
Annotation Cluster 111	Enrichment Score: 1.8189566935307158
Category	Term	Count	Genes	FDR
GOTERM_BP_FAT	GO:0009057~macromolecule catabolic process	128	SCPEP1, ZC3HAV1, GNA12, PTPN23, FOXO1, NOTUM, RNF213, ZNRF3, ISG15, CD44, GRIN2C, NBAS, ZHX2, GRIN2A, UBR4, UBR1, DDIT3, 6330408A02RIK, UHRF1, HUWE1, XRN1, XRN2, CLU, UBA7, UBA6, HFE, TIMP2, TIMP3, UHMK1, CTIF, AMER1, FBXW7, TRIM67, RNF165, FBXO43, ZMPSTE24, RNF168, HERPUD1, NPLOC4, SMAD4, UBE2L6, ATM, PSMB8, PSMB9, P2RX7, LYVE1, CBLB, CDKN1B, CRBN, DCP1B, SMURF1, SGSH, CREBRF, HECW1, SORL1, UVRA…	2.13956
GOTERM_BP_FAT	GO:0070647~protein modification by small protein conjugation or removal	110	TSPO, CBX4, PTPN22, SPRTN, RNF213, ZNRF3, ISG15, RNF31, SOCS3, DTX3L, UBR4, PARP10, 6330408A02RIK, TRIM37, OTUD3, MIB1, UHRF1, KDM2B, HUWE1, RNF135, KBTBD11, IFIH1, CLU, UBA6, HFE, ASB13, TRRAP, AMER1, FBXW7, TRIM67, RNF165, FBXO43, RNF168, TNKS, RNF167, BCOR, SASH1, HERPUD1, PELI1, ASXL1, UBE2L6, TRIM56, HDAC4, CBLB, CRBN, NXN, SMURF1, HECW1, BACH2, CDC14B, SENP5, ZYG11B, KLHL29, TRIM2, USP18, F…	2.21373
GOTERM_BP_FAT	GO:0030163~protein catabolic process	100	SCPEP1, GNA12, PTPN23, FOXO1, RNF213, ZNRF3, ISG15, GRIN2C, UBR4, GRIN2A, UBR1, DDIT3, 6330408A02RIK, UHRF1, HUWE1, CLU, UBA7, UBA6, HFE, TIMP2, TIMP3, AMER1, FBXW7, TRIM67, RNF165, FBXO43, ZMPSTE24, RNF168, HERPUD1, NPLOC4, SMAD4, UBE2L6, PSMB8, PSMB9, P2RX7, CBLB, CDKN1B, CRBN, SMURF1, CREBRF, HECW1, SORL1, USP18, TRIM9, CASP8, MSN, KIF14, CTSZ, HERC6, GAN, HERC2, CTSS, CLEC16A, PSME1, PSME2, R…	3.85705
GOTERM_BP_FAT	GO:0006508~proteolysis	184	DLC1, SCPEP1, A2M, MASP2, GNA12, SNCA, PTPN23, RNF213, ZNRF3, C1RA, MAP3K5, ISG15, CD44, CASP8AP2, CTGF, HTRA1, PAPPA, ERAP1, ASPH, RECK, CHAC1, UBR4, SERPING1, PISD, UBR1, BCL2L11, DDIT3, 6330408A02RIK, OTUD3, ADAMTS9, UHRF1, EP300, HUWE1, NLE1, PRCP, RELN, ADAMTS1, CPD, EIF2AK3, ADAMTS5, AMZ1, ERMP1, FGFR4, CLU, UBA7, DAG1, HFE, UBA6, TRRAP, TIMP2, TIMP3, FBXW7, TRIM67, RNF165, RNF168, ZMPSTE24…	4.58763
GOTERM_BP_FAT	GO:0042787~protein ubiquitination involved in ubiquitin-dependent protein catabolic process	27	HECW1, UBE3A, CLU, PML, UBA6, HFE, FBXW7, TRIM67, PTK2B, RNF165, NEDD4L, RNF144B, HERC6, CBL, UBR4, GM15800, GAN, TRIM25, HERC2, 6330408A02RIK, UHRF1, HUWE1, SIAH3, KLHL11, SMURF1, RNF111, KLHL32	7.92075
GOTERM_BP_FAT	GO:0044265~cellular macromolecule catabolic process	104	SCPEP1, ZC3HAV1, GNA12, PTPN23, RNF213, ZNRF3, ISG15, NBAS, UBR4, ZHX2, UBR1, DDIT3, 6330408A02RIK, UHRF1, HUWE1, XRN1, XRN2, CLU, UBA7, UBA6, HFE, UHMK1, CTIF, AMER1, FBXW7, TRIM67, RNF165, ZMPSTE24, RNF168, HERPUD1, NPLOC4, UBE2L6, ATM, PSMB8, PSMB9, CRBN, DCP1B, SMURF1, SGSH, HECW1, USP18, TRIM9, CASP8, MAGOHB, MSN, KIF14, CTSZ, HERC6, GAN, PAPD5, HERC2, CTSS, CLEC16A, PSME1, PSME2, RIPK1, CTS…	8.35458
Annotation Cluster 113	Enrichment Score: 1.7415410573142172
Category	Term	Count	Genes	FDR
GOTERM_BP_FAT	GO:1990440~positive regulation of transcription from RNA polymerase II promoter in response to endoplasmic reticulum stress	7	ATF6, TRP53, ATF4, CEBPB, ATF3, EIF2AK3, DDIT3	0.488061
Annotation Cluster 115	Enrichment Score: 1.7162305638194528
Category	Term	Count	Genes	FDR
GOTERM_BP_FAT	GO:0021782~glial cell development	20	PARD3, GFAP, LYN, SOX11, NF1, CLU, MPP5, TLR2, DAG1, ITGAM, ARHGEF10, TENM4, LAMB2, CNTF, LAMC3, PHGDH, MT2, ROR2, SH3TC2, AKT2	1.92934
Annotation Cluster 117	Enrichment Score: 1.681212656693323
Category	Term	Count	Genes	FDR
GOTERM_BP_FAT	GO:0031644~regulation of neurological system process	19	TNFRSF21, PARD3, NOS1, GLRA1, DAG1, FCGR4, GRIN2A, CTSS, ADORA1, GRM1, TENM4, NCAM1, GPR35, TNR, GRIN2D, CHRNB4, CARTPT, MGLL, EIF2AK3	2.88109
Annotation Cluster 118	Enrichment Score: 1.674146021724125
Category	Term	Count	Genes	FDR
GOTERM_BP_FAT	GO:0097190~apoptotic signaling pathway	83	ZMAT1, E2F2, HIP1R, ZMAT4, TLR3, FOXO3, PNP, TGFB2, MAP3K5, TNFRSF11A, CD44, CASP8AP2, TICAM1, CASP8, SGPL1, SP100, OPA1, STK24, ROCK2, CHAC1, HRK, MBD4, BCL2L11, DDIT3, DAPK1, EYA3, EYA4, SIGLEC1, INHBA, KRT18, EP300, RIPK1, JUN, HIPK2, LCK, CX3CR1, ERN1, NLE1, CTSC, EIF2AK3, CTSH, TNFRSF22, TNFRSF21, TNFRSF23, CYP1B1, CLU, PML, TRIB3, TNFRSF8, TIMP3, CD74, FBXW7, BCL2, ITGAV, SHISA5, TNFRSF18, …	0.615404
GOTERM_BP_FAT	GO:2001235~positive regulation of apoptotic signaling pathway	29	HIP1R, CLU, PML, TIMP3, TGFB2, FBXW7, CASP8, PYCARD, CAMK2B, TRP53, PTPRC, NF1, HRK, MAL, BCL2L11, PLEKHF1, INHBA, SIGLEC1, TNFSF10, ATF3, BBC3, RIPK1, GSK3B, LCK, CTSC, APAF1, JAK3, EIF2AK3, CTSH	7.44364
GOTERM_BP_FAT	GO:2001238~positive regulation of extrinsic apoptotic signaling pathway	14	SIGLEC1, PTPRC, INHBA, TNFSF10, ATF3, RIPK1, CASP8, NF1, PML, PYCARD, MAL, JAK3, TIMP3, TGFB2	8.09316
Annotation Cluster 120	Enrichment Score: 1.6579381558895272
Category	Term	Count	Genes	FDR
GOTERM_BP_FAT	GO:0016064~immunoglobulin mediated immune response	25	PTPN6, PTPRC, ICOSL, C4B, C3, MASP2, SERPING1, H2-AB1, IGHM, FCGR1, C1QC, CD74, C1QA, STAT6, C1RA, C1QB, FCGR2B, IRF7, POU2F2, BCL3, BCL6, RNF168, INPP5D, C2, H2-DMA	5.23873
GOTERM_BP_FAT	GO:0019724~B cell mediated immunity	25	PTPN6, PTPRC, ICOSL, C4B, C3, MASP2, SERPING1, H2-AB1, IGHM, FCGR1, C1QC, CD74, C1QA, STAT6, C1RA, C1QB, FCGR2B, IRF7, POU2F2, BCL3, BCL6, RNF168, INPP5D, C2, H2-DMA	6.34037
Annotation Cluster 121	Enrichment Score: 1.6484189729927774
Category	Term	Count	Genes	FDR
GOTERM_BP_FAT	GO:1903409~reactive oxygen species biosynthetic process	21	TSPO, CYP1B1, NOS1, NCF1, AIF1, CLU, TLR2, ITGB2, FOXO3, STAT3, CYBA, HDAC4, CYBB, ATP2B4, GBF1, PTK2B, SLC7A2, TICAM1, RHOA, INSR, AKT2	1.11865
Annotation Cluster 122	Enrichment Score: 1.6479600645069075
Category	Term	Count	Genes	FDR
GOTERM_BP_FAT	GO:0007215~glutamate receptor signaling pathway	17	GRIK1, GRIK3, KCNB1, NLGN1, CACNG5, GRIN2A, NLGN3, SHANK1, GRM1, TRPM1, DAPK1, GRIN2B, PTK2B, RASGRF1, GRM6, RELN, UNC13A	0.591481
Annotation Cluster 127	Enrichment Score: 1.5469272160847938
Category	Term	Count	Genes	FDR
GOTERM_BP_FAT	GO:0022402~cell cycle process	141	MAU2, PRC1, AIF1, BTC, INO80, ANKLE2, TGFB2, KIF13A, EIF4EBP1, CDCA8, ATP2B4, PPP1R1C, ANK3, CTGF, STARD9, STAG3, PMS2, CTDSP2, INSR, CEP85, ROCK2, LIG1, TOPBP1, DDIT3, VASH1, FOXN3, TACC2, TRIM37, REC8, TIMELESS, SPAG5, MCMBP, XRN1, HUS1, NEDD9, ORAOV1, TRRAP, CCNG1, UHMK1, FBXW7, FBXO43, OBSL1, TNKS, CLASP1, TRP53, PTPN6, MKI67, HTT, KLF11, CREBBP, GAS1, ATR, ATM, CDKN1C, NOTCH2, ATF5, CDKN1B, …	1.02379
GOTERM_BP_FAT	GO:0000278~mitotic cell cycle	99	MAU2, AIF1, BTC, INO80, ANKLE2, CDCA8, EIF4EBP1, PPP1R1C, ANK3, CTDSP2, INSR, CEP85, STK24, LIG1, TOPBP1, FOXN3, TRIM35, REC8, TIMELESS, SPAG5, MCMBP, NLE1, HUS1, NEDD9, ORAOV1, TRRAP, TIMP2, CCNG1, FBXO43, OBSL1, CLASP1, TNKS, TRP53, PTPN6, MKI67, HTT, KLF11, CREBBP, GAS1, ATM, CDKN1C, CDKN1B, EPS8, NUP62, MCPH1, SPTBN1, PARP3, SLFN9, MITD1, TTC28, SPICE1, ANKRD17, FANCI, RHOA, BRD7, MTBP, BRD4,…	9.82109
Annotation Cluster 129	Enrichment Score: 1.541729546612386
Category	Term	Count	Genes	FDR
GOTERM_BP_FAT	GO:0042102~positive regulation of T cell proliferation	19	HAVCR2, ITGAL, PTPRC, ICOSL, AIF1, IL6ST, EFNB1, PTPN22, NCKAP1L, IGF2, PNP, CD86, RASAL3, CD274, PYCARD, H2-T23, JAK3, GPAM, SASH3	6.91861
Annotation Cluster 130	Enrichment Score: 1.54119628275227
Category	Term	Count	Genes	FDR
GOTERM_BP_FAT	GO:0034340~response to type I interferon	10	A230050P20RIK, TRIM56, NLRC5, SHMT2, ISG15, IFITM3, IRF7, STAT1, STAT2, ADAR	1.34281
Annotation Cluster 132	Enrichment Score: 1.516905130720903
Category	Term	Count	Genes	FDR
GOTERM_BP_FAT	GO:0071695~anatomical structure maturation	15	ASXL2, MYO5A, RECK, DAG1, PAX2, DDIT3, TGFB2, ANKRD17, NOTCH1, FAT4, RHOA, SEMA4D, ANO6, CACNA1A, RERE	2.84668
Annotation Cluster 1	Enrichment Score: 7.726550562094187
Category	Term	Count	Genes	FDR
GOTERM_CC_FAT	GO:0043005~neuron projection	217	SYT4, IL6ST, SYT2, SNCA, ITSN1, ADORA1, ATP2B2, ATP2B4, APOD, GRIN2B, CHRNA4, CHRNA7, RAPGEF2, HTR1D, CHRNA3, OPA1, GM5601, PTPRF, NCF1, KIF5A, POLG, C4B, RXRA, GRIN2A, TANC1, BSN, PDYN, PCLO, PTPRO, CX3CR1, PDGFRA, ABAT, RYR2, ROR2, ATXN1L, UNC13C, UNC13A, DAG1, KCNJ2, ARFGEF2, UHMK1, EPHB2, ALCAM, DAGLA, GAD2, AGRN, CNKSR2, GARS, PTPN13, EPHA5, SYNE1, EPS8, CHRNB4, TMOD2, SMURF1, GHSR, NRP2, GL…	1.10345e-10
GOTERM_CC_FAT	GO:0097458~neuron part	257	SYT4, AIF1, IL6ST, SYT2, SNCA, SYT6, ITSN1, ADORA1, ATP2B2, ATP2B4, KCNK9, APOD, GRIN2B, GRIN2C, CHRNA4, CHRNA7, RAPGEF2, HTR1D, CHRNA3, CLRN1, OPA1, GM5601, PTPRF, POLG, KIF5A, NCF1, C4B, RXRA, TANC1, GRIN2A, BSN, PDYN, PTPRO, PCLO, CX3CR1, PDGFRA, ABAT, ROR2, RYR2, ATXN1L, UNC13C, ADD2, UNC13A, DAG1, ARFGEF2, KCNJ2, UHMK1, SORCS3, EPHB2, ALCAM, GAD2, DAGLA, AGRN, HIP1, CNKSR2, GARS, PTPN13, PCD…	9.78415e-09
GOTERM_CC_FAT	GO:0030425~dendrite	122	SLC8A3, KCNC1, SYT4, GRIK1, IL6ST, GRIK3, CASK, ADORA1, ATP2B2, GRIN2B, APOD, ANK3, TIAM1, CHRNA4, CHRNA7, HTR1D, CHRNA3, KCND3, OPA1, GM5601, NCF1, C4B, GRIN2A, TANC1, BSN, ACTN1, PDYN, PTPRO, PCLO, CDKL5, RASGRF1, ROR2, RELN, ATXN1L, XRN1, IGSF9, SLC38A2, KCNA2, CLU, BMPR2, CCNG1, KCNJ2, ARFGEF2, UHMK1, EPHB2, ALCAM, HCN3, HCN1, GABRA2, NIN, HTT, KCNB1, SHANK1, SHANK2, EPHA5, SYNE1, CACNA1G, SC…	1.34418e-07
GOTERM_CC_FAT	GO:0045202~synapse	155	SLC8A3, GRIK1, SYT4, GABRB2, GRIK3, SYT2, SNCA, CASK, SYT6, ITSN1, ADORA1, NRCAM, ATP2B2, KCNK9, ANK1, ANK2, GRIN2B, PRRT2, TIAM1, GRIN2C, ANK3, GRIN2D, CHRNA4, CHRNA7, RAPGEF2, LGI1, INSR, CHRNA3, GM5601, PTPRF, POLG, C4B, EFNB1, GRIN2A, TANC1, ACTN1, BSN, PCLO, PTPRO, GABRR2, MIB1, AKAP1, UNC13C, DST, IGSF9, XRN1, UNC13A, ADD2, KCNA2, BMPR2, DAG1, OPN1SW, KCNJ2, ARFGEF2, SORCS3, EPHB2, GAD2, LA…	1.51999e-07
GOTERM_CC_FAT	GO:0098794~postsynapse	91	SLC8A3, GLRA1, SYT4, GRIK1, HIP1R, GABRB2, GLRA3, GRIK3, SNCA, CPEB1, GABBR2, ADORA1, PLCB4, ANK1, ANK2, GRIN2B, ANK3, TIAM1, GRIN2C, GRIN2D, CHRNA4, CHRNA7, DLG2, CHRNA3, KCNMA1, ANKS1B, LYN, GM5601, TANC1, CACNG5, GRIN2A, BSN, ACTN1, PTPRO, PCLO, GRM1, GABRR2, MIB1, ARHGAP32, GRM6, SEMA4B, AKAP1, DST, ADD2, SRGAP2, DAG1, BMPR2, CTNND1, PALMD, ARFGEF2, KCNJ2, SORCS3, NR1D1, PTK2B, LRRTM2, CAMK2B…	2.48594e-06
GOTERM_CC_FAT	GO:0036477~somatodendritic compartment	154	SLC8A3, KCNC1, GRIK1, SYT4, AIF1, IL6ST, GRIK3, CASK, ADORA1, TGFB2, ATP2B2, GRIN2B, APOD, TIAM1, ANK3, CHRNA4, CHRNA7, RAPGEF2, HTR1D, INSR, CHRNA3, KCND3, OPA1, GM5601, PTPRF, NCF1, KIF5A, C4B, GRIN2A, TANC1, ACTN1, BSN, PDYN, PCLO, PTPRO, CDKL5, NCAM1, RASGRF1, CX3CR1, ROR2, RELN, ATXN1L, IGSF9, XRN1, SLC38A2, KCNA2, CLU, BMPR2, CCNG1, KCNJ2, ARFGEF2, TIMP2, UHMK1, EPHB2, ALCAM, HCN3, HCN1, CN…	1.1089e-05
GOTERM_CC_FAT	GO:0030424~axon	106	KCNC1, SYT4, GRIK1, SYT2, GRIK3, SNCA, ITSN1, ADORA1, IQGAP1, TGFB2, NRCAM, ANK1, GRIN2B, ANK3, TIAM1, CHRNA7, C4B, POLG, KIF5A, RXRA, TANC1, GRIN2A, BSN, PDYN, PCLO, GABRR2, NCAM1, NCAM2, PDGFRA, RELN, UNC13C, IGSF9, DST, UNC13A, SLC38A2, KCNA2, DAG1, KCNA3, OPN1SW, UHMK1, EPHB2, ALCAM, GAD2, DAGLA, AGRN, HCN3, HCN1, GABRA2, NIN, HTT, KCNB1, GARS, DOCK7, EPHA5, SPTBN1, SCN8A, SMURF1, CACNA1B, NR…	1.41711e-05
GOTERM_CC_FAT	GO:0044456~synapse part	120	SLC8A3, SYT4, GRIK1, GABRB2, SYT2, GRIK3, SNCA, CASK, SYT6, ITSN1, ADORA1, ANK1, KCNK9, ANK2, GRIN2B, GRIN2C, ANK3, TIAM1, GRIN2D, CHRNA4, CHRNA7, CHRNA3, GM5601, POLG, GRIN2A, TANC1, ACTN1, BSN, PTPRO, PCLO, GABRR2, MIB1, AKAP1, UNC13C, DST, UNC13A, ADD2, KCNA2, BMPR2, DAG1, OPN1SW, KCNJ2, ARFGEF2, SORCS3, GAD2, HIP1, CNKSR2, GABRA2, HTT, KCNB1, ITGA3, SHANK1, SHANK2, LIN7A, P2RX7, SYNE1, EPS8, …	0.000127948
GOTERM_CC_FAT	GO:0060076~excitatory synapse	56	GRIK1, HIP1R, CPEB1, ADORA1, PLCB4, ANK2, GRIN2B, TIAM1, GRIN2C, CHRNA7, CHRNA3, DLG2, ANKS1B, PTPRF, LYN, CACNG5, GRIN2A, TANC1, BSN, PCLO, GRM1, MIB1, ARHGAP32, DST, UNC13A, ADD2, SRGAP2, BMPR2, SORCS3, PTK2B, LRRTM2, CAMK2B, DCLK1, SYNPO, CNKSR2, DLGAP1, NOS1, HTT, DLGAP2, MAP1A, MAP1B, NF1, NLGN1, ITGA3, NLGN3, DGKI, IGSF9B, SHANK1, SHANK2, LIN7A, EPS8, GSK3B, SPTBN1, PTCH1, SYNGAP1, CACNA1C	0.000645341
GOTERM_CC_FAT	GO:0045211~postsynaptic membrane	49	GLRA1, GRIK1, GABRB2, GLRA3, GRIK3, DAG1, CPEB1, GABBR2, ADORA1, ANK1, ANK2, GRIN2B, ANK3, GRIN2C, LRRTM2, GRIN2D, CHRNA4, CHRNA7, DLG2, CHRNA3, SYNPO, KCNMA1, CNKSR2, ANKS1B, DLGAP1, GABRA2, DLGAP2, KCNB1, TANC1, NLGN1, CACNG5, GRIN2A, NLGN3, SHANK1, IGSF9B, SHANK2, GRM1, LIN7A, GABRR2, SYNE1, ARHGAP32, TENM2, GRM6, CHRNB4, SEMA4B, USP48, CHRNB1, AKAP1, SRGAP2	0.00236223
GOTERM_CC_FAT	GO:0099572~postsynaptic specialization	51	GRIK1, HIP1R, BMPR2, CPEB1, ADORA1, SORCS3, PLCB4, ANK2, GRIN2B, PTK2B, TIAM1, GRIN2C, CAMK2B, CHRNA7, DLG2, CHRNA3, DCLK1, SYNPO, CNKSR2, ANKS1B, DLGAP1, NOS1, LYN, DLGAP2, HTT, MAP1A, NF1, MAP1B, TANC1, NLGN1, GRIN2A, CACNG5, BSN, DGKI, SHANK1, IGSF9B, SHANK2, GRM1, PCLO, LIN7A, MIB1, ARHGAP32, EPS8, GSK3B, SPTBN1, PTCH1, CACNA1C, SYNGAP1, DST, ADD2, SRGAP2	0.00301756
GOTERM_CC_FAT	GO:0014069~postsynaptic density	51	GRIK1, HIP1R, BMPR2, CPEB1, ADORA1, SORCS3, PLCB4, ANK2, GRIN2B, PTK2B, TIAM1, GRIN2C, CAMK2B, CHRNA7, DLG2, CHRNA3, DCLK1, SYNPO, CNKSR2, ANKS1B, DLGAP1, NOS1, LYN, DLGAP2, HTT, MAP1A, NF1, MAP1B, TANC1, NLGN1, GRIN2A, CACNG5, BSN, DGKI, SHANK1, IGSF9B, SHANK2, GRM1, PCLO, LIN7A, MIB1, ARHGAP32, EPS8, GSK3B, SPTBN1, PTCH1, CACNA1C, SYNGAP1, DST, ADD2, SRGAP2	0.00301756
GOTERM_CC_FAT	GO:0097060~synaptic membrane	60	GRIK1, GLRA1, GABRB2, HIP1R, GRIK3, GLRA3, CASK, GABBR2, CPEB1, ADORA1, ANK1, ANK2, GRIN2B, GRIN2C, ANK3, GRIN2D, CHRNA4, CHRNA7, CHRNA3, DLG2, KCNMA1, ANKS1B, NRXN3, TANC1, GRIN2A, CACNG5, GRM1, GABRR2, ARHGAP32, GRM6, SEMA4B, AKAP1, UNC13C, UNC13A, SRGAP2, KCNA2, DAG1, GAD2, LRRTM2, ENO2, SYNPO, CNKSR2, GABRA2, DLGAP1, HTT, DLGAP2, KCNB1, NLGN1, ITGA3, NLGN3, DGKI, IGSF9B, SHANK1, SHANK2, LIN7A…	0.00394717
GOTERM_CC_FAT	GO:0044297~cell body	116	SLC8A3, KCNC1, SYT4, GRIK1, AIF1, IL6ST, GRIK3, TLR2, ADORA1, TGFB2, ATP2B2, APOD, TIAM1, CHRNA4, CHRNA7, RAPGEF2, INSR, CHRNA3, KCND3, PTPRF, NCF1, C4B, KIF5A, TANC1, BSN, PDYN, PCLO, NCAM1, RASGRF1, CX3CR1, ROR2, RELN, XRN1, SLC38A2, KCNA2, BMPR2, OPN1SW, KCNJ2, TIMP2, CCNG1, EPHB2, ALCAM, HCN3, HCN1, CNKSR2, GABRA2, HTT, KCNB1, EEF1A2, PTPN13, SHANK2, EPHA5, ATP7A, P2RX7, MYO10, CACNA1G, CACNA…	0.0084641
GOTERM_CC_FAT	GO:0043025~neuronal cell body	103	SLC8A3, KCNC1, SYT4, GRIK1, IL6ST, AIF1, GRIK3, ADORA1, TGFB2, ATP2B2, APOD, TIAM1, CHRNA4, CHRNA7, RAPGEF2, INSR, CHRNA3, KCND3, PTPRF, C4B, KIF5A, NCF1, TANC1, BSN, PDYN, PCLO, NCAM1, RASGRF1, CX3CR1, ROR2, RELN, XRN1, SLC38A2, KCNA2, BMPR2, KCNJ2, TIMP2, CCNG1, EPHB2, ALCAM, HCN3, HCN1, CNKSR2, GABRA2, HTT, KCNB1, EEF1A2, SHANK2, EPHA5, ATP7A, P2RX7, MYO10, CACNA1G, CACNA1E, SCN8A, SMURF1, CAC…	0.023632
Annotation Cluster 2	Enrichment Score: 5.827144811694093
Category	Term	Count	Genes	FDR
GOTERM_CC_FAT	GO:0098794~postsynapse	91	SLC8A3, GLRA1, SYT4, GRIK1, HIP1R, GABRB2, GLRA3, GRIK3, SNCA, CPEB1, GABBR2, ADORA1, PLCB4, ANK1, ANK2, GRIN2B, ANK3, TIAM1, GRIN2C, GRIN2D, CHRNA4, CHRNA7, DLG2, CHRNA3, KCNMA1, ANKS1B, LYN, GM5601, TANC1, CACNG5, GRIN2A, BSN, ACTN1, PTPRO, PCLO, GRM1, GABRR2, MIB1, ARHGAP32, GRM6, SEMA4B, AKAP1, DST, ADD2, SRGAP2, DAG1, BMPR2, CTNND1, PALMD, ARFGEF2, KCNJ2, SORCS3, NR1D1, PTK2B, LRRTM2, CAMK2B…	2.48594e-06
GOTERM_CC_FAT	GO:0044309~neuron spine	35	SLC8A3, HIP1R, CTNND1, EEA1, PALMD, ARFGEF2, KCNJ2, ADORA1, GRIN2B, NR1D1, TIAM1, CHRNA7, MYO5B, APBA1, SYNPO, ANKS1B, SLC8A1, NOS1, GM5601, MAP1B, NLGN1, GRIN2A, ACTN1, DGKI, ATP1A2, SHANK1, SHANK2, GRM1, PTPRO, SYNE1, ARHGAP32, TENM2, GSK3B, ABL2, SRGAP2	0.0532067
GOTERM_CC_FAT	GO:0043197~dendritic spine	34	SLC8A3, HIP1R, CTNND1, PALMD, ARFGEF2, KCNJ2, ADORA1, GRIN2B, NR1D1, TIAM1, CHRNA7, MYO5B, APBA1, SYNPO, ANKS1B, SLC8A1, NOS1, GM5601, MAP1B, NLGN1, GRIN2A, ACTN1, DGKI, ATP1A2, SHANK1, SHANK2, GRM1, PTPRO, SYNE1, ARHGAP32, TENM2, GSK3B, ABL2, SRGAP2	0.0983814
Annotation Cluster 3	Enrichment Score: 4.5246492023121965
Category	Term	Count	Genes	FDR
GOTERM_CC_FAT	GO:0030054~cell junction	228	DLC1, SYT4, SYT2, SNCA, SYT6, CD53, AMOTL1, ITSN1, AMOTL2, B2M, HMCN2, ATP2B2, CD44, GRIN2B, PRRT2, GRIN2C, GRIN2D, CHRNA4, CHRNA7, RAPGEF2, CHRNA3, PTPRJ, MAGI3, GM5601, MAGI1, C4B, VANGL2, EFNB2, GRIN2A, TANC1, BSN, SIPA1L3, WNK3, PCLO, PGM5, KRT18, ABCB1B, EFNA5, UNC13C, UNC13A, ITGA2B, DAG1, AKAP12, IFI30, ASAP3, KCNJ2, ARFGEF2, ALCAM, GAD2, RAC2, ATN1, AGRN, PPFIBP1, EPHA5, LAMA1, NOTCH1, EP…	2.59129e-08
GOTERM_CC_FAT	GO:0005912~adherens junction	109	DLC1, GNA13, ZC3HAV1, GNA12, CASK, IQGAP1, B2M, CD44, LAD1, GM5601, MAGI1, STK24, EFNB2, ACTN1, ACTN2, WNK3, ARPC1B, TNS3, PGM5, KRT18, EFNA5, DST, ITGA2B, AKAP12, DAG1, ASAP3, ALCAM, RAC2, ITGAV, CLASP1, SCARB2, PPFIBP1, DOCK7, ITGA3, ITGA4, EPHA5, NOTCH1, CYFIP1, SPTBN1, TMPO, GRK5, TLN1, TLN2, WASF2, EPS15L1, DDR2, LARP1, EFHD2, ACTR2, RHOA, SNTB1, SNTB2, MSN, DLG5, MKL2, AHNAK, DPP4, GOLGA3, …	0.0312127
GOTERM_CC_FAT	GO:0005925~focal adhesion	69	DLC1, GNA13, TLN1, TLN2, GNA12, CASK, DDR2, IQGAP1, B2M, ACTR2, CD44, RHOA, SNTB1, SNTB2, MSN, AHNAK, DPP4, PARVG, GM5601, EFNB2, ACTN1, ACTN2, PALLD, FLNB, ARHGAP26, LAP3, ARPC1B, TNS3, PGM5, IGF2R, RRAS2, DST, ITGA2B, TRIOBP, DAG1, AKAP12, ASAP3, APBB1IP, ALCAM, NUP214, SORBS3, EZR, RAC2, PTK2B, ITGAV, FAT1, PPP1R12A, TGM2, CLASP1, LIMD1, SCARB2, AFAP1, PLEC, PTPRC, ACTC1, FLT1, HCK, PPFIBP1, S…	0.0436665
GOTERM_CC_FAT	GO:0030055~cell-substrate junction	70	DLC1, GNA13, TLN1, TLN2, GNA12, CASK, DDR2, IQGAP1, B2M, ACTR2, CD44, RHOA, SNTB1, SNTB2, MSN, AHNAK, DPP4, PARVG, GM5601, EFNB2, ACTN1, ACTN2, PALLD, FLNB, ARHGAP26, LAP3, ARPC1B, TNS3, PGM5, IGF2R, RRAS2, DST, ITGA2B, TRIOBP, DAG1, AKAP12, ITGB4, ASAP3, APBB1IP, ALCAM, SORBS3, NUP214, EZR, RAC2, PTK2B, ITGAV, FAT1, PPP1R12A, TGM2, CLASP1, LIMD1, SCARB2, AFAP1, PLEC, PTPRC, ACTC1, FLT1, HCK, PPF…	0.0539536
GOTERM_CC_FAT	GO:0005924~cell-substrate adherens junction	69	DLC1, GNA13, TLN1, TLN2, GNA12, CASK, DDR2, IQGAP1, B2M, ACTR2, CD44, RHOA, SNTB1, SNTB2, MSN, AHNAK, DPP4, PARVG, GM5601, EFNB2, ACTN1, ACTN2, PALLD, FLNB, ARHGAP26, LAP3, ARPC1B, TNS3, PGM5, IGF2R, RRAS2, DST, ITGA2B, TRIOBP, DAG1, AKAP12, ASAP3, APBB1IP, ALCAM, NUP214, SORBS3, EZR, RAC2, PTK2B, ITGAV, FAT1, PPP1R12A, TGM2, CLASP1, LIMD1, SCARB2, AFAP1, PLEC, PTPRC, ACTC1, FLT1, HCK, PPFIBP1, S…	0.0660581
GOTERM_CC_FAT	GO:0070161~anchoring junction	109	DLC1, GNA13, ZC3HAV1, GNA12, CASK, IQGAP1, B2M, CD44, LAD1, GM5601, MAGI1, STK24, EFNB2, ACTN1, ACTN2, WNK3, ARPC1B, TNS3, PGM5, KRT18, EFNA5, DST, ITGA2B, AKAP12, DAG1, ASAP3, ALCAM, RAC2, ITGAV, CLASP1, SCARB2, PPFIBP1, DOCK7, ITGA3, ITGA4, EPHA5, NOTCH1, CYFIP1, SPTBN1, TMPO, GRK5, TLN1, TLN2, WASF2, EPS15L1, DDR2, LARP1, EFHD2, ACTR2, RHOA, SNTB1, SNTB2, MSN, DLG5, MKL2, AHNAK, DPP4, GOLGA3, …	0.0947754
Annotation Cluster 4	Enrichment Score: 3.8626260737701004
Category	Term	Count	Genes	FDR
GOTERM_CC_FAT	GO:0098589~membrane region	75	DLC1, AP4E1, HIP1R, H2-D1, TLR2, EPS15L1, ITSN1, IQGAP1, EFHD2, ATP2B2, ATP2B3, CASP8, ANGPT1, CHRNA7, INSR, AHNAK, DPP4, KCNMA1, KCND3, LYN, BST2, EFNB1, IRS1, CD36, RIPK1, LCK, AKAP6, EFNA5, CLIP3, EMP2, IFT88, DCC, DAG1, BMPR2, KCNA3, CTNND1, PLVAP, ITGB2, ABCA1, STAT6, IGF1R, EZR, KIRREL, PTK2B, TNR, PIKFYVE, INPP5D, TRIP11, SCN5A, HIP1, PTPRC, NUP153, NOS1, CUBN, HCK, CBL, TGFBR2, MAL, ATP1A…	0.00652291
GOTERM_CC_FAT	GO:0098857~membrane microdomain	61	DLC1, H2-D1, TLR2, IQGAP1, EFHD2, ATP2B2, ATP2B3, CASP8, CHRNA7, ANGPT1, INSR, AHNAK, DPP4, KCNMA1, KCND3, BST2, LYN, EFNB1, IRS1, CD36, RIPK1, LCK, AKAP6, EFNA5, CLIP3, EMP2, DCC, DAG1, BMPR2, KCNA3, CTNND1, PLVAP, ITGB2, ABCA1, STAT6, IGF1R, EZR, KIRREL, PTK2B, TNR, PIKFYVE, INPP5D, SCN5A, PTPRC, NOS1, HCK, CBL, TGFBR2, MAL, ATP1A2, FCGR1, ARID3C, ATP7A, LAMP2, CBLB, FCGR2B, GSK3B, PTCH1, USP48…	0.0903766
GOTERM_CC_FAT	GO:0045121~membrane raft	61	DLC1, H2-D1, TLR2, IQGAP1, EFHD2, ATP2B2, ATP2B3, CASP8, CHRNA7, ANGPT1, INSR, AHNAK, DPP4, KCNMA1, KCND3, BST2, LYN, EFNB1, IRS1, CD36, RIPK1, LCK, AKAP6, EFNA5, CLIP3, EMP2, DCC, DAG1, BMPR2, KCNA3, CTNND1, PLVAP, ITGB2, ABCA1, STAT6, IGF1R, EZR, KIRREL, PTK2B, TNR, PIKFYVE, INPP5D, SCN5A, PTPRC, NOS1, HCK, CBL, TGFBR2, MAL, ATP1A2, FCGR1, ARID3C, ATP7A, LAMP2, CBLB, FCGR2B, GSK3B, PTCH1, USP48…	0.0903766
GOTERM_CC_FAT	GO:0044853~plasma membrane raft	23	KCNMA1, DLC1, KCND3, NOS1, HCK, CBL, TGFBR2, DAG1, BMPR2, CTNND1, PLVAP, ATP1A2, IRS1, IGF1R, EZR, CD36, AKAP6, EFNA5, PTCH1, CACNA1C, EMP2, INSR, SCN5A	2.39793
GOTERM_CC_FAT	GO:0005901~caveola	21	KCNMA1, DLC1, KCND3, NOS1, HCK, CBL, TGFBR2, BMPR2, CTNND1, PLVAP, ATP1A2, IRS1, IGF1R, CD36, AKAP6, EFNA5, PTCH1, CACNA1C, EMP2, INSR, SCN5A	3.64063
Annotation Cluster 5	Enrichment Score: 3.665336928068184
Category	Term	Count	Genes	FDR
GOTERM_CC_FAT	GO:0031252~cell leading edge	75	DLC1, KCNC1, TLN1, S100A6, AIF1, HIP1R, TLN2, WASF2, TIRAP, WWC1, IQGAP2, AMOTL1, ITSN1, ADORA1, IQGAP1, ANK1, RINL, GBF1, TIAM1, RHOA, CHRNA7, PIEZO1, DPP4, AKT2, PTPRJ, CLRN1, INPPL1, ACTN1, CDK6, PALLD, CDKL5, BSPRY, NME2, ACAP2, CLIP1, SPATA13, SRGAP2, MYO5A, SSH1, KCNA2, ITGB4, DAG1, CTNND1, ASAP3, APBB1IP, EZR, ATN1, RAC2, PTK2B, FAT1, ITGAV, PLXND1, HCN1, ACTC1, GABRA2, PLEK, PHACTR4, KCNB…	0.000175176
GOTERM_CC_FAT	GO:0001726~ruffle	35	DLC1, MYO5A, TLN1, S100A6, HIP1R, TLN2, AIF1, WASF2, WWC1, TIRAP, ASAP3, IQGAP1, EZR, RINL, TIAM1, ITGAV, RHOA, AKT2, PTPRJ, PLEK, ACTN1, CDK6, PALLD, GAS7, CDKL5, DDX58, NOTCH1, NME2, MYO10, EPS8, ACAP2, CYFIP1, CLIP1, CIT, SPATA13	0.119023
GOTERM_CC_FAT	GO:0031256~leading edge membrane	30	DLC1, KCNC1, TLN1, HIP1R, AIF1, KCNA2, TIRAP, WWC1, ADORA1, EZR, ANK1, TIAM1, ITGAV, RHOA, CHRNA7, PIEZO1, DPP4, AKT2, HCN1, PTPRJ, GABRA2, PLEK, KCNB1, CDKL5, DDX58, ATF4, EPS8, SPTBN1, SPATA13, CACNA1D	1.13675
Annotation Cluster 6	Enrichment Score: 3.423692068322386
Category	Term	Count	Genes	FDR
GOTERM_CC_FAT	GO:0034702~ion channel complex	52	KCNC1, GRIK1, GLRA1, GABRB2, GLRA3, ANO1, GRIN2B, GRIN2C, GRIN2D, CHRNA4, CHRNA7, CNTNAP1, SCN7A, KCNQ2, KCNG4, ANO6, CHRNA3, DLG2, KCNMA1, KCND3, GRIN2A, CACNG5, PDE4D, GABRR2, CLIC4, RYR3, RYR2, AKAP6, KCNA2, KCNA3, KCNJ2, SHISA6, PTK2B, VWC2L, SCN5A, HERPUD1, GABRA2, KCNB1, NLGN1, SHANK1, CACNA2D2, SHANK2, EPS8, CACNA1G, CHRNB4, CACNA1E, CHRNB1, SCN8A, CACNA1C, CACNA1D, CACNA1A, CACNA1B	0.0353236
GOTERM_CC_FAT	GO:1902495~transmembrane transporter complex	53	KCNC1, GRIK1, GLRA1, GABRB2, GLRA3, ANO1, GRIN2B, GRIN2C, GRIN2D, CHRNA4, CHRNA7, CNTNAP1, SCN7A, KCNQ2, KCNG4, ANO6, CHRNA3, DLG2, KCNMA1, KCND3, GRIN2A, CACNG5, PDE4D, GABRR2, CLIC4, RYR3, RYR2, AKAP6, KCNA2, KCNA3, KCNJ2, SHISA6, PTK2B, VWC2L, SCN5A, HERPUD1, GABRA2, KCNB1, NLGN1, ATP1A2, SHANK1, SHANK2, CACNA2D2, EPS8, CACNA1G, CHRNB4, CACNA1E, CHRNB1, SCN8A, CACNA1C, CACNA1D, CACNA1A, CACNA1B	0.239564
GOTERM_CC_FAT	GO:1990351~transporter complex	53	KCNC1, GRIK1, GLRA1, GABRB2, GLRA3, ANO1, GRIN2B, GRIN2C, GRIN2D, CHRNA4, CHRNA7, CNTNAP1, SCN7A, KCNQ2, KCNG4, ANO6, CHRNA3, DLG2, KCNMA1, KCND3, GRIN2A, CACNG5, PDE4D, GABRR2, CLIC4, RYR3, RYR2, AKAP6, KCNA2, KCNA3, KCNJ2, SHISA6, PTK2B, VWC2L, SCN5A, HERPUD1, GABRA2, KCNB1, NLGN1, ATP1A2, SHANK1, SHANK2, CACNA2D2, EPS8, CACNA1G, CHRNB4, CACNA1E, CHRNB1, SCN8A, CACNA1C, CACNA1D, CACNA1A, CACNA1B	0.368529
Annotation Cluster 7	Enrichment Score: 3.2216442803026792
Category	Term	Count	Genes	FDR
GOTERM_CC_FAT	GO:0017146~NMDA selective glutamate receptor complex	8	EPS8, GRIN2B, PTK2B, GRIN2C, GRIN2D, NLGN1, GRIN2A, SHANK1	0.116194
GOTERM_CC_FAT	GO:0008328~ionotropic glutamate receptor complex	14	SHISA6, GRIK1, GRIN2B, EPS8, PTK2B, GRIN2C, GRIN2D, VWC2L, NLGN1, GRIN2A, CACNG5, SHANK1, SHANK2, DLG2	2.67533
GOTERM_CC_FAT	GO:0098878~neurotransmitter receptor complex	14	SHISA6, GRIK1, GRIN2B, EPS8, PTK2B, GRIN2C, GRIN2D, VWC2L, NLGN1, GRIN2A, CACNG5, SHANK1, SHANK2, DLG2	2.67533
Annotation Cluster 8	Enrichment Score: 3.0651343810775677
Category	Term	Count	Genes	FDR
GOTERM_CC_FAT	GO:0044217~other organism part	11	GBP7, GBP6, IRGM2, C4B, TAP2, TAP1, GBP9, AXL, LMAN1, GBP3, GBP2	0.135443
GOTERM_CC_FAT	GO:0044216~other organism cell	11	GBP7, GBP6, IRGM2, C4B, TAP2, TAP1, GBP9, AXL, LMAN1, GBP3, GBP2	0.135443
GOTERM_CC_FAT	GO:0044215~other organism	11	GBP7, GBP6, IRGM2, C4B, TAP2, TAP1, GBP9, AXL, LMAN1, GBP3, GBP2	0.135443
GOTERM_CC_FAT	GO:0018995~host	10	GBP7, GBP6, IRGM2, TAP2, TAP1, GBP9, AXL, LMAN1, GBP3, GBP2	0.237522
GOTERM_CC_FAT	GO:0043657~host cell	10	GBP7, GBP6, IRGM2, TAP2, TAP1, GBP9, AXL, LMAN1, GBP3, GBP2	0.237522
GOTERM_CC_FAT	GO:0033643~host cell part	8	GBP7, GBP6, IRGM2, GBP9, AXL, LMAN1, GBP3, GBP2	2.59604
GOTERM_CC_FAT	GO:0030430~host cell cytoplasm	7	GBP7, GBP6, IRGM2, GBP9, LMAN1, GBP3, GBP2	3.12907
GOTERM_CC_FAT	GO:0033655~host cell cytoplasm part	7	GBP7, GBP6, IRGM2, GBP9, LMAN1, GBP3, GBP2	3.12907
GOTERM_CC_FAT	GO:0020003~symbiont-containing vacuole	6	GBP7, GBP6, IRGM2, GBP9, GBP3, GBP2	3.32903
GOTERM_CC_FAT	GO:0043656~intracellular region of host	7	GBP7, GBP6, IRGM2, GBP9, LMAN1, GBP3, GBP2	6.80107
GOTERM_CC_FAT	GO:0033646~host intracellular part	7	GBP7, GBP6, IRGM2, GBP9, LMAN1, GBP3, GBP2	6.80107
GOTERM_CC_FAT	GO:0065010~extracellular membrane-bounded organelle	6	GBP7, GBP6, IRGM2, GBP9, GBP3, GBP2	8.50397
GOTERM_CC_FAT	GO:0020005~symbiont-containing vacuole membrane	5	GBP7, GBP6, GBP9, GBP3, GBP2	9.42405
Annotation Cluster 9	Enrichment Score: 2.8973014062574705
Category	Term	Count	Genes	FDR
GOTERM_CC_FAT	GO:0044420~extracellular matrix component	31	FRAS1, SNCA, DAG1, ITGB4, CASK, TIMP2, TIMP3, TGFB2, HMCN2, LAMB2, TNR, COL27A1, COL12A1, ADAMTS10, PTN, FBN2, AGRN, FN1, TNXB, LAD1, FBN1, COL15A1, PAPLN, COL5A1, LAMA1, LAMC3, LAMA5, THSD4, EFNA5, ADAMTS1, LAMC1	0.0893106
GOTERM_CC_FAT	GO:0005578~proteinaceous extracellular matrix	59	GLDN, SNCA, CASK, TGFB2, HMCN2, CILP2, CTGF, EMID1, SERAC1, COL12A1, FGF1, LAD1, COL22A1, NDNF, ADAMTS6, ADAMTS9, NAV2, LAMC3, EFNA5, ADAMTS1, RELN, LAMC1, COL24A1, ADAMTS5, FRAS1, ADAMTSL1, ADAMTS19, MAMDC2, ADAMTSL3, DAG1, ITGB4, TIMP2, TIMP3, LGALS3BP, LAMB2, COL27A1, TNR, IMPG2, TGM2, PTN, ADAMTS10, AGRN, FBN2, FN1, NYX, SBSPON, HAPLN1, HAPLN4, TNXB, FBN1, COL15A1, PAPLN, COL16A1, EMILIN2, CO…	1.27923
GOTERM_CC_FAT	GO:0005604~basement membrane	23	FRAS1, LAD1, FBN1, ITGB4, COL15A1, DAG1, CASK, PAPLN, TIMP2, TIMP3, COL5A1, TGFB2, HMCN2, LAMA1, LAMB2, LAMA5, LAMC3, PTN, EFNA5, ADAMTS1, AGRN, LAMC1, FN1	1.62101
Annotation Cluster 10	Enrichment Score: 2.7618643447757787
Category	Term	Count	Genes	FDR
GOTERM_CC_FAT	GO:0030018~Z disc	28	SPHKAP, ANK1, ATP2B4, GRIN2B, ANK2, ANK3, PPP1R12A, SCN5A, SYNPO, OBSCN, SLC8A1, NOS1, ACTN1, ACTN2, SYNPO2, PALLD, FLNB, CAPN3, HDAC4, IGFN1, PGM5, RYR3, RYR2, ADRA1A, SCN8A, CACNA1C, CACNA1D, DST	0.33502
GOTERM_CC_FAT	GO:0031674~I band	29	SPHKAP, ANK1, ATP2B4, GRIN2B, ANK2, ANK3, PPP1R12A, SCN5A, SYNPO, OBSCN, SLC8A1, ACTC1, NOS1, ACTN1, ACTN2, SYNPO2, PALLD, FLNB, CAPN3, HDAC4, IGFN1, PGM5, RYR3, RYR2, ADRA1A, SCN8A, CACNA1C, DST, CACNA1D	0.876552
GOTERM_CC_FAT	GO:0030016~myofibril	38	DAG1, LMAN1, SPHKAP, ATP2B4, ANK1, GRIN2B, ANK2, ANK3, PPP1R12A, SCN5A, AHNAK, SYNPO, OBSCN, ACTC1, SLC8A1, NOS1, ACTN1, ACTN2, SYNPO2, PALLD, CAPN3, FLNB, TNNT2, HDAC4, SYNE1, IGFN1, PGM5, RYR3, TMOD2, SPTBN1, RYR2, ADRA1A, PDE4DIP, SCN8A, CACNA1C, DST, CACNA1D, MYH7B	4.52763
GOTERM_CC_FAT	GO:0043292~contractile fiber	39	DAG1, LMAN1, SPHKAP, ATP2B4, ANK1, GRIN2B, ANK2, ANK3, PPP1R12A, SCN5A, AHNAK, PLEC, SYNPO, OBSCN, ACTC1, SLC8A1, NOS1, ACTN1, ACTN2, SYNPO2, PALLD, CAPN3, FLNB, TNNT2, HDAC4, SYNE1, IGFN1, PGM5, RYR3, TMOD2, SPTBN1, RYR2, ADRA1A, PDE4DIP, SCN8A, CACNA1C, DST, CACNA1D, MYH7B	5.48164
GOTERM_CC_FAT	GO:0044449~contractile fiber part	36	DAG1, LMAN1, SPHKAP, ATP2B4, ANK1, GRIN2B, ANK2, ANK3, PPP1R12A, SCN5A, AHNAK, SYNPO, OBSCN, SLC8A1, ACTC1, NOS1, ACTN1, ACTN2, SYNPO2, PALLD, CAPN3, FLNB, TNNT2, HDAC4, SYNE1, IGFN1, PGM5, RYR3, TMOD2, SPTBN1, RYR2, ADRA1A, SCN8A, CACNA1C, DST, CACNA1D	6.12732
GOTERM_CC_FAT	GO:0030017~sarcomere	34	LMAN1, SPHKAP, ANK1, ATP2B4, GRIN2B, ANK2, ANK3, PPP1R12A, SCN5A, SYNPO, OBSCN, SLC8A1, ACTC1, NOS1, ACTN1, ACTN2, SYNPO2, PALLD, CAPN3, FLNB, TNNT2, HDAC4, SYNE1, IGFN1, PGM5, RYR3, TMOD2, SPTBN1, RYR2, ADRA1A, SCN8A, CACNA1C, DST, CACNA1D	8.27282
Annotation Cluster 11	Enrichment Score: 2.7188354759386035
Category	Term	Count	Genes	FDR
GOTERM_CC_FAT	GO:0098552~side of membrane	87	GNA13, GFAP, S100A6, GLRA1, IL6ST, OSMR, ANO1, GNA12, TLR2, H2-D1, PTPN22, IGHM, IQGAP1, B2M, MAP3K5, TNFRSF11A, CD44, TIAM1, RHOA, CHRNA4, CHRNA7, MSN, RNF31, KCNMA1, H2-K1, ICOSL, LYN, SCUBE1, NCAM1, CD86, PGM5, CD36, CCR5, CD33, LCK, PDGFRA, RYR2, EFNA5, DST, ITGA2B, TNFRSF22, ITGAL, TNFRSF23, HFE, ABCA1, ITGAM, CD74, ESYT3, LY6A, ALCAM, RGS11, EZR, PTK2B, ITGAV, RASAL3, CLEC2D, TNFRSF18, DTNA…	0.0521392
GOTERM_CC_FAT	GO:0019898~extrinsic component of membrane	49	GNA13, S100A6, USP8, GNA12, PRSS41, PML, EEA1, SYT6, MITD1, IQGAP1, ESYT3, RGS11, EZR, VPS13C, PTK2B, TIAM1, VPS13D, RHOA, MGLL, PIK3R5, VPS13A, MSN, GOLGA3, DTNA, WDFY3, PIK3CG, GNAO1, OPA1, LYN, NCF1, HCK, SCUBE1, WDFY4, PTPN4, BSN, MAL, RACGAP1, BCL2L11, COQ5, MICALL1, NMT2, GNG10, LCK, RGS6, RYR2, GFRA1, JAK3, RGS9, ABL2	0.949467
GOTERM_CC_FAT	GO:0098562~cytoplasmic side of membrane	33	GNA13, GFAP, S100A6, GNA12, PTPN22, IQGAP1, ESYT3, RGS11, EZR, PTK2B, TIAM1, RASAL3, RHOA, MSN, RNF31, DTNA, GNAO1, LYN, HCK, NF1, PTPN4, SPPL2A, RACGAP1, PGM5, GNG10, LCK, RGS6, RYR2, RGS9, JAK3, SYNGAP1, ABL2, DST	4.0997
GOTERM_CC_FAT	GO:0009898~cytoplasmic side of plasma membrane	31	GNA13, S100A6, GNA12, PTPN22, IQGAP1, ESYT3, RGS11, EZR, PTK2B, TIAM1, RASAL3, RHOA, MSN, RNF31, DTNA, GNAO1, LYN, HCK, PTPN4, NF1, RACGAP1, PGM5, GNG10, LCK, RGS6, RYR2, RGS9, JAK3, SYNGAP1, ABL2, DST	4.68033
Annotation Cluster 12	Enrichment Score: 2.698947951098993
Category	Term	Count	Genes	FDR
GOTERM_CC_FAT	GO:0005794~Golgi apparatus	191	SLC9A8, ZC3HAV1, AP4E1, SYT4, FAM20C, SNCA, PASK, TLR2, CSPG5, IL17RD, SLC26A11, TVP23A, TAPBP, TGFB2, B2M, KIF13A, ACBD3, ATP2B3, PSKH1, CD44, GBF1, CTGF, STARD9, RAB26, FNDC3A, MTUS1, A3GALT2, CEP85, CLRN1, GBP5, BST2, NCF1, CHAC1, STK24, LIG1, PLD4, NAA25, BSN, TOPBP1, PARP10, BICD2, PCLO, GLCE, PLCE1, CD36, SGSM1, ABCB1B, PDE4DIP, PTGFRN, CPD, CLIP3, MGAT5, EMP2, MYO18A, GBP3, XRN1, GBP2, ARF…	0.0126222
Annotation Cluster 13	Enrichment Score: 2.351009363899933
Category	Term	Count	Genes	FDR
GOTERM_CC_FAT	GO:0045335~phagocytic vesicle	19	H2-K1, IRGM1, PLD4, UVRAG, TLR2, UNC93B1, H2-D1, ABCA1, TLR7, H2-Q7, B2M, TAPBP, SLC11A1, LAMP2, RAB31, CYBB, TAP1, H2-T23, SRGAP2	1.28777
GOTERM_CC_FAT	GO:0030139~endocytic vesicle	29	UVRAG, TIRAP, UNC93B1, TLR2, H2-D1, ABCA1, ITSN1, TLR7, TAPBP, B2M, SLC11A1, TAP1, RAPGEF2, DPP4, HIP1, H2-K1, IRGM1, CUBN, PLD4, NLGN3, H2-Q7, RAB11FIP4, RAB31, LAMP2, CYBB, IGF2R, LCK, H2-T23, SRGAP2	4.41125
Annotation Cluster 14	Enrichment Score: 1.9447708087140707
Category	Term	Count	Genes	FDR
GOTERM_CC_FAT	GO:0005938~cell cortex	44	DLC1, PARD3, USP2, HIP1R, EXOC8, SNCA, ITGB4, NEDD9, AKAP13, HFE, HMCN2, ACTR2, ANK1, EZR, PTK2B, CTGF, RASAL3, RHOA, CLASP1, ASPH, INPP5D, FGF1, MYO5B, AKT2, MYO1F, ZHX3, ACTN1, RAI14, BSN, ACTN2, PCLO, FLNB, ITPR2, FNBP1, MYO10, ARHGAP32, EPS8, TSC1, STXBP6, SPTBN1, DST, TNFAIP2, SPTB, EXOC6B	3.35679
GOTERM_CC_FAT	GO:0099568~cytoplasmic region	49	DLC1, PARD3, HIP1R, EXOC8, USP2, GRIK3, SNCA, ITGB4, NEDD9, AKAP13, HFE, UHMK1, HMCN2, ACTR2, ANK1, EZR, PTK2B, CTGF, RASAL3, RHOA, CLASP1, INPP5D, ASPH, FGF1, MYO5B, AKT2, HTT, RAI14, ZHX3, BSN, ACTN1, MYO1F, ACTN2, FLNB, PCLO, CDKL5, ITPR2, ARHGAP32, MYO10, FNBP1, CNTF, STXBP6, TSC1, EPS8, SPTBN1, DST, TNFAIP2, EXOC6B, SPTB	9.2363
Annotation Cluster 15	Enrichment Score: 1.9425117118669246
Category	Term	Count	Genes	FDR
GOTERM_CC_FAT	GO:0031988~membrane-bounded vesicle	418	A2M, MASP2, PGAM2, SELENBP1, ITSN2, ITSN1, B2M, FAH, KCNK9, GRIN2B, PTPRJ, ICOSL, GBP6, TNIK, GATM, NCF2, PTPRF, C4B, RREB1, GBP9, GRIN2A, COLEC12, SERPING1, PCLO, PTPRO, NME2, ABAT, RYR2, UNC13C, ADSS, WDR60, ARFGEF2, ALCAM, RAC2, SPP1, MGAT4A, ASXL1, GARS, PCDH15, ATM, GART, FNBP1, HEBP1, PAPPA2, PARP4, SMURF1, SGSH, H2-D1, COPB2, CILP2, SRPR, COPB1, ANGPT1, DPP4, LYN, ANP32B, SLC3A2, SDK1, ARH…	1.58831
GOTERM_CC_FAT	GO:0043230~extracellular organelle	332	SCPEP1, ALAD, A2M, S100A6, SYT4, MASP2, IL6ST, FAM20C, PTPN23, PGAM2, LUZP1, SELENBP1, ITSN2, CD53, SZT2, EDIL3, C1QC, SLC26A11, FAH, B2M, C1RA, ATP2B2, CD47, ATP2B3, VPS13C, CD44, APOD, HTRA1, VPS13D, ERAP1, COL12A1, PTPRJ, GBP7, ICOSL, GBP6, TNIK, SLC12A9, PTPRF, GATM, C4B, POLG, RREB1, EFNB1, AARS, GBP9, GSTT2, COLEC12, SERPING1, PTPRO, PCLO, C1QA, C1QB, NME2, KRT18, CAMK4, HUWE1, ABAT, RYR2, …	2.02527
GOTERM_CC_FAT	GO:1903561~extracellular vesicle	328	SCPEP1, S100A6, ALAD, A2M, SYT4, MASP2, IL6ST, FAM20C, PTPN23, PGAM2, LUZP1, SELENBP1, ITSN2, CD53, SZT2, EDIL3, C1QC, SLC26A11, FAH, B2M, ATP2B2, CD47, C1RA, ATP2B3, VPS13C, CD44, APOD, HTRA1, VPS13D, ERAP1, COL12A1, PTPRJ, ICOSL, GBP6, TNIK, SLC12A9, PTPRF, GATM, C4B, POLG, RREB1, EFNB1, AARS, GBP9, GSTT2, COLEC12, SERPING1, PTPRO, PCLO, C1QA, C1QB, NME2, KRT18, CAMK4, HUWE1, ABAT, RYR2, LAMC1,…	3.93562
GOTERM_CC_FAT	GO:0070062~extracellular exosome	324	SCPEP1, S100A6, ALAD, A2M, MASP2, IL6ST, FAM20C, PTPN23, PGAM2, LUZP1, SELENBP1, ITSN2, CD53, SZT2, EDIL3, C1QC, SLC26A11, FAH, B2M, ATP2B2, CD47, C1RA, VPS13C, CD44, APOD, HTRA1, VPS13D, ERAP1, COL12A1, PTPRJ, ICOSL, GBP6, TNIK, SLC12A9, PTPRF, GATM, C4B, POLG, RREB1, EFNB1, AARS, GBP9, GSTT2, COLEC12, SERPING1, PTPRO, PCLO, C1QA, C1QB, NME2, KRT18, CAMK4, HUWE1, ABAT, RYR2, LAMC1, MGAT5, ITGA2B…	6.25419
Annotation Cluster 16	Enrichment Score: 1.8353970593283555
Category	Term	Count	Genes	FDR
GOTERM_CC_FAT	GO:0005773~vacuole	147	SLC36A1, SEC31A, ZC3HAV1, PTPN23, RASGEF1B, TLR3, TLR7, SLC26A11, AMOTL2, TGFB2, TBC1D16, KIF13A, WDR72, ANK3, RAPGEF2, INSR, TNIK, BST2, PTPRF, DDIT3, DEPDC5, CCR5, ACAP2, PRCP, CLIP1, MST1R, CLIP3, ANKFY1, FGFR4, STK11IP, LITAF, IFITM3, UNC93B1, TMEM63A, IFI30, HFE, ARFGEF2, CD74, SLC11A1, SIAE, SLC29A3, CD68, LAPTM5, STX17, GALNS, DOPEY2, SCARB2, SH3TC2, HAVCR2, CUBN, HTT, GUSB, TLR13, SPPL2A,…	3.30107
GOTERM_CC_FAT	GO:0005764~lysosome	71	SGSH, ARSB, SLC36A1, GFAP, ZC3HAV1, HEXB, UVRAG, TLR3, PAX2, SLC26A11, TLR7, TMEM175, MAN2B2, DNAJC13, ANK3, MT1, CALCRL, AHNAK, DPP4, CTSZ, LYN, CTSS, SLC7A14, DEPDC5, CLEC16A, PRDX6, CTSO, IGF2R, PRCP, CTSC, ANKFY1, CTSH, MYO5A, STK11IP, LITAF, IFITM3, TMEM63A, UNC93B1, IFI30, TPCN1, CD74, SIAE, SLC11A1, CD68, SLC29A3, LAPTM5, RNASET2A, GALNS, SCARB2, TCIRG1, IRGM1, LIPA, NOS1, CUBN, HCK, GUSB,…	3.93899
GOTERM_CC_FAT	GO:0000323~lytic vacuole	71	SGSH, ARSB, SLC36A1, GFAP, ZC3HAV1, HEXB, UVRAG, TLR3, PAX2, SLC26A11, TLR7, TMEM175, MAN2B2, DNAJC13, ANK3, MT1, CALCRL, AHNAK, DPP4, CTSZ, LYN, CTSS, SLC7A14, DEPDC5, CLEC16A, PRDX6, CTSO, IGF2R, PRCP, CTSC, ANKFY1, CTSH, MYO5A, STK11IP, LITAF, IFITM3, TMEM63A, UNC93B1, IFI30, TPCN1, CD74, SIAE, SLC11A1, CD68, SLC29A3, LAPTM5, RNASET2A, GALNS, SCARB2, TCIRG1, IRGM1, LIPA, NOS1, CUBN, HCK, GUSB,…	3.93899
Annotation Cluster 17	Enrichment Score: 1.7141527083879518
Category	Term	Count	Genes	FDR
GOTERM_CC_FAT	GO:0042611~MHC protein complex	11	H2-K1, H2-Q4, H2-D1, H2-T23, H2-AB1, MR1, H2-DMA, H2-Q6, H2-Q7, CD74, B2M	0.838941
GOTERM_CC_FAT	GO:0042612~MHC class I protein complex	8	H2-K1, H2-Q4, H2-D1, H2-T23, MR1, H2-Q6, H2-Q7, B2M	1.13749
GOEA of upregulated genes
Annotation Cluster 1	Enrichment Score: 13.407651142631641
Category	Term	Count	Genes	FDR
GOTERM_BP_FAT	GO:0042278~purine nucleoside metabolic process	76	ATP5D, PPARA, IER3, ATP5E, LDHA, UQCRC1, NDUFAF7, HPRT, HMGCR, ATP5B, CYC1, PGAM1, PINK1, COX5A, PKM, NDUFS6, UQCR10, GBAS, NT5C3, OARD1, ATP5L, ATP5O, NT5E, IMPDH1, ATP5H, ATP5K, ATP5J, MRI1, PFKL, HKDC1, CYCS, COX4I2, NDUFC2, COX4I1, DGUOK, COQ7, NDUFA10, DDIT4, NME6, NME1, UQCRH, SLC25A33, ATP5C1, UQCRB, ALDOA, AHCY, PFKFB2, NDUFB9, COX7C, ATP6V1B2, GPI1, SDHAF2, ATP5G3, MIF, PDE6A, PDE6B, ENO…	4.47427e-14
GOTERM_BP_FAT	GO:0009119~ribonucleoside metabolic process	79	ATP5D, PPARA, IER3, ATP5E, LDHA, UQCRC1, NDUFAF7, HPRT, HMGCR, ATP5B, CYC1, PGAM1, PINK1, COX5A, PKM, NDUFS6, UQCR10, GBAS, NT5C3, ATP5L, ATP5O, NT5E, IMPDH1, ATP5H, ATP5K, ATP5J, MRI1, PFKL, HKDC1, CYCS, COX4I2, NDUFC2, COX4I1, COQ7, NDUFA10, DDIT4, NME6, NME1, UQCRH, SLC25A33, PDCL, ATP5C1, UQCRB, ALDOA, AHCY, PFKFB2, NDUFB9, COX7C, ATP6V1B2, GPI1, ATP5G3, SDHAF2, MIF, PDE6A, PDE6B, CDA, ENO3, …	5.36308e-14
GOTERM_BP_FAT	GO:0009116~nucleoside metabolic process	82	ATP5D, PPARA, IER3, ATP5E, LDHA, UQCRC1, NDUFAF7, HPRT, HMGCR, ATP5B, CYC1, PGAM1, PINK1, COX5A, PKM, NDUFS6, UQCR10, GBAS, NT5C3, OARD1, ATP5L, ATP5O, NT5E, IMPDH1, ATP5H, ATP5K, ATP5J, MRI1, PFKL, HKDC1, CYCS, COX4I2, NDUFC2, COX4I1, DGUOK, COQ7, NDUFA10, DDIT4, NME6, NME1, UQCRH, SLC25A33, PDCL, ATP5C1, UQCRB, ALDOA, AHCY, PFKFB2, NDUFB9, COX7C, ATP6V1B2, GPI1, ATP5G3, SDHAF2, MIF, PDE6A, PDE6…	6.01025e-14
GOTERM_BP_FAT	GO:0009199~ribonucleoside triphosphate metabolic process	66	ATP5D, PPARA, IER3, ATP5E, LDHA, UQCRC1, NDUFAF7, ATP5B, CYC1, PGAM1, PINK1, COX5A, PKM, NDUFS6, UQCR10, GBAS, ATP5L, ATP5O, IMPDH1, ATP5H, ATP5K, ATP5J, PFKL, HKDC1, CYCS, COX4I2, NDUFC2, COX4I1, COQ7, NDUFA10, NME6, DDIT4, NME1, SLC25A33, UQCRH, ATP5C1, UQCRB, ALDOA, NDUFB9, PFKFB2, COX7C, ATP6V1B2, GPI1, SDHAF2, ATP5G3, MIF, ENO3, UCK1, GAPDH, ENO1, ATP5J2, MOCS2, MSH2, ATP5F1, GALT, BPGM, AK4…	6.11777e-14
GOTERM_BP_FAT	GO:0009205~purine ribonucleoside triphosphate metabolic process	64	ATP5D, PPARA, IER3, ATP5E, LDHA, UQCRC1, NDUFAF7, ATP5B, CYC1, PGAM1, PINK1, COX5A, PKM, NDUFS6, UQCR10, GBAS, ATP5L, ATP5O, IMPDH1, ATP5H, ATP5K, ATP5J, PFKL, HKDC1, CYCS, COX4I2, NDUFC2, COX4I1, COQ7, NDUFA10, NME6, DDIT4, NME1, SLC25A33, UQCRH, ATP5C1, UQCRB, ALDOA, NDUFB9, PFKFB2, COX7C, ATP6V1B2, GPI1, SDHAF2, ATP5G3, MIF, ENO3, GAPDH, ENO1, ATP5J2, MOCS2, MSH2, ATP5F1, GALT, BPGM, AK4, PARK…	2.22045e-13
GOTERM_BP_FAT	GO:0046128~purine ribonucleoside metabolic process	74	ATP5D, PPARA, IER3, ATP5E, LDHA, UQCRC1, NDUFAF7, HPRT, HMGCR, ATP5B, CYC1, PGAM1, PINK1, COX5A, PKM, NDUFS6, UQCR10, GBAS, NT5C3, ATP5L, ATP5O, NT5E, IMPDH1, ATP5H, ATP5K, ATP5J, MRI1, PFKL, HKDC1, CYCS, COX4I2, NDUFC2, COX4I1, COQ7, NDUFA10, DDIT4, NME6, NME1, UQCRH, SLC25A33, ATP5C1, UQCRB, ALDOA, AHCY, PFKFB2, NDUFB9, COX7C, ATP6V1B2, GPI1, SDHAF2, ATP5G3, MIF, PDE6A, PDE6B, ENO3, AMD1, GAPDH…	2.22045e-13
GOTERM_BP_FAT	GO:0009144~purine nucleoside triphosphate metabolic process	65	ATP5D, PPARA, IER3, ATP5E, LDHA, UQCRC1, NDUFAF7, ATP5B, CYC1, PGAM1, PINK1, COX5A, PKM, NDUFS6, UQCR10, GBAS, ATP5L, ATP5O, IMPDH1, ATP5H, ATP5K, ATP5J, PFKL, HKDC1, CYCS, COX4I2, NDUFC2, COX4I1, DGUOK, COQ7, NDUFA10, NME6, DDIT4, NME1, SLC25A33, UQCRH, ATP5C1, UQCRB, ALDOA, NDUFB9, PFKFB2, COX7C, ATP6V1B2, GPI1, SDHAF2, ATP5G3, MIF, ENO3, GAPDH, ENO1, ATP5J2, MOCS2, MSH2, ATP5F1, GALT, BPGM, AK…	6.66134e-13
GOTERM_BP_FAT	GO:0009161~ribonucleoside monophosphate metabolic process	67	ATP5D, PPARA, IER3, ATP5E, LDHA, UQCRC1, NDUFAF7, HPRT, ATP5B, CYC1, PGAM1, PINK1, COX5A, PKM, NDUFS6, UQCR10, GBAS, ATP5L, ATP5O, NT5E, IMPDH1, ATP5H, ATP5K, ATP5J, PFKL, HKDC1, CYCS, COX4I2, NDUFC2, COX4I1, COQ7, NDUFA10, DDIT4, SLC25A33, UQCRH, ATP5C1, UQCRB, ALDOA, NDUFB9, PFKFB2, COX7C, ATP6V1B2, GPI1, SDHAF2, ATP5G3, MIF, PDE6A, PDE6B, ENO3, UCK1, GAPDH, ENO1, ATP5J2, MSH2, ATP5F1, GALT, BP…	6.66134e-13
GOTERM_BP_FAT	GO:0009167~purine ribonucleoside monophosphate metabolic process	65	ATP5D, PPARA, IER3, ATP5E, LDHA, UQCRC1, NDUFAF7, HPRT, ATP5B, CYC1, PGAM1, PINK1, COX5A, PKM, NDUFS6, UQCR10, GBAS, ATP5L, ATP5O, NT5E, IMPDH1, ATP5H, ATP5K, ATP5J, PFKL, HKDC1, CYCS, COX4I2, NDUFC2, COX4I1, COQ7, NDUFA10, DDIT4, SLC25A33, UQCRH, ATP5C1, UQCRB, ALDOA, NDUFB9, PFKFB2, COX7C, ATP6V1B2, GPI1, SDHAF2, ATP5G3, MIF, PDE6A, PDE6B, ENO3, GAPDH, ENO1, ATP5J2, MSH2, ATP5F1, GALT, BPGM, AK…	6.66134e-13
GOTERM_BP_FAT	GO:0009126~purine nucleoside monophosphate metabolic process	65	ATP5D, PPARA, IER3, ATP5E, LDHA, UQCRC1, NDUFAF7, HPRT, ATP5B, CYC1, PGAM1, PINK1, COX5A, PKM, NDUFS6, UQCR10, GBAS, ATP5L, ATP5O, NT5E, IMPDH1, ATP5H, ATP5K, ATP5J, PFKL, HKDC1, CYCS, COX4I2, NDUFC2, COX4I1, COQ7, NDUFA10, DDIT4, SLC25A33, UQCRH, ATP5C1, UQCRB, ALDOA, NDUFB9, PFKFB2, COX7C, ATP6V1B2, GPI1, SDHAF2, ATP5G3, MIF, PDE6A, PDE6B, ENO3, GAPDH, ENO1, ATP5J2, MSH2, ATP5F1, GALT, BPGM, AK…	8.88178e-13
GOTERM_BP_FAT	GO:1901657~glycosyl compound metabolic process	83	ATP5D, PPARA, IER3, ATP5E, LDHA, UQCRC1, NDUFAF7, HPRT, HMGCR, ATP5B, CYC1, PGAM1, PINK1, COX5A, PKM, NDUFS6, UQCR10, GBAS, NT5C3, ATP5L, OARD1, ABHD10, ATP5O, NT5E, IMPDH1, ATP5H, ATP5K, ATP5J, MRI1, PFKL, HKDC1, CYCS, COX4I2, NDUFC2, COX4I1, DGUOK, COQ7, NDUFA10, DDIT4, NME6, NME1, UQCRH, SLC25A33, PDCL, ATP5C1, UQCRB, ALDOA, AHCY, PFKFB2, NDUFB9, COX7C, ATP6V1B2, GPI1, ATP5G3, SDHAF2, MIF, PDE…	8.88178e-13
GOTERM_BP_FAT	GO:0009123~nucleoside monophosphate metabolic process	68	ATP5D, PPARA, IER3, ATP5E, LDHA, UQCRC1, NDUFAF7, HPRT, ATP5B, CYC1, PGAM1, PINK1, COX5A, PKM, NDUFS6, UQCR10, GBAS, ATP5L, ATP5O, NT5E, IMPDH1, ATP5H, ATP5K, ATP5J, PFKL, HKDC1, CYCS, COX4I2, NDUFC2, COX4I1, COQ7, NDUFA10, DDIT4, SLC25A33, UQCRH, ATP5C1, UQCRB, ALDOA, NDUFB9, PFKFB2, COX7C, ATP6V1B2, GPI1, SDHAF2, ATP5G3, MIF, PDE6A, PDE6B, ENO3, UCK1, GAPDH, ENO1, DCTD, ATP5J2, MSH2, ATP5F1, GA…	8.88178e-13
GOTERM_BP_FAT	GO:0046034~ATP metabolic process	60	ATP5D, PPARA, ATP5E, IER3, LDHA, UQCRC1, NDUFAF7, ATP5B, CYC1, PGAM1, PINK1, COX5A, PKM, NDUFS6, UQCR10, GBAS, ATP5L, ATP5O, ATP5H, ATP5K, ATP5J, PFKL, HKDC1, CYCS, COX4I2, NDUFC2, COX4I1, COQ7, NDUFA10, DDIT4, SLC25A33, UQCRH, ATP5C1, UQCRB, ALDOA, NDUFB9, PFKFB2, COX7C, ATP6V1B2, GPI1, SDHAF2, ATP5G3, MIF, ENO3, GAPDH, ENO1, ATP5J2, MSH2, ATP5F1, GALT, BPGM, AK4, PARK7, SDHA, MPI, CHCHD10, SDHC…	8.88178e-13
GOTERM_BP_FAT	GO:0009141~nucleoside triphosphate metabolic process	68	ATP5D, PPARA, IER3, ATP5E, LDHA, UQCRC1, NDUFAF7, ATP5B, CYC1, PGAM1, PINK1, COX5A, PKM, NDUFS6, UQCR10, GBAS, ATP5L, ATP5O, IMPDH1, ATP5H, ATP5K, ATP5J, PFKL, SUCLG1, HKDC1, CYCS, COX4I2, NDUFC2, COX4I1, DGUOK, COQ7, NDUFA10, NME6, DDIT4, NME1, SLC25A33, UQCRH, ATP5C1, UQCRB, ALDOA, NDUFB9, PFKFB2, COX7C, ATP6V1B2, GPI1, SDHAF2, ATP5G3, MIF, ENO3, UCK1, GAPDH, ENO1, ATP5J2, MOCS2, MSH2, ATP5F1, …	1.76525e-12
GOTERM_BP_FAT	GO:0009117~nucleotide metabolic process	111	FHIT, LDHB, LDHA, ADCY2, HMGCR, WFS1, ADCY6, PGD, PGAM1, COX5A, AQP1, VIPR2, PDHB, UQCR10, NT5C3, HKDC1, NME6, DDIT4, CRHR1, PNKP, PGLS, NME1, SLC25A33, ATP5C1, MDH2, MDH1, ME1, ENPP5, ALDOA, TALDO1, PFKFB2, DRD4, COX7C, RUNDC3A, ATP6V1B2, SDHAF2, PDE6A, PDE6B, ADRA2A, CDA, NADK2, AIPL1, ATP5J2, MOCS2, ADAL, GALT, MPC2, BPGM, AK4, PRPSAP1, IDH3A, RPE, CHCHD10, NDUFV2, RIT2, GUK1, ATP5D, IER3, PPA…	2.96363e-10
GOTERM_BP_FAT	GO:0006753~nucleoside phosphate metabolic process	112	FHIT, LDHB, LDHA, ADCY2, HMGCR, WFS1, ADCY6, PGD, PGAM1, COX5A, AQP1, VIPR2, PDHB, UQCR10, NT5C3, SUCLG1, HKDC1, NME6, DDIT4, CRHR1, PNKP, PGLS, NME1, SLC25A33, ATP5C1, MDH2, MDH1, ME1, ENPP5, ALDOA, TALDO1, PFKFB2, DRD4, COX7C, RUNDC3A, ATP6V1B2, SDHAF2, PDE6A, PDE6B, ADRA2A, CDA, NADK2, AIPL1, ATP5J2, MOCS2, ADAL, GALT, MPC2, BPGM, AK4, PRPSAP1, IDH3A, RPE, CHCHD10, NDUFV2, RIT2, GUK1, ATP5D, I…	3.87268e-10
GOTERM_BP_FAT	GO:0055086~nucleobase-containing small molecule metabolic process	118	FHIT, LDHB, LDHA, ADCY2, HMGCR, WFS1, ADCY6, PGD, PGAM1, COX5A, AQP1, VIPR2, PDHB, UQCR10, NT5C3, SUCLG1, HKDC1, NME6, DDIT4, CRHR1, PNKP, PGLS, NME1, SLC25A33, ATP5C1, MDH2, MDH1, ME1, ENPP5, ALDOA, AHCY, TALDO1, PFKFB2, DRD4, COX7C, RUNDC3A, ATP6V1B2, SDHAF2, PDE6A, PDE6B, ADRA2A, CDA, AMD1, NADK2, AIPL1, ATP5J2, MOCS2, ADAL, GALT, MPC2, BPGM, AK4, PRPSAP1, IDH3A, RPE, CHCHD10, NDUFV2, RIT2, GU…	6.17051e-10
GOTERM_BP_FAT	GO:0006091~generation of precursor metabolites and energy	74	PPARA, IER3, ACOX1, CYB5R4, LDHA, FASTKD1, UQCRC1, CYC1, PGAM1, PINK1, COX5A, PDHB, MTFR1, PKM, NDUFS6, UQCR10, CISD1, NDUFS4, GBAS, POLG2, PFKL, SUCLG1, COX20, PHKG2, HKDC1, CYCS, COX4I2, NDUFC2, COX4I1, COQ7, PPP1CC, NDUFA10, PPP1CB, DDIT4, PPP1CA, SLC25A33, UQCRH, GAA, MTFR1L, MDH2, MDH1, UQCRB, ALDOA, HMGB1, NDUFB9, PFKFB2, COX7C, POMC, GPI1, SDHAF2, MIF, PPP1R3E, IDH1, ENO3, GAPDH, ENO1, NDU…	1.06801e-09
GOTERM_BP_FAT	GO:0019693~ribose phosphate metabolic process	90	ATP5D, PPARA, IER3, ATP5E, LDHA, ADCY2, UQCRC1, NDUFAF7, HPRT, WFS1, HMGCR, ATP5B, ADCY6, CYC1, PGD, PGAM1, PINK1, COX5A, AQP1, VIPR2, PKM, NDUFS6, UQCR10, GBAS, ATP5L, ATP5O, NT5E, RAMP1, ATP5H, IMPDH1, ATP5K, ATP5J, RAMP2, PFKL, HKDC1, CYCS, COX4I2, NDUFC2, COX4I1, COQ7, NDUFA10, DDIT4, NME6, CRHR1, PGLS, ADRB2, NME1, UQCRH, SLC25A33, ATP5C1, UQCRB, ALDOA, TALDO1, PFKFB2, NDUFB9, DRD4, COX7C, R…	2.59909e-08
GOTERM_BP_FAT	GO:0072521~purine-containing compound metabolic process	94	ATP5D, PPARA, FHIT, IER3, ATP5E, LDHA, ADCY2, UQCRC1, NDUFAF7, HPRT, HMGCR, WFS1, ATP5B, ADCY6, CYC1, PGAM1, PINK1, COX5A, AQP1, VIPR2, PKM, NDUFS6, UQCR10, GBAS, NT5C3, ATP5L, OARD1, ATP5O, NT5E, RAMP1, ATP5H, IMPDH1, ATP5K, ATP5J, MRI1, RAMP2, PFKL, HKDC1, CYCS, COX4I2, NDUFC2, COX4I1, DGUOK, COQ7, NDUFA10, DDIT4, NME6, CRHR1, ADRB2, NME1, UQCRH, SLC25A33, ATP5C1, UQCRB, ALDOA, AHCY, PFKFB2, ND…	6.72602e-08
GOTERM_BP_FAT	GO:0006163~purine nucleotide metabolic process	88	ATP5D, PPARA, FHIT, IER3, ATP5E, LDHA, ADCY2, UQCRC1, NDUFAF7, HPRT, WFS1, HMGCR, ATP5B, ADCY6, CYC1, PGAM1, PINK1, COX5A, AQP1, VIPR2, PKM, NDUFS6, UQCR10, GBAS, ATP5L, ATP5O, NT5E, RAMP1, ATP5H, IMPDH1, ATP5K, ATP5J, RAMP2, PFKL, HKDC1, CYCS, COX4I2, NDUFC2, COX4I1, DGUOK, COQ7, NDUFA10, DDIT4, NME6, CRHR1, ADRB2, NME1, UQCRH, SLC25A33, ATP5C1, UQCRB, ALDOA, PFKFB2, NDUFB9, DRD4, COX7C, RUNDC3A…	1.36089e-07
GOTERM_BP_FAT	GO:0009150~purine ribonucleotide metabolic process	84	ATP5D, PPARA, IER3, ATP5E, LDHA, ADCY2, UQCRC1, NDUFAF7, HPRT, WFS1, HMGCR, ATP5B, ADCY6, CYC1, PGAM1, PINK1, COX5A, AQP1, VIPR2, PKM, NDUFS6, UQCR10, GBAS, ATP5L, ATP5O, NT5E, RAMP1, IMPDH1, ATP5H, ATP5K, ATP5J, RAMP2, PFKL, HKDC1, CYCS, COX4I2, NDUFC2, COX4I1, COQ7, NDUFA10, DDIT4, NME6, CRHR1, ADRB2, NME1, UQCRH, SLC25A33, ATP5C1, UQCRB, ALDOA, PFKFB2, NDUFB9, DRD4, COX7C, RUNDC3A, ATP6V1B2, G…	2.31538e-07
GOTERM_BP_FAT	GO:0009259~ribonucleotide metabolic process	86	ATP5D, PPARA, IER3, ATP5E, LDHA, ADCY2, UQCRC1, NDUFAF7, HPRT, WFS1, HMGCR, ATP5B, ADCY6, CYC1, PGAM1, PINK1, COX5A, AQP1, VIPR2, PKM, NDUFS6, UQCR10, GBAS, ATP5L, ATP5O, NT5E, RAMP1, IMPDH1, ATP5H, ATP5K, ATP5J, RAMP2, PFKL, HKDC1, CYCS, COX4I2, NDUFC2, COX4I1, COQ7, NDUFA10, DDIT4, NME6, CRHR1, ADRB2, NME1, UQCRH, SLC25A33, ATP5C1, UQCRB, ALDOA, PFKFB2, NDUFB9, DRD4, COX7C, RUNDC3A, ATP6V1B2, G…	2.49382e-07
GOTERM_BP_FAT	GO:0019637~organophosphate metabolic process	145	LDHB, FHIT, LDHA, ADCY2, PDGFB, WFS1, HMGCR, PGD, ADCY6, PGAM1, COX5A, GPCPD1, AQP1, VIPR2, PDHB, UQCR10, SH3YL1, APOA2, NT5C3, BPNT1, SUCLG1, HKDC1, CECR5, LPCAT2, NME6, DDIT4, CRHR1, PNKP, PGLS, NME1, SLC25A33, ATP5C1, PLA2G2C, MDH2, MDH1, PLA2G2F, ME1, ENPP5, ALDOA, TALDO1, ENPP2, PFKFB2, DRD4, COX7C, RUNDC3A, ATP6V1B2, SDHAF2, PDE6A, PDE6B, SERINC4, PLCH2, ADRA2A, CDA, IDH1, NADK2, AIPL1, ATP…	5.57322e-07
GOTERM_BP_FAT	GO:1901135~carbohydrate derivative metabolic process	155	LDHA, ADCY2, TUSC3, GNPDA2, PDGFB, WFS1, HMGCR, B3GALT5, PGD, ADCY6, PGAM1, COX5A, AQP1, VIPR2, UQCR10, NT5C3, NANP, CMAS, HKDC1, FUT10, UBE2J1, CHP1, NME6, DDIT4, CRHR1, MGAT1, PGLS, EGFLAM, NME1, CHPF, SLC25A33, ATP5C1, EXT1, UGGT2, ALDOA, GAL3ST4, AHCY, TALDO1, SYVN1, PFKFB2, DRD4, COX7C, ST8SIA1, RUNDC3A, ATP6V1B2, EXTL1, EXTL2, SDHAF2, PDE6A, PDE6B, ADRA2A, CDA, AMD1, B4GALT3, UAP1, ATP5J2, …	6.04407e-06
GOTERM_BP_FAT	GO:0006119~oxidative phosphorylation	24	UQCRC1, MSH2, NDUFB9, CYCS, CYC1, COX7C, COX4I2, NDUFC2, COX4I1, PINK1, COX5A, NDUFA10, COQ7, SDHAF2, PARK7, SDHA, NDUFS6, UQCR10, CHCHD10, UQCRH, GBAS, SDHC, NDUFV2, UQCRB	3.00235e-05
Annotation Cluster 2	Enrichment Score: 8.502170406404755
Category	Term	Count	Genes	FDR
GOTERM_BP_FAT	GO:0046034~ATP metabolic process	60	ATP5D, PPARA, ATP5E, IER3, LDHA, UQCRC1, NDUFAF7, ATP5B, CYC1, PGAM1, PINK1, COX5A, PKM, NDUFS6, UQCR10, GBAS, ATP5L, ATP5O, ATP5H, ATP5K, ATP5J, PFKL, HKDC1, CYCS, COX4I2, NDUFC2, COX4I1, COQ7, NDUFA10, DDIT4, SLC25A33, UQCRH, ATP5C1, UQCRB, ALDOA, NDUFB9, PFKFB2, COX7C, ATP6V1B2, GPI1, SDHAF2, ATP5G3, MIF, ENO3, GAPDH, ENO1, ATP5J2, MSH2, ATP5F1, GALT, BPGM, AK4, PARK7, SDHA, MPI, CHCHD10, SDHC…	8.88178e-13
GOTERM_BP_FAT	GO:0042775~mitochondrial ATP synthesis coupled electron transport	21	UQCRC1, NDUFB9, CYCS, CYC1, COX7C, COX4I2, NDUFC2, COX4I1, PINK1, COX5A, NDUFA10, COQ7, SDHAF2, PARK7, SDHA, NDUFS6, UQCR10, UQCRH, SDHC, NDUFV2, UQCRB	1.89146e-06
GOTERM_BP_FAT	GO:0042773~ATP synthesis coupled electron transport	21	UQCRC1, NDUFB9, CYCS, CYC1, COX7C, COX4I2, NDUFC2, COX4I1, PINK1, COX5A, NDUFA10, COQ7, SDHAF2, PARK7, SDHA, NDUFS6, UQCR10, UQCRH, SDHC, NDUFV2, UQCRB	1.57304e-05
GOTERM_BP_FAT	GO:0006119~oxidative phosphorylation	24	UQCRC1, MSH2, NDUFB9, CYCS, CYC1, COX7C, COX4I2, NDUFC2, COX4I1, PINK1, COX5A, NDUFA10, COQ7, SDHAF2, PARK7, SDHA, NDUFS6, UQCR10, CHCHD10, UQCRH, GBAS, SDHC, NDUFV2, UQCRB	3.00235e-05
GOTERM_BP_FAT	GO:0022900~electron transport chain	25	UQCRC1, NDUFB9, CYC1, COX7C, PINK1, COX5A, SDHAF2, NDUFS6, UQCR10, NDUFS4, POLG2, NDUFA5, CYCS, NDUFC2, COX4I2, COX4I1, COQ7, NDUFA10, CYB561, PARK7, SDHA, UQCRH, SDHC, NDUFV2, UQCRB	6.48521e-05
GOTERM_BP_FAT	GO:0045333~cellular respiration	37	FASTKD1, UQCRC1, NDUFB9, CYC1, COX7C, PINK1, COX5A, SDHAF2, PDHB, MTFR1, NDUFS6, UQCR10, NDUFS4, IDH1, POLG2, NDUFA5, SUCLG1, COX20, CYCS, NDUFC2, COX4I2, COX4I1, NDUFA10, COQ7, IDH3A, PARK7, SDHA, PRELID1, UQCRH, SDHC, BAX, NDUFV1, NDUFV2, MTFR1L, MDH2, UQCRB, MDH1	0.000137112
GOTERM_BP_FAT	GO:0022904~respiratory electron transport chain	23	NDUFA5, UQCRC1, NDUFB9, CYCS, CYC1, COX7C, COX4I2, NDUFC2, COX4I1, PINK1, COX5A, NDUFA10, COQ7, SDHAF2, PARK7, SDHA, NDUFS6, UQCR10, UQCRH, SDHC, NDUFV2, POLG2, UQCRB	0.000270711
GOTERM_BP_FAT	GO:0015980~energy derivation by oxidation of organic compounds	47	HMGB1, FASTKD1, LDHA, UQCRC1, NDUFB9, CYC1, COX7C, PINK1, COX5A, SDHAF2, PDHB, MTFR1, PPP1R3E, NDUFS6, UQCR10, NDUFS4, IDH1, POLG2, NDUFA5, SUCLG1, PHKG2, COX20, CYCS, COX4I2, NDUFC2, COX4I1, PCDH12, NDUFA10, COQ7, PPP1CC, PPP1CB, IDH3A, PARK7, SDHA, PRELID1, PPP1CA, PYGM, UQCRH, SDHC, NDUFV1, BAX, NDUFV2, GAA, MTFR1L, MDH2, UQCRB, MDH1	0.00112638
Annotation Cluster 3	Enrichment Score: 8.07836352343106
Category	Term	Count	Genes	FDR
GOTERM_BP_FAT	GO:1901566~organonitrogen compound biosynthetic process	196	ADCY2, ADCY6, RPL15, RPLP2, AQP1, GOT1, RPLP0, MRPL36, FAU, RPL11, MRPL34, MRPL52, MRPL51, BARHL2, LPCAT2, NME6, CRHR1, GLUL, RPS19, NME1, RPS14, RPS15, MRPL49, ATP5C1, RPS12, RPS13, MRPL47, EXT1, MCTS1, GATC, ALDOA, AHCY, GGCT, RUNDC3A, ASL, RPS28, RPS29, MRPL55, ALDH4A1, LGSN, AMD1, MOCS2, ADAL, MAP2K2, RPS9, DALRD3, SPTSSA, FXR2, RPS6, RPS5, RPS3A1, CHCHD10, METTL14, GGT7, RIT2, ATP5D, ATP5E, …	5.92882e-09
GOTERM_BP_FAT	GO:0043603~cellular amide metabolic process	151	MRPS34, RPL36A, ATP6AP2, RPL15, PGAM1, RPLP2, EIF5A, GDAP1L1, CNOT6, GSTM7, SLC25A20, RBM8A, RPLP0, SLC25A22, MRPL36, FAU, RPL11, DND1, SLC25A26, RPS27A, MRPL34, EGFR, RPL35A, MRPL52, MRPL51, BARHL2, PPP1CA, RPS19, CPE, SLC25A33, RPS14, ARXES1, ARXES2, RPS15, SLC25A35, RPS12, MRPL49, RPS13, MRPL47, HBB-BT, MCTS1, UBA52, GATC, MRPS17, GGCT, MAPKAPK5, MRPS12, CERS4, ASL, LIN28A, RPS28, RPS29, RPL7,…	3.23533e-06
GOTERM_BP_FAT	GO:0006518~peptide metabolic process	129	MRPS34, RPL36A, ATP6AP2, RPL15, RPLP2, EIF5A, GDAP1L1, GSTM7, SLC25A20, RPLP0, SLC25A22, MRPL36, FAU, RPL11, DND1, SLC25A26, MRPL34, RPS27A, EGFR, RPL35A, MRPL52, MRPL51, BARHL2, RPS19, CPE, SLC25A33, ARXES1, RPS14, RPS15, ARXES2, SLC25A35, RPS12, MRPL49, RPS13, MRPL47, HBB-BT, MCTS1, UBA52, GATC, MRPS17, GGCT, MRPS12, LIN28A, RPS28, RPS29, RPL7, METTL3, RPL9, EIF3E, HARS2, RPL8, EIF3K, RPL3, MRP…	2.70302e-05
GOTERM_BP_FAT	GO:0043604~amide biosynthetic process	119	MRPS34, RPL36A, RPL15, EIF5A, RPLP2, SLC25A20, RPLP0, SLC25A22, MRPL36, FAU, RPL11, DND1, SLC25A26, MRPL34, RPS27A, EGFR, MRPL52, RPL35A, MRPL51, BARHL2, RPS19, SLC25A33, RPS14, RPS15, SLC25A35, MRPL49, RPS12, RPS13, MRPL47, HBB-BT, MCTS1, UBA52, GATC, MRPS17, GGCT, MRPS12, CERS4, LIN28A, ASL, RPS28, METTL3, RPL7, RPS29, CERS2, RPL9, EIF3E, HARS2, RPL8, EIF3K, RPL3, MRPL55, RPL5, RPL10A, MRPS23, …	0.000117319
GOTERM_BP_FAT	GO:0006412~translation	106	RPL36A, MRPS34, RPL15, EIF5A, RPLP2, SLC25A20, RPLP0, SLC25A22, MRPL36, FAU, RPL11, DND1, SLC25A26, MRPL34, RPS27A, EGFR, MRPL52, RPL35A, MRPL51, BARHL2, RPS19, SLC25A33, RPS14, RPS15, SLC25A35, MRPL49, RPS12, RPS13, MRPL47, HBB-BT, MCTS1, UBA52, GATC, MRPS17, MRPS12, LIN28A, RPS28, METTL3, RPL7, RPS29, RPL9, EIF3E, RPL8, HARS2, EIF3K, RPL3, MRPL55, RPL5, RPL10A, MRPS23, MAP2K2, MRPS24, DALRD3, R…	0.000524759
GOTERM_BP_FAT	GO:0043043~peptide biosynthetic process	108	RPL36A, MRPS34, RPL15, EIF5A, RPLP2, SLC25A20, RPLP0, SLC25A22, MRPL36, FAU, RPL11, DND1, SLC25A26, MRPL34, RPS27A, EGFR, MRPL52, RPL35A, MRPL51, BARHL2, RPS19, SLC25A33, RPS14, RPS15, SLC25A35, MRPL49, RPS12, RPS13, MRPL47, HBB-BT, MCTS1, UBA52, GATC, MRPS17, GGCT, MRPS12, LIN28A, RPS28, METTL3, RPL7, RPS29, RPL9, EIF3E, HARS2, RPL8, EIF3K, RPL3, MRPL55, RPL5, RPL10A, MRPS23, MAP2K2, MRPS24, DAL…	0.000663139
Annotation Cluster 4	Enrichment Score: 6.0547273605307055
Category	Term	Count	Genes	FDR
GOTERM_BP_FAT	GO:0006753~nucleoside phosphate metabolic process	112	FHIT, LDHB, LDHA, ADCY2, HMGCR, WFS1, ADCY6, PGD, PGAM1, COX5A, AQP1, VIPR2, PDHB, UQCR10, NT5C3, SUCLG1, HKDC1, NME6, DDIT4, CRHR1, PNKP, PGLS, NME1, SLC25A33, ATP5C1, MDH2, MDH1, ME1, ENPP5, ALDOA, TALDO1, PFKFB2, DRD4, COX7C, RUNDC3A, ATP6V1B2, SDHAF2, PDE6A, PDE6B, ADRA2A, CDA, NADK2, AIPL1, ATP5J2, MOCS2, ADAL, GALT, MPC2, BPGM, AK4, PRPSAP1, IDH3A, RPE, CHCHD10, NDUFV2, RIT2, GUK1, ATP5D, I…	3.87268e-10
GOTERM_BP_FAT	GO:0019693~ribose phosphate metabolic process	90	ATP5D, PPARA, IER3, ATP5E, LDHA, ADCY2, UQCRC1, NDUFAF7, HPRT, WFS1, HMGCR, ATP5B, ADCY6, CYC1, PGD, PGAM1, PINK1, COX5A, AQP1, VIPR2, PKM, NDUFS6, UQCR10, GBAS, ATP5L, ATP5O, NT5E, RAMP1, ATP5H, IMPDH1, ATP5K, ATP5J, RAMP2, PFKL, HKDC1, CYCS, COX4I2, NDUFC2, COX4I1, COQ7, NDUFA10, DDIT4, NME6, CRHR1, PGLS, ADRB2, NME1, UQCRH, SLC25A33, ATP5C1, UQCRB, ALDOA, TALDO1, PFKFB2, NDUFB9, DRD4, COX7C, R…	2.59909e-08
GOTERM_BP_FAT	GO:0006163~purine nucleotide metabolic process	88	ATP5D, PPARA, FHIT, IER3, ATP5E, LDHA, ADCY2, UQCRC1, NDUFAF7, HPRT, WFS1, HMGCR, ATP5B, ADCY6, CYC1, PGAM1, PINK1, COX5A, AQP1, VIPR2, PKM, NDUFS6, UQCR10, GBAS, ATP5L, ATP5O, NT5E, RAMP1, ATP5H, IMPDH1, ATP5K, ATP5J, RAMP2, PFKL, HKDC1, CYCS, COX4I2, NDUFC2, COX4I1, DGUOK, COQ7, NDUFA10, DDIT4, NME6, CRHR1, ADRB2, NME1, UQCRH, SLC25A33, ATP5C1, UQCRB, ALDOA, PFKFB2, NDUFB9, DRD4, COX7C, RUNDC3A…	1.36089e-07
GOTERM_BP_FAT	GO:0009150~purine ribonucleotide metabolic process	84	ATP5D, PPARA, IER3, ATP5E, LDHA, ADCY2, UQCRC1, NDUFAF7, HPRT, WFS1, HMGCR, ATP5B, ADCY6, CYC1, PGAM1, PINK1, COX5A, AQP1, VIPR2, PKM, NDUFS6, UQCR10, GBAS, ATP5L, ATP5O, NT5E, RAMP1, IMPDH1, ATP5H, ATP5K, ATP5J, RAMP2, PFKL, HKDC1, CYCS, COX4I2, NDUFC2, COX4I1, COQ7, NDUFA10, DDIT4, NME6, CRHR1, ADRB2, NME1, UQCRH, SLC25A33, ATP5C1, UQCRB, ALDOA, PFKFB2, NDUFB9, DRD4, COX7C, RUNDC3A, ATP6V1B2, G…	2.31538e-07
GOTERM_BP_FAT	GO:0009259~ribonucleotide metabolic process	86	ATP5D, PPARA, IER3, ATP5E, LDHA, ADCY2, UQCRC1, NDUFAF7, HPRT, WFS1, HMGCR, ATP5B, ADCY6, CYC1, PGAM1, PINK1, COX5A, AQP1, VIPR2, PKM, NDUFS6, UQCR10, GBAS, ATP5L, ATP5O, NT5E, RAMP1, IMPDH1, ATP5H, ATP5K, ATP5J, RAMP2, PFKL, HKDC1, CYCS, COX4I2, NDUFC2, COX4I1, COQ7, NDUFA10, DDIT4, NME6, CRHR1, ADRB2, NME1, UQCRH, SLC25A33, ATP5C1, UQCRB, ALDOA, PFKFB2, NDUFB9, DRD4, COX7C, RUNDC3A, ATP6V1B2, G…	2.49382e-07
GOTERM_BP_FAT	GO:1902600~hydrogen ion transmembrane transport	25	ATP5D, ATP5E, NDUFA4L2, ATP6AP1, ATP5B, COX7B, CYC1, ATP5F1, ATP6V1H, ATP6V1B2, ATP5G3, ATP6V0B, ATP6V1C1, ATP6V0C, UQCR10, ATP6V0E2, ATP5C1, ATP5L, ATP5O, ATP6V0D1, ATP5H, SLC46A1, ATP5K, UQCRB, ATP5J	4.3267e-07
GOTERM_BP_FAT	GO:0042455~ribonucleoside biosynthetic process	30	ALDOA, ATP5D, ATP5E, HPRT, ATP5B, CYC1, ATP5G3, PKM, GBAS, ATP5L, ATP5O, UCK1, AMD1, ATP5H, IMPDH1, NT5E, ATP5K, ATP5J, ATP5J2, ADAL, ATP5F1, AK4, NME6, CHCHD10, NME1, PDCL, ATP5C1, PDC, UCKL1, GUK1	0.000247012
GOTERM_BP_FAT	GO:0009163~nucleoside biosynthetic process	30	ALDOA, ATP5D, ATP5E, HPRT, ATP5B, CYC1, ATP5G3, PKM, GBAS, ATP5L, ATP5O, UCK1, AMD1, ATP5H, IMPDH1, NT5E, ATP5K, ATP5J, ATP5J2, ADAL, ATP5F1, AK4, NME6, CHCHD10, NME1, PDCL, ATP5C1, PDC, UCKL1, GUK1	0.000247012
GOTERM_BP_FAT	GO:1901659~glycosyl compound biosynthetic process	30	ALDOA, ATP5D, ATP5E, HPRT, ATP5B, CYC1, ATP5G3, PKM, GBAS, ATP5L, ATP5O, UCK1, AMD1, ATP5H, IMPDH1, NT5E, ATP5K, ATP5J, ATP5J2, ADAL, ATP5F1, AK4, NME6, CHCHD10, NME1, PDCL, ATP5C1, PDC, UCKL1, GUK1	0.000373259
GOTERM_BP_FAT	GO:0009201~ribonucleoside triphosphate biosynthetic process	22	ALDOA, ATP5D, ATP5E, ATP5J2, ATP5B, CYC1, ATP5F1, ATP5G3, NME6, PKM, CHCHD10, NME1, GBAS, ATP5C1, UCKL1, ATP5L, ATP5O, UCK1, ATP5H, IMPDH1, ATP5K, ATP5J	0.000417538
GOTERM_BP_FAT	GO:0009142~nucleoside triphosphate biosynthetic process	24	ALDOA, ATP5D, ATP5E, ATP5J2, SUCLG1, ATP5B, CYC1, ATP5F1, AK4, ATP5G3, NME6, PKM, CHCHD10, NME1, GBAS, ATP5C1, UCKL1, ATP5L, ATP5O, UCK1, ATP5H, IMPDH1, ATP5K, ATP5J	0.000503193
GOTERM_BP_FAT	GO:0042451~purine nucleoside biosynthetic process	26	ALDOA, ATP5D, ATP5E, HPRT, ATP5B, CYC1, ATP5G3, PKM, GBAS, ATP5L, ATP5O, AMD1, ATP5H, IMPDH1, NT5E, ATP5K, ATP5J, ATP5J2, ADAL, ATP5F1, AK4, NME6, CHCHD10, NME1, ATP5C1, GUK1	0.000833326
GOTERM_BP_FAT	GO:0046129~purine ribonucleoside biosynthetic process	26	ALDOA, ATP5D, ATP5E, HPRT, ATP5B, CYC1, ATP5G3, PKM, GBAS, ATP5L, ATP5O, AMD1, ATP5H, IMPDH1, NT5E, ATP5K, ATP5J, ATP5J2, ADAL, ATP5F1, AK4, NME6, CHCHD10, NME1, ATP5C1, GUK1	0.000833326
GOTERM_BP_FAT	GO:0009206~purine ribonucleoside triphosphate biosynthetic process	20	ALDOA, ATP5D, ATP5E, ATP5J2, ATP5B, CYC1, ATP5F1, ATP5G3, NME6, PKM, CHCHD10, NME1, GBAS, ATP5C1, ATP5L, ATP5O, ATP5H, IMPDH1, ATP5K, ATP5J	0.00175159
GOTERM_BP_FAT	GO:0009145~purine nucleoside triphosphate biosynthetic process	20	ALDOA, ATP5D, ATP5E, ATP5J2, ATP5B, CYC1, ATP5F1, ATP5G3, NME6, PKM, CHCHD10, NME1, GBAS, ATP5C1, ATP5L, ATP5O, ATP5H, IMPDH1, ATP5K, ATP5J	0.00231433
GOTERM_BP_FAT	GO:0006754~ATP biosynthetic process	17	ALDOA, ATP5D, ATP5E, ATP5J2, ATP5B, CYC1, ATP5F1, ATP5G3, PKM, CHCHD10, GBAS, ATP5C1, ATP5L, ATP5O, ATP5H, ATP5K, ATP5J	0.00854273
GOTERM_BP_FAT	GO:0015986~ATP synthesis coupled proton transport	12	ATP5D, ATP5E, ATP5B, CYC1, ATP5F1, ATP5C1, ATP5L, ATP5O, ATP5H, ATP5G3, ATP5K, ATP5J	0.0128167
GOTERM_BP_FAT	GO:0015985~energy coupled proton transport, down electrochemical gradient	12	ATP5D, ATP5E, ATP5B, CYC1, ATP5F1, ATP5C1, ATP5L, ATP5O, ATP5H, ATP5G3, ATP5K, ATP5J	0.0128167
GOTERM_BP_FAT	GO:0009124~nucleoside monophosphate biosynthetic process	23	ALDOA, ATP5D, DCTD, ATP5E, ATP5J2, HPRT, ATP5B, CYC1, ATP5F1, AK4, ATP5G3, PKM, CHCHD10, GBAS, ATP5C1, UCKL1, ATP5L, ATP5O, UCK1, ATP5H, IMPDH1, ATP5K, ATP5J	0.021883
GOTERM_BP_FAT	GO:0009156~ribonucleoside monophosphate biosynthetic process	22	ALDOA, ATP5D, ATP5E, ATP5J2, HPRT, ATP5B, CYC1, ATP5F1, AK4, ATP5G3, PKM, CHCHD10, GBAS, ATP5C1, UCKL1, ATP5L, ATP5O, UCK1, ATP5H, IMPDH1, ATP5K, ATP5J	0.0288982
GOTERM_BP_FAT	GO:0009168~purine ribonucleoside monophosphate biosynthetic process	20	ALDOA, ATP5D, ATP5E, ATP5J2, HPRT, ATP5B, CYC1, ATP5F1, AK4, ATP5G3, PKM, CHCHD10, GBAS, ATP5C1, ATP5L, ATP5O, ATP5H, IMPDH1, ATP5K, ATP5J	0.0329721
GOTERM_BP_FAT	GO:0009127~purine nucleoside monophosphate biosynthetic process	20	ALDOA, ATP5D, ATP5E, ATP5J2, HPRT, ATP5B, CYC1, ATP5F1, AK4, ATP5G3, PKM, CHCHD10, GBAS, ATP5C1, ATP5L, ATP5O, ATP5H, IMPDH1, ATP5K, ATP5J	0.0329721
GOTERM_BP_FAT	GO:1901137~carbohydrate derivative biosynthetic process	93	ATP5D, ATP5E, TUSC3, ADCY2, HPRT, GNPDA2, PDGFB, WFS1, B3GALT5, ALG2, ATP5B, ADCY6, CYC1, AQP1, VIPR2, PKM, ART3, POMGNT1, GPC3, PIGM, TMEM59, GBAS, ATP5L, ATP5O, NT5E, RAMP1, ATP5H, IMPDH1, ATP5K, NANP, ATP5J, PGAP3, PGAP2, RAMP2, CMAS, FUT10, UBE2J1, CHST3, CHP1, ARL6, NME6, CRHR1, MGAT1, SDC1, ADRB2, CCND3, CHPF, NME1, PDCL, ATP5C1, PYURF, EXT1, UGGT2, ALDOA, GAL3ST4, SYVN1, DRD4, GALNT4, ST8S…	0.0544964
GOTERM_BP_FAT	GO:0072522~purine-containing compound biosynthetic process	41	ATP5D, ALDOA, ATP5E, ADCY2, HPRT, WFS1, ATP5B, ADCY6, DRD4, CYC1, RUNDC3A, AQP1, ATP5G3, VIPR2, APLP1, PKM, GBAS, ADRA2A, ATP5L, ATP5O, AMD1, ATP5H, NT5E, IMPDH1, RAMP1, ATP5K, ATP5J, GUCA1B, RAMP2, ATP5J2, ADAL, ATP5F1, AK4, NME6, CRHR1, ADRB2, CHCHD10, NME1, ATP5C1, RIT2, GUK1	0.470945
GOTERM_BP_FAT	GO:0009260~ribonucleotide biosynthetic process	40	ATP5D, ALDOA, ATP5E, ADCY2, HPRT, WFS1, ATP5B, ADCY6, DRD4, CYC1, RUNDC3A, AQP1, ATP5G3, VIPR2, APLP1, PKM, GBAS, ADRA2A, ATP5L, ATP5O, UCK1, ATP5H, IMPDH1, RAMP1, ATP5K, ATP5J, GUCA1B, RAMP2, ATP5J2, ATP5F1, AK4, NME6, CRHR1, ADRB2, CHCHD10, NME1, ATP5C1, UCKL1, RIT2, GUK1	0.734981
[truncated: 301 more rows]
