# Supplementary material for: AAV-miR-204 Protects from Retinal Degeneration by Attenuation of Microglia Activation and Photoreceptor Cell Death
Source: Mol Ther Nucleic Acids. 2019 Nov 18;19:144–56. doi: 10.1016/j.omtn.2019.11.005 (PMC6920266; doi:10.1016/j.omtn.2019.11.005)
Supplement: Table S9. List of Differentially Expressed Genes (DEGs; n = 290) That Show the Same Trend of Down- or Upregulation Both upon miR204 Delivery in RHO-P347S Mice (Compared to Delivery of the Control Vector) and in Control-Treated Wild-Type (C57BL/6) Retinas (Compared to Control-Treated RHO-P347S) [file mmc10.xls]

## Sheet: Table S9
Table S9. List of differentially expressed genes (DEGs; n=290) that show the same trend of down- or upregulation both upon miR204 delivery in RHO-P347S mice (compared to delivery of the control vector) and in control-treated wild-type (c57BL/6) retinas (compared to control-treated RHO-P347S).
Genes that are significantly downregulated in both comparisons are highlighted in green. Upregulated genes are highlighted in red. Ensemble ID, Gene Symbol and normalised read counts are shown for DEGs with FDR<0.1. Abbreviations: logFC: log fold change, logCPM: log counts per million, LR: likelihood ratio, p-value: Probability value, FDR: False Discovery Rate.
EnsemblID	Gene Symbol	c57.Bl6_animal1_OD_CMV.miR204MUT	c57.Bl6_animal2_OD_CMV.miR204MUT	c57.Bl6_animal4_OD_CMV.miR204MUT	RHO-P347S_animal2_OD_CMV.miR204MUT	RHO-P347S_animal5_OD_CMV.miR204MUT	logFC	FDR	RHO-P347S_animal2_OD_CMV.miR204MUT	RHO-P347S_animal2_OS_CMV.miR204	RHO-P347S_animal5_OD_CMV.miR204MUT	RHO-P347S_animal5_OS_CMV.miR204	logFC	FDR
ENSMUSG00000018362	Kpna2	3835.32	3623.73	3732.76	76.8962	79.1398	5.5783	0	71.9892	188.285	74.0632	159.31	1.24777	3.35e-09
ENSMUSG00000023979	Guca1b	3679.95	3217.51	3081.69	422.929	778.005	2.49889	5.21731e-33	395.941	499.973	728.098	962.394	0.374709	0.000594658
ENSMUSG00000090862	Rps13	218.213	183.994	269.106	58.6333	105.926	1.5304	2.4442e-09	54.8918	119.586	99.1308	247.543	1.23969	4.59e-10
ENSMUSG00000049396	Gemin4	109.98	210.279	160.595	84.5858	41.3962	1.27084	0.000291111	79.1882	171.747	38.7408	135.618	1.40829	5.01e-08
ENSMUSG00000052151	Ppap2c	1147.8	1154.14	1175.38	639.199	511.365	0.979184	6.82011e-26	598.411	812.934	478.562	723.021	0.515511	1.79e-07
ENSMUSG00000032902	Slc16a1	2011.05	1676.26	2276.11	958.318	1100.65	0.966305	3.84365e-17	897.166	1036.84	1030.05	1608.62	0.433439	0.000403544
ENSMUSG00000097789	Gm2115	55.8626	64.5174	60.7658	39.4093	21.9156	0.935728	0.00399507	36.8945	55.9767	20.5098	57.1881	0.993995	0.0535479
ENSMUSG00000098032	Vax2os	113.471	119.477	136.289	65.3617	63.3118	0.933434	1.56363e-05	605.609	945.242	644.92	993.439	0.631851	3.11e-14
ENSMUSG00000027883	Gpsm2	796.042	794.52	697.071	414.278	421.267	0.868752	1.09582e-20	387.842	464.352	394.244	533.483	0.350677	0.0129918
ENSMUSG00000023913	Pla2g7	1827.76	1647.58	1617.24	929.482	937.502	0.86205	1.47911e-26	870.17	1040.66	877.364	1047.36	0.256124	0.0129649
ENSMUSG00000066705	Fxyd6	866.744	504.191	651.062	403.705	339.692	0.807301	4.2525e-06	377.944	450.358	317.902	538.385	0.507125	0.00226027
ENSMUSG00000025340	Rabgef1	3067.21	2701.37	2760.5	1509.09	1838.48	0.772393	3.69376e-15	1412.79	1625.87	1720.55	2205.01	0.282963	0.00332422
ENSMUSG00000021384	Susd3	1322.37	1278.4	1423.66	842.013	798.703	0.708119	1.16988e-19	788.282	899.443	747.469	1019.58	0.320778	0.00749958
ENSMUSG00000074892	B3galt5	164.096	168.462	157.991	95.159	110.796	0.671094	0.000204726	89.0867	138.669	103.689	151.14	0.587428	0.0357134
ENSMUSG00000030605	Mfge8	5223.16	4396.74	5099.99	3344.98	2850.25	0.665554	1.26684e-10	3131.53	3857.3	2667.42	3031.79	0.242665	0.0129952
ENSMUSG00000038526	Car14	899.912	643.979	948.815	648.811	435.878	0.645785	0.000947228	607.409	704.797	407.917	772.039	0.558316	0.00341016
ENSMUSG00000041920	Slc16a6	1607.8	1602.18	1688.42	1026.56	1103.09	0.618093	1.49742e-16	961.056	1141.16	1032.33	1155.2	0.203193	0.0956731
ENSMUSG00000022483	Col2a1	2490.25	1919.99	2279.59	1711.9	1201.71	0.611907	0.000182066	1602.66	1680.57	1124.62	1656	0.310343	0.0710329
ENSMUSG00000034936	Arl4d	871.981	744.339	901.07	530.583	588.07	0.607428	7.13363e-10	496.726	642.459	550.347	692.793	0.350073	0.00177687
ENSMUSG00000005233	Spc25	772.475	561.54	842.04	520.971	495.537	0.590335	5.0674e-06	487.727	545.772	463.75	873.344	0.544569	0.00803697
ENSMUSG00000022471	Xrcc6	1616.52	1696.57	1789.12	1106.34	1195.62	0.563961	1.67347e-12	1035.75	1330.72	1118.92	1202.58	0.230646	0.0801775
ENSMUSG00000078588	Ccdc24	1886.24	1910.43	1662.38	1043.87	1461.04	0.55151	0.0001304	977.254	1125.89	1367.32	1695.22	0.261331	0.00442163
ENSMUSG00000021123	Rdh12	6611.87	6254.6	6812.72	4529.18	4431.83	0.548879	2.86454e-12	4240.17	4807.63	4147.54	4776.02	0.191794	0.091219
ENSMUSG00000075410	Gm11744	1839.98	1765.86	1805.61	1260.14	1224.84	0.536354	7.60912e-14	1179.72	1306.55	1146.27	1385.59	0.210949	0.0573166
ENSMUSG00000026473	Glul	16115.5	10922.6	16050	12128.4	8469.18	0.532744	0.00865769	11354.5	12140.6	7925.9	17519.2	0.619431	0.0523236
ENSMUSG00000024347	Psd2	4636.6	4341.78	3960.19	2552.95	3460.24	0.524852	0.000176398	2390.04	2793.74	3238.27	4104.47	0.284924	0.00139717
ENSMUSG00000058966	Fam57b	13559.8	13485.3	14066.4	9668.73	9462.69	0.517392	2.16594e-11	9051.75	10493.1	8855.68	10698.3	0.242358	0.02757
ENSMUSG00000040632	Nrl	16931.6	16927.4	16562.2	11345.1	12274	0.508199	4.50097e-10	10621.1	12494.2	11486.6	13272.5	0.220747	0.0719367
ENSMUSG00000084826	AI847159	1310.15	1184.01	1132.85	866.043	842.534	0.494407	9.29858e-09	810.779	942.698	788.488	967.296	0.256162	0.0240982
ENSMUSG00000067220	Cnga1	8354.08	7814.97	8166.06	5741.26	5808.86	0.489211	3.71721e-10	5374.9	6208.32	5436.24	6865.84	0.272078	0.00607656
ENSMUSG00000030402	Ppm1n	877.218	788.546	952.287	639.199	639.206	0.458336	1.948e-06	598.411	679.353	598.203	756.517	0.262532	0.0638132
ENSMUSG00000022253	Nadk2	3900.78	3737.23	3973.22	2637.54	3025.58	0.451372	2.28493e-07	2469.23	2788.66	2831.49	3395.34	0.219101	0.0293146
ENSMUSG00000037805	Rpl10a	2163.8	2166.11	2284.79	1610.01	1614.45	0.450853	1.49401e-09	1507.27	1786.16	1510.89	1849.63	0.268073	0.00235199
ENSMUSG00000029276	Glmn	954.029	990.461	939.266	664.191	748.784	0.445743	1.00925e-07	621.807	784.945	700.752	835.763	0.292773	0.00913374
ENSMUSG00000026646	Suv39h2	624.963	627.252	607.658	432.541	480.926	0.443561	1.09019e-06	404.939	501.245	450.077	572.698	0.328065	0.0113615
ENSMUSG00000027488	Snta1	1228.98	1219.86	1302.99	949.667	892.453	0.438847	1.01054e-08	889.067	1081.37	835.205	1038.37	0.29771	0.00153735
ENSMUSG00000018574	Acadvl	3088.16	2891.33	3003.57	2145.4	2308.45	0.427572	5.36323e-08	2008.5	2434.98	2160.37	2517.91	0.24827	0.00514584
ENSMUSG00000024842	Cabp4	1821.65	1702.54	2086	1324.54	1420.86	0.425226	1.48878e-05	1240.01	1520.28	1329.72	1551.43	0.25683	0.00926699
ENSMUSG00000030878	Cdr2	1513.53	1253.31	1307.33	1089.04	943.59	0.398535	0.000202236	1019.55	1174.24	883.061	1196.87	0.320564	0.00205408
ENSMUSG00000084838	Gm10241	1014.26	1334.55	1033.02	747.815	902.194	0.386941	0.00348437	700.095	788.762	844.321	1102.1	0.284576	0.0202021
ENSMUSG00000029491	Pde6b	21826.6	22295.5	20564.9	15426.3	17650.6	0.381835	0.000113106	14441.9	16973.6	16518.4	19838.6	0.248048	0.0382113
ENSMUSG00000096458	Moap1	202.502	181.604	233.514	180.706	137.582	0.365811	0.0790249	169.175	209.912	128.756	202.609	0.476268	0.0573166
ENSMUSG00000027674	Pex5l	7715.15	7828.11	7622.64	5737.41	6264.22	0.363061	1.45237e-05	5371.3	6116.72	5862.39	6749.83	0.194853	0.0974736
ENSMUSG00000057315	Arhgap24	1223.74	1218.66	1306.46	948.706	998.379	0.361586	3.9584e-06	888.167	1034.3	934.336	1097.19	0.2253	0.0416588
ENSMUSG00000067925	Cxx1a	943.555	959.397	941.002	792.03	690.343	0.348078	7.10413e-05	741.489	913.437	646.059	732.008	0.241358	0.0710329
ENSMUSG00000034777	Vax2	229.56	315.418	353.31	255.68	232.549	0.345783	0.0965951	239.364	315.505	217.632	299.012	0.427367	0.0115362
ENSMUSG00000041629	Fam104a	734.07	783.767	832.492	619.014	620.943	0.33628	0.000255481	579.513	681.897	581.111	691.159	0.241947	0.0957183
ENSMUSG00000028910	Mecr	372.708	350.067	368.935	272.981	310.472	0.326197	0.0108219	255.562	343.493	290.556	372.54	0.390093	0.0167306
ENSMUSG00000035403	Crb2	1605.18	1744.36	1553	1301.47	1322.24	0.31395	0.000243736	1218.42	1428.68	1237.43	1383.14	0.193949	0.0761791
ENSMUSG00000030629	Zfand6	1455.92	1464.78	1501.78	1192.85	1189.53	0.306291	6.33859e-05	1116.73	1263.29	1113.23	1283.46	0.191218	0.0933631
ENSMUSG00000097050	Gm9918	1015.13	940.281	967.913	810.293	769.482	0.301399	0.000325448	758.587	886.721	720.122	845.567	0.227782	0.0761071
ENSMUSG00000024411	Aqp4	815.245	683.406	842.04	703.6	580.764	0.29284	0.0223998	658.702	685.714	543.51	1137.23	0.573728	0.0552209
ENSMUSG00000041828	Abca8a	2337.5	1916.41	2386.36	1969.5	1719.16	0.288296	0.014167	1843.82	2105.49	1608.88	2476.24	0.406906	0.000812217
ENSMUSG00000026655	Fam107b	1169.62	1193.57	1202.29	952.551	1003.25	0.281592	0.000289298	891.767	1025.39	938.894	1223.01	0.294076	0.00403774
ENSMUSG00000029513	Prkab1	1935.12	2150.58	2091.21	1681.14	1711.85	0.277351	0.00131851	1573.86	1805.25	1602.04	1841.46	0.198786	0.0801535
ENSMUSG00000089862	Gm16039	1635.73	1401.46	1166.7	1174.59	1176.14	0.256422	0.0677976	1099.64	1436.31	1100.69	1192.78	0.250232	0.0434718
ENSMUSG00000089788	Gm16586	2875.18	2997.67	3040.89	2505.85	2499.6	0.246119	0.00289672	2345.95	2744.13	2339.26	2632.29	0.197396	0.0608959
ENSMUSG00000067288	Rps28	695.664	640.395	756.1	573.838	609.985	0.241818	0.0232866	537.22	689.531	570.857	657.663	0.279858	0.0382113
ENSMUSG00000009905	Kdsr	948.792	872.179	949.683	766.078	804.791	0.237178	0.00771279	717.193	828.2	753.166	887.233	0.221801	0.0933631
ENSMUSG00000032501	Trib1	2330.52	2303.51	2198.85	2155.98	1722.81	0.220738	0.0719966	2018.4	2250.52	1612.3	1970.54	0.221754	0.0373922
ENSMUSG00000049811	Fam161a	4124.23	4033.53	3928.94	3356.52	3658.69	0.199471	0.0318098	3142.33	3712.27	3424	4008.89	0.233275	0.0126291
ENSMUSG00000029410	Ppef2	3100.38	3155.38	3128.57	2696.17	2821.03	0.18055	0.0392461	2524.12	2889.16	2640.07	3399.42	0.280365	0.00309816
ENSMUSG00000067367	Lyar	1377.36	1401.46	1261.32	1214.96	1178.57	0.166724	0.0890044	1137.43	1319.27	1102.97	1283.46	0.215678	0.032862
ENSMUSG00000097328	Tnfsf12	2066.92	2077.7	2083.4	1764.77	1952.93	0.15991	0.0870681	1652.15	1856.13	1827.65	2174.78	0.209971	0.0512232
ENSMUSG00000007338	Mrpl49	1328.48	1348.89	1322.09	1210.15	1182.23	0.153799	0.082777	1132.93	1298.91	1106.39	1284.28	0.205646	0.0526627
ENSMUSG00000021725	Parp8	748.908	788.546	735.266	846.819	862.015	-0.177039	0.0529695	792.781	709.886	806.719	651.944	-0.235608	0.0961715
ENSMUSG00000092341	Malat1	12468.7	11431.5	11034.2	13493.4	12866.9	-0.179962	0.0852295	12632.3	10910.4	12041.5	9518.55	-0.275979	0.0129744
ENSMUSG00000022565	Plec	1343.32	1407.43	1371.57	1595.6	1552.36	-0.198891	0.0163973	1493.78	1278.56	1452.78	1284.28	-0.201295	0.0994122
ENSMUSG00000024601	Isoc1	546.406	470.738	490.467	581.527	588.07	-0.215443	0.0501808	544.419	428.73	550.347	382.343	-0.43798	0.000322358
ENSMUSG00000039952	Dag1	1369.51	1471.95	1303.86	1658.07	1596.19	-0.240061	0.00704885	1552.27	1263.29	1493.8	1197.68	-0.308746	0.000568221
ENSMUSG00000022272	Myo10	2367.18	2866.24	2072.98	2947.04	2628.66	-0.240096	0.0940012	2758.99	2307.76	2460.04	1932.14	-0.303621	0.00022177
ENSMUSG00000027803	Wwtr1	553.389	624.863	545.156	695.91	657.469	-0.248983	0.0167557	651.503	544.5	615.294	462.407	-0.336637	0.00658979
ENSMUSG00000022894	Adamts5	284.55	299.886	293.412	325.847	372.566	-0.252756	0.0717249	305.054	235.356	348.667	261.431	-0.397029	0.0195363
ENSMUSG00000020393	Kremen1	683.444	731.197	640.645	859.314	765.83	-0.25463	0.0123376	804.48	670.448	716.704	580.051	-0.284674	0.0163602
ENSMUSG00000032741	Tpcn1	604.015	578.267	574.671	660.346	741.479	-0.255419	0.00841244	618.208	538.139	693.915	530.215	-0.299058	0.0269514
ENSMUSG00000069833	Ahnak	296.77	271.212	297.752	352.761	337.257	-0.256304	0.0571184	330.251	262.073	315.623	229.569	-0.398023	0.0225616
ENSMUSG00000001300	Efnb2	699.156	550.787	579.879	754.543	681.82	-0.272166	0.0277171	706.394	592.844	638.083	475.478	-0.338689	0.00506875
ENSMUSG00000029231	Pdgfra	617.107	567.514	603.318	736.281	703.735	-0.272511	0.00225099	689.297	440.18	658.593	548.189	-0.447166	0.000934406
ENSMUSG00000026478	Lamc1	851.032	949.839	888.049	1146.71	1019.08	-0.27983	0.00275884	1073.54	889.265	953.706	817.79	-0.247149	0.021966
ENSMUSG00000026193	Fn1	2021.53	2115.93	1851.62	2672.14	2153.82	-0.282338	0.0181185	2501.63	1683.12	2015.66	1525.29	-0.487426	3.69e-10
ENSMUSG00000058325	Dock1	303.753	291.523	263.897	352.761	343.345	-0.285211	0.0380236	330.251	249.351	321.32	241.824	-0.408273	0.0138476
ENSMUSG00000067586	S1pr3	720.977	892.49	796.9	1118.84	821.836	-0.29111	0.0732574	1047.44	849.827	769.118	645.409	-0.278766	0.0125515
ENSMUSG00000020627	Klhl29	1004.65	1141	863.743	1327.42	1127.44	-0.29825	0.0259256	1242.71	1087.73	1055.12	782.66	-0.309703	0.00387118
ENSMUSG00000049001	Ndnf	1224.61	1253.31	1033.02	1461.99	1470.78	-0.304765	0.00233854	1368.7	1144.98	1376.44	1206.67	-0.223161	0.0233255
ENSMUSG00000020044	Timp3	881.582	698.938	927.113	1064.05	1079.95	-0.308354	0.00492357	996.151	815.478	1010.68	874.978	-0.247295	0.0255975
ENSMUSG00000032303	Chrna3	293.279	279.575	278.655	393.132	312.907	-0.32273	0.0300959	368.045	251.895	292.835	254.896	-0.372035	0.0850065
ENSMUSG00000021756	Il6st	1507.42	1836.36	1465.32	1980.08	1901.79	-0.328611	0.00123642	1853.72	1585.16	1779.8	1512.22	-0.231098	0.0207795
ENSMUSG00000057329	Bcl2	116.962	126.645	119.795	148.986	154.627	-0.329074	0.0995891	139.479	92.8704	144.708	103.756	-0.529523	0.0850065
ENSMUSG00000031207	Msn	586.558	585.435	660.611	810.293	723.216	-0.33028	0.000873724	758.587	575.033	676.824	417.473	-0.546938	8.52e-07
ENSMUSG00000052387	Trpm3	1386.96	1512.57	1217.92	1740.74	1743.51	-0.336256	0.000883101	1629.66	1288.74	1631.67	1415.81	-0.270305	0.00569249
ENSMUSG00000024087	Cyp1b1	333.43	330.95	319.455	402.744	428.572	-0.341367	0.00278022	377.044	314.233	401.081	249.177	-0.478162	0.00640168
ENSMUSG00000038648	Creb3l2	776.84	753.897	762.177	939.094	1002.03	-0.342857	1.20571e-05	879.169	833.289	937.754	616.815	-0.341685	0.0710329
ENSMUSG00000040659	Efhd2	419.843	370.378	376.748	514.243	480.926	-0.355792	0.00144672	481.428	380.387	450.077	379.892	-0.291268	0.0683615
ENSMUSG00000041936	Agrn	6361.36	7069.43	6290.13	10089.7	6801.15	-0.365112	0.0347998	9445.89	7016.16	6364.88	5758.03	-0.287883	0.0266568
ENSMUSG00000038119	Cdon	1956.94	2001.23	1902.84	2384.74	2662.75	-0.369773	5.29869e-06	2232.57	2058.41	2491.94	1861.06	-0.27145	0.0252268
ENSMUSG00000069170	Gpr98	1300.55	1382.34	1194.48	1557.15	1803.17	-0.379498	8.94031e-05	1457.78	1323.08	1687.5	1406.01	-0.204467	0.0955113
ENSMUSG00000049313	Sorl1	1736.98	1696.57	1623.32	2083.89	2309.66	-0.382037	2.44884e-06	1950.91	1653.86	2161.51	1892.11	-0.214979	0.0327277
ENSMUSG00000020154	Ptprb	358.743	424.142	495.675	527.7	584.417	-0.385153	0.00868878	494.026	376.57	546.928	415.022	-0.395709	0.00114612
ENSMUSG00000034248	Slc25a37	1200.17	1487.48	997.427	1750.35	1373.38	-0.386368	0.0231168	1638.66	1268.38	1285.28	1086.57	-0.307078	0.00173178
ENSMUSG00000025255	Zfhx4	1149.55	1370.4	1113.75	1461.03	1670.46	-0.403276	0.000175325	1367.8	1211.13	1563.3	1293.27	-0.227037	0.0476446
ENSMUSG00000035168	Tanc1	909.513	996.435	842.04	1164.98	1249.19	-0.408192	5.18357e-06	1090.64	899.443	1169.06	913.376	-0.31933	0.000342269
ENSMUSG00000030088	Aldh1l1	185.918	182.799	224.833	274.904	255.682	-0.421571	0.00812846	257.362	198.463	239.281	169.93	-0.435474	0.0254244
ENSMUSG00000004040	Stat3	1639.22	2069.34	1408.9	2332.84	2086.86	-0.435696	0.00134011	2183.97	1891.76	1952.99	1347.19	-0.37074	0.000651952
ENSMUSG00000027951	Adar	1525.75	1706.13	1470.53	2181.93	2021.11	-0.436343	4.93247e-07	2042.69	1741.64	1891.46	1681.33	-0.200267	0.072587
ENSMUSG00000029135	Fosl2	92.5225	108.724	88.5445	132.646	127.841	-0.444795	0.0386281	124.181	83.965	119.641	75.1615	-0.619007	0.0574052
ENSMUSG00000002602	Axl	327.32	308.25	350.706	497.903	390.829	-0.445838	0.00125653	466.13	328.227	365.758	259.797	-0.500345	0.000147598
ENSMUSG00000020932	Gfap	1048.3	1156.53	1278.69	1695.56	1482.96	-0.457263	8.8115e-06	1587.36	1277.29	1387.83	545.738	-0.801848	0.000894812
ENSMUSG00000031837	Necab2	580.448	504.191	631.964	738.203	855.927	-0.459896	2.93251e-05	691.097	508.879	801.022	432.179	-0.672004	6.69e-08
ENSMUSG00000027381	Bcl2l11	327.32	366.793	309.906	469.067	445.618	-0.460527	6.5671e-05	439.134	351.126	417.033	336.593	-0.316255	0.0476446
ENSMUSG00000003617	Cp	1970.03	2455.24	2149.37	2904.75	3019.49	-0.463631	1.84534e-06	2719.39	2018.98	2825.8	1696.85	-0.584373	6.64e-11
ENSMUSG00000042286	Stab1	288.042	240.148	422.756	421.968	377.436	-0.464407	0.0199343	395.041	324.41	353.225	214.047	-0.498197	0.00568813
ENSMUSG00000025921	Rdh10	1358.16	1413.41	1385.46	1750.35	2099.03	-0.466535	2.70521e-07	1638.66	1451.58	1964.38	1169.91	-0.465063	0.00219623
ENSMUSG00000022708	Zbtb20	1741.34	1886.54	1647.62	2304	2592.13	-0.478778	4.58478e-08	2156.98	1889.21	2425.86	2113.51	-0.195792	0.0616438
ENSMUSG00000041592	Sdk2	805.644	941.476	815.13	1100.58	1257.71	-0.480142	5.29466e-07	1030.35	840.922	1177.04	950.956	-0.301488	0.000817914
ENSMUSG00000070047	Fat1	528.949	610.526	480.918	795.875	684.255	-0.485724	3.36798e-05	745.089	520.328	640.362	592.305	-0.310918	0.0768559
ENSMUSG00000023367	Tmem176a	239.162	252.096	231.778	410.433	247.16	-0.487594	0.0306925	384.243	262.073	231.305	189.538	-0.429782	0.0215392
ENSMUSG00000019852	D10Bwg1379e	203.375	284.354	155.387	286.438	280.033	-0.491068	0.0322079	268.16	203.551	262.07	196.89	-0.40585	0.0363263
ENSMUSG00000021557	Agtpbp1	3554.26	4305.94	3022.66	5866.22	4105.53	-0.492843	0.00884598	5491.88	4077.39	3842.17	3249.1	-0.337093	0.000253036
ENSMUSG00000043346	Gm6741	132.674	154.125	156.255	203.775	214.286	-0.50371	0.00212209	190.771	111.953	200.54	93.1349	-0.944141	1.15e-06
ENSMUSG00000002147	Stat6	132.674	114.698	145.838	198.008	176.543	-0.510688	0.00520404	185.372	122.131	165.218	130.716	-0.4645	0.0910693
ENSMUSG00000015647	Lama5	499.272	485.075	496.543	669.958	754.872	-0.524939	1.69494e-09	627.206	498.701	706.449	444.433	-0.505523	3.95e-05
ENSMUSG00000069892	9930111J21Rik2	299.389	347.677	289.072	466.183	431.008	-0.538269	6.91608e-06	436.435	305.327	403.36	333.325	-0.390679	0.0134208
ENSMUSG00000024965	Fermt3	54.1169	58.5435	77.2594	86.5082	99.8379	-0.546629	0.0526803	80.9879	55.9767	93.4336	50.6523	-0.716999	0.0974736
ENSMUSG00000026185	Igfbp5	1415.77	1299.91	1488.76	2482.78	1587.67	-0.54827	0.00101378	2324.35	1557.17	1485.82	1063.7	-0.532494	1e-12
ENSMUSG00000031668	Eif2ak3	750.654	722.834	711.828	1033.29	1101.87	-0.550253	1.52014e-13	967.355	871.455	1031.19	817.79	-0.245651	0.0507394
ENSMUSG00000016256	Ctsz	417.224	418.168	473.973	672.841	611.203	-0.558393	6.66661e-09	629.906	437.636	571.996	444.433	-0.442601	7.36e-05
ENSMUSG00000006519	Cyba	35.787	56.154	54.6892	66.3229	77.9223	-0.563727	0.086443	62.0907	38.1659	72.9238	35.1298	-0.889339	0.035536
ENSMUSG00000094410	Zbed6	818.737	1054.98	677.973	1182.28	1241.89	-0.572121	1.85775e-05	1106.83	926.159	1162.22	963.211	-0.26494	0.00569249
ENSMUSG00000029622	Arpc1b	157.114	182.799	199.659	304.701	227.679	-0.575257	0.00157709	285.257	193.374	213.074	163.395	-0.474194	0.0121148
ENSMUSG00000081683	Fzd10	197.265	173.241	203.131	232.611	360.39	-0.592772	0.00553011	217.767	202.279	337.273	149.506	-0.687106	0.0387442
ENSMUSG00000029338	Antxr2	183.299	212.668	170.144	344.11	211.851	-0.601207	0.00886407	322.152	225.179	198.262	158.493	-0.428144	0.0318083
ENSMUSG00000052613	Pcdh15	1530.99	1935.52	1330.77	2570.25	2172.08	-0.63561	1.64094e-06	2406.24	1971.9	2032.75	1592.28	-0.320132	6.37e-05
ENSMUSG00000040612	Ildr2	634.565	750.313	696.203	1087.12	1062.91	-0.637509	2.80858e-14	1017.75	846.011	994.726	649.493	-0.441345	0.000150788
ENSMUSG00000034708	Grn	727.96	663.095	758.705	1223.61	991.074	-0.640346	4.65988e-10	1145.53	875.271	927.499	864.357	-0.2449	0.0961715
ENSMUSG00000067336	Bmpr2	289.787	428.921	248.272	442.153	461.446	-0.646407	0.00013345	413.938	260.8	431.846	319.436	-0.541899	7.57e-05
ENSMUSG00000026463	Atp2b4	807.39	933.112	767.385	1056.36	1579.14	-0.647082	5.31228e-05	988.952	797.667	1477.85	774.49	-0.646697	9.98e-06
ENSMUSG00000031486	Gpr124	424.207	413.389	463.556	630.548	740.262	-0.653622	3.00331e-11	590.312	430.002	692.776	421.558	-0.594891	4.03e-08
ENSMUSG00000029189	Sel1l3	314.227	352.456	358.518	479.64	597.81	-0.653912	1.00526e-07	449.033	389.292	559.462	265.516	-0.658457	0.00506875
ENSMUSG00000032359	Ctsh	230.433	247.317	252.612	379.675	396.917	-0.674186	3.29471e-09	355.447	227.723	371.456	157.676	-0.94012	2.44e-08
ENSMUSG00000022500	Litaf	94.2682	81.2441	105.038	169.172	130.276	-0.679062	0.00172485	158.376	106.865	121.919	85.7822	-0.538069	0.0832563
ENSMUSG00000032014	Oaf	122.199	129.035	115.455	167.249	226.462	-0.682409	0.000346482	156.577	128.492	211.935	105.39	-0.662193	0.0222025
ENSMUSG00000022587	Ly6e	613.616	605.746	657.139	1094.81	892.453	-0.68402	2.81053e-12	1024.95	844.739	835.205	642.141	-0.32853	0.00147953
ENSMUSG00000000275	Trim25	489.671	525.697	474.841	918.909	651.381	-0.686252	7.82834e-07	860.271	632.282	609.597	530.215	-0.326268	0.0132311
ENSMUSG00000028873	Cdca8	29.677	22.7006	31.251	49.0213	41.3962	-0.686423	0.0458991	45.8931	20.3551	38.7408	17.9734	-1.13484	0.0173196
ENSMUSG00000017756	Slc12a7	172.825	213.863	200.527	319.119	312.907	-0.699725	4.20442e-07	298.755	240.445	292.835	216.498	-0.376535	0.0526656
ENSMUSG00000026923	Notch1	915.623	1143.39	881.972	1664.8	1406.25	-0.703963	2.91058e-10	1558.57	1241.66	1316.05	1184.61	-0.240101	0.0509597
ENSMUSG00000042507	Elmsan1	280.186	249.706	243.931	419.084	427.355	-0.7124	2.73932e-10	392.341	320.594	399.941	323.521	-0.299526	0.0976109
ENSMUSG00000024598	Fbn2	198.138	215.058	276.05	355.645	375.001	-0.713226	3.45702e-06	332.95	225.179	350.946	211.596	-0.651681	3.47e-06
ENSMUSG00000024691	Fam111a	33.1684	39.4273	39.9318	68.2453	54.7891	-0.728921	0.0152653	63.8904	35.6215	51.2745	21.2413	-1.04242	0.0167766
ENSMUSG00000030111	A2m	146.639	221.032	120.664	351.8	153.409	-0.737063	0.0620496	329.351	151.391	143.569	124.997	-0.683799	0.0207927
ENSMUSG00000033685	Ucp2	264.475	210.279	274.314	441.192	412.745	-0.748194	3.10013e-09	413.038	310.416	386.268	266.333	-0.475522	0.000651952
ENSMUSG00000090546	Cdr1	88.1582	82.4389	56.4254	117.267	141.234	-0.751131	0.00326497	109.784	77.604	132.174	78.4294	-0.6362	0.0573166
ENSMUSG00000021990	Spata13	169.334	168.462	147.574	251.835	294.644	-0.754615	2.1606e-07	235.765	167.93	275.743	214.047	-0.420712	0.0305232
ENSMUSG00000032719	Sbspon	192.901	252.096	230.91	328.731	431.008	-0.754678	3.22569e-06	307.754	282.428	403.36	213.23	-0.529001	0.05456
ENSMUSG00000020649	Rrm2	21.8213	19.1163	26.9106	41.3317	36.5261	-0.771604	0.0327374	38.6942	16.5386	34.183	4.08486	-1.94533	0.0002289
ENSMUSG00000034342	Cbl	354.379	449.232	310.774	620.936	580.764	-0.773088	1.96636e-09	581.313	381.659	543.51	495.086	-0.360797	0.0573166
ENSMUSG00000061436	Hipk2	1231.6	1654.75	952.287	2031.98	2179.39	-0.778408	2.46904e-07	1902.32	1445.22	2039.59	1767.93	-0.298646	0.00207475
ENSMUSG00000055980	Irs1	404.131	431.311	379.352	707.445	695.213	-0.799712	1.17412e-20	662.301	506.334	650.617	540.836	-0.324907	0.00791023
ENSMUSG00000079470	Utp14b	302.007	340.508	304.697	495.019	627.031	-0.82349	2.39855e-11	463.431	374.026	586.809	466.492	-0.321901	0.0175555
ENSMUSG00000036523	Greb1	379.691	391.883	390.637	620.936	765.83	-0.824842	7.12131e-15	581.313	483.435	716.704	327.606	-0.727694	0.000627661
ENSMUSG00000024308	Tapbp	587.43	587.825	582.484	1187.08	865.668	-0.829413	7.26769e-12	1111.33	835.833	810.138	646.226	-0.370488	0.000109112
ENSMUSG00000091747	D17H6S56E-5	65.464	78.8546	83.336	143.219	125.406	-0.832459	8.13471e-05	134.08	87.7816	117.362	61.273	-0.770883	0.00934459
ENSMUSG00000040033	Stat2	816.991	755.092	700.543	1559.07	1120.13	-0.836679	1.38823e-10	1459.58	1106.81	1048.28	982.001	-0.24926	0.0686798
ENSMUSG00000021281	Tnfaip2	13.0928	20.311	12.1532	26.9137	26.7858	-0.859541	0.0450153	25.1962	16.5386	25.0676	4.90184	-1.32834	0.0564641
ENSMUSG00000030560	Ctsc	281.059	315.418	328.135	558.458	568.589	-0.87288	6.6238e-18	522.822	407.103	532.116	312.901	-0.565243	5.15e-05
ENSMUSG00000021464	Ror2	20.9485	16.7267	31.251	33.6421	54.7891	-0.901442	0.0316413	31.4953	20.3551	51.2745	12.2546	-1.3797	0.0129649
ENSMUSG00000014599	Csf1	107.361	149.346	107.642	252.796	194.806	-0.937333	2.44179e-06	236.665	153.936	182.309	137.251	-0.515895	0.0189874
ENSMUSG00000040274	Cdk6	75.0654	72.8807	45.1403	127.84	126.624	-0.9474	0.000169029	119.682	71.243	118.501	78.4294	-0.66653	0.0381494
ENSMUSG00000031283	Chrdl1	464.358	534.06	558.177	889.112	1134.74	-0.951605	1.25171e-16	832.376	726.424	1061.95	451.786	-0.718697	0.00648178
ENSMUSG00000004730	Emr1	75.9383	83.6336	97.2253	161.482	171.672	-0.956459	2.6975e-07	151.177	72.5152	160.66	129.899	-0.639094	0.0611835
ENSMUSG00000044646	Zbtb7c	96.8867	93.1918	76.3913	243.184	91.3152	-0.96012	0.0123139	227.666	133.581	85.4576	67.8088	-0.591275	0.0507507
ENSMUSG00000022246	Rai14	384.928	390.689	373.276	697.833	814.531	-0.979523	9.95988e-27	653.302	530.506	762.281	512.242	-0.44375	0.000133929
ENSMUSG00000031897	Psmb10	119.581	137.398	143.234	278.749	248.377	-0.989833	1.31232e-11	260.961	192.102	232.445	172.381	-0.436918	0.0225616
ENSMUSG00000031103	Elf4	20.0756	28.6744	24.3063	49.9825	46.2663	-1.00444	0.00173548	46.793	20.3551	43.2985	20.4243	-1.1339	0.0134587
ENSMUSG00000026605	Cenpf	28.8042	25.0901	33.8552	81.7022	30.4384	-1.00944	0.0307847	76.4886	30.5327	28.4859	17.9734	-1.04785	0.0393475
ENSMUSG00000030786	Itgam	117.835	228.2	138.893	247.029	327.517	-1.01653	6.81733e-06	231.265	173.019	306.508	183.002	-0.597325	0.000651952
ENSMUSG00000020427	Igfbp3	110.852	102.75	104.17	159.56	286.121	-1.03022	6.82905e-05	149.378	92.8704	267.767	188.721	-0.5728	0.00629259
ENSMUSG00000031004	Mki67	76.8111	102.75	65.9743	195.124	135.146	-1.05594	2.02881e-05	182.673	117.042	126.477	31.045	-1.25248	0.0008028
ENSMUSG00000000290	Itgb2	31.4227	43.0116	44.2722	77.8574	86.445	-1.05667	7.56691e-05	72.8891	35.6215	80.8998	39.2147	-1.03767	0.00359285
ENSMUSG00000024300	Myo1f	40.1513	35.843	44.2722	86.5082	82.7924	-1.06865	1.28805e-05	80.9879	48.3435	77.4815	44.9335	-0.765104	0.0685693
ENSMUSG00000097142	Gm26778	13.0928	44.2063	27.7787	77.8574	36.5261	-1.08562	0.0475841	72.8891	27.9883	34.183	23.6922	-0.980061	0.0719367
ENSMUSG00000071637	Cebpd	82.9211	161.293	80.7317	215.309	171.672	-1.08881	1.68387e-05	201.57	120.859	160.66	58.8221	-1.06841	1.17e-05
ENSMUSG00000021583	Erap1	206.866	228.2	236.987	520.01	428.572	-1.08963	1.06606e-18	486.827	361.304	401.081	345.58	-0.322288	0.0576709
ENSMUSG00000031805	Jak3	90.7768	113.503	92.0168	229.727	186.283	-1.09344	1.02402e-09	215.068	148.847	174.333	116.827	-0.553952	0.00970942
ENSMUSG00000031351	Zfp185	4.36427	13.1424	21.7021	22.1076	35.3085	-1.10008	0.0582609	20.6969	10.1776	33.0436	13.8885	-1.15987	0.0685693
ENSMUSG00000031639	Tlr3	64.5912	71.686	62.502	171.094	109.578	-1.11187	6.29001e-06	160.176	97.9591	102.549	70.2597	-0.632348	0.0387442
ENSMUSG00000048583	Igf2	961.012	830.363	786.483	2173.28	1518.27	-1.11256	5.32404e-16	2034.6	1548.26	1420.87	1246.7	-0.293992	0.00380083
ENSMUSG00000020914	Top2a	71.574	70.4912	62.502	180.706	105.926	-1.11921	2.48931e-05	169.175	66.1542	99.1308	32.6789	-1.4615	7.71e-09
ENSMUSG00000043279	Trim56	158.859	188.773	160.595	369.102	362.826	-1.12239	6.26729e-19	345.548	240.445	339.551	238.556	-0.516334	0.000396332
ENSMUSG00000041431	Ccnb1	16.5842	11.9477	14.7574	33.6421	30.4384	-1.13122	0.00268997	31.4953	19.0829	28.4859	8.16973	-1.19767	0.0558697
ENSMUSG00000029718	Pcolce	235.67	328.561	137.157	757.427	267.858	-1.14154	0.01067	709.094	386.748	250.676	108.657	-0.996391	8.75e-15
ENSMUSG00000030830	Itgal	22.6942	19.1163	22.5702	45.1765	51.1365	-1.14343	0.000260281	42.2937	22.8995	47.8562	11.4376	-1.45161	0.00346741
ENSMUSG00000028635	Edn2	109.98	155.32	46.0084	372.946	107.143	-1.16159	0.0452843	349.148	176.835	100.27	31.8619	-1.19664	7.84e-09
ENSMUSG00000004707	Ly9	9.60139	14.3372	12.1532	24.9912	29.2208	-1.17902	0.00419715	23.3965	15.2664	27.3464	8.16973	-1.16579	0.096522
ENSMUSG00000037820	Tgm2	90.7768	132.619	94.621	229.727	226.462	-1.18242	2.04419e-11	215.068	136.125	211.935	127.448	-0.698559	0.000180064
ENSMUSG00000024987	Cyp26a1	61.9726	64.5174	42.5361	91.3142	174.108	-1.20114	0.000341232	85.4872	57.2488	162.939	55.5542	-1.11084	0.00203704
ENSMUSG00000034947	Tmem106a	34.9141	29.8692	42.5361	96.1202	70.6171	-1.21553	1.3554e-05	89.9865	50.8879	66.0872	33.4959	-0.895954	0.0211563
ENSMUSG00000040613	Apobec1	40.1513	33.4535	46.8765	99.965	88.8801	-1.22095	7.52876e-07	93.586	59.7932	83.1787	23.6922	-1.18116	0.00908259
ENSMUSG00000026656	Fcgr2b	20.0756	20.311	28.6467	63.4393	45.0488	-1.23649	0.000219655	59.3911	26.7161	42.1591	15.5225	-1.28123	0.00272974
ENSMUSG00000023224	Serping1	60.2269	71.686	84.204	181.667	158.28	-1.24239	2.34988e-10	170.075	101.776	148.126	83.3312	-0.785438	0.000568221
ENSMUSG00000035200	Chrnb4	188.536	280.77	136.289	594.023	287.338	-1.24535	0.000190295	556.117	419.825	268.906	117.644	-0.746866	0.000251755
ENSMUSG00000022148	Fyb	27.9313	44.2063	57.2935	95.159	115.666	-1.24669	3.89055e-05	89.0867	45.7991	108.246	53.9202	-0.984275	0.00158821
ENSMUSG00000035105	Egln3	57.6083	41.8168	76.3913	204.736	69.3995	-1.25443	0.00521241	191.671	63.6098	64.9477	55.5542	-0.942409	0.0573166
ENSMUSG00000028459	Cd72	39.2784	60.9331	58.1616	125.917	133.929	-1.29857	1.99001e-08	117.882	68.6986	125.338	69.4427	-0.817516	0.00376139
ENSMUSG00000024053	Emilin2	11.3471	17.9215	18.2297	49.0213	28.0033	-1.31194	0.00144577	45.8931	19.0829	26.207	8.16973	-1.42569	0.00376662
ENSMUSG00000024164	C3	65.464	57.3488	89.4125	74.0125	287.338	-1.31277	0.00806283	69.2896	45.7991	268.906	45.7505	-2.06692	5.01e-08
ENSMUSG00000024640	Psat1	524.585	512.555	633.701	1218.8	1576.71	-1.3302	5.47495e-29	1141.03	1095.36	1475.57	969.747	-0.344627	0.0535479
ENSMUSG00000044583	Tlr7	14.8385	17.9215	19.0978	44.2153	43.8313	-1.34863	3.63708e-05	41.3938	17.8108	41.0196	23.6922	-0.971588	0.0717558
ENSMUSG00000026395	Ptprc	37.5327	35.843	46.8765	106.693	101.055	-1.36403	5.08222e-09	99.8851	57.2488	94.573	49.0184	-0.876668	0.00802472
ENSMUSG00000027580	Helz2	82.0482	83.6336	92.8849	250.874	197.241	-1.38328	2.23602e-15	234.865	153.936	184.588	136.434	-0.523364	0.0146676
ENSMUSG00000031661	Nkd1	350.014	419.363	449.667	734.358	1452.52	-1.41607	6.10912e-11	687.497	633.554	1359.34	442.799	-0.891551	0.027207
ENSMUSG00000090399	Nav1	37.5327	46.5959	32.1191	113.422	96.1853	-1.45942	3.03609e-09	4082.69	3641.03	4042.71	3386.35	-0.211267	0.0507507
ENSMUSG00000010358	Ifi35	53.2441	51.3749	65.1062	160.521	155.845	-1.47482	1.85946e-14	150.278	108.137	145.848	93.9519	-0.556592	0.0530612
ENSMUSG00000025647	Shisa5	187.664	158.904	184.902	600.751	382.306	-1.49106	2.56863e-16	562.416	405.831	357.782	281.856	-0.412594	0.00220062
ENSMUSG00000000031	H19	226.942	232.979	260.425	1002.53	390.829	-1.55479	1.28091e-08	938.56	578.849	365.758	219.766	-0.711974	5.21e-13
ENSMUSG00000041782	Lad1	59.354	124.256	42.5361	221.076	137.582	-1.59488	3.40463e-06	206.969	128.492	128.756	26.1431	-1.3057	0.00104366
ENSMUSG00000038507	Parp12	161.478	164.878	161.463	576.721	409.092	-1.62443	7.80206e-26	539.919	319.321	382.85	288.391	-0.5853	2.37e-05
ENSMUSG00000000184	Ccnd2	155.368	155.32	175.353	482.523	529.628	-1.63715	7.03546e-47	451.732	231.54	495.654	109.474	-1.57658	4.8e-10
ENSMUSG00000051506	Wdfy4	17.4571	17.9215	10.417	49.0213	45.0488	-1.64224	1.04406e-06	45.8931	25.4439	42.1591	17.9734	-1.03625	0.0385933
ENSMUSG00000016763	Scube1	69.8283	94.3865	52.9531	312.391	129.059	-1.64731	4.1875e-06	292.456	141.214	120.78	91.501	-0.759892	0.00181672
ENSMUSG00000031596	Slc7a2	343.031	332.145	338.552	1059.24	1066.56	-1.65257	3.99573e-109	991.652	838.378	998.144	705.048	-0.373829	0.000604262
ENSMUSG00000046805	Mpeg1	268.839	271.212	301.225	990.038	899.759	-1.75328	1.32409e-88	926.861	503.79	842.042	646.226	-0.621793	1.9e-06
ENSMUSG00000035929	H2-Q4	439.918	471.933	452.271	1536	1549.92	-1.76685	5.00303e-140	1437.99	1183.14	1450.5	1147.03	-0.311419	0.000121889
ENSMUSG00000040552	C3ar1	41.897	40.6221	69.4466	173.978	153.409	-1.77892	6.83479e-14	162.876	86.5094	143.569	65.3578	-1.02366	7.49e-06
ENSMUSG00000053441	Adamts19	110.852	191.163	232.646	314.313	984.986	-1.8299	6.2565e-06	294.256	175.563	921.802	20.4243	-2.83474	0.00974434
ENSMUSG00000024079	Eif2ak2	122.199	105.139	125.872	591.139	298.296	-1.93725	3.6524e-16	553.417	288.789	279.161	217.315	-0.665768	0.000131592
ENSMUSG00000027078	Ube2l6	61.9726	81.2441	68.5786	366.218	168.02	-1.957	2.23547e-11	342.849	185.741	157.242	130.716	-0.602341	0.00913374
ENSMUSG00000026896	Ifih1	61.9726	71.686	69.4466	306.623	221.591	-1.97557	5.36067e-26	287.057	213.729	207.377	133.984	-0.520385	0.00452055
ENSMUSG00000002325	Irf9	264.475	261.654	291.676	1257.25	894.889	-1.99493	1.25041e-51	1177.02	765.862	837.484	619.265	-0.530342	6.68e-09
ENSMUSG00000029826	Zc3hav1	49.7527	46.5959	64.2381	260.486	171.672	-2.01502	1.43587e-18	243.864	124.675	160.66	120.095	-0.69542	0.00309816
ENSMUSG00000021624	Cd180	19.2028	31.0639	20.834	111.499	82.7924	-2.07132	2.3557e-13	104.384	53.4323	77.4815	50.6523	-0.787238	0.0434718
ENSMUSG00000040296	Ddx58	106.488	93.1918	113.719	601.712	345.78	-2.19791	2.1561e-25	563.316	326.955	323.599	240.19	-0.618429	1.12e-05
ENSMUSG00000022906	Parp9	86.4125	95.5813	94.621	504.631	337.257	-2.21778	2.78657e-34	472.429	338.404	315.623	251.628	-0.408942	0.00791023
ENSMUSG00000097572	Gm26797	6.98283	16.7267	14.7574	84.5858	32.8735	-2.2695	2.19456e-06	79.1882	24.1717	30.7647	13.8885	-1.47107	0.000531196
ENSMUSG00000029304	Spp1	99.5053	72.8807	132.817	842.013	144.887	-2.28656	3.86506e-06	788.282	129.764	135.593	29.411	-2.49175	5.16e-61
ENSMUSG00000001123	Lgals9	79.4297	68.1017	81.5998	458.493	281.251	-2.29361	1.10612e-27	429.236	258.256	263.209	176.466	-0.661174	2.27e-06
ENSMUSG00000056116	H2-T22	89.9039	80.0493	98.9615	475.795	431.008	-2.33037	4.06008e-71	445.433	287.516	403.36	263.882	-0.622029	3.92e-07
ENSMUSG00000036480	Prss56	379.691	949.839	994.823	1709.02	6697.66	-2.35653	2.21389e-07	1599.96	1133.53	6268.03	120.912	-3.00154	0.00850272
ENSMUSG00000073411	H2-D1	635.437	584.241	688.39	3205.61	3404.23	-2.37342	2.09059e-211	3001.05	2230.16	3185.86	2296.51	-0.451359	3.37e-10
ENSMUSG00000049502	Dtx3l	64.5912	65.7121	79.8636	441.192	292.208	-2.40664	4.05397e-34	413.038	223.907	273.464	199.341	-0.673493	4.16e-05
ENSMUSG00000032596	Uba7	68.0826	68.1017	88.5445	472.911	361.608	-2.4743	1.96303e-50	442.734	333.316	338.412	243.458	-0.441377	0.00181388
ENSMUSG00000039997	Ifi203	37.5327	28.6744	55.5573	267.214	172.89	-2.47623	1.25965e-20	250.163	161.569	161.8	117.644	-0.550795	0.0106186
ENSMUSG00000016496	Cd274	16.5842	19.1163	24.3063	112.461	115.666	-2.49915	7.92058e-24	105.284	54.7045	108.246	58.8221	-0.908878	0.00264152
ENSMUSG00000069083	Gm10259	24.4399	25.0901	13.8893	108.616	130.276	-2.50345	8.30665e-21	101.685	33.0771	121.919	63.7239	-1.21454	0.000131592
ENSMUSG00000027322	Siglec1	13.9657	14.3372	15.6255	80.741	88.8801	-2.51856	4.68433e-20	75.5887	40.7103	83.1787	22.0583	-1.3902	0.000617066
ENSMUSG00000025498	Irf7	73.3197	96.7761	85.9402	650.734	361.608	-2.59594	4.53162e-31	609.209	353.671	338.412	260.614	-0.592932	4.73e-05
ENSMUSG00000055172	C1ra	14.8385	19.1163	8.68083	80.741	87.6625	-2.59624	1.38821e-18	75.5887	39.4381	82.0393	45.7505	-0.884512	0.0207795
ENSMUSG00000064215	Ifi27	37.5327	32.2587	52.085	234.533	262.988	-2.6109	7.36306e-42	219.567	184.469	246.118	152.774	-0.476384	0.043588
ENSMUSG00000070327	Rnf213	332.557	356.04	361.991	2708.67	1665.59	-2.6532	1.82799e-70	2535.82	1494.83	1558.75	1221.37	-0.56037	1.74e-07
ENSMUSG00000029798	Herc6	34.9141	15.532	44.2722	285.477	178.978	-2.74725	3.8741e-22	267.26	147.575	167.497	120.095	-0.676	0.00104282
ENSMUSG00000067212	H2-T23	61.9726	64.5174	64.2381	477.717	383.524	-2.76563	1.37169e-73	447.233	291.333	358.922	220.583	-0.659768	1.04e-07
ENSMUSG00000026104	Stat1	570.846	603.357	545.156	4484.97	3288.56	-2.76979	6.12814e-132	4198.77	2366.29	3077.61	2240.14	-0.643184	6.68e-11
ENSMUSG00000025492	Ifitm3	54.1169	75.2703	111.115	731.475	344.563	-2.83415	1.32961e-19	684.798	422.369	322.46	223.851	-0.625141	6.49e-08
ENSMUSG00000073418	C4b	132.674	118.282	95.4891	952.551	685.472	-2.84107	6.98593e-72	891.767	382.931	641.501	303.097	-1.15178	2.26e-35
ENSMUSG00000015340	Cybb	15.7114	7.1686	33.8552	121.111	132.711	-2.93857	1.3092e-18	113.383	43.2547	124.198	21.2413	-1.94723	1.82e-08
ENSMUSG00000017830	Dhx58	17.4571	13.1424	22.5702	173.016	104.708	-2.94708	1.28388e-21	161.976	91.5982	97.9913	61.273	-0.755107	0.00728589
ENSMUSG00000033880	Lgals3bp	123.945	102.75	146.706	1248.6	743.914	-3.00347	3.53011e-54	1168.93	594.116	696.194	439.531	-0.826517	1.61e-16
ENSMUSG00000034422	Parp14	62.8455	83.6336	88.5445	719.94	538.151	-3.01441	2.53452e-76	673.999	432.547	503.63	335.776	-0.613611	1.78e-09
ENSMUSG00000072672	Duxbl3	24.4399	32.2587	25.1744	199.93	245.942	-3.0408	3.36998e-47	187.172	85.2372	230.166	100.488	-1.16913	3.44e-11
ENSMUSG00000060802	B2m	367.471	299.886	463.556	3010.48	3216.73	-3.07451	4.42501e-170	2818.38	2082.59	3010.39	2268.73	-0.42252	4.31e-09
ENSMUSG00000074896	Ifit3	34.9141	19.1163	48.6126	443.114	192.371	-3.17409	4.91239e-19	414.838	220.09	180.031	112.742	-0.815449	8.14e-08
ENSMUSG00000024338	Psmb8	28.8042	40.6221	45.1403	380.636	317.777	-3.1983	1.15813e-69	356.347	250.623	297.392	183.002	-0.602154	5.15e-05
ENSMUSG00000073489	Ifi204	6.98283	3.5843	14.7574	80.741	62.0943	-3.19998	8.88373e-17	75.5887	38.1659	58.1111	28.5941	-1.00197	0.00934459
ENSMUSG00000040253	Gbp7	102.124	119.477	109.378	1094.81	921.674	-3.20345	4.96131e-172	1024.95	674.264	862.552	631.52	-0.526599	5.65e-09
ENSMUSG00000078606	Gm4070	24.4399	60.9331	32.1191	346.033	293.426	-3.32281	1.74578e-55	323.952	195.918	274.604	227.935	-0.488371	0.0176789
ENSMUSG00000055413	H2-Q5	21.8213	13.1424	13.0212	147.064	191.153	-3.36809	1.5987e-37	137.679	92.8704	178.891	121.729	-0.560993	0.0270408
ENSMUSG00000090231	Cfb	17.4571	10.7529	17.3617	171.094	157.062	-3.39152	1.87207e-45	160.176	90.326	146.987	80.0633	-0.851897	0.000197021
ENSMUSG00000030921	Trim30a	18.3299	13.1424	37.3276	252.796	172.89	-3.41998	2.43244e-30	236.665	124.675	161.8	85.7822	-0.920092	3.4e-07
ENSMUSG00000028270	Gbp2	27.0585	35.843	33.8552	391.209	310.472	-3.45708	3.36254e-76	366.245	241.717	290.556	227.118	-0.477192	0.00409975
ENSMUSG00000029561	Oasl2	114.344	112.308	141.498	1894.53	893.671	-3.51179	1.13077e-54	1773.63	863.822	836.345	440.348	-0.988904	1.08e-38
ENSMUSG00000029298	Gbp9	41.0241	44.2063	30.3829	500.786	389.611	-3.54813	5.23781e-88	468.83	304.055	364.619	205.06	-0.723604	1.15e-08
ENSMUSG00000035692	Isg15	19.2028	13.1424	29.5148	329.692	153.409	-3.55029	3.679e-24	308.654	176.835	143.569	100.488	-0.67999	0.000431392
ENSMUSG00000037321	Tap1	57.6083	53.7645	66.8424	718.018	704.953	-3.56988	3.8601e-188	672.2	460.535	659.732	475.478	-0.507822	3.4e-07
ENSMUSG00000052085	Dock8	99.5053	102.75	115.455	1470.64	1083.61	-3.60087	1.11187e-147	1376.79	927.431	1014.1	929.715	-0.348061	0.0163602
ENSMUSG00000046879	Irgm1	75.9383	43.0116	65.9743	878.539	829.142	-3.69772	6.07825e-193	822.477	573.761	775.955	553.908	-0.50296	5.01e-08
ENSMUSG00000046718	Bst2	27.0585	23.8953	35.5914	551.73	247.16	-3.79404	3.06146e-35	516.523	234.084	231.305	169.113	-0.818209	1.44e-05
ENSMUSG00000061232	H2-K1	244.399	197.136	302.093	3392.08	3684.26	-3.84374	1.69727e-266	3175.63	2325.58	3447.93	2539.15	-0.445937	4.59e-10
ENSMUSG00000028268	Gbp3	38.4056	52.5697	42.5361	700.716	574.677	-3.86262	7.60353e-138	656.002	479.618	537.813	345.58	-0.542884	6.62e-07
ENSMUSG00000037921	Ddx60	32.2956	23.8953	49.4807	690.143	384.741	-3.99361	2.86842e-49	646.103	347.31	360.061	217.315	-0.820238	7.04e-13
ENSMUSG00000078853	Igtp	37.5327	35.843	52.085	668.997	803.573	-4.12406	1.03881e-163	626.306	534.323	752.027	618.449	-0.258325	0.059424
ENSMUSG00000033355	Rtp4	6.98283	10.7529	20.834	250.874	159.497	-4.15902	3.83274e-36	234.865	164.113	149.266	94.7689	-0.579017	0.00781568
ENSMUSG00000040483	Xaf1	45.3884	40.6221	46.8765	934.288	655.034	-4.16866	3.66749e-123	874.669	597.932	613.016	392.964	-0.592856	3.69e-10
ENSMUSG00000060550	H2-Q7	86.4125	87.2179	110.247	1615.78	1955.36	-4.22589	3.7745e-301	1512.67	1110.63	1829.93	1331.67	-0.453144	3.36e-09
ENSMUSG00000020641	Rsad2	7.85568	11.9477	15.6255	297.011	147.322	-4.24665	1.63648e-33	278.058	139.942	137.872	86.5991	-0.849021	1.21e-05
ENSMUSG00000079362	Gbp6	80.3025	94.3865	66.8424	1688.83	1401.38	-4.28638	3.02598e-285	1581.06	1087.73	1311.49	1008.96	-0.45904	6.39e-09
ENSMUSG00000073409	H2-Q6	48.0069	45.4011	50.3488	921.793	1095.78	-4.38452	2.33809e-243	862.971	627.193	1025.49	659.297	-0.55491	1.03e-09
ENSMUSG00000030107	Usp18	10.4742	5.97383	14.7574	375.83	136.364	-4.59051	4.48952e-28	351.847	134.853	127.617	102.122	-0.889537	0.00235199
ENSMUSG00000074151	Nlrc5	11.3471	9.55813	14.7574	603.635	711.041	-5.74649	3.96176e-215	565.116	399.47	665.43	520.412	-0.420645	0.000150838
ENSMUSG00000028037	Ifi44	5.23712	2.38953	16.4936	474.834	234.984	-5.89405	1.05868e-47	444.534	226.451	219.911	177.283	-0.659345	0.00135549
ENSMUSG00000078921	Tgtp2	1.74571	1.19477	15.6255	429.657	312.907	-7.02381	1.53038e-94	402.24	284.972	292.835	255.713	-0.349311	0.0984183
