# Supplementary material for: AAV-miR-204 Protects from Retinal Degeneration by Attenuation of Microglia Activation and Photoreceptor Cell Death
Source: Mol Ther Nucleic Acids. 2019 Nov 18;19:144–56. doi: 10.1016/j.omtn.2019.11.005 (PMC6920266; doi:10.1016/j.omtn.2019.11.005)
Supplement: Table S10. Gene Ontology Enrichment Analysis of the Genes That are Differentially Expressed Both upon miR204 Delivery in RHO-P347S Mice (Compared to Delivery of the Control Vector) and in Control-Treated Wild-Type (C57BL/6) Retinas (Compared to Control-Treated RHO-P347S) [file mmc11.xls]

## Sheet: Table S10
Table S10. Gene Ontology enrichment analysis of the genes that are differentially expressed both upon miR204 delivery in RHO-P347S mice (compared to delivery of the control vector) and in control-treated wild-type (c57BL/6) retinas (compared to control-treated RHO-P347S).
The Biological Process (BP_FAT) and Cellular Component (CC_FAT) terms enriched among the common DEGs (n=290) are highlighted in green for DEGs downregulated in both comparisons and in red for the commonly upregulated ones. For each BP/CC annotation cluster, the GO identifier ("GO:"), associated term ("Term") and Enrichment score are provided. The genes belonging to each term are listed in column …
GOEA of genes upregulated in both comparisons (UP/UP)
Annotation Cluster 1	Enrichment Score: 4.144312212526704
Category	Term	Count	Genes	FDR
GOTERM_BP_FAT	GO:0007601~visual perception	9	RDH12, GUCA1B, PDE6B, PPEF2, GM11744, COL2A1, VAX2, CABP4, CNGA1	7.98111e-06
GOTERM_BP_FAT	GO:0050953~sensory perception of light stimulus	9	RDH12, GUCA1B, PDE6B, PPEF2, GM11744, COL2A1, VAX2, CABP4, CNGA1	9.95594e-06
GOEA of genes downregulated in both comparisons (DOWN/DOWN)
Annotation Cluster 1	Enrichment Score: 13.856113742580819
Category	Term	Count	Genes	FDR
GOTERM_BP_FAT	GO:0006955~immune response	68	A2M, ZC3HAV1, ELF4, H2-D1, TLR3, LY9, TLR7, B2M, NLRC5, C1RA, ISG15, OASL2, DDX60, ERAP1, H2-K1, GBP7, GBP6, BST2, C4B, GBP9, HERC6, SERPING1, CTSC, EIF2AK2, GBP3, CTSH, GBP2, ITGAL, C3AR1, IFIH1, C3, CSF1, IFITM3, RSAD2, STAT6, TRIM30A, BCL2, TAP1, DHX58, FYB, SBSPON, PTPRC, IRGM1, CFB, AXL, CENPF, MYO1F, IGF2, TRIM25, STAT1, H2-Q7, CD180, LGALS9, STAT2, DDX58, IFIT3, TRIM56, CYBA, NOTCH1, CYBB,…	2.92075e-26
GOTERM_BP_FAT	GO:0045087~innate immune response	51	A2M, ZC3HAV1, ELF4, TLR3, LY9, TLR7, B2M, C1RA, NLRC5, ISG15, OASL2, DDX60, GBP7, GBP6, BST2, C4B, HERC6, GBP9, SERPING1, EIF2AK2, GBP3, GBP2, IFIH1, C3, IFITM3, CSF1, RSAD2, TRIM30A, TAP1, DHX58, IRGM1, CFB, AXL, TRIM25, IGF2, STAT1, H2-Q7, LGALS9, CD180, STAT2, DDX58, IFIT3, TRIM56, CYBA, CYBB, PARP9, IRF7, H2-T23, JAK3, TGTP2, ADAR	2.0967e-25
GOTERM_BP_FAT	GO:0006952~defense response	72	A2M, APOBEC1, ZC3HAV1, ELF4, H2-D1, TLR3, LY9, TLR7, TAPBP, B2M, NLRC5, S1PR3, C1RA, ISG15, OASL2, DDX60, H2-K1, GBP7, GBP6, BST2, C4B, GBP9, HERC6, SERPING1, EIF2AK2, GBP3, GBP2, ADAMTS5, C3AR1, IFIH1, C3, CSF1, IFITM3, RSAD2, ITGB2, ITGAM, TRIM30A, IGTP, BCL2, TAP1, TGM2, DHX58, FN1, SPP1, PTPRC, IRGM1, CFB, AXL, MYO1F, IGF2, TRIM25, STAT1, H2-Q7, CD180, STAT3, LGALS9, STAT2, DDX58, IFIT3, CYBA…	7.99192e-25
GOTERM_BP_FAT	GO:0002252~immune effector process	46	ITGAL, IFIH1, A2M, APOBEC1, ZC3HAV1, C3, IFITM3, H2-D1, RSAD2, TLR3, LY9, TLR7, B2M, STAT6, C1RA, NLRC5, ISG15, OASL2, DDX60, BCL2, TAP1, DHX58, H2-K1, PTPRC, BST2, CFB, C4B, CENPF, MYO1F, TRIM25, SERPING1, IGF2, LGALS9, CD180, STAT2, DDX58, IFIT3, TRIM56, FCGR2B, IRF7, CTSC, H2-T23, JAK3, EIF2AK2, CTSH, ADAR	8.87e-18
GOTERM_BP_FAT	GO:0002682~regulation of immune system process	57	A2M, ZC3HAV1, IL6ST, EDN2, H2-D1, TLR3, TLR7, B2M, C1RA, NLRC5, ISG15, DDX60, MSN, H2-K1, BST2, C4B, EFNB2, SERPING1, CDK6, ROR2, EIF2AK2, CTSH, ITGAL, C3AR1, IFIH1, C3, CSF1, RSAD2, DUXBL3, STAT6, TRIM30A, BCL2, TAP1, DHX58, FYB, PTPRC, CFB, AXL, CENPF, MYO1F, IGF2, CD180, LGALS9, STAT2, DDX58, CYBA, NOTCH1, FCGR2B, PARP9, SLC7A2, IRF7, CD274, H2-T23, JAK3, TMEM176A, ADAR, IFI204	4.13251e-17
GOTERM_BP_FAT	GO:0044403~symbiosis, encompassing mutualism through parasitism	40	IFIH1, APOBEC1, ZC3HAV1, IFITM3, DAG1, RSAD2, TLR3, D17H6S56E-5, TLR7, NLRC5, TRIM30A, ISG15, OASL2, DDX60, BCL2, TAP1, TOP2A, DHX58, GBP7, PTPRC, GBP6, BST2, FAM111A, GBP9, AXL, TRIM25, CDK6, STAT1, BCL2L11, LGALS9, STAT2, DDX58, IFIT3, TRIM56, NOTCH1, TGTP2, EIF2AK2, GBP3, GBP2, ADAR	2.43919e-15
GOTERM_BP_FAT	GO:0044419~interspecies interaction between organisms	40	IFIH1, APOBEC1, ZC3HAV1, IFITM3, DAG1, RSAD2, TLR3, D17H6S56E-5, TLR7, NLRC5, TRIM30A, ISG15, OASL2, DDX60, BCL2, TAP1, TOP2A, DHX58, GBP7, PTPRC, GBP6, BST2, FAM111A, GBP9, AXL, TRIM25, CDK6, STAT1, BCL2L11, LGALS9, STAT2, DDX58, IFIT3, TRIM56, NOTCH1, TGTP2, EIF2AK2, GBP3, GBP2, ADAR	2.43919e-15
GOTERM_BP_FAT	GO:0050776~regulation of immune response	39	C3AR1, IFIH1, A2M, ZC3HAV1, C3, H2-D1, RSAD2, TLR3, TLR7, B2M, STAT6, C1RA, NLRC5, TRIM30A, DDX60, BCL2, TAP1, DHX58, H2-K1, FYB, PTPRC, BST2, C4B, CFB, CENPF, MYO1F, SERPING1, IGF2, LGALS9, CD180, DDX58, CYBA, FCGR2B, PARP9, IRF7, H2-T23, JAK3, CTSH, ADAR	6.22672e-15
GOTERM_BP_FAT	GO:0002684~positive regulation of immune system process	42	C3AR1, ITGAL, IFIH1, A2M, ZC3HAV1, IL6ST, C3, CSF1, EDN2, H2-D1, RSAD2, TLR3, TLR7, B2M, STAT6, C1RA, NLRC5, TRIM30A, ISG15, DDX60, BCL2, TAP1, DHX58, H2-K1, FYB, PTPRC, C4B, CFB, EFNB2, AXL, SERPING1, IGF2, LGALS9, CD180, DDX58, CYBA, IRF7, CD274, ROR2, H2-T23, JAK3, IFI204	6.19286e-14
GOTERM_BP_FAT	GO:0009605~response to external stimulus	70	A2M, APOBEC1, ZC3HAV1, EDN2, TLR3, TLR7, B2M, NLRC5, ISG15, OASL2, DDX60, H2-K1, GBP7, TRPM3, GBP6, BST2, EFNB2, GBP9, CDK6, SERPING1, BCL2L11, PDGFRA, LAMC1, EIF2AK2, GBP3, EIF2AK3, GBP2, ADAMTS5, C3AR1, IFIH1, LITAF, C3, CSF1, IFITM3, DAG1, BMPR2, RSAD2, ITGB2, ITGAM, BCL2, TGM2, AGRN, DHX58, PLEC, FN1, SPP1, PTPRC, CBL, AXL, MYO1F, PCDH15, TRIM25, STAT1, CD180, LGALS9, STAT2, CCNB1, DDX58, IFI…	1.65423e-12
GOTERM_BP_FAT	GO:0016032~viral process	35	IFIH1, APOBEC1, ZC3HAV1, IFITM3, DAG1, RSAD2, TLR3, D17H6S56E-5, TLR7, TRIM30A, NLRC5, ISG15, OASL2, DDX60, BCL2, TAP1, TOP2A, DHX58, PTPRC, BST2, FAM111A, AXL, TRIM25, CDK6, STAT1, BCL2L11, LGALS9, STAT2, DDX58, IFIT3, TRIM56, NOTCH1, TGTP2, EIF2AK2, ADAR	3.10862e-12
GOTERM_BP_FAT	GO:0044764~multi-organism cellular process	35	IFIH1, APOBEC1, ZC3HAV1, IFITM3, DAG1, RSAD2, TLR3, D17H6S56E-5, TLR7, TRIM30A, NLRC5, ISG15, OASL2, DDX60, BCL2, TAP1, TOP2A, DHX58, PTPRC, BST2, FAM111A, AXL, TRIM25, CDK6, STAT1, BCL2L11, LGALS9, STAT2, DDX58, IFIT3, TRIM56, NOTCH1, TGTP2, EIF2AK2, ADAR	4.15223e-12
GOTERM_BP_FAT	GO:0098542~defense response to other organism	35	IFIH1, APOBEC1, ZC3HAV1, IFITM3, RSAD2, TLR3, TLR7, B2M, NLRC5, ISG15, OASL2, DDX60, BCL2, DHX58, H2-K1, GBP7, PTPRC, GBP6, BST2, GBP9, MYO1F, TRIM25, LGALS9, STAT2, DDX58, IFIT3, CYBA, TRIM56, STAB1, H2-T23, EIF2AK2, GBP3, GBP2, ADAMTS5, ADAR	1.18239e-11
GOTERM_BP_FAT	GO:0051707~response to other organism	44	IFIH1, APOBEC1, LITAF, ZC3HAV1, IFITM3, RSAD2, TLR3, TLR7, B2M, NLRC5, ISG15, OASL2, DDX60, BCL2, DHX58, H2-K1, PTPRC, GBP7, GBP6, BST2, GBP9, AXL, MYO1F, TRIM25, CDK6, STAT1, BCL2L11, LGALS9, CD180, STAT2, DDX58, IFIT3, CYBA, TRIM56, NOTCH1, FCGR2B, STAB1, H2-T23, TGTP2, EIF2AK2, GBP3, GBP2, ADAMTS5, ADAR	3.48388e-11
GOTERM_BP_FAT	GO:0043207~response to external biotic stimulus	44	IFIH1, APOBEC1, LITAF, ZC3HAV1, IFITM3, RSAD2, TLR3, TLR7, B2M, NLRC5, ISG15, OASL2, DDX60, BCL2, DHX58, H2-K1, PTPRC, GBP7, GBP6, BST2, GBP9, AXL, MYO1F, TRIM25, CDK6, STAT1, BCL2L11, LGALS9, CD180, STAT2, DDX58, IFIT3, CYBA, TRIM56, NOTCH1, FCGR2B, STAB1, H2-T23, TGTP2, EIF2AK2, GBP3, GBP2, ADAMTS5, ADAR	3.60822e-11
GOTERM_BP_FAT	GO:0009607~response to biotic stimulus	45	IFIH1, APOBEC1, LITAF, ZC3HAV1, IFITM3, RSAD2, TLR3, TLR7, B2M, NLRC5, ISG15, OASL2, DDX60, BCL2, DHX58, H2-K1, PTPRC, GBP7, GBP6, BST2, GBP9, AXL, MYO1F, TRIM25, CDK6, STAT1, BCL2L11, LGALS9, CD180, STAT2, DDX58, IFIT3, CYBA, TRIM56, NOTCH1, FCGR2B, STAB1, H2-T23, TGTP2, EIF2AK2, GBP3, EIF2AK3, GBP2, ADAMTS5, ADAR	4.85278e-11
GOTERM_BP_FAT	GO:0009615~response to virus	26	PTPRC, IFIH1, APOBEC1, BST2, ZC3HAV1, IFITM3, RSAD2, TLR3, TRIM25, CDK6, TLR7, BCL2L11, LGALS9, STAT2, DDX58, IFIT3, NLRC5, TRIM56, ISG15, OASL2, DDX60, BCL2, TGTP2, EIF2AK2, DHX58, ADAR	5.18496e-10
GOTERM_BP_FAT	GO:0051607~defense response to virus	22	PTPRC, IFIH1, APOBEC1, BST2, ZC3HAV1, IFITM3, RSAD2, TLR3, TRIM25, TLR7, STAT2, DDX58, IFIT3, NLRC5, TRIM56, ISG15, OASL2, BCL2, DDX60, EIF2AK2, DHX58, ADAR	3.49733e-08
GOTERM_BP_FAT	GO:0043900~regulation of multi-organism process	24	BST2, ZC3HAV1, IFITM3, FAM111A, RSAD2, TRIM25, STAT1, CD180, BCL2L11, LGALS9, STAT2, DDX58, CYBA, TRIM30A, TRIM56, NOTCH1, ISG15, BCL2, DDX60, TAP1, EIF2AK2, TOP2A, DHX58, ADAR	1.2951e-06
GOTERM_BP_FAT	GO:0043903~regulation of symbiosis, encompassing mutualism through parasitism	21	BST2, ZC3HAV1, IFITM3, FAM111A, RSAD2, TRIM25, STAT1, BCL2L11, STAT2, DDX58, TRIM56, TRIM30A, NOTCH1, ISG15, BCL2, DDX60, TAP1, EIF2AK2, TOP2A, DHX58, ADAR	1.61914e-06
GOTERM_BP_FAT	GO:0050792~regulation of viral process	20	BST2, ZC3HAV1, IFITM3, FAM111A, RSAD2, TRIM25, STAT1, STAT2, DDX58, TRIM56, TRIM30A, NOTCH1, ISG15, BCL2, DDX60, TAP1, EIF2AK2, TOP2A, DHX58, ADAR	2.14793e-06
GOTERM_BP_FAT	GO:0019058~viral life cycle	17	BST2, ZC3HAV1, IFITM3, FAM111A, AXL, RSAD2, TRIM25, D17H6S56E-5, TRIM56, TRIM30A, NOTCH1, ISG15, BCL2, TAP1, EIF2AK2, TOP2A, ADAR	7.92951e-06
GOTERM_BP_FAT	GO:1903900~regulation of viral life cycle	14	ZC3HAV1, BST2, IFITM3, FAM111A, RSAD2, TRIM25, TRIM30A, TRIM56, NOTCH1, ISG15, BCL2, EIF2AK2, TOP2A, ADAR	1.52901e-05
GOTERM_BP_FAT	GO:0045069~regulation of viral genome replication	11	NOTCH1, BST2, ISG15, ZC3HAV1, IFITM3, BCL2, FAM111A, RSAD2, EIF2AK2, TOP2A, ADAR	1.95737e-05
GOTERM_BP_FAT	GO:0048525~negative regulation of viral process	12	TRIM56, BST2, ISG15, ZC3HAV1, IFITM3, FAM111A, RSAD2, TRIM25, STAT1, EIF2AK2, DHX58, ADAR	2.18345e-05
GOTERM_BP_FAT	GO:1903901~negative regulation of viral life cycle	10	TRIM56, BST2, ISG15, ZC3HAV1, IFITM3, FAM111A, RSAD2, TRIM25, EIF2AK2, ADAR	0.000388259
GOTERM_BP_FAT	GO:0045071~negative regulation of viral genome replication	8	BST2, ISG15, ZC3HAV1, IFITM3, FAM111A, RSAD2, EIF2AK2, ADAR	0.000636756
GOTERM_BP_FAT	GO:0019079~viral genome replication	10	NOTCH1, BST2, ISG15, ZC3HAV1, IFITM3, FAM111A, RSAD2, EIF2AK2, TOP2A, ADAR	0.000811918
GOTERM_BP_FAT	GO:0043901~negative regulation of multi-organism process	12	TRIM56, BST2, ISG15, ZC3HAV1, IFITM3, FAM111A, RSAD2, TRIM25, STAT1, EIF2AK2, DHX58, ADAR	0.00205663
Annotation Cluster 2	Enrichment Score: 13.09571176671002
Category	Term	Count	Genes	FDR
GOTERM_BP_FAT	GO:0010033~response to organic substance	84	FOSL2, APOBEC1, ZC3HAV1, IL6ST, EDN2, TLR3, ILDR2, B2M, NLRC5, USP18, ATP2B4, ISG15, CREB3L2, MSN, CHRNA3, GBP7, GBP6, BST2, GBP9, CYP26A1, CDK6, IRS1, CHRDL1, GRN, HIPK2, PDGFRA, ROR2, CTSC, EIF2AK2, GBP3, EIF2AK3, CTSH, GBP2, CYP1B1, LITAF, CSF1, IFITM3, DAG1, BMPR2, ITGB2, TIMP3, STAT6, IGTP, LY6E, BCL2, AGRN, FBN2, XAF1, FN1, SPP1, PTPRC, IRGM1, MKI67, CFB, CBL, AXL, IGF2, TRIM25, STAT1, H2-Q…	2.09634e-14
GOTERM_BP_FAT	GO:0034097~response to cytokine	38	IL6ST, CSF1, IFITM3, EDN2, TLR3, STAT6, NLRC5, IGTP, ISG15, BCL2, XAF1, FN1, PTPRC, GBP7, IRGM1, GBP6, BST2, GBP9, AXL, STAT1, H2-Q7, STAT3, STAT2, IFIT3, TRIM56, CYBA, IFI27, PARP9, IRF7, CD274, TGTP2, JAK3, IFI203, EIF2AK2, GBP3, GBP2, ADAR, IFI204	8.32667e-13
GOTERM_BP_FAT	GO:0071310~cellular response to organic substance	60	APOBEC1, ZC3HAV1, IL6ST, EDN2, TLR3, B2M, NLRC5, ATP2B4, CREB3L2, MSN, GBP7, GBP6, GBP9, CYP26A1, CDK6, IRS1, CHRDL1, HIPK2, PDGFRA, ROR2, EIF2AK2, CTSH, EIF2AK3, GBP3, GBP2, CYP1B1, LITAF, CSF1, IFITM3, BMPR2, ITGB2, TIMP3, STAT6, IGTP, BCL2, FBN2, FN1, PTPRC, IRGM1, CBL, AXL, IGF2, STAT1, H2-Q7, CD180, STAT3, STAT2, CCNB1, IFIT3, CYBA, NOTCH1, CYBB, UCP2, IRF7, TGTP2, JAK3, IFI203, IGFBP5, ADAR…	8.38386e-09
GOTERM_BP_FAT	GO:0071345~cellular response to cytokine stimulus	29	IL6ST, CSF1, EDN2, IFITM3, TLR3, STAT6, NLRC5, IGTP, FN1, GBP7, PTPRC, IRGM1, GBP6, GBP9, AXL, STAT1, H2-Q7, STAT3, STAT2, IFIT3, CYBA, IRF7, TGTP2, JAK3, IFI203, GBP3, GBP2, IFI204, ADAR	1.79677e-08
GOTERM_BP_FAT	GO:0070887~cellular response to chemical stimulus	67	APOBEC1, ZC3HAV1, IL6ST, EDN2, TLR3, B2M, NLRC5, ATP2B4, CREB3L2, MSN, GBP7, GBP6, GBP9, CYP26A1, CDK6, IRS1, NDNF, CHRDL1, HIPK2, PDGFRA, ROR2, EIF2AK2, GBP3, CTSH, EIF2AK3, GBP2, C3AR1, CYP1B1, LITAF, CSF1, IFITM3, BMPR2, ITGB2, TIMP3, ITGAM, STAT6, IGTP, LY6E, BCL2, FBN2, AGRN, FN1, SPP1, PTPRC, IRGM1, CBL, AXL, IGF2, STAT1, H2-Q7, CD180, STAT3, LGALS9, STAT2, CCNB1, IFIT3, CYBA, NOTCH1, CYBB,…	2.85249e-08
Annotation Cluster 3	Enrichment Score: 10.941779267641037
Category	Term	Count	Genes	FDR
GOTERM_BP_FAT	GO:0035456~response to interferon-beta	14	GBP6, IRGM1, BST2, IFITM3, TLR3, STAT1, IFIT3, IGTP, XAF1, TGTP2, IFI203, GBP3, GBP2, IFI204	8.09353e-12
GOTERM_BP_FAT	GO:0071345~cellular response to cytokine stimulus	29	IL6ST, CSF1, EDN2, IFITM3, TLR3, STAT6, NLRC5, IGTP, FN1, GBP7, PTPRC, IRGM1, GBP6, GBP9, AXL, STAT1, H2-Q7, STAT3, STAT2, IFIT3, CYBA, IRF7, TGTP2, JAK3, IFI203, GBP3, GBP2, IFI204, ADAR	1.79677e-08
GOTERM_BP_FAT	GO:0035458~cellular response to interferon-beta	11	IFIT3, IRGM1, GBP6, IGTP, TLR3, TGTP2, STAT1, IFI203, GBP3, GBP2, IFI204	3.20882e-08
GOTERM_BP_FAT	GO:0034341~response to interferon-gamma	12	GBP7, NLRC5, GBP6, BST2, IFITM3, GBP9, TLR3, TGTP2, STAT1, H2-Q7, GBP3, GBP2	4.50393e-05
Annotation Cluster 4	Enrichment Score: 9.098858369059583
Category	Term	Count	Genes	FDR
GOTERM_BP_FAT	GO:0051240~positive regulation of multicellular organismal process	55	GFAP, ZC3HAV1, IL6ST, EDN2, TLR3, LY9, TLR7, B2M, ISG15, DDX60, ERAP1, ZBTB20, EFNB2, NDNF, GRN, HIPK2, PDGFRA, ROR2, EIF2AK2, CTSH, EIF2AK3, C3AR1, IFIH1, CYP1B1, C3, CSF1, BMPR2, DAG1, RSAD2, ITGB2, STAT6, DOCK1, BCL2, FBN2, AGRN, DHX58, SPP1, FN1, PTPRC, CEBPD, AXL, IGF2, WWTR1, LGALS9, CCNB1, DDX58, CYBA, NOTCH1, CYBB, IRF7, CDON, CD274, CHRNB4, H2-T23, IFI204	5.61995e-11
GOTERM_BP_FAT	GO:2000026~regulation of multicellular organismal development	50	GFAP, IL6ST, SORL1, H2-D1, B2M, S1PR3, ISG15, ERAP1, CHRNA3, H2-K1, EFNB2, CDK6, NDNF, GRN, HIPK2, PDGFRA, ROR2, EIF2AK2, CTSH, EIF2AK3, C3AR1, NKD1, CYP1B1, C3, CSF1, BMPR2, DAG1, ITGB2, DUXBL3, STAT6, BCL2, FBN2, AGRN, SPP1, FN1, PTPRC, AXL, CENPF, WWTR1, STAT1, STAT3, LGALS9, CCNB1, NOTCH1, CYBB, LAMA5, STAB1, CDON, JAK3, TMEM176A	1.32491e-05
GOTERM_BP_FAT	GO:0051094~positive regulation of developmental process	34	C3AR1, GFAP, CYP1B1, IL6ST, C3, CSF1, BMPR2, DAG1, ITGB2, STAT6, DOCK1, ISG15, BCL2, ERAP1, FBN2, AGRN, FN1, PTPRC, EFNB2, AXL, IGF2, WWTR1, LGALS9, NDNF, CCNB1, NOTCH1, CYBB, GRN, CDON, HIPK2, PDGFRA, ROR2, IGFBP3, CTSH	0.00442133
Annotation Cluster 5	Enrichment Score: 8.599285127731202
Category	Term	Count	Genes	FDR
GOTERM_BP_FAT	GO:0008283~cell proliferation	52	GFAP, FOSL2, MALAT1, IL6ST, ELF4, EDN2, H19, EFNB2, CDK6, IRS1, CCND2, GRN, HIPK2, PDGFRA, ROR2, EIF2AK2, CTSH, PSMB10, ITGAL, C3AR1, CYP1B1, CSF1, IFITM3, BMPR2, ITGB2, ITGAM, STAT6, BCL2, TGM2, FN1, PTPRC, MKI67, CFB, CENPF, IGF2, DOCK8, WWTR1, STAT1, LGALS9, STAT3, CD180, IFIT3, CCNB1, CYBA, NOTCH1, FCGR2B, CDON, CD274, H2-T23, JAK3, IGFBP3, IGFBP5	1.13817e-06
GOTERM_BP_FAT	GO:0042127~regulation of cell proliferation	47	C3AR1, ITGAL, GFAP, MALAT1, CYP1B1, FOSL2, APOBEC1, IL6ST, CSF1, IFITM3, EDN2, BMPR2, EGLN3, H19, STAT6, BCL2, TGM2, FN1, PTPRC, EFNB2, CENPF, CDK6, IGF2, WWTR1, STAT1, IRS1, LGALS9, STAT3, CCNB1, IFIT3, CYBA, NOTCH1, FCGR2B, CCND2, LAMA5, GRN, CDON, CD274, HIPK2, PDGFRA, ROR2, H2-T23, JAK3, EIF2AK2, CTSH, IGFBP3, IGFBP5	4.04949e-06
GOTERM_BP_FAT	GO:0008284~positive regulation of cell proliferation	33	C3AR1, ITGAL, GFAP, FOSL2, MALAT1, IL6ST, CSF1, EDN2, BMPR2, BCL2, TGM2, FN1, PTPRC, EFNB2, CENPF, IGF2, CDK6, WWTR1, STAT1, IRS1, STAT3, CCNB1, CYBA, NOTCH1, CCND2, GRN, CDON, HIPK2, CD274, PDGFRA, H2-T23, JAK3, CTSH	2.25279e-05
Annotation Cluster 6	Enrichment Score: 7.106710650828977
Category	Term	Count	Genes	FDR
GOTERM_BP_FAT	GO:0048870~cell motility	42	C3AR1, CYP1B1, IL6ST, CSF1, FERMT3, EDN2, SORL1, BMPR2, DAG1, ITGB2, ITGAM, ATP2B4, DOCK1, BCL2, FAT1, MSN, SPP1, FN1, PTPRC, BST2, EFNB2, AXL, MYO1F, DOCK8, IRS1, NDNF, LGALS9, STAT3, DDX58, NOTCH1, MYO10, NAV1, LAMA5, CD274, PDGFRA, ROR2, LAMC1, JAK3, SPATA13, IGFBP3, CTSH, IGFBP5	3.52689e-06
GOTERM_BP_FAT	GO:0051674~localization of cell	42	C3AR1, CYP1B1, IL6ST, CSF1, FERMT3, EDN2, SORL1, BMPR2, DAG1, ITGB2, ITGAM, ATP2B4, DOCK1, BCL2, FAT1, MSN, SPP1, FN1, PTPRC, BST2, EFNB2, AXL, MYO1F, DOCK8, IRS1, NDNF, LGALS9, STAT3, DDX58, NOTCH1, MYO10, NAV1, LAMA5, CD274, PDGFRA, ROR2, LAMC1, JAK3, SPATA13, IGFBP3, CTSH, IGFBP5	3.52689e-06
GOTERM_BP_FAT	GO:0016477~cell migration	39	C3AR1, CYP1B1, IL6ST, CSF1, FERMT3, EDN2, SORL1, BMPR2, DAG1, ITGB2, ITGAM, DOCK1, BCL2, FAT1, MSN, SPP1, FN1, PTPRC, BST2, EFNB2, AXL, MYO1F, DOCK8, IRS1, NDNF, LGALS9, STAT3, NOTCH1, NAV1, LAMA5, CD274, PDGFRA, ROR2, LAMC1, JAK3, SPATA13, IGFBP3, CTSH, IGFBP5	5.07124e-06
GOTERM_BP_FAT	GO:0040012~regulation of locomotion	31	C3AR1, CYP1B1, IL6ST, CSF1, FERMT3, EDN2, SORL1, DAG1, BMPR2, DOCK1, BCL2, MSN, AGRN, FN1, PTPRC, BST2, EFNB2, MYO1F, IRS1, LGALS9, STAT3, DDX58, NOTCH1, LAMA5, CD274, PDGFRA, ROR2, SPATA13, IGFBP3, CTSH, IGFBP5	1.22483e-05
GOTERM_BP_FAT	GO:0030334~regulation of cell migration	29	C3AR1, CYP1B1, IL6ST, CSF1, FERMT3, EDN2, SORL1, DAG1, BMPR2, DOCK1, BCL2, MSN, FN1, PTPRC, BST2, MYO1F, IRS1, LGALS9, STAT3, DDX58, NOTCH1, LAMA5, CD274, PDGFRA, ROR2, SPATA13, IGFBP3, CTSH, IGFBP5	2.19565e-05
GOTERM_BP_FAT	GO:0040011~locomotion	43	C3AR1, CYP1B1, IL6ST, CSF1, FERMT3, EDN2, SORL1, BMPR2, DAG1, ITGB2, ITGAM, ATP2B4, DOCK1, BCL2, FAT1, MSN, AGRN, SPP1, FN1, PTPRC, BST2, EFNB2, AXL, MYO1F, DOCK8, IRS1, NDNF, LGALS9, STAT3, DDX58, NOTCH1, MYO10, NAV1, LAMA5, CD274, PDGFRA, ROR2, LAMC1, JAK3, SPATA13, IGFBP3, CTSH, IGFBP5	4.24608e-05
GOTERM_BP_FAT	GO:2000145~regulation of cell motility	29	C3AR1, CYP1B1, IL6ST, CSF1, FERMT3, EDN2, SORL1, DAG1, BMPR2, DOCK1, BCL2, MSN, FN1, PTPRC, BST2, MYO1F, IRS1, LGALS9, STAT3, DDX58, NOTCH1, LAMA5, CD274, PDGFRA, ROR2, SPATA13, IGFBP3, CTSH, IGFBP5	6.7242e-05
GOTERM_BP_FAT	GO:0051270~regulation of cellular component movement	30	C3AR1, CYP1B1, IL6ST, CSF1, FERMT3, EDN2, SORL1, DAG1, BMPR2, DOCK1, BCL2, MSN, AGRN, FN1, PTPRC, BST2, MYO1F, IRS1, LGALS9, STAT3, DDX58, NOTCH1, LAMA5, CD274, PDGFRA, ROR2, SPATA13, IGFBP3, CTSH, IGFBP5	9.58329e-05
GOTERM_BP_FAT	GO:0006928~movement of cell or subcellular component	43	C3AR1, CYP1B1, IL6ST, CSF1, FERMT3, EDN2, SORL1, BMPR2, DAG1, ITGB2, ITGAM, ATP2B4, DOCK1, BCL2, FAT1, MSN, AGRN, SPP1, FN1, PTPRC, BST2, EFNB2, AXL, MYO1F, DOCK8, IRS1, NDNF, LGALS9, STAT3, DDX58, NOTCH1, MYO10, NAV1, LAMA5, CD274, PDGFRA, ROR2, LAMC1, JAK3, SPATA13, IGFBP3, CTSH, IGFBP5	0.00116523
GOTERM_BP_FAT	GO:0030335~positive regulation of cell migration	19	PTPRC, C3AR1, CYP1B1, IL6ST, CSF1, FERMT3, EDN2, BMPR2, MYO1F, IRS1, LGALS9, NOTCH1, DOCK1, BCL2, CD274, PDGFRA, ROR2, CTSH, FN1	0.00420795
GOTERM_BP_FAT	GO:2000147~positive regulation of cell motility	19	PTPRC, C3AR1, CYP1B1, IL6ST, CSF1, FERMT3, EDN2, BMPR2, MYO1F, IRS1, LGALS9, NOTCH1, DOCK1, BCL2, CD274, PDGFRA, ROR2, CTSH, FN1	0.00667964
GOTERM_BP_FAT	GO:0051272~positive regulation of cellular component movement	19	PTPRC, C3AR1, CYP1B1, IL6ST, CSF1, FERMT3, EDN2, BMPR2, MYO1F, IRS1, LGALS9, NOTCH1, DOCK1, BCL2, CD274, PDGFRA, ROR2, CTSH, FN1	0.00926446
GOTERM_BP_FAT	GO:0040017~positive regulation of locomotion	19	PTPRC, C3AR1, CYP1B1, IL6ST, CSF1, FERMT3, EDN2, BMPR2, MYO1F, IRS1, LGALS9, NOTCH1, DOCK1, BCL2, CD274, PDGFRA, ROR2, CTSH, FN1	0.00981948
Annotation Cluster 7	Enrichment Score: 6.063076764789475
Category	Term	Count	Genes	FDR
GOTERM_BP_FAT	GO:0050776~regulation of immune response	39	C3AR1, IFIH1, A2M, ZC3HAV1, C3, H2-D1, RSAD2, TLR3, TLR7, B2M, STAT6, C1RA, NLRC5, TRIM30A, DDX60, BCL2, TAP1, DHX58, H2-K1, FYB, PTPRC, BST2, C4B, CFB, CENPF, MYO1F, SERPING1, IGF2, LGALS9, CD180, DDX58, CYBA, FCGR2B, PARP9, IRF7, H2-T23, JAK3, CTSH, ADAR	6.22672e-15
GOTERM_BP_FAT	GO:0048002~antigen processing and presentation of peptide antigen	14	PSMB10, H2-K1, H2-Q4, H2-D1, H2-Q6, H2-Q7, PSMB8, TAPBP, B2M, FCGR2B, TAP1, H2-T22, ERAP1, H2-T23	3.38876e-08
GOTERM_BP_FAT	GO:0002443~leukocyte mediated immunity	23	H2-K1, PTPRC, BST2, C4B, C3, H2-D1, RSAD2, TLR3, CENPF, MYO1F, IGF2, SERPING1, LGALS9, B2M, STAT6, C1RA, FCGR2B, IRF7, TAP1, H2-T23, CTSC, JAK3, CTSH	3.48074e-08
GOTERM_BP_FAT	GO:0002474~antigen processing and presentation of peptide antigen via MHC class I	13	PSMB10, H2-K1, H2-Q4, TAP1, H2-D1, ERAP1, H2-T22, H2-T23, H2-Q6, H2-Q7, PSMB8, B2M, TAPBP	3.6097e-08
GOTERM_BP_FAT	GO:0002460~adaptive immune response based on somatic recombination of immune receptors built from immunoglobulin superfamily domains	20	H2-K1, PTPRC, C3AR1, C4B, C3, H2-D1, RSAD2, CENPF, SERPING1, LY9, LGALS9, B2M, STAT6, C1RA, FCGR2B, IRF7, H2-T23, CTSC, JAK3, CTSH	3.50213e-07
GOTERM_BP_FAT	GO:0002449~lymphocyte mediated immunity	19	H2-K1, PTPRC, C3, C4B, H2-D1, RSAD2, CENPF, IGF2, SERPING1, LGALS9, B2M, STAT6, C1RA, FCGR2B, IRF7, TAP1, H2-T23, CTSC, CTSH	1.17469e-06
GOTERM_BP_FAT	GO:0002697~regulation of immune effector process	23	H2-K1, PTPRC, A2M, BST2, ZC3HAV1, C3, H2-D1, RSAD2, TLR3, CENPF, IGF2, SERPING1, LGALS9, STAT2, B2M, STAT6, DDX58, FCGR2B, DDX60, TAP1, H2-T23, JAK3, DHX58	2.86531e-06
GOTERM_BP_FAT	GO:0002703~regulation of leukocyte mediated immunity	16	H2-K1, PTPRC, BST2, C3, H2-D1, CENPF, TLR3, RSAD2, IGF2, LGALS9, B2M, STAT6, FCGR2B, TAP1, H2-T23, JAK3	4.15809e-06
GOTERM_BP_FAT	GO:0002250~adaptive immune response	22	H2-K1, PTPRC, C3AR1, C4B, C3, H2-D1, RSAD2, CENPF, SERPING1, LY9, LGALS9, B2M, STAT6, C1RA, FCGR2B, IRF7, TAP1, ERAP1, H2-T23, CTSC, JAK3, CTSH	4.28143e-06
GOTERM_BP_FAT	GO:0002478~antigen processing and presentation of exogenous peptide antigen	10	PSMB10, H2-K1, FCGR2B, TAP1, H2-D1, H2-T23, H2-Q7, PSMB8, B2M, TAPBP	1.50555e-05
GOTERM_BP_FAT	GO:0019882~antigen processing and presentation	14	PSMB10, H2-K1, H2-Q4, H2-D1, H2-Q6, H2-Q7, PSMB8, TAPBP, B2M, FCGR2B, TAP1, H2-T22, ERAP1, H2-T23	1.80364e-05
GOTERM_BP_FAT	GO:0002483~antigen processing and presentation of endogenous peptide antigen	7	H2-K1, TAP1, H2-D1, ERAP1, H2-T23, B2M, TAPBP	2.23931e-05
GOTERM_BP_FAT	GO:0019884~antigen processing and presentation of exogenous antigen	10	PSMB10, H2-K1, FCGR2B, TAP1, H2-D1, H2-T23, H2-Q7, PSMB8, B2M, TAPBP	4.49527e-05
GOTERM_BP_FAT	GO:0019883~antigen processing and presentation of endogenous antigen	7	H2-K1, TAP1, H2-D1, ERAP1, H2-T23, B2M, TAPBP	5.09677e-05
GOTERM_BP_FAT	GO:0002479~antigen processing and presentation of exogenous peptide antigen via MHC class I, TAP-dependent	8	PSMB10, H2-K1, H2-D1, H2-T23, H2-Q7, PSMB8, B2M, TAPBP	5.37241e-05
GOTERM_BP_FAT	GO:0002706~regulation of lymphocyte mediated immunity	13	H2-K1, STAT6, PTPRC, FCGR2B, C3, TAP1, H2-D1, RSAD2, CENPF, H2-T23, IGF2, LGALS9, B2M	0.000104569
GOTERM_BP_FAT	GO:0042590~antigen processing and presentation of exogenous peptide antigen via MHC class I	8	PSMB10, H2-K1, H2-D1, H2-T23, H2-Q7, PSMB8, B2M, TAPBP	0.000169391
GOTERM_BP_FAT	GO:0002819~regulation of adaptive immune response	13	H2-K1, STAT6, PTPRC, FCGR2B, C3, IRF7, H2-D1, RSAD2, CENPF, H2-T23, JAK3, LGALS9, B2M	0.000316493
GOTERM_BP_FAT	GO:0019885~antigen processing and presentation of endogenous peptide antigen via MHC class I	6	H2-K1, TAP1, H2-D1, ERAP1, B2M, TAPBP	0.000342428
GOTERM_BP_FAT	GO:0001906~cell killing	11	H2-K1, PTPRC, TAP1, H2-D1, H2-T23, IGF2, CTSC, CTSH, BCL2L11, LGALS9, B2M	0.000895378
GOTERM_BP_FAT	GO:0002822~regulation of adaptive immune response based on somatic recombination of immune receptors built from immunoglobulin superfamily domains	12	H2-K1, STAT6, PTPRC, FCGR2B, C3, H2-D1, CENPF, RSAD2, H2-T23, JAK3, LGALS9, B2M	0.0011295
GOTERM_BP_FAT	GO:0001909~leukocyte mediated cytotoxicity	10	H2-K1, PTPRC, TAP1, H2-D1, H2-T23, IGF2, CTSC, CTSH, LGALS9, B2M	0.00227401
GOTERM_BP_FAT	GO:0031341~regulation of cell killing	9	H2-K1, PTPRC, TAP1, H2-D1, H2-T23, IGF2, BCL2L11, LGALS9, B2M	0.00311729
GOTERM_BP_FAT	GO:0001913~T cell mediated cytotoxicity	7	H2-K1, PTPRC, H2-D1, H2-T23, CTSC, CTSH, B2M	0.00739052
GOTERM_BP_FAT	GO:0002700~regulation of production of molecular mediator of immune response	10	STAT6, PTPRC, FCGR2B, BST2, CENPF, RSAD2, TLR3, H2-T23, JAK3, B2M	0.0108785
GOTERM_BP_FAT	GO:0001910~regulation of leukocyte mediated cytotoxicity	8	H2-K1, PTPRC, TAP1, H2-D1, H2-T23, IGF2, LGALS9, B2M	0.0132718
GOTERM_BP_FAT	GO:0002456~T cell mediated immunity	9	H2-K1, PTPRC, H2-D1, CENPF, RSAD2, H2-T23, CTSC, CTSH, B2M	0.0146644
GOTERM_BP_FAT	GO:0002699~positive regulation of immune effector process	11	H2-K1, STAT6, PTPRC, ZC3HAV1, C3, DDX60, H2-D1, RSAD2, H2-T23, DHX58, B2M	0.0699327
GOTERM_BP_FAT	GO:0002709~regulation of T cell mediated immunity	7	H2-K1, PTPRC, H2-D1, CENPF, RSAD2, H2-T23, B2M	0.102854
GOTERM_BP_FAT	GO:0002711~positive regulation of T cell mediated immunity	6	H2-K1, PTPRC, H2-D1, RSAD2, H2-T23, B2M	0.106757
GOTERM_BP_FAT	GO:0001916~positive regulation of T cell mediated cytotoxicity	5	H2-K1, PTPRC, H2-D1, H2-T23, B2M	0.136972
GOTERM_BP_FAT	GO:0002708~positive regulation of lymphocyte mediated immunity	8	H2-K1, STAT6, PTPRC, C3, H2-D1, RSAD2, H2-T23, B2M	0.149102
GOTERM_BP_FAT	GO:0002824~positive regulation of adaptive immune response based on somatic recombination of immune receptors built from immunoglobulin superfamily domains	8	H2-K1, STAT6, PTPRC, C3, H2-D1, RSAD2, H2-T23, B2M	0.181984
GOTERM_BP_FAT	GO:0002821~positive regulation of adaptive immune response	8	H2-K1, STAT6, PTPRC, C3, H2-D1, RSAD2, H2-T23, B2M	0.265455
GOTERM_BP_FAT	GO:0001914~regulation of T cell mediated cytotoxicity	5	H2-K1, PTPRC, H2-D1, H2-T23, B2M	0.380995
GOTERM_BP_FAT	GO:0002440~production of molecular mediator of immune response	10	STAT6, PTPRC, FCGR2B, BST2, CENPF, RSAD2, TLR3, H2-T23, JAK3, B2M	0.41397
GOTERM_BP_FAT	GO:0002705~positive regulation of leukocyte mediated immunity	8	H2-K1, STAT6, PTPRC, C3, H2-D1, RSAD2, H2-T23, B2M	0.471379
GOTERM_BP_FAT	GO:0031343~positive regulation of cell killing	6	H2-K1, PTPRC, H2-D1, H2-T23, BCL2L11, B2M	0.533021
GOTERM_BP_FAT	GO:0001912~positive regulation of leukocyte mediated cytotoxicity	5	H2-K1, PTPRC, H2-D1, H2-T23, B2M	2.97315
GOTERM_BP_FAT	GO:0002485~antigen processing and presentation of endogenous peptide antigen via MHC class I via ER pathway, TAP-dependent	3	H2-K1, TAP1, H2-D1	7.41954
GOTERM_BP_FAT	GO:0002484~antigen processing and presentation of endogenous peptide antigen via MHC class I via ER pathway	3	H2-K1, TAP1, H2-D1	7.41954
Annotation Cluster 8	Enrichment Score: 5.012139088350544
Category	Term	Count	Genes	FDR
GOTERM_BP_FAT	GO:0022610~biological adhesion	58	ZC3HAV1, IL6ST, ELF4, FERMT3, LY9, B2M, EFHD2, MSN, GBP7, GBP6, LAD1, SDK2, EFNB2, GBP9, CDK6, BCL2L11, NDNF, SIGLEC1, PDGFRA, LAMC1, GBP3, GBP2, PSMB10, ITGAL, CYP1B1, CSF1, DAG1, RSAD2, ITGB2, ITGAM, DUXBL3, STAT6, LGALS3BP, DOCK1, BCL2, FAT1, TGM2, PLEC, SPP1, FN1, PTPRC, AXL, CENPF, MYO1F, IGF2, PCDH15, DOCK8, EMILIN2, STAT1, LGALS9, NOTCH1, MYO10, LAMA5, STAB1, CDON, CD274, H2-T23, JAK3	8.32667e-13
GOTERM_BP_FAT	GO:0007155~cell adhesion	53	ZC3HAV1, IL6ST, ELF4, FERMT3, LY9, B2M, EFHD2, MSN, LAD1, SDK2, EFNB2, CDK6, NDNF, BCL2L11, SIGLEC1, PDGFRA, LAMC1, PSMB10, ITGAL, CYP1B1, CSF1, DAG1, RSAD2, ITGB2, ITGAM, DUXBL3, STAT6, LGALS3BP, DOCK1, BCL2, FAT1, TGM2, PLEC, SPP1, FN1, PTPRC, AXL, MYO1F, CENPF, IGF2, PCDH15, DOCK8, EMILIN2, STAT1, LGALS9, NOTCH1, MYO10, LAMA5, STAB1, CDON, CD274, H2-T23, JAK3	6.24267e-10
GOTERM_BP_FAT	GO:0098602~single organism cell adhesion	34	PSMB10, ITGAL, CYP1B1, ELF4, IL6ST, FERMT3, RSAD2, ITGB2, LY9, ITGAM, DUXBL3, B2M, STAT6, DOCK1, BCL2, FAT1, MSN, FN1, PTPRC, EFNB2, AXL, CENPF, CDK6, IGF2, DOCK8, LGALS9, MYO10, LAMA5, CDON, CD274, PDGFRA, H2-T23, LAMC1, JAK3	7.91074e-08
GOTERM_BP_FAT	GO:0001775~cell activation	35	PSMB10, ITGAL, ELF4, IL6ST, FERMT3, EDN2, RSAD2, TLR3, ITGB2, LY9, TLR7, ITGAM, DUXBL3, B2M, STAT6, BCL2, FN1, FYB, PTPRC, EFNB2, AXL, CENPF, MYO1F, CDK6, IGF2, DOCK8, LGALS9, CD180, FCGR2B, SLC7A2, CD274, PDGFRA, H2-T23, JAK3, IFI204	9.70232e-07
GOTERM_BP_FAT	GO:0045321~leukocyte activation	32	PSMB10, ITGAL, ELF4, IL6ST, EDN2, RSAD2, TLR3, ITGB2, LY9, TLR7, ITGAM, DUXBL3, B2M, STAT6, BCL2, FYB, PTPRC, EFNB2, AXL, CENPF, MYO1F, CDK6, IGF2, DOCK8, LGALS9, CD180, FCGR2B, SLC7A2, CD274, H2-T23, JAK3, IFI204	1.72864e-06
GOTERM_BP_FAT	GO:0007159~leukocyte cell-cell adhesion	24	PSMB10, ITGAL, PTPRC, IL6ST, ELF4, FERMT3, EFNB2, RSAD2, CENPF, ITGB2, CDK6, IGF2, LY9, DOCK8, ITGAM, LGALS9, B2M, DUXBL3, STAT6, BCL2, CD274, H2-T23, MSN, JAK3	1.89261e-05
GOTERM_BP_FAT	GO:0016337~single organismal cell-cell adhesion	29	PSMB10, ITGAL, CYP1B1, ELF4, IL6ST, FERMT3, RSAD2, ITGB2, LY9, ITGAM, B2M, DUXBL3, STAT6, FAT1, BCL2, MSN, PTPRC, EFNB2, CENPF, IGF2, CDK6, DOCK8, LGALS9, MYO10, CDON, CD274, PDGFRA, H2-T23, JAK3	1.95429e-05
GOTERM_BP_FAT	GO:0098609~cell-cell adhesion	36	PSMB10, ITGAL, CYP1B1, ZC3HAV1, ELF4, IL6ST, FERMT3, RSAD2, ITGB2, LY9, ITGAM, DUXBL3, B2M, EFHD2, STAT6, FAT1, BCL2, MSN, PLEC, PTPRC, LAD1, SDK2, EFNB2, CENPF, CDK6, IGF2, PCDH15, DOCK8, STAT1, LGALS9, MYO10, CDON, CD274, PDGFRA, H2-T23, JAK3	2.22629e-05
GOTERM_BP_FAT	GO:0030155~regulation of cell adhesion	26	ITGAL, CYP1B1, IL6ST, FERMT3, CSF1, DAG1, DUXBL3, DOCK1, BCL2, TGM2, FN1, SPP1, PTPRC, EFNB2, MYO1F, CENPF, CDK6, IGF2, NDNF, LGALS9, MYO10, NOTCH1, LAMA5, CD274, H2-T23, JAK3	7.17667e-05
GOTERM_BP_FAT	GO:0042110~T cell activation	21	PSMB10, ITGAL, PTPRC, IL6ST, ELF4, EFNB2, RSAD2, ITGB2, CDK6, IGF2, LY9, DOCK8, ITGAM, LGALS9, B2M, DUXBL3, STAT6, BCL2, CD274, H2-T23, JAK3	0.000395203
GOTERM_BP_FAT	GO:0070489~T cell aggregation	21	PSMB10, ITGAL, PTPRC, IL6ST, ELF4, EFNB2, RSAD2, ITGB2, CDK6, IGF2, LY9, DOCK8, ITGAM, LGALS9, B2M, DUXBL3, STAT6, BCL2, CD274, H2-T23, JAK3	0.000395203
GOTERM_BP_FAT	GO:0071593~lymphocyte aggregation	21	PSMB10, ITGAL, PTPRC, IL6ST, ELF4, EFNB2, RSAD2, ITGB2, CDK6, IGF2, LY9, DOCK8, ITGAM, LGALS9, B2M, DUXBL3, STAT6, BCL2, CD274, H2-T23, JAK3	0.000409256
GOTERM_BP_FAT	GO:0032943~mononuclear cell proliferation	17	PSMB10, ITGAL, PTPRC, IL6ST, ELF4, CSF1, IGF2, ITGB2, DOCK8, CD180, ITGAM, LGALS9, FCGR2B, BCL2, CD274, H2-T23, JAK3	0.000434241
GOTERM_BP_FAT	GO:0070486~leukocyte aggregation	21	PSMB10, ITGAL, PTPRC, IL6ST, ELF4, EFNB2, RSAD2, ITGB2, CDK6, IGF2, LY9, DOCK8, ITGAM, LGALS9, B2M, DUXBL3, STAT6, BCL2, CD274, H2-T23, JAK3	0.000518455
GOTERM_BP_FAT	GO:0070661~leukocyte proliferation	17	PSMB10, ITGAL, PTPRC, IL6ST, ELF4, CSF1, IGF2, ITGB2, DOCK8, CD180, ITGAM, LGALS9, FCGR2B, BCL2, CD274, H2-T23, JAK3	0.000766879
GOTERM_BP_FAT	GO:0046649~lymphocyte activation	25	PSMB10, PTPRC, ITGAL, IL6ST, ELF4, EFNB2, AXL, RSAD2, CENPF, CDK6, IGF2, ITGB2, DOCK8, LY9, CD180, LGALS9, ITGAM, B2M, DUXBL3, STAT6, FCGR2B, BCL2, CD274, H2-T23, JAK3	0.000978214
GOTERM_BP_FAT	GO:0045785~positive regulation of cell adhesion	18	ITGAL, PTPRC, IL6ST, CSF1, EFNB2, DAG1, CDK6, IGF2, LGALS9, NDNF, MYO10, DOCK1, CD274, TGM2, H2-T23, JAK3, SPP1, FN1	0.00120681
GOTERM_BP_FAT	GO:0042098~T cell proliferation	13	PSMB10, ITGAL, PTPRC, IL6ST, ELF4, IGF2, ITGB2, DOCK8, LGALS9, ITGAM, CD274, H2-T23, JAK3	0.00196473
GOTERM_BP_FAT	GO:0046651~lymphocyte proliferation	16	PSMB10, ITGAL, PTPRC, IL6ST, ELF4, IGF2, ITGB2, DOCK8, CD180, ITGAM, LGALS9, FCGR2B, BCL2, CD274, H2-T23, JAK3	0.00218177
GOTERM_BP_FAT	GO:0002704~negative regulation of leukocyte mediated immunity	8	PTPRC, FCGR2B, BST2, TAP1, H2-T23, IGF2, JAK3, LGALS9	0.00218862
GOTERM_BP_FAT	GO:0001910~regulation of leukocyte mediated cytotoxicity	8	H2-K1, PTPRC, TAP1, H2-D1, H2-T23, IGF2, LGALS9, B2M	0.0132718
GOTERM_BP_FAT	GO:0050865~regulation of cell activation	18	ITGAL, PTPRC, IL6ST, EFNB2, AXL, CENPF, IGF2, LGALS9, DUXBL3, STAT6, FCGR2B, SLC7A2, BCL2, CD274, PDGFRA, H2-T23, JAK3, IFI204	0.109487
GOTERM_BP_FAT	GO:0001911~negative regulation of leukocyte mediated cytotoxicity	5	PTPRC, TAP1, H2-T23, IGF2, LGALS9	0.111855
GOTERM_BP_FAT	GO:0002707~negative regulation of lymphocyte mediated immunity	6	PTPRC, FCGR2B, TAP1, H2-T23, IGF2, LGALS9	0.121362
GOTERM_BP_FAT	GO:0002694~regulation of leukocyte activation	17	ITGAL, PTPRC, IL6ST, EFNB2, AXL, CENPF, IGF2, LGALS9, DUXBL3, STAT6, FCGR2B, SLC7A2, BCL2, CD274, H2-T23, JAK3, IFI204	0.149367
GOTERM_BP_FAT	GO:0050798~activated T cell proliferation	6	ITGAL, CD274, ITGB2, IGF2, JAK3, ITGAM	0.195733
GOTERM_BP_FAT	GO:0031342~negative regulation of cell killing	5	PTPRC, TAP1, H2-T23, IGF2, LGALS9	0.199135
GOTERM_BP_FAT	GO:0002696~positive regulation of leukocyte activation	13	STAT6, ITGAL, PTPRC, IL6ST, BCL2, EFNB2, CD274, AXL, H2-T23, IGF2, JAK3, LGALS9, IFI204	0.207535
GOTERM_BP_FAT	GO:0032946~positive regulation of mononuclear cell proliferation	9	ITGAL, PTPRC, IL6ST, CSF1, BCL2, CD274, H2-T23, IGF2, JAK3	0.21019
GOTERM_BP_FAT	GO:0032944~regulation of mononuclear cell proliferation	11	ITGAL, PTPRC, FCGR2B, IL6ST, CSF1, BCL2, CD274, H2-T23, IGF2, JAK3, LGALS9	0.229725
GOTERM_BP_FAT	GO:0046631~alpha-beta T cell activation	9	STAT6, PTPRC, ELF4, BCL2, RSAD2, H2-T23, LY9, JAK3, LGALS9	0.258244
GOTERM_BP_FAT	GO:0070665~positive regulation of leukocyte proliferation	9	ITGAL, PTPRC, IL6ST, CSF1, BCL2, CD274, H2-T23, IGF2, JAK3	0.285465
GOTERM_BP_FAT	GO:0051251~positive regulation of lymphocyte activation	12	STAT6, ITGAL, PTPRC, IL6ST, BCL2, EFNB2, CD274, AXL, H2-T23, IGF2, JAK3, LGALS9	0.305877
GOTERM_BP_FAT	GO:0070663~regulation of leukocyte proliferation	11	ITGAL, PTPRC, FCGR2B, IL6ST, CSF1, BCL2, CD274, H2-T23, IGF2, JAK3, LGALS9	0.31052
GOTERM_BP_FAT	GO:0050867~positive regulation of cell activation	13	STAT6, ITGAL, PTPRC, IL6ST, BCL2, EFNB2, CD274, AXL, H2-T23, IGF2, JAK3, LGALS9, IFI204	0.310684
GOTERM_BP_FAT	GO:0051249~regulation of lymphocyte activation	15	ITGAL, PTPRC, IL6ST, EFNB2, AXL, CENPF, IGF2, LGALS9, DUXBL3, STAT6, FCGR2B, BCL2, CD274, H2-T23, JAK3	0.361136
GOTERM_BP_FAT	GO:0050670~regulation of lymphocyte proliferation	10	ITGAL, PTPRC, FCGR2B, IL6ST, BCL2, CD274, H2-T23, IGF2, JAK3, LGALS9	1.00613
GOTERM_BP_FAT	GO:0042102~positive regulation of T cell proliferation	7	ITGAL, PTPRC, IL6ST, CD274, H2-T23, IGF2, JAK3	1.11229
GOTERM_BP_FAT	GO:0022409~positive regulation of cell-cell adhesion	10	ITGAL, PTPRC, MYO10, IL6ST, EFNB2, CD274, H2-T23, IGF2, JAK3, LGALS9	1.11298
GOTERM_BP_FAT	GO:0050671~positive regulation of lymphocyte proliferation	8	ITGAL, PTPRC, IL6ST, BCL2, CD274, H2-T23, IGF2, JAK3	1.15044
GOTERM_BP_FAT	GO:0050870~positive regulation of T cell activation	9	ITGAL, PTPRC, IL6ST, EFNB2, CD274, H2-T23, IGF2, JAK3, LGALS9	1.19554
GOTERM_BP_FAT	GO:1903039~positive regulation of leukocyte cell-cell adhesion	9	ITGAL, PTPRC, IL6ST, EFNB2, CD274, H2-T23, IGF2, JAK3, LGALS9	1.72376
GOTERM_BP_FAT	GO:0022407~regulation of cell-cell adhesion	13	ITGAL, PTPRC, IL6ST, FERMT3, EFNB2, CENPF, IGF2, LGALS9, DUXBL3, MYO10, CD274, H2-T23, JAK3	1.95266
GOTERM_BP_FAT	GO:0050863~regulation of T cell activation	11	ITGAL, PTPRC, IL6ST, EFNB2, CD274, CENPF, H2-T23, IGF2, JAK3, LGALS9, DUXBL3	2.03929
GOTERM_BP_FAT	GO:1903037~regulation of leukocyte cell-cell adhesion	11	ITGAL, PTPRC, IL6ST, EFNB2, CD274, CENPF, H2-T23, IGF2, JAK3, LGALS9, DUXBL3	2.99803
GOTERM_BP_FAT	GO:0042129~regulation of T cell proliferation	8	ITGAL, PTPRC, IL6ST, CD274, H2-T23, IGF2, JAK3, LGALS9	3.3916
GOTERM_BP_FAT	GO:0002521~leukocyte differentiation	15	PTPRC, CSF1, AXL, RSAD2, CDK6, LY9, ITGAM, LGALS9, B2M, DUXBL3, STAT6, BCL2, ROR2, JAK3, TMEM176A	5.18929
GOTERM_BP_FAT	GO:0030217~T cell differentiation	9	STAT6, PTPRC, BCL2, RSAD2, CDK6, LY9, JAK3, LGALS9, B2M	9.6682
Annotation Cluster 9	Enrichment Score: 5.001638425777587
Category	Term	Count	Genes	FDR
GOTERM_BP_FAT	GO:0034340~response to type I interferon	8	TRIM56, NLRC5, ISG15, IFITM3, IRF7, STAT1, STAT2, ADAR	2.40985e-05
GOTERM_BP_FAT	GO:0060337~type I interferon signaling pathway	6	NLRC5, IFITM3, IRF7, STAT1, STAT2, ADAR	0.00387441
GOTERM_BP_FAT	GO:0071357~cellular response to type I interferon	6	NLRC5, IFITM3, IRF7, STAT1, STAT2, ADAR	0.00503984
GOTERM_BP_FAT	GO:0019221~cytokine-mediated signaling pathway	14	PTPRC, IL6ST, IFITM3, EDN2, CSF1, AXL, STAT1, STAT3, STAT2, STAT6, NLRC5, IRF7, JAK3, ADAR	0.126404
Annotation Cluster 10	Enrichment Score: 4.781340130707959
Category	Term	Count	Genes	FDR
GOTERM_BP_FAT	GO:0034341~response to interferon-gamma	12	GBP7, NLRC5, GBP6, BST2, IFITM3, GBP9, TLR3, TGTP2, STAT1, H2-Q7, GBP3, GBP2	4.50393e-05
GOTERM_BP_FAT	GO:0071346~cellular response to interferon-gamma	9	GBP7, NLRC5, GBP6, GBP9, TLR3, STAT1, H2-Q7, GBP3, GBP2	0.00421209
GOTERM_BP_FAT	GO:0044406~adhesion of symbiont to host	5	GBP7, GBP6, GBP9, GBP3, GBP2	0.032914
GOTERM_BP_FAT	GO:0042742~defense response to bacterium	14	H2-K1, GBP7, GBP6, GBP9, MYO1F, LGALS9, B2M, CYBA, ISG15, STAB1, H2-T23, GBP3, GBP2, ADAMTS5	0.0560848
GOTERM_BP_FAT	GO:0050830~defense response to Gram-positive bacterium	8	GBP7, GBP6, GBP9, MYO1F, H2-T23, GBP3, GBP2, B2M	0.139286
GOTERM_BP_FAT	GO:0042832~defense response to protozoan	5	GBP7, GBP6, GBP9, GBP3, GBP2	0.579253
GOTERM_BP_FAT	GO:0001562~response to protozoan	5	GBP7, GBP6, GBP9, GBP3, GBP2	0.945511
Annotation Cluster 11	Enrichment Score: 4.279411390730618
Category	Term	Count	Genes	FDR
GOTERM_BP_FAT	GO:0002221~pattern recognition receptor signaling pathway	13	IFIH1, ZC3HAV1, TLR3, RSAD2, TLR7, CD180, LGALS9, DDX58, TRIM30A, CYBA, DDX60, IRF7, DHX58	4.16489e-06
GOTERM_BP_FAT	GO:0002758~innate immune response-activating signal transduction	13	IFIH1, ZC3HAV1, TLR3, RSAD2, TLR7, CD180, LGALS9, DDX58, TRIM30A, CYBA, DDX60, IRF7, DHX58	1.06022e-05
GOTERM_BP_FAT	GO:0045089~positive regulation of innate immune response	15	IFIH1, ZC3HAV1, TLR3, RSAD2, TLR7, CD180, LGALS9, DDX58, NLRC5, TRIM30A, CYBA, IRF7, DDX60, H2-T23, DHX58	1.28717e-05
GOTERM_BP_FAT	GO:0002218~activation of innate immune response	13	IFIH1, ZC3HAV1, TLR3, RSAD2, TLR7, CD180, LGALS9, DDX58, TRIM30A, CYBA, DDX60, IRF7, DHX58	2.07341e-05
GOTERM_BP_FAT	GO:0098586~cellular response to virus	8	DDX58, IFIH1, ZC3HAV1, DDX60, DHX58, BCL2L11, LGALS9, ADAR	0.000136779
GOTERM_BP_FAT	GO:0031349~positive regulation of defense response	17	IFIH1, ZC3HAV1, C3, RSAD2, TLR3, TLR7, CD180, LGALS9, DDX58, CYBA, NLRC5, TRIM30A, IRF7, DDX60, TGM2, H2-T23, DHX58	0.000154242
GOTERM_BP_FAT	GO:0032103~positive regulation of response to external stimulus	14	C3AR1, ZC3HAV1, C3, EDN2, CSF1, BMPR2, TLR3, CD180, LGALS9, CYBA, DDX60, TGM2, DHX58, FN1	0.0178516
GOTERM_BP_FAT	GO:0039528~cytoplasmic pattern recognition receptor signaling pathway in response to virus	5	DDX58, IFIH1, ZC3HAV1, DDX60, DHX58	0.0564005
GOTERM_BP_FAT	GO:0002833~positive regulation of response to biotic stimulus	6	CYBA, ZC3HAV1, DDX60, CD180, DHX58, LGALS9	0.367291
GOTERM_BP_FAT	GO:0002753~cytoplasmic pattern recognition receptor signaling pathway	5	DDX58, IFIH1, ZC3HAV1, DDX60, DHX58	0.440565
GOTERM_BP_FAT	GO:0048524~positive regulation of viral process	7	TRIM30A, NOTCH1, ZC3HAV1, DDX60, TOP2A, DHX58, ADAR	0.467507
GOTERM_BP_FAT	GO:0039529~RIG-I signaling pathway	4	DDX58, ZC3HAV1, DDX60, DHX58	0.811742
GOTERM_BP_FAT	GO:0039530~MDA-5 signaling pathway	3	IFIH1, DDX60, DHX58	4.45652
GOTERM_BP_FAT	GO:1900246~positive regulation of RIG-I signaling pathway	3	ZC3HAV1, DDX60, DHX58	5.85835
Annotation Cluster 12	Enrichment Score: 4.224112876092901
Category	Term	Count	Genes	FDR
GOTERM_BP_FAT	GO:0048584~positive regulation of response to stimulus	64	A2M, ZC3HAV1, IL6ST, EDN2, H2-D1, TLR3, TLR7, B2M, NLRC5, C1RA, DDX60, H2-K1, BST2, C4B, SCUBE1, SERPING1, IRS1, BCL2L11, SIGLEC1, HIPK2, PDGFRA, ROR2, CTSC, EIF2AK2, EIF2AK3, CTSH, ITGAL, C3AR1, IFIH1, NKD1, CYP1B1, LITAF, C3, CSF1, BMPR2, RSAD2, TIMP3, STAT6, TRIM30A, BCL2, SHISA5, TGM2, DHX58, FN1, FYB, PTPRC, CFB, CBL, AXL, IGF2, TRIM25, CD180, STAT3, LGALS9, DDX58, CYBA, FZD10, NOTCH1, IRF7,…	6.26126e-14
GOTERM_BP_FAT	GO:0009967~positive regulation of signal transduction	46	ITGAL, NKD1, CYP1B1, LITAF, ZC3HAV1, IL6ST, C3, CSF1, BMPR2, RSAD2, TLR3, TLR7, TIMP3, NLRC5, DDX60, SHISA5, TGM2, DHX58, PTPRC, BST2, SCUBE1, CBL, AXL, TRIM25, IGF2, IRS1, BCL2L11, LGALS9, STAT3, CD180, SIGLEC1, CYBA, NOTCH1, FZD10, IRF7, CDON, HIPK2, PDGFRA, ROR2, CTSC, JAK3, EIF2AK2, CTSH, IGFBP3, EIF2AK3, IGFBP5	1.29839e-08
GOTERM_BP_FAT	GO:0010647~positive regulation of cell communication	49	GFAP, ZC3HAV1, IL6ST, EDN2, TLR3, TLR7, NLRC5, DDX60, BST2, SCUBE1, IRS1, BCL2L11, SIGLEC1, HIPK2, PDGFRA, ROR2, CTSC, EIF2AK2, EIF2AK3, CTSH, ITGAL, NKD1, CYP1B1, LITAF, C3, CSF1, BMPR2, RSAD2, TIMP3, SHISA5, TGM2, DHX58, PTPRC, CBL, AXL, IGF2, TRIM25, CD180, STAT3, LGALS9, CYBA, FZD10, NOTCH1, CDON, IRF7, CHRNB4, JAK3, IGFBP3, IGFBP5	1.31739e-08
GOTERM_BP_FAT	GO:0023056~positive regulation of signaling	49	GFAP, ZC3HAV1, IL6ST, EDN2, TLR3, TLR7, NLRC5, DDX60, BST2, SCUBE1, IRS1, BCL2L11, SIGLEC1, HIPK2, PDGFRA, ROR2, CTSC, EIF2AK2, EIF2AK3, CTSH, ITGAL, NKD1, CYP1B1, LITAF, C3, CSF1, BMPR2, RSAD2, TIMP3, SHISA5, TGM2, DHX58, PTPRC, CBL, AXL, IGF2, TRIM25, CD180, STAT3, LGALS9, CYBA, FZD10, NOTCH1, CDON, IRF7, CHRNB4, JAK3, IGFBP3, IGFBP5	1.55634e-08
GOTERM_BP_FAT	GO:0010646~regulation of cell communication	64	GFAP, ZC3HAV1, IL6ST, EDN2, SORL1, TLR3, RNF213, TLR7, NLRC5, ATP2B4, DDX60, CHRNA3, BST2, SCUBE1, IRS1, BCL2L11, SIGLEC1, CHRDL1, HIPK2, PDGFRA, ROR2, CTSC, EIF2AK2, CTSH, SPATA13, EIF2AK3, ITGAL, NKD1, CYP1B1, LITAF, C3, CSF1, DAG1, BMPR2, RSAD2, TIMP3, TRIM30A, BCL2, SHISA5, TGM2, FBN2, DHX58, FN1, PTPRC, CBL, AXL, IGF2, TRIM25, WWTR1, STAT1, CD180, STAT3, LGALS9, CYBA, FZD10, NOTCH1, UCP2, IR…	1.06643e-05
GOTERM_BP_FAT	GO:0009966~regulation of signal transduction	59	ZC3HAV1, IL6ST, SORL1, TLR3, RNF213, TLR7, NLRC5, ATP2B4, DDX60, BST2, SCUBE1, IRS1, BCL2L11, SIGLEC1, CHRDL1, HIPK2, PDGFRA, ROR2, CTSC, EIF2AK2, CTSH, SPATA13, EIF2AK3, ITGAL, NKD1, CYP1B1, LITAF, C3, CSF1, BMPR2, DAG1, RSAD2, TIMP3, TRIM30A, BCL2, SHISA5, TGM2, FBN2, DHX58, FN1, PTPRC, CBL, AXL, IGF2, TRIM25, WWTR1, STAT1, CD180, STAT3, LGALS9, CYBA, FZD10, NOTCH1, IRF7, CDON, JAK3, IGFBP3, IG…	1.40197e-05
GOTERM_BP_FAT	GO:0023051~regulation of signaling	64	GFAP, ZC3HAV1, IL6ST, EDN2, SORL1, TLR3, RNF213, TLR7, NLRC5, ATP2B4, DDX60, CHRNA3, BST2, SCUBE1, IRS1, BCL2L11, SIGLEC1, CHRDL1, HIPK2, PDGFRA, ROR2, CTSC, EIF2AK2, CTSH, SPATA13, EIF2AK3, ITGAL, NKD1, CYP1B1, LITAF, C3, CSF1, DAG1, BMPR2, RSAD2, TIMP3, TRIM30A, BCL2, SHISA5, TGM2, FBN2, DHX58, FN1, PTPRC, CBL, AXL, IGF2, TRIM25, WWTR1, STAT1, CD180, STAT3, LGALS9, CYBA, FZD10, NOTCH1, UCP2, IR…	1.47607e-05
GOTERM_BP_FAT	GO:0007166~cell surface receptor signaling pathway	55	IL6ST, FERMT3, EDN2, TLR3, RNF213, NLRC5, S1PR3, CHRNA3, SCUBE1, EFNB2, CDK6, IRS1, BCL2L11, SIGLEC1, CHRDL1, HIPK2, PDGFRA, ROR2, EIF2AK3, ITGAL, C3AR1, NKD1, ADAMTS19, CSF1, IFITM3, BMPR2, ITGB2, TIMP3, ITGAM, STAT6, BCL2, FBN2, FYB, PTPRC, CBL, AXL, IGF2, WWTR1, STAT1, CD180, STAT3, LGALS9, STAT2, NOTCH1, FZD10, FCGR2B, LAMA5, IRF7, CDON, KREMEN1, CD274, JAK3, IGFBP3, IGFBP5, ADAR	4.21739e-05
GOTERM_BP_FAT	GO:1902533~positive regulation of intracellular signal transduction	30	ITGAL, CYP1B1, LITAF, ZC3HAV1, IL6ST, C3, CSF1, TLR3, TLR7, DDX60, SHISA5, TGM2, DHX58, PTPRC, BST2, CBL, AXL, TRIM25, IGF2, STAT3, NOTCH1, FZD10, CDON, HIPK2, PDGFRA, ROR2, EIF2AK2, EIF2AK3, IGFBP3, IGFBP5	0.000400392
GOTERM_BP_FAT	GO:0009893~positive regulation of metabolic process	60	APOBEC1, FOSL2, ZC3HAV1, HELZ2, IL6ST, ELF4, EDN2, SORL1, TLR3, TLR7, NLRC5, ATP2B4, CREB3L2, MSN, TOP2A, CHRNA3, CDK6, IRS1, BCL2L11, CCND2, HIPK2, PDGFRA, ROR2, CTSC, EIF2AK2, CTSH, EIF2AK3, C3AR1, NKD1, CYP1B1, C3, CSF1, BMPR2, DAG1, EGLN3, ITGB2, STAT6, TRIM30A, BCL2, AGRN, FN1, PTPRC, ZBTB7C, CEBPD, IGF2, WWTR1, STAT1, STAT3, LGALS9, CCNB1, DDX58, CYBA, FZD10, NOTCH1, CYBB, IRF7, CDON, JAK3,…	0.0055157
GOTERM_BP_FAT	GO:0010604~positive regulation of macromolecule metabolic process	57	APOBEC1, FOSL2, ZC3HAV1, HELZ2, IL6ST, ELF4, SORL1, TLR3, TLR7, NLRC5, ATP2B4, CREB3L2, MSN, TOP2A, CHRNA3, CDK6, IRS1, BCL2L11, CCND2, HIPK2, PDGFRA, ROR2, CTSC, EIF2AK2, CTSH, EIF2AK3, C3AR1, NKD1, CYP1B1, C3, CSF1, BMPR2, DAG1, EGLN3, STAT6, TRIM30A, BCL2, AGRN, FN1, PTPRC, ZBTB7C, CEBPD, IGF2, WWTR1, STAT1, STAT3, LGALS9, CCNB1, DDX58, NOTCH1, CYBB, FZD10, IRF7, CDON, JAK3, IGFBP3, ADAR	0.00588107
GOTERM_BP_FAT	GO:1902531~regulation of intracellular signal transduction	38	ITGAL, CYP1B1, LITAF, ZC3HAV1, IL6ST, C3, CSF1, SORL1, DAG1, TLR3, TLR7, TIMP3, ATP2B4, DDX60, BCL2, SHISA5, TGM2, DHX58, FN1, PTPRC, BST2, CBL, AXL, TRIM25, IGF2, STAT1, STAT3, NOTCH1, FZD10, CDON, HIPK2, PDGFRA, ROR2, EIF2AK2, SPATA13, EIF2AK3, IGFBP3, IGFBP5	0.0103312
GOTERM_BP_FAT	GO:0051247~positive regulation of protein metabolic process	36	NKD1, CYP1B1, IL6ST, C3, CSF1, SORL1, BMPR2, EGLN3, DAG1, TLR3, TLR7, TRIM30A, ATP2B4, BCL2, MSN, AGRN, CHRNA3, PTPRC, IGF2, STAT1, BCL2L11, LGALS9, STAT3, CCNB1, FZD10, CYBB, CCND2, CDON, HIPK2, PDGFRA, ROR2, CTSC, EIF2AK2, EIF2AK3, IGFBP3, CTSH	0.0106263
GOTERM_BP_FAT	GO:0035556~intracellular signal transduction	50	ZC3HAV1, IL6ST, EDN2, SORL1, TLR3, TLR7, ATP2B4, DDX60, BST2, IRS1, NDNF, BCL2L11, HIPK2, PDGFRA, ROR2, EIF2AK2, CTSH, SPATA13, EIF2AK3, ITGAL, IFIH1, CYP1B1, LITAF, C3, CSF1, DAG1, TIMP3, DOCK1, BCL2, SHISA5, TGM2, DHX58, FN1, PTPRC, CBL, AXL, TRIM25, IGF2, DOCK8, STAT1, WWTR1, STAT3, DDX58, NOTCH1, FZD10, CDON, JAK3, IGFBP3, IGFBP5, IFI204	0.0146327
GOTERM_BP_FAT	GO:0042325~regulation of phosphorylation	35	IL6ST, C3, CSF1, SORL1, BMPR2, DAG1, TLR3, ITGB2, TLR7, TIMP3, NLRC5, ATP2B4, BCL2, AGRN, CHRNA3, FN1, PTPRC, CBL, IGF2, WWTR1, IRS1, LGALS9, STAT3, STAT2, CCNB1, FZD10, CCND2, CDON, HIPK2, PDGFRA, ROR2, EIF2AK2, EIF2AK3, IGFBP3, ADAR	0.0199834
GOTERM_BP_FAT	GO:0001932~regulation of protein phosphorylation	33	IL6ST, C3, CSF1, SORL1, BMPR2, DAG1, TLR3, ITGB2, TLR7, TIMP3, ATP2B4, BCL2, AGRN, CHRNA3, FN1, PTPRC, CBL, IGF2, WWTR1, LGALS9, STAT3, STAT2, CCNB1, FZD10, CCND2, CDON, HIPK2, PDGFRA, ROR2, EIF2AK2, EIF2AK3, IGFBP3, ADAR	0.0300469
GOTERM_BP_FAT	GO:0031325~positive regulation of cellular metabolic process	53	APOBEC1, FOSL2, ZC3HAV1, HELZ2, IL6ST, ELF4, TLR3, TLR7, NLRC5, ATP2B4, CREB3L2, MSN, TOP2A, CHRNA3, IRS1, BCL2L11, CCND2, HIPK2, PDGFRA, ROR2, CTSC, EIF2AK2, CTSH, EIF2AK3, C3AR1, CYP1B1, C3, CSF1, BMPR2, DAG1, EGLN3, ITGB2, STAT6, BCL2, AGRN, PTPRC, ZBTB7C, CEBPD, IGF2, WWTR1, STAT1, STAT3, LGALS9, CCNB1, DDX58, CYBA, NOTCH1, CYBB, FZD10, CDON, IRF7, JAK3, IGFBP3	0.093299
GOTERM_BP_FAT	GO:0051246~regulation of protein metabolic process	48	NKD1, A2M, CYP1B1, IL6ST, C3, CSF1, SORL1, BMPR2, DAG1, EGLN3, TLR3, ITGB2, TLR7, TIMP3, TRIM30A, ATP2B4, ISG15, BCL2, MSN, AGRN, CHRNA3, FN1, PTPRC, CBL, SERPING1, IGF2, WWTR1, STAT1, BCL2L11, PSMB8, LGALS9, STAT3, STAT2, CCNB1, FZD10, CYBB, CCND2, CDON, HIPK2, PDGFRA, ROR2, CTSC, EIF2AK2, CTSH, IGFBP3, EIF2AK3, IGFBP5, ADAR	0.199865
GOTERM_BP_FAT	GO:0032270~positive regulation of cellular protein metabolic process	31	CYP1B1, IL6ST, C3, CSF1, EGLN3, DAG1, BMPR2, TLR3, ATP2B4, BCL2, MSN, AGRN, CHRNA3, PTPRC, IGF2, STAT1, BCL2L11, LGALS9, STAT3, CCNB1, FZD10, CCND2, CDON, HIPK2, PDGFRA, ROR2, CTSC, EIF2AK2, EIF2AK3, IGFBP3, CTSH	0.260213
GOTERM_BP_FAT	GO:0044093~positive regulation of molecular function	30	ZC3HAV1, CSF1, EDN2, SORL1, EGLN3, DAG1, TLR3, ITGB2, B2M, ATP2B4, BCL2, AGRN, CHRNA3, PTPRC, TRIM25, IGF2, STAT1, IRS1, BCL2L11, LGALS9, STAT3, CYBA, FZD10, CCND2, HIPK2, PDGFRA, ROR2, EIF2AK2, EIF2AK3, CTSH	0.262265
GOTERM_BP_FAT	GO:0043085~positive regulation of catalytic activity	25	PTPRC, ZC3HAV1, CSF1, EDN2, SORL1, DAG1, EGLN3, IGF2, STAT1, IRS1, BCL2L11, STAT3, LGALS9, CYBA, FZD10, ATP2B4, CCND2, BCL2, PDGFRA, ROR2, AGRN, EIF2AK2, CTSH, EIF2AK3, CHRNA3	0.296615
GOTERM_BP_FAT	GO:0019220~regulation of phosphate metabolic process	35	IL6ST, C3, CSF1, SORL1, BMPR2, DAG1, TLR3, ITGB2, TLR7, TIMP3, NLRC5, ATP2B4, BCL2, AGRN, CHRNA3, FN1, PTPRC, CBL, IGF2, WWTR1, IRS1, LGALS9, STAT3, STAT2, CCNB1, FZD10, CCND2, CDON, HIPK2, PDGFRA, ROR2, EIF2AK2, EIF2AK3, IGFBP3, ADAR	0.386863
GOTERM_BP_FAT	GO:0051174~regulation of phosphorus metabolic process	35	IL6ST, C3, CSF1, SORL1, BMPR2, DAG1, TLR3, ITGB2, TLR7, TIMP3, NLRC5, ATP2B4, BCL2, AGRN, CHRNA3, FN1, PTPRC, CBL, IGF2, WWTR1, IRS1, LGALS9, STAT3, STAT2, CCNB1, FZD10, CCND2, CDON, HIPK2, PDGFRA, ROR2, EIF2AK2, EIF2AK3, IGFBP3, ADAR	0.391335
GOTERM_BP_FAT	GO:0065009~regulation of molecular function	43	A2M, CYP1B1, ZC3HAV1, CSF1, EDN2, SORL1, EGLN3, DAG1, TLR3, ITGB2, TIMP3, B2M, NLRC5, ATP2B4, BCL2, AGRN, AHNAK, CHRNA3, PTPRC, ZBTB7C, CBL, TRIM25, SERPING1, IGF2, WWTR1, STAT1, IRS1, BCL2L11, PSMB8, LGALS9, STAT3, CYBA, NOTCH1, FZD10, CCND2, CDON, HIPK2, PDGFRA, ROR2, EIF2AK2, CTSH, EIF2AK3, ADAR	0.430207
GOTERM_BP_FAT	GO:0042327~positive regulation of phosphorylation	24	PTPRC, C3, IL6ST, CSF1, DAG1, BMPR2, TLR3, IGF2, IRS1, STAT3, LGALS9, CCNB1, FZD10, ATP2B4, CCND2, CDON, BCL2, HIPK2, PDGFRA, ROR2, AGRN, EIF2AK2, IGFBP3, CHRNA3	0.471903
GOTERM_BP_FAT	GO:0032268~regulation of cellular protein metabolic process	44	A2M, CYP1B1, IL6ST, C3, CSF1, SORL1, BMPR2, DAG1, EGLN3, TLR3, ITGB2, TLR7, TIMP3, ATP2B4, ISG15, BCL2, MSN, AGRN, CHRNA3, FN1, PTPRC, CBL, SERPING1, IGF2, WWTR1, STAT1, BCL2L11, LGALS9, STAT3, STAT2, CCNB1, FZD10, CCND2, CDON, HIPK2, PDGFRA, ROR2, CTSC, EIF2AK2, CTSH, IGFBP3, EIF2AK3, ADAR, IGFBP5	0.546613
GOTERM_BP_FAT	GO:0006468~protein phosphorylation	36	IL6ST, C3, CSF1, SORL1, BMPR2, DAG1, TLR3, ITGB2, TLR7, TIMP3, ATP2B4, BCL2, AGRN, CHRNA3, FN1, PTPRC, CBL, AXL, CDK6, IGF2, WWTR1, LGALS9, STAT3, CCNB1, FZD10, CCND2, CDON, HIPK2, PDGFRA, ROR2, JAK3, EIF2AK2, EIF2AK3, IGFBP3, CTSH, ADAR	0.580828
GOTERM_BP_FAT	GO:0001934~positive regulation of protein phosphorylation	23	PTPRC, C3, IL6ST, CSF1, DAG1, BMPR2, TLR3, IGF2, STAT3, LGALS9, CCNB1, FZD10, ATP2B4, CCND2, CDON, BCL2, HIPK2, PDGFRA, ROR2, AGRN, EIF2AK2, IGFBP3, CHRNA3	0.642642
GOTERM_BP_FAT	GO:0031399~regulation of protein modification process	34	IL6ST, C3, CSF1, SORL1, BMPR2, DAG1, TLR3, ITGB2, TLR7, TIMP3, ATP2B4, ISG15, BCL2, AGRN, CHRNA3, FN1, PTPRC, CBL, IGF2, WWTR1, LGALS9, STAT3, STAT2, CCNB1, FZD10, CCND2, CDON, HIPK2, PDGFRA, ROR2, EIF2AK2, EIF2AK3, IGFBP3, ADAR	0.712258
GOTERM_BP_FAT	GO:0050790~regulation of catalytic activity	34	A2M, ZC3HAV1, CSF1, EDN2, SORL1, EGLN3, DAG1, TIMP3, NLRC5, ATP2B4, BCL2, AGRN, CHRNA3, PTPRC, CBL, SERPING1, IGF2, WWTR1, STAT1, IRS1, BCL2L11, PSMB8, LGALS9, STAT3, CYBA, NOTCH1, FZD10, CCND2, PDGFRA, ROR2, EIF2AK2, EIF2AK3, CTSH, ADAR	1.14145
GOTERM_BP_FAT	GO:0016310~phosphorylation	39	IL6ST, C3, CSF1, SORL1, BMPR2, DAG1, TLR3, ITGB2, TLR7, TIMP3, NLRC5, ATP2B4, BCL2, AGRN, CHRNA3, FN1, PTPRC, CBL, AXL, CDK6, IGF2, WWTR1, IRS1, LGALS9, STAT3, STAT2, CCNB1, FZD10, CCND2, CDON, HIPK2, PDGFRA, ROR2, JAK3, EIF2AK2, CTSH, IGFBP3, EIF2AK3, ADAR	1.77116
GOTERM_BP_FAT	GO:0010562~positive regulation of phosphorus metabolic process	24	PTPRC, C3, IL6ST, CSF1, DAG1, BMPR2, TLR3, IGF2, IRS1, STAT3, LGALS9, CCNB1, FZD10, ATP2B4, CCND2, CDON, BCL2, HIPK2, PDGFRA, ROR2, AGRN, EIF2AK2, IGFBP3, CHRNA3	2.4211
GOTERM_BP_FAT	GO:0045937~positive regulation of phosphate metabolic process	24	PTPRC, C3, IL6ST, CSF1, DAG1, BMPR2, TLR3, IGF2, IRS1, STAT3, LGALS9, CCNB1, FZD10, ATP2B4, CCND2, CDON, BCL2, HIPK2, PDGFRA, ROR2, AGRN, EIF2AK2, IGFBP3, CHRNA3	2.4211
GOTERM_BP_FAT	GO:0043549~regulation of kinase activity	17	PTPRC, CSF1, SORL1, CBL, DAG1, WWTR1, IRS1, NLRC5, FZD10, ATP2B4, CCND2, PDGFRA, ROR2, AGRN, EIF2AK2, CHRNA3, ADAR	5.89342
GOTERM_BP_FAT	GO:0051347~positive regulation of transferase activity	14	PTPRC, CSF1, SORL1, DAG1, IGF2, IRS1, FZD10, ATP2B4, CCND2, PDGFRA, ROR2, AGRN, EIF2AK2, CHRNA3	6.00175
GOTERM_BP_FAT	GO:0006464~cellular protein modification process	55	AGTPBP1, IL6ST, SORL1, TLR3, RNF213, TLR7, KLHL29, USP18, ATP2B4, ISG15, TOP2A, CHRNA3, DTX3L, HERC6, CDK6, NDNF, CCND2, HIPK2, PDGFRA, ROR2, EIF2AK2, CTSH, EIF2AK3, IFIH1, C3, CSF1, BMPR2, DAG1, EGLN3, UBA7, ITGB2, TIMP3, TRIM30A, BCL2, TGM2, AGRN, FN1, PTPRB, PTPRC, CBL, AXL, UBE2L6, TRIM25, IGF2, WWTR1, STAT3, LGALS9, STAT2, CCNB1, TRIM56, FZD10, CDON, JAK3, IGFBP3, ADAR	6.85634
GOTERM_BP_FAT	GO:0036211~protein modification process	55	AGTPBP1, IL6ST, SORL1, TLR3, RNF213, TLR7, KLHL29, USP18, ATP2B4, ISG15, TOP2A, CHRNA3, DTX3L, HERC6, CDK6, NDNF, CCND2, HIPK2, PDGFRA, ROR2, EIF2AK2, CTSH, EIF2AK3, IFIH1, C3, CSF1, BMPR2, DAG1, EGLN3, UBA7, ITGB2, TIMP3, TRIM30A, BCL2, TGM2, AGRN, FN1, PTPRB, PTPRC, CBL, AXL, UBE2L6, TRIM25, IGF2, WWTR1, STAT3, LGALS9, STAT2, CCNB1, TRIM56, FZD10, CDON, JAK3, IGFBP3, ADAR	6.85634
GOTERM_BP_FAT	GO:0031401~positive regulation of protein modification process	23	PTPRC, C3, IL6ST, CSF1, DAG1, BMPR2, TLR3, IGF2, STAT3, LGALS9, CCNB1, FZD10, ATP2B4, CCND2, CDON, BCL2, HIPK2, PDGFRA, ROR2, AGRN, EIF2AK2, IGFBP3, CHRNA3	7.21389
GOTERM_BP_FAT	GO:0051338~regulation of transferase activity	18	PTPRC, CSF1, SORL1, CBL, DAG1, IGF2, WWTR1, IRS1, NLRC5, FZD10, ATP2B4, CCND2, PDGFRA, ROR2, AGRN, EIF2AK2, CHRNA3, ADAR	9.12958
Annotation Cluster 13	Enrichment Score: 4.1965756036728585
Category	Term	Count	Genes	FDR
GOTERM_BP_FAT	GO:0050777~negative regulation of immune response	14	PTPRC, A2M, BST2, SERPING1, IGF2, LGALS9, STAT6, NLRC5, FCGR2B, TAP1, H2-T23, JAK3, DHX58, ADAR	3.03216e-06
GOTERM_BP_FAT	GO:0045824~negative regulation of innate immune response	9	NLRC5, A2M, TAP1, H2-T23, IGF2, SERPING1, DHX58, LGALS9, ADAR	2.97343e-05
GOTERM_BP_FAT	GO:0002683~negative regulation of immune system process	20	PTPRC, A2M, BST2, AXL, IGF2, SERPING1, CDK6, LGALS9, STAT6, TRIM30A, NLRC5, NOTCH1, FCGR2B, TAP1, CD274, H2-T23, JAK3, DHX58, TMEM176A, ADAR	0.000211527
GOTERM_BP_FAT	GO:0002698~negative regulation of immune effector process	11	PTPRC, A2M, FCGR2B, BST2, TAP1, H2-T23, IGF2, SERPING1, JAK3, DHX58, LGALS9	0.000638662
GOTERM_BP_FAT	GO:0001906~cell killing	11	H2-K1, PTPRC, TAP1, H2-D1, H2-T23, IGF2, CTSC, CTSH, BCL2L11, LGALS9, B2M	0.000895378
GOTERM_BP_FAT	GO:0002704~negative regulation of leukocyte mediated immunity	8	PTPRC, FCGR2B, BST2, TAP1, H2-T23, IGF2, JAK3, LGALS9	0.00218862
GOTERM_BP_FAT	GO:0001909~leukocyte mediated cytotoxicity	10	H2-K1, PTPRC, TAP1, H2-D1, H2-T23, IGF2, CTSC, CTSH, LGALS9, B2M	0.00227401
GOTERM_BP_FAT	GO:0031341~regulation of cell killing	9	H2-K1, PTPRC, TAP1, H2-D1, H2-T23, IGF2, BCL2L11, LGALS9, B2M	0.00311729
GOTERM_BP_FAT	GO:0001910~regulation of leukocyte mediated cytotoxicity	8	H2-K1, PTPRC, TAP1, H2-D1, H2-T23, IGF2, LGALS9, B2M	0.0132718
GOTERM_BP_FAT	GO:0001911~negative regulation of leukocyte mediated cytotoxicity	5	PTPRC, TAP1, H2-T23, IGF2, LGALS9	0.111855
GOTERM_BP_FAT	GO:0002707~negative regulation of lymphocyte mediated immunity	6	PTPRC, FCGR2B, TAP1, H2-T23, IGF2, LGALS9	0.121362
GOTERM_BP_FAT	GO:0031348~negative regulation of defense response	10	NLRC5, A2M, FCGR2B, TAP1, H2-T23, IGF2, SERPING1, DHX58, LGALS9, ADAR	0.138664
GOTERM_BP_FAT	GO:0031342~negative regulation of cell killing	5	PTPRC, TAP1, H2-T23, IGF2, LGALS9	0.199135
GOTERM_BP_FAT	GO:0045953~negative regulation of natural killer cell mediated cytotoxicity	4	TAP1, H2-T23, IGF2, LGALS9	1.22631
GOTERM_BP_FAT	GO:0002716~negative regulation of natural killer cell mediated immunity	4	TAP1, H2-T23, IGF2, LGALS9	1.47531
GOTERM_BP_FAT	GO:0042129~regulation of T cell proliferation	8	ITGAL, PTPRC, IL6ST, CD274, H2-T23, IGF2, JAK3, LGALS9	3.3916
Annotation Cluster 14	Enrichment Score: 4.192744841203062
Category	Term	Count	Genes	FDR
GOTERM_BP_FAT	GO:0002703~regulation of leukocyte mediated immunity	16	H2-K1, PTPRC, BST2, C3, H2-D1, CENPF, TLR3, RSAD2, IGF2, LGALS9, B2M, STAT6, FCGR2B, TAP1, H2-T23, JAK3	4.15809e-06
GOTERM_BP_FAT	GO:0002700~regulation of production of molecular mediator of immune response	10	STAT6, PTPRC, FCGR2B, BST2, CENPF, RSAD2, TLR3, H2-T23, JAK3, B2M	0.0108785
GOTERM_BP_FAT	GO:0002730~regulation of dendritic cell cytokine production	4	BST2, CENPF, TLR3, JAK3	0.131548
GOTERM_BP_FAT	GO:0002440~production of molecular mediator of immune response	10	STAT6, PTPRC, FCGR2B, BST2, CENPF, RSAD2, TLR3, H2-T23, JAK3, B2M	0.41397
GOTERM_BP_FAT	GO:0002718~regulation of cytokine production involved in immune response	6	BST2, CENPF, RSAD2, TLR3, JAK3, B2M	1.10668
GOTERM_BP_FAT	GO:0002367~cytokine production involved in immune response	6	BST2, CENPF, RSAD2, TLR3, JAK3, B2M	2.61207
Annotation Cluster 15	Enrichment Score: 3.974692762549734
Category	Term	Count	Genes	FDR
GOTERM_BP_FAT	GO:0001525~angiogenesis	19	PTPRB, C3AR1, CYP1B1, C3, EFNB2, ITGB2, STAT1, RNF213, NDNF, NOTCH1, CYBB, STAB1, HIPK2, PDGFRA, ERAP1, EIF2AK3, TNFAIP2, CTSH, FN1	0.00393945
GOTERM_BP_FAT	GO:0048514~blood vessel morphogenesis	20	PTPRB, C3AR1, CYP1B1, C3, EFNB2, BMPR2, ITGB2, STAT1, RNF213, NDNF, NOTCH1, CYBB, STAB1, HIPK2, PDGFRA, ERAP1, EIF2AK3, TNFAIP2, CTSH, FN1	0.0158663
GOTERM_BP_FAT	GO:0048646~anatomical structure formation involved in morphogenesis	32	C3AR1, CYP1B1, AGTPBP1, C3, DAG1, BMPR2, ITGB2, RNF213, TGM2, ERAP1, FBN2, FN1, PTPRB, SDK2, EFNB2, TANC1, PCDH15, STAT1, BCL2L11, NDNF, NOTCH1, CYBB, RDH10, LAMA5, STAB1, CDON, HIPK2, PDGFRA, ROR2, TNFAIP2, EIF2AK3, CTSH	0.0384296
GOTERM_BP_FAT	GO:0022603~regulation of anatomical structure morphogenesis	28	C3AR1, NKD1, CYP1B1, C3, CSF1, DAG1, BMPR2, ITGB2, DOCK1, BCL2, ERAP1, MSN, AGRN, CHRNA3, FN1, SPP1, EFNB2, WWTR1, STAT1, STAT2, CYBB, MYO10, NOTCH1, STAB1, HIPK2, PDGFRA, ROR2, CTSH	0.0475235
GOTERM_BP_FAT	GO:1904018~positive regulation of vasculature development	10	C3AR1, CYBB, NOTCH1, CYP1B1, C3, HIPK2, EFNB2, ERAP1, ITGB2, CTSH	0.0887084
GOTERM_BP_FAT	GO:0001568~blood vessel development	20	PTPRB, C3AR1, CYP1B1, C3, EFNB2, BMPR2, ITGB2, STAT1, RNF213, NDNF, NOTCH1, CYBB, STAB1, HIPK2, PDGFRA, ERAP1, EIF2AK3, TNFAIP2, CTSH, FN1	0.164294
GOTERM_BP_FAT	GO:1901342~regulation of vasculature development	12	C3AR1, CYBB, NOTCH1, CYP1B1, C3, STAB1, HIPK2, EFNB2, ERAP1, ITGB2, STAT1, CTSH	0.258342
GOTERM_BP_FAT	GO:0001944~vasculature development	20	PTPRB, C3AR1, CYP1B1, C3, EFNB2, BMPR2, ITGB2, STAT1, RNF213, NDNF, NOTCH1, CYBB, STAB1, HIPK2, PDGFRA, ERAP1, EIF2AK3, TNFAIP2, CTSH, FN1	0.332749
GOTERM_BP_FAT	GO:0045765~regulation of angiogenesis	11	C3AR1, CYBB, NOTCH1, CYP1B1, C3, STAB1, HIPK2, ERAP1, ITGB2, STAT1, CTSH	0.509416
GOTERM_BP_FAT	GO:0045766~positive regulation of angiogenesis	8	C3AR1, CYBB, CYP1B1, C3, HIPK2, ERAP1, ITGB2, CTSH	1.37405
GOTERM_BP_FAT	GO:0072359~circulatory system development	23	PTPRB, C3AR1, CYP1B1, C3, EFNB2, BMPR2, CENPF, ITGB2, STAT1, RNF213, NDNF, CCNB1, CYBB, NOTCH1, LY6E, STAB1, HIPK2, PDGFRA, ERAP1, EIF2AK3, TNFAIP2, CTSH, FN1	5.81841
GOTERM_BP_FAT	GO:0072358~cardiovascular system development	23	PTPRB, C3AR1, CYP1B1, C3, EFNB2, BMPR2, CENPF, ITGB2, STAT1, RNF213, NDNF, CCNB1, CYBB, NOTCH1, LY6E, STAB1, HIPK2, PDGFRA, ERAP1, EIF2AK3, TNFAIP2, CTSH, FN1	5.81841
Annotation Cluster 16	Enrichment Score: 3.950339797604151
Category	Term	Count	Genes	FDR
GOTERM_BP_FAT	GO:0001503~ossification	19	IL6ST, CEBPD, CSF1, BMPR2, RSAD2, CDK6, IGF2, WWTR1, NOTCH1, CHRDL1, ISG15, BCL2, FBN2, IGFBP3, EIF2AK3, IGFBP5, SPP1, ADAR, IFI204	0.000853307
GOTERM_BP_FAT	GO:0001649~osteoblast differentiation	13	NOTCH1, CEBPD, IL6ST, BMPR2, IGF2, CDK6, FBN2, WWTR1, IGFBP3, IGFBP5, SPP1, IFI204, ADAR	0.0123779
GOTERM_BP_FAT	GO:0030278~regulation of ossification	12	NOTCH1, ISG15, IL6ST, CEBPD, CSF1, BCL2, BMPR2, RSAD2, CDK6, FBN2, IGFBP5, IFI204	0.0546056
GOTERM_BP_FAT	GO:0045667~regulation of osteoblast differentiation	8	NOTCH1, IL6ST, CEBPD, BMPR2, CDK6, FBN2, IGFBP5, IFI204	1.25834
GOTERM_BP_FAT	GO:0045778~positive regulation of ossification	6	ISG15, IL6ST, CEBPD, BMPR2, FBN2, IFI204	8.86341
Annotation Cluster 17	Enrichment Score: 3.7963309721341525
Category	Term	Count	Genes	FDR
GOTERM_BP_FAT	GO:0006955~immune response	68	A2M, ZC3HAV1, ELF4, H2-D1, TLR3, LY9, TLR7, B2M, NLRC5, C1RA, ISG15, OASL2, DDX60, ERAP1, H2-K1, GBP7, GBP6, BST2, C4B, GBP9, HERC6, SERPING1, CTSC, EIF2AK2, GBP3, CTSH, GBP2, ITGAL, C3AR1, IFIH1, C3, CSF1, IFITM3, RSAD2, STAT6, TRIM30A, BCL2, TAP1, DHX58, FYB, SBSPON, PTPRC, IRGM1, CFB, AXL, CENPF, MYO1F, IGF2, TRIM25, STAT1, H2-Q7, CD180, LGALS9, STAT2, DDX58, IFIT3, TRIM56, CYBA, NOTCH1, CYBB,…	2.92075e-26
GOTERM_BP_FAT	GO:0002252~immune effector process	46	ITGAL, IFIH1, A2M, APOBEC1, ZC3HAV1, C3, IFITM3, H2-D1, RSAD2, TLR3, LY9, TLR7, B2M, STAT6, C1RA, NLRC5, ISG15, OASL2, DDX60, BCL2, TAP1, DHX58, H2-K1, PTPRC, BST2, CFB, C4B, CENPF, MYO1F, TRIM25, SERPING1, IGF2, LGALS9, CD180, STAT2, DDX58, IFIT3, TRIM56, FCGR2B, IRF7, CTSC, H2-T23, JAK3, EIF2AK2, CTSH, ADAR	8.87e-18
GOTERM_BP_FAT	GO:0002682~regulation of immune system process	57	A2M, ZC3HAV1, IL6ST, EDN2, H2-D1, TLR3, TLR7, B2M, C1RA, NLRC5, ISG15, DDX60, MSN, H2-K1, BST2, C4B, EFNB2, SERPING1, CDK6, ROR2, EIF2AK2, CTSH, ITGAL, C3AR1, IFIH1, C3, CSF1, RSAD2, DUXBL3, STAT6, TRIM30A, BCL2, TAP1, DHX58, FYB, PTPRC, CFB, AXL, CENPF, MYO1F, IGF2, CD180, LGALS9, STAT2, DDX58, CYBA, NOTCH1, FCGR2B, PARP9, SLC7A2, IRF7, CD274, H2-T23, JAK3, TMEM176A, ADAR, IFI204	4.13251e-17
GOTERM_BP_FAT	GO:0050776~regulation of immune response	39	C3AR1, IFIH1, A2M, ZC3HAV1, C3, H2-D1, RSAD2, TLR3, TLR7, B2M, STAT6, C1RA, NLRC5, TRIM30A, DDX60, BCL2, TAP1, DHX58, H2-K1, FYB, PTPRC, BST2, C4B, CFB, CENPF, MYO1F, SERPING1, IGF2, LGALS9, CD180, DDX58, CYBA, FCGR2B, PARP9, IRF7, H2-T23, JAK3, CTSH, ADAR	6.22672e-15
GOTERM_BP_FAT	GO:0002684~positive regulation of immune system process	42	C3AR1, ITGAL, IFIH1, A2M, ZC3HAV1, IL6ST, C3, CSF1, EDN2, H2-D1, RSAD2, TLR3, TLR7, B2M, STAT6, C1RA, NLRC5, TRIM30A, ISG15, DDX60, BCL2, TAP1, DHX58, H2-K1, FYB, PTPRC, C4B, CFB, EFNB2, AXL, SERPING1, IGF2, LGALS9, CD180, DDX58, CYBA, IRF7, CD274, ROR2, H2-T23, JAK3, IFI204	6.19286e-14
GOTERM_BP_FAT	GO:0045088~regulation of innate immune response	22	IFIH1, A2M, ZC3HAV1, RSAD2, MYO1F, TLR3, IGF2, SERPING1, TLR7, CD180, LGALS9, DDX58, CYBA, TRIM30A, NLRC5, PARP9, IRF7, DDX60, TAP1, H2-T23, DHX58, ADAR	6.61582e-11
GOTERM_BP_FAT	GO:0001816~cytokine production	34	C3AR1, IFIH1, CYP1B1, ZC3HAV1, C3, RSAD2, TLR3, LY9, TLR7, B2M, TRIM30A, S1PR3, ISG15, DDX60, DHX58, FN1, ZBTB20, BST2, AXL, CENPF, LGALS9, DDX58, IRF9, TRIM56, CYBA, NOTCH1, CYBB, FCGR2B, IRF7, CD274, H2-T23, JAK3, EIF2AK2, EIF2AK3	7.21756e-11
GOTERM_BP_FAT	GO:0050778~positive regulation of immune response	30	C3AR1, A2M, IFIH1, ZC3HAV1, C3, H2-D1, RSAD2, TLR3, TLR7, B2M, STAT6, C1RA, NLRC5, TRIM30A, DDX60, BCL2, DHX58, FYB, H2-K1, PTPRC, C4B, CFB, SERPING1, LGALS9, CD180, DDX58, CYBA, IRF7, H2-T23, JAK3	1.07014e-10
GOTERM_BP_FAT	GO:0001817~regulation of cytokine production	32	C3AR1, IFIH1, CYP1B1, LITAF, ZC3HAV1, C3, RSAD2, TLR3, LY9, TLR7, B2M, TRIM30A, S1PR3, ISG15, DDX60, DHX58, FN1, ZBTB20, BST2, AXL, CENPF, LGALS9, DDX58, CYBA, CYBB, FCGR2B, IRF7, CD274, H2-T23, JAK3, EIF2AK2, EIF2AK3	2.37466e-10
GOTERM_BP_FAT	GO:0002253~activation of immune response	23	FYB, PTPRC, C3AR1, A2M, IFIH1, ZC3HAV1, C4B, CFB, C3, RSAD2, TLR3, SERPING1, TLR7, CD180, LGALS9, DDX58, CYBA, TRIM30A, C1RA, IRF7, DDX60, BCL2, DHX58	1.17147e-08
GOTERM_BP_FAT	GO:0001819~positive regulation of cytokine production	22	C3AR1, ZBTB20, IFIH1, CYP1B1, ZC3HAV1, C3, RSAD2, TLR3, LY9, TLR7, LGALS9, B2M, DDX58, CYBA, CYBB, IRF7, DDX60, CD274, H2-T23, EIF2AK2, EIF2AK3, DHX58	1.66572e-06
GOTERM_BP_FAT	GO:0002697~regulation of immune effector process	23	H2-K1, PTPRC, A2M, BST2, ZC3HAV1, C3, H2-D1, RSAD2, TLR3, CENPF, IGF2, SERPING1, LGALS9, STAT2, B2M, STAT6, DDX58, FCGR2B, DDX60, TAP1, H2-T23, JAK3, DHX58	2.86531e-06
GOTERM_BP_FAT	GO:0002221~pattern recognition receptor signaling pathway	13	IFIH1, ZC3HAV1, TLR3, RSAD2, TLR7, CD180, LGALS9, DDX58, TRIM30A, CYBA, DDX60, IRF7, DHX58	4.16489e-06
GOTERM_BP_FAT	GO:0031347~regulation of defense response	27	A2M, IFIH1, ZC3HAV1, C3, RSAD2, TLR3, TLR7, TRIM30A, NLRC5, DDX60, TAP1, TGM2, DHX58, MYO1F, SERPING1, IGF2, LGALS9, CD180, STAT2, DDX58, CYBA, PARP9, FCGR2B, SLC7A2, IRF7, H2-T23, ADAR	5.07596e-06
GOTERM_BP_FAT	GO:0002758~innate immune response-activating signal transduction	13	IFIH1, ZC3HAV1, TLR3, RSAD2, TLR7, CD180, LGALS9, DDX58, TRIM30A, CYBA, DDX60, IRF7, DHX58	1.06022e-05
GOTERM_BP_FAT	GO:0045089~positive regulation of innate immune response	15	IFIH1, ZC3HAV1, TLR3, RSAD2, TLR7, CD180, LGALS9, DDX58, NLRC5, TRIM30A, CYBA, IRF7, DDX60, H2-T23, DHX58	1.28717e-05
GOTERM_BP_FAT	GO:0002218~activation of innate immune response	13	IFIH1, ZC3HAV1, TLR3, RSAD2, TLR7, CD180, LGALS9, DDX58, TRIM30A, CYBA, DDX60, IRF7, DHX58	2.07341e-05
GOTERM_BP_FAT	GO:0002764~immune response-regulating signaling pathway	18	FYB, PTPRC, C3AR1, IFIH1, ZC3HAV1, RSAD2, TLR3, TLR7, CD180, LGALS9, DDX58, CYBA, TRIM30A, IRF7, BCL2, DDX60, CTSH, DHX58	3.17872e-05
GOTERM_BP_FAT	GO:0032606~type I interferon production	10	DDX58, IRF9, TRIM56, IFIH1, ZBTB20, ZC3HAV1, IRF7, TLR3, TLR7, DHX58	5.98816e-05
GOTERM_BP_FAT	GO:0002757~immune response-activating signal transduction	17	FYB, PTPRC, C3AR1, IFIH1, ZC3HAV1, RSAD2, TLR3, TLR7, CD180, LGALS9, DDX58, CYBA, TRIM30A, IRF7, BCL2, DDX60, DHX58	7.95992e-05
GOTERM_BP_FAT	GO:0098586~cellular response to virus	8	DDX58, IFIH1, ZC3HAV1, DDX60, DHX58, BCL2L11, LGALS9, ADAR	0.000136779
GOTERM_BP_FAT	GO:0031349~positive regulation of defense response	17	IFIH1, ZC3HAV1, C3, RSAD2, TLR3, TLR7, CD180, LGALS9, DDX58, CYBA, NLRC5, TRIM30A, IRF7, DDX60, TGM2, H2-T23, DHX58	0.000154242
GOTERM_BP_FAT	GO:0080134~regulation of response to stress	36	A2M, IFIH1, ZC3HAV1, C3, RSAD2, TLR3, TLR7, TRIM30A, NLRC5, ATP2B4, DDX60, TAP1, TGM2, DHX58, SPP1, MYO1F, SERPING1, IGF2, CDK6, LGALS9, CD180, STAT2, DDX58, CYBA, FZD10, FCGR2B, PARP9, SLC7A2, IRF7, HIPK2, PDGFRA, ROR2, H2-T23, EIF2AK2, EIF2AK3, ADAR	0.000157066
GOTERM_BP_FAT	GO:0032481~positive regulation of type I interferon production	8	DDX58, IFIH1, ZBTB20, ZC3HAV1, IRF7, TLR3, TLR7, DHX58	0.000448293
GOTERM_BP_FAT	GO:0043902~positive regulation of multi-organism process	11	CYBA, TRIM30A, NOTCH1, ZC3HAV1, DDX60, TOP2A, CD180, DHX58, BCL2L11, LGALS9, ADAR	0.00774453
GOTERM_BP_FAT	GO:0032479~regulation of type I interferon production	8	DDX58, IFIH1, ZBTB20, ZC3HAV1, IRF7, TLR3, TLR7, DHX58	0.00863131
GOTERM_BP_FAT	GO:0032608~interferon-beta production	7	DDX58, TRIM56, IFIH1, ZBTB20, IRF7, TLR3, TLR7	0.0115612
GOTERM_BP_FAT	GO:0032728~positive regulation of interferon-beta production	6	DDX58, IFIH1, ZBTB20, IRF7, TLR3, TLR7	0.0273795
GOTERM_BP_FAT	GO:0032727~positive regulation of interferon-alpha production	5	DDX58, IFIH1, IRF7, TLR3, TLR7	0.0435061
GOTERM_BP_FAT	GO:0002224~toll-like receptor signaling pathway	8	CYBA, TRIM30A, IRF7, RSAD2, TLR3, TLR7, CD180, LGALS9	0.0619021
GOTERM_BP_FAT	GO:0032647~regulation of interferon-alpha production	5	DDX58, IFIH1, IRF7, TLR3, TLR7	0.0902674
GOTERM_BP_FAT	GO:0032607~interferon-alpha production	5	DDX58, IFIH1, IRF7, TLR3, TLR7	0.111855
GOTERM_BP_FAT	GO:0032648~regulation of interferon-beta production	6	DDX58, IFIH1, ZBTB20, IRF7, TLR3, TLR7	0.218846
GOTERM_BP_FAT	GO:0002833~positive regulation of response to biotic stimulus	6	CYBA, ZC3HAV1, DDX60, CD180, DHX58, LGALS9	0.367291
GOTERM_BP_FAT	GO:0045351~type I interferon biosynthetic process	4	IRF9, IRF7, TLR3, TLR7	0.64351
GOTERM_BP_FAT	GO:0042116~macrophage activation	6	SLC7A2, EDN2, TLR3, TLR7, LGALS9, IFI204	0.690337
GOTERM_BP_FAT	GO:0032755~positive regulation of interleukin-6 production	6	DDX58, CYBA, ZBTB20, TLR3, TLR7, LGALS9	2.46135
GOTERM_BP_FAT	GO:0034121~regulation of toll-like receptor signaling pathway	5	CYBA, TRIM30A, IRF7, RSAD2, TLR3	3.74851
GOTERM_BP_FAT	GO:0032675~regulation of interleukin-6 production	7	DDX58, CYBA, TRIM30A, ZBTB20, TLR3, TLR7, LGALS9	4.05584
GOTERM_BP_FAT	GO:0032635~interleukin-6 production	7	DDX58, CYBA, TRIM30A, ZBTB20, TLR3, TLR7, LGALS9	4.05584
GOTERM_BP_FAT	GO:0051049~regulation of transport	34	GFAP, LITAF, C3, EDN2, SORL1, RSAD2, TLR3, TLR7, TPCN1, B2M, ATP2B4, BCL2, MSN, AGRN, AHNAK, CHRNA3, FN1, BST2, CBL, AXL, CENPF, WWTR1, IRS1, LGALS9, DDX58, CYBA, NOTCH1, IFI27, CYBB, FCGR2B, UCP2, CD274, H2-T23, JAK3	5.42557
GOTERM_BP_FAT	GO:0032649~regulation of interferon-gamma production	6	ISG15, CD274, AXL, TLR3, TLR7, LGALS9	9.98093
Annotation Cluster 18	Enrichment Score: 3.5626913703476624
Category	Term	Count	Genes	FDR
GOTERM_BP_FAT	GO:0048585~negative regulation of response to stimulus	37	NKD1, A2M, LITAF, SORL1, DAG1, RNF213, TIMP3, STAT6, TRIM30A, NLRC5, ATP2B4, BCL2, TAP1, FBN2, DHX58, SPP1, PTPRC, BST2, CBL, SERPING1, IGF2, CDK6, WWTR1, STAT1, IRS1, LGALS9, NOTCH1, CHRDL1, FCGR2B, UCP2, HIPK2, PDGFRA, ROR2, H2-T23, JAK3, ADAR, IGFBP5	0.00107181
GOTERM_BP_FAT	GO:0009968~negative regulation of signal transduction	23	PTPRC, NKD1, LITAF, SORL1, CBL, DAG1, STAT1, WWTR1, RNF213, TIMP3, IRS1, NLRC5, TRIM30A, NOTCH1, CHRDL1, ATP2B4, BCL2, HIPK2, ROR2, FBN2, DHX58, IGFBP5, ADAR	3.81533
GOTERM_BP_FAT	GO:0010648~negative regulation of cell communication	25	PTPRC, NKD1, LITAF, EDN2, CBL, SORL1, DAG1, WWTR1, STAT1, RNF213, IRS1, TIMP3, NLRC5, TRIM30A, NOTCH1, CHRDL1, ATP2B4, UCP2, BCL2, HIPK2, ROR2, FBN2, DHX58, IGFBP5, ADAR	3.88794
GOTERM_BP_FAT	GO:0023057~negative regulation of signaling	25	PTPRC, NKD1, LITAF, EDN2, CBL, SORL1, DAG1, WWTR1, STAT1, RNF213, IRS1, TIMP3, NLRC5, TRIM30A, NOTCH1, CHRDL1, ATP2B4, UCP2, BCL2, HIPK2, ROR2, FBN2, DHX58, IGFBP5, ADAR	4.06311
Annotation Cluster 19	Enrichment Score: 3.3124008931881512
Category	Term	Count	Genes	FDR
GOTERM_BP_FAT	GO:0006915~apoptotic process	39	CYP1B1, LITAF, BMPR2, EGLN3, TLR3, TIMP3, DOCK1, BCL2, SHISA5, TGM2, XAF1, AGRN, TOP2A, SPP1, FN1, PTPRC, CBL, AXL, CENPF, DOCK8, STAT1, BCL2L11, NDNF, STAT3, IFIT3, SIGLEC1, NOTCH1, FCGR2B, CCND2, UCP2, HIPK2, CTSC, JAK3, EIF2AK2, EIF2AK3, IGFBP3, CTSH, IFI204, ADAR	0.0898051
GOTERM_BP_FAT	GO:0012501~programmed cell death	39	CYP1B1, LITAF, BMPR2, EGLN3, TLR3, TIMP3, DOCK1, BCL2, SHISA5, TGM2, XAF1, AGRN, TOP2A, SPP1, FN1, PTPRC, CBL, AXL, CENPF, DOCK8, STAT1, BCL2L11, NDNF, STAT3, IFIT3, SIGLEC1, NOTCH1, FCGR2B, CCND2, UCP2, HIPK2, CTSC, JAK3, EIF2AK2, EIF2AK3, IGFBP3, CTSH, IFI204, ADAR	0.257772
GOTERM_BP_FAT	GO:0042981~regulation of apoptotic process	33	CYP1B1, EGLN3, TLR3, TIMP3, BCL2, TGM2, AGRN, TOP2A, SPP1, FN1, PTPRC, CBL, AXL, CENPF, DOCK8, STAT1, BCL2L11, STAT3, NDNF, IFIT3, SIGLEC1, NOTCH1, FCGR2B, CCND2, UCP2, HIPK2, CTSC, JAK3, EIF2AK2, EIF2AK3, IGFBP3, CTSH, ADAR	0.321367
GOTERM_BP_FAT	GO:0010942~positive regulation of cell death	19	PTPRC, CYP1B1, EGLN3, TLR3, STAT1, TIMP3, BCL2L11, SIGLEC1, NOTCH1, UCP2, TGM2, CTSC, AGRN, JAK3, EIF2AK2, IGFBP3, EIF2AK3, CTSH, TOP2A	0.327213
GOTERM_BP_FAT	GO:0043067~regulation of programmed cell death	33	CYP1B1, EGLN3, TLR3, TIMP3, BCL2, TGM2, AGRN, TOP2A, SPP1, FN1, PTPRC, CBL, AXL, CENPF, DOCK8, STAT1, BCL2L11, STAT3, NDNF, IFIT3, SIGLEC1, NOTCH1, FCGR2B, CCND2, UCP2, HIPK2, CTSC, JAK3, EIF2AK2, EIF2AK3, IGFBP3, CTSH, ADAR	0.390267
GOTERM_BP_FAT	GO:0043065~positive regulation of apoptotic process	18	PTPRC, CYP1B1, EGLN3, TLR3, STAT1, TIMP3, BCL2L11, SIGLEC1, NOTCH1, TGM2, CTSC, AGRN, JAK3, EIF2AK2, IGFBP3, EIF2AK3, CTSH, TOP2A	0.418484
GOTERM_BP_FAT	GO:0043068~positive regulation of programmed cell death	18	PTPRC, CYP1B1, EGLN3, TLR3, STAT1, TIMP3, BCL2L11, SIGLEC1, NOTCH1, TGM2, CTSC, AGRN, JAK3, EIF2AK2, IGFBP3, EIF2AK3, CTSH, TOP2A	0.462725
GOTERM_BP_FAT	GO:0008219~cell death	40	CYP1B1, LITAF, SORL1, BMPR2, EGLN3, TLR3, TIMP3, DOCK1, BCL2, SHISA5, TGM2, XAF1, AGRN, TOP2A, SPP1, FN1, PTPRC, CBL, AXL, CENPF, DOCK8, STAT1, BCL2L11, NDNF, STAT3, IFIT3, SIGLEC1, NOTCH1, FCGR2B, CCND2, UCP2, HIPK2, CTSC, JAK3, EIF2AK2, EIF2AK3, IGFBP3, CTSH, IFI204, ADAR	0.502809
GOTERM_BP_FAT	GO:0010941~regulation of cell death	34	CYP1B1, SORL1, EGLN3, TLR3, TIMP3, BCL2, TGM2, AGRN, TOP2A, SPP1, FN1, PTPRC, CBL, AXL, CENPF, DOCK8, STAT1, BCL2L11, NDNF, STAT3, IFIT3, SIGLEC1, NOTCH1, FCGR2B, CCND2, UCP2, HIPK2, CTSC, JAK3, EIF2AK2, EIF2AK3, IGFBP3, CTSH, ADAR	0.728099
Annotation Cluster 20	Enrichment Score: 3.219185653173069
Category	Term	Count	Genes	FDR
GOTERM_BP_FAT	GO:1903555~regulation of tumor necrosis factor superfamily cytokine production	9	CYBA, TRIM30A, CYBB, ZBTB20, CD274, AXL, TLR3, H2-T23, LGALS9	0.143878
GOTERM_BP_FAT	GO:0071706~tumor necrosis factor superfamily cytokine production	9	CYBA, TRIM30A, CYBB, ZBTB20, CD274, AXL, TLR3, H2-T23, LGALS9	0.160744
GOTERM_BP_FAT	GO:0032640~tumor necrosis factor production	8	CYBA, TRIM30A, CYBB, ZBTB20, AXL, TLR3, H2-T23, LGALS9	0.614114
GOTERM_BP_FAT	GO:0032680~regulation of tumor necrosis factor production	8	CYBA, TRIM30A, CYBB, ZBTB20, AXL, TLR3, H2-T23, LGALS9	0.828846
GOTERM_BP_FAT	GO:0032760~positive regulation of tumor necrosis factor production	6	CYBA, CYBB, ZBTB20, TLR3, H2-T23, LGALS9	2.31703
GOTERM_BP_FAT	GO:1903557~positive regulation of tumor necrosis factor superfamily cytokine production	6	CYBA, CYBB, ZBTB20, TLR3, H2-T23, LGALS9	2.46135
GOTERM_BP_FAT	GO:0032755~positive regulation of interleukin-6 production	6	DDX58, CYBA, ZBTB20, TLR3, TLR7, LGALS9	2.46135
GOTERM_BP_FAT	GO:0032675~regulation of interleukin-6 production	7	DDX58, CYBA, TRIM30A, ZBTB20, TLR3, TLR7, LGALS9	4.05584
GOTERM_BP_FAT	GO:0032635~interleukin-6 production	7	DDX58, CYBA, TRIM30A, ZBTB20, TLR3, TLR7, LGALS9	4.05584
Annotation Cluster 21	Enrichment Score: 3.1377843183915535
Category	Term	Count	Genes	FDR
GOTERM_BP_FAT	GO:0009887~organ morphogenesis	32	NKD1, AGTPBP1, CSF1, DAG1, BMPR2, STAT6, LY6E, FAT1, BCL2, TGM2, MSN, FBN2, CTSZ, MKI67, SDK2, EFNB2, IGF2, PCDH15, WWTR1, STAT1, STAT3, BCL2L11, RDH10, NOTCH1, LAMA5, CDON, HIPK2, PDGFRA, ROR2, CTSH, ADAMTS5, IGFBP5	0.00068099
GOTERM_BP_FAT	GO:0022612~gland morphogenesis	10	STAT6, NOTCH1, MKI67, LAMA5, CSF1, BCL2, TGM2, DAG1, MSN, IGFBP5	0.0519537
GOTERM_BP_FAT	GO:0048732~gland development	17	MKI67, CSF1, DAG1, IGF2, IRS1, BCL2L11, STAT6, NOTCH1, LY6E, UCP2, LAMA5, BCL2, PDGFRA, TGM2, MSN, EIF2AK3, IGFBP5	0.191989
GOTERM_BP_FAT	GO:0048729~tissue morphogenesis	19	CTSZ, NKD1, CSF1, EFNB2, DAG1, BMPR2, PCDH15, STAT1, NOTCH1, RDH10, LY6E, LAMA5, BCL2, PDGFRA, TGM2, ROR2, MSN, CTSH, IGFBP5	0.548829
GOTERM_BP_FAT	GO:0002009~morphogenesis of an epithelium	17	NKD1, CTSZ, CSF1, EFNB2, DAG1, PCDH15, STAT1, NOTCH1, RDH10, LAMA5, BCL2, PDGFRA, TGM2, ROR2, MSN, CTSH, IGFBP5	0.578098
GOTERM_BP_FAT	GO:0001822~kidney development	12	C3AR1, NOTCH1, RDH10, LAMA5, BCL2, EFNB2, PDGFRA, CENPF, STAT1, WWTR1, CTSH, BCL2L11	0.963889
GOTERM_BP_FAT	GO:0061138~morphogenesis of a branching epithelium	10	CTSZ, NOTCH1, RDH10, LAMA5, CSF1, BCL2, PDGFRA, TGM2, DAG1, CTSH	1.26844
GOTERM_BP_FAT	GO:0060441~epithelial tube branching involved in lung morphogenesis	5	CTSZ, RDH10, PDGFRA, DAG1, CTSH	1.45071
GOTERM_BP_FAT	GO:0072001~renal system development	12	C3AR1, NOTCH1, RDH10, LAMA5, BCL2, EFNB2, PDGFRA, CENPF, STAT1, WWTR1, CTSH, BCL2L11	1.59141
GOTERM_BP_FAT	GO:0048754~branching morphogenesis of an epithelial tube	9	CTSZ, NOTCH1, RDH10, LAMA5, CSF1, BCL2, PDGFRA, DAG1, CTSH	1.83972
GOTERM_BP_FAT	GO:0030324~lung development	10	CTSZ, NOTCH1, RDH10, LAMA5, EDN2, BMPR2, PDGFRA, DAG1, CTSH, IGFBP5	1.9691
GOTERM_BP_FAT	GO:0030323~respiratory tube development	10	CTSZ, NOTCH1, RDH10, LAMA5, EDN2, BMPR2, PDGFRA, DAG1, CTSH, IGFBP5	2.15068
GOTERM_BP_FAT	GO:0001763~morphogenesis of a branching structure	10	CTSZ, NOTCH1, RDH10, LAMA5, CSF1, BCL2, PDGFRA, TGM2, DAG1, CTSH	2.63585
GOTERM_BP_FAT	GO:0035295~tube development	18	CTSZ, CSF1, EDN2, EFNB2, DAG1, BMPR2, STAT1, WWTR1, BCL2L11, CCNB1, NOTCH1, RDH10, LAMA5, BCL2, PDGFRA, TGM2, CTSH, IGFBP5	3.63031
GOTERM_BP_FAT	GO:0001655~urogenital system development	12	C3AR1, NOTCH1, RDH10, LAMA5, BCL2, EFNB2, PDGFRA, CENPF, STAT1, WWTR1, CTSH, BCL2L11	4.34318
GOTERM_BP_FAT	GO:0060541~respiratory system development	10	CTSZ, NOTCH1, RDH10, LAMA5, EDN2, BMPR2, PDGFRA, DAG1, CTSH, IGFBP5	4.7224
GOTERM_BP_FAT	GO:0060429~epithelium development	24	CTSZ, NKD1, FOSL2, CSF1, EFNB2, DAG1, BMPR2, PCDH15, CDK6, STAT1, WWTR1, STAT6, S1PR3, RDH10, NOTCH1, LAMA5, BCL2, FAT1, PDGFRA, TGM2, ROR2, MSN, CTSH, IGFBP5	7.72711
Annotation Cluster 22	Enrichment Score: 2.952487495141948
Category	Term	Count	Genes	FDR
GOTERM_BP_FAT	GO:0043902~positive regulation of multi-organism process	11	CYBA, TRIM30A, NOTCH1, ZC3HAV1, DDX60, TOP2A, CD180, DHX58, BCL2L11, LGALS9, ADAR	0.00774453
GOTERM_BP_FAT	GO:0048524~positive regulation of viral process	7	TRIM30A, NOTCH1, ZC3HAV1, DDX60, TOP2A, DHX58, ADAR	0.467507
Annotation Cluster 23	Enrichment Score: 2.9289519986160246
Category	Term	Count	Genes	FDR
GOTERM_BP_FAT	GO:0051701~interaction with host	9	TRIM56, TRIM30A, ZC3HAV1, IFITM3, TAP1, AXL, DAG1, TRIM25, BCL2L11	0.00809595
GOTERM_BP_FAT	GO:0051806~entry into cell of other organism involved in symbiotic interaction	5	TRIM56, TRIM30A, IFITM3, AXL, TRIM25	2.97315
GOTERM_BP_FAT	GO:0051828~entry into other organism involved in symbiotic interaction	5	TRIM56, TRIM30A, IFITM3, AXL, TRIM25	2.97315
GOTERM_BP_FAT	GO:0046718~viral entry into host cell	5	TRIM56, TRIM30A, IFITM3, AXL, TRIM25	2.97315
GOTERM_BP_FAT	GO:0044409~entry into host	5	TRIM56, TRIM30A, IFITM3, AXL, TRIM25	2.97315
GOTERM_BP_FAT	GO:0030260~entry into host cell	5	TRIM56, TRIM30A, IFITM3, AXL, TRIM25	2.97315
GOTERM_BP_FAT	GO:0046596~regulation of viral entry into host cell	4	TRIM56, TRIM30A, IFITM3, TRIM25	7.00292
Annotation Cluster 24	Enrichment Score: 2.8236644802898385
Category	Term	Count	Genes	FDR
GOTERM_BP_FAT	GO:0007167~enzyme linked receptor protein signaling pathway	23	IL6ST, CSF1, EFNB2, CBL, AXL, BMPR2, IGF2, STAT1, WWTR1, IRS1, STAT3, LGALS9, NOTCH1, CHRDL1, HIPK2, PDGFRA, ROR2, FBN2, JAK3, IGFBP3, EIF2AK3, CHRNA3, IGFBP5	0.20847
GOTERM_BP_FAT	GO:0007169~transmembrane receptor protein tyrosine kinase signaling pathway	16	CSF1, CBL, EFNB2, BMPR2, IGF2, STAT1, IRS1, STAT3, NOTCH1, PDGFRA, ROR2, JAK3, IGFBP3, EIF2AK3, CHRNA3, IGFBP5	0.865653
Annotation Cluster 25	Enrichment Score: 2.7562926583811787
Category	Term	Count	Genes	FDR
GOTERM_BP_FAT	GO:0031589~cell-substrate adhesion	16	ITGAL, CSF1, FERMT3, AXL, DAG1, CDK6, ITGB2, NDNF, BCL2L11, NOTCH1, DOCK1, LAMA5, BCL2, LAMC1, FN1, SPP1	0.00199743
GOTERM_BP_FAT	GO:0010810~regulation of cell-substrate adhesion	9	NOTCH1, DOCK1, CSF1, BCL2, DAG1, CDK6, NDNF, FN1, SPP1	1.54892
GOTERM_BP_FAT	GO:0010811~positive regulation of cell-substrate adhesion	7	DOCK1, CSF1, DAG1, CDK6, NDNF, FN1, SPP1	2.51482
GOTERM_BP_FAT	GO:0007160~cell-matrix adhesion	8	ITGAL, CSF1, BCL2, DAG1, CDK6, ITGB2, BCL2L11, FN1	5.94078
Annotation Cluster 26	Enrichment Score: 2.736226029070254
Category	Term	Count	Genes	FDR
GOTERM_BP_FAT	GO:0002708~positive regulation of lymphocyte mediated immunity	8	H2-K1, STAT6, PTPRC, C3, H2-D1, RSAD2, H2-T23, B2M	0.149102
GOTERM_BP_FAT	GO:0002824~positive regulation of adaptive immune response based on somatic recombination of immune receptors built from immunoglobulin superfamily domains	8	H2-K1, STAT6, PTPRC, C3, H2-D1, RSAD2, H2-T23, B2M	0.181984
GOTERM_BP_FAT	GO:0002821~positive regulation of adaptive immune response	8	H2-K1, STAT6, PTPRC, C3, H2-D1, RSAD2, H2-T23, B2M	0.265455
GOTERM_BP_FAT	GO:0002705~positive regulation of leukocyte mediated immunity	8	H2-K1, STAT6, PTPRC, C3, H2-D1, RSAD2, H2-T23, B2M	0.471379
GOTERM_BP_FAT	GO:0016064~immunoglobulin mediated immune response	8	STAT6, PTPRC, C1RA, FCGR2B, C4B, C3, IRF7, SERPING1	1.43494
GOTERM_BP_FAT	GO:0019724~B cell mediated immunity	8	STAT6, PTPRC, C1RA, FCGR2B, C4B, C3, IRF7, SERPING1	1.56306
Annotation Cluster 27	Enrichment Score: 2.6841930673175765
Category	Term	Count	Genes	FDR
GOTERM_BP_FAT	GO:0007423~sensory organ development	23	H2-K1, PRSS56, CYP1B1, AGTPBP1, CEBPD, SDK2, BMPR2, PCDH15, STAT3, BCL2L11, RDH10, NOTCH1, CHRDL1, ATP2B4, CDON, BCL2, FAT1, HIPK2, PDGFRA, ROR2, H2-T23, FBN2, IFI204	0.00186409
GOTERM_BP_FAT	GO:0001654~eye development	15	PRSS56, CYP1B1, AGTPBP1, SDK2, BMPR2, STAT3, RDH10, CHRDL1, ATP2B4, CDON, BCL2, FAT1, HIPK2, PDGFRA, FBN2	0.296339
GOTERM_BP_FAT	GO:0043010~camera-type eye development	12	PRSS56, RDH10, ATP2B4, CYP1B1, AGTPBP1, FAT1, CDON, SDK2, HIPK2, BMPR2, PDGFRA, FBN2	3.66182
GOTERM_BP_FAT	GO:0048592~eye morphogenesis	8	AGTPBP1, FAT1, BCL2, CDON, SDK2, HIPK2, FBN2, STAT3	5.76108
GOTERM_BP_FAT	GO:0090596~sensory organ morphogenesis	10	AGTPBP1, FAT1, BCL2, CDON, SDK2, HIPK2, ROR2, PCDH15, FBN2, STAT3	9.94961
Annotation Cluster 28	Enrichment Score: 2.64687271958765
Category	Term	Count	Genes	FDR
GOTERM_BP_FAT	GO:0048863~stem cell differentiation	8	PTPRC, A2M, NOTCH1, PDGFRA, CENPF, CDK6, EIF2AK2, STAT3	0.715082
GOTERM_BP_FAT	GO:2000736~regulation of stem cell differentiation	5	NOTCH1, PDGFRA, CDK6, EIF2AK2, STAT3	2.74099
Annotation Cluster 29	Enrichment Score: 2.527698968921459
Category	Term	Count	Genes	FDR
GOTERM_BP_FAT	GO:0043123~positive regulation of I-kappaB kinase/NF-kappaB signaling	8	LITAF, BST2, ZC3HAV1, SHISA5, TGM2, TLR3, TRIM25, TLR7	4.02921
GOTERM_BP_FAT	GO:0043122~regulation of I-kappaB kinase/NF-kappaB signaling	9	LITAF, BST2, ZC3HAV1, SHISA5, TGM2, TLR3, TRIM25, STAT1, TLR7	5.2538
GOTERM_BP_FAT	GO:0007249~I-kappaB kinase/NF-kappaB signaling	9	LITAF, BST2, ZC3HAV1, SHISA5, TGM2, TLR3, TRIM25, STAT1, TLR7	7.41654
Annotation Cluster 30	Enrichment Score: 2.506768202722067
Category	Term	Count	Genes	FDR
GOTERM_BP_FAT	GO:0010575~positive regulation of vascular endothelial growth factor production	4	C3AR1, CYP1B1, C3, EIF2AK3	4.09719
GOTERM_BP_FAT	GO:0010573~vascular endothelial growth factor production	4	C3AR1, CYP1B1, C3, EIF2AK3	5.73308
GOTERM_BP_FAT	GO:0010574~regulation of vascular endothelial growth factor production	4	C3AR1, CYP1B1, C3, EIF2AK3	7.6919
Annotation Cluster 31	Enrichment Score: 2.4200679004266528
Category	Term	Count	Genes	FDR
GOTERM_BP_FAT	GO:1904683~regulation of metalloendopeptidase activity	3	SORL1, TIMP3, STAT3	2.17722
GOTERM_BP_FAT	GO:1905048~regulation of metallopeptidase activity	3	SORL1, TIMP3, STAT3	3.22577
Annotation Cluster 32	Enrichment Score: 2.2969681023464683
Category	Term	Count	Genes	FDR
GOTERM_BP_FAT	GO:0002704~negative regulation of leukocyte mediated immunity	8	PTPRC, FCGR2B, BST2, TAP1, H2-T23, IGF2, JAK3, LGALS9	0.00218862
Annotation Cluster 33	Enrichment Score: 2.284239612742841
Category	Term	Count	Genes	FDR
GOTERM_BP_FAT	GO:0010942~positive regulation of cell death	19	PTPRC, CYP1B1, EGLN3, TLR3, STAT1, TIMP3, BCL2L11, SIGLEC1, NOTCH1, UCP2, TGM2, CTSC, AGRN, JAK3, EIF2AK2, IGFBP3, EIF2AK3, CTSH, TOP2A	0.327213
GOTERM_BP_FAT	GO:0043065~positive regulation of apoptotic process	18	PTPRC, CYP1B1, EGLN3, TLR3, STAT1, TIMP3, BCL2L11, SIGLEC1, NOTCH1, TGM2, CTSC, AGRN, JAK3, EIF2AK2, IGFBP3, EIF2AK3, CTSH, TOP2A	0.418484
GOTERM_BP_FAT	GO:0043068~positive regulation of programmed cell death	18	PTPRC, CYP1B1, EGLN3, TLR3, STAT1, TIMP3, BCL2L11, SIGLEC1, NOTCH1, TGM2, CTSC, AGRN, JAK3, EIF2AK2, IGFBP3, EIF2AK3, CTSH, TOP2A	0.462725
GOTERM_BP_FAT	GO:2001235~positive regulation of apoptotic signaling pathway	8	SIGLEC1, PTPRC, CTSC, JAK3, EIF2AK3, TIMP3, CTSH, BCL2L11	5.24389
Annotation Cluster 34	Enrichment Score: 2.2713603495910064
Category	Term	Count	Genes	FDR
GOTERM_BP_FAT	GO:0002244~hematopoietic progenitor cell differentiation	11	PTPRC, NOTCH1, DOCK1, CEBPD, BCL2, HERC6, PDGFRA, CDK6, EIF2AK2, TOP2A, ADAR	0.0111619
GOTERM_BP_FAT	GO:0002520~immune system development	26	C3AR1, CSF1, RSAD2, LY9, ITGAM, DUXBL3, B2M, STAT6, DOCK1, ISG15, BCL2, TOP2A, PTPRC, CEBPD, HERC6, AXL, CDK6, LGALS9, BCL2L11, NOTCH1, PDGFRA, ROR2, JAK3, EIF2AK2, TMEM176A, ADAR	0.153321
GOTERM_BP_FAT	GO:0048534~hematopoietic or lymphoid organ development	25	CSF1, RSAD2, LY9, ITGAM, DUXBL3, B2M, STAT6, DOCK1, ISG15, BCL2, TOP2A, PTPRC, CEBPD, HERC6, AXL, CDK6, LGALS9, BCL2L11, NOTCH1, PDGFRA, ROR2, JAK3, EIF2AK2, TMEM176A, ADAR	0.199383
GOTERM_BP_FAT	GO:0030097~hemopoiesis	24	PTPRC, CEBPD, CSF1, HERC6, AXL, RSAD2, CDK6, LY9, ITGAM, LGALS9, B2M, DUXBL3, STAT6, NOTCH1, DOCK1, ISG15, BCL2, PDGFRA, ROR2, JAK3, EIF2AK2, TOP2A, TMEM176A, ADAR	0.242317
GOTERM_BP_FAT	GO:0046631~alpha-beta T cell activation	9	STAT6, PTPRC, ELF4, BCL2, RSAD2, H2-T23, LY9, JAK3, LGALS9	0.258244
GOTERM_BP_FAT	GO:1903706~regulation of hemopoiesis	13	PTPRC, CSF1, AXL, CDK6, LGALS9, DUXBL3, B2M, NOTCH1, ISG15, ROR2, JAK3, EIF2AK2, TMEM176A	1.77204
GOTERM_BP_FAT	GO:0002521~leukocyte differentiation	15	PTPRC, CSF1, AXL, RSAD2, CDK6, LY9, ITGAM, LGALS9, B2M, DUXBL3, STAT6, BCL2, ROR2, JAK3, TMEM176A	5.18929
GOTERM_BP_FAT	GO:0030217~T cell differentiation	9	STAT6, PTPRC, BCL2, RSAD2, CDK6, LY9, JAK3, LGALS9, B2M	9.6682
Annotation Cluster 35	Enrichment Score: 2.261568252305252
Category	Term	Count	Genes	FDR
GOTERM_BP_FAT	GO:0009617~response to bacterium	21	H2-K1, GBP7, GBP6, LITAF, GBP9, AXL, MYO1F, STAT1, CD180, LGALS9, B2M, CYBA, NOTCH1, ISG15, FCGR2B, STAB1, H2-T23, EIF2AK2, GBP3, GBP2, ADAMTS5	0.100619
GOTERM_BP_FAT	GO:0033993~response to lipid	25	GBP6, FOSL2, LITAF, AXL, CYP26A1, TRIM25, CDK6, STAT1, STAT3, LGALS9, CD180, B2M, CCNB1, CYBA, NOTCH1, IFI27, CYBB, UCP2, BCL2, GRN, MSN, EIF2AK2, CTSH, GBP2, SPP1	0.440414
GOTERM_BP_FAT	GO:1901701~cellular response to oxygen-containing compound	25	GBP6, APOBEC1, CYP1B1, LITAF, AXL, CYP26A1, CDK6, IGF2, STAT1, IRS1, CD180, STAT3, B2M, CCNB1, STAT6, CYBA, CYBB, ATP2B4, LY6E, UCP2, PDGFRA, MSN, AGRN, GBP2, IGFBP5	1.20513
Annotation Cluster 36	Enrichment Score: 2.2459472238985256
Category	Term	Count	Genes	FDR
GOTERM_BP_FAT	GO:0060759~regulation of response to cytokine stimulus	7	PTPRC, NLRC5, PARP9, CSF1, IRF7, AXL, ADAR	0.691953
GOTERM_BP_FAT	GO:0001959~regulation of cytokine-mediated signaling pathway	6	PTPRC, NLRC5, CSF1, IRF7, AXL, ADAR	3.46676
GOTERM_BP_FAT	GO:0001961~positive regulation of cytokine-mediated signaling pathway	4	NLRC5, CSF1, IRF7, AXL	6.34998
GOTERM_BP_FAT	GO:0060760~positive regulation of response to cytokine stimulus	4	NLRC5, CSF1, IRF7, AXL	7.00292
Annotation Cluster 37	Enrichment Score: 2.179668965861728
Category	Term	Count	Genes	FDR
GOTERM_BP_FAT	GO:1903409~reactive oxygen species biosynthetic process	7	CYBA, CYBB, ATP2B4, CYP1B1, SLC7A2, ITGB2, STAT3	1.11229
Annotation Cluster 38	Enrichment Score: 2.134992874851258
Category	Term	Count	Genes	FDR
GOTERM_BP_FAT	GO:0051241~negative regulation of multicellular organismal process	31	GFAP, SORL1, BMPR2, H2-D1, H19, B2M, TRIM30A, ATP2B4, BCL2, DHX58, SPP1, FN1, H2-K1, BST2, AXL, SERPING1, CDK6, STAT1, LGALS9, STAT3, DDX58, CYBA, NOTCH1, FCGR2B, STAB1, CD274, PDGFRA, JAK3, EIF2AK3, TMEM176A, IGFBP5	0.0186923
GOTERM_BP_FAT	GO:0001916~positive regulation of T cell mediated cytotoxicity	5	H2-K1, PTPRC, H2-D1, H2-T23, B2M	0.136972
GOTERM_BP_FAT	GO:0001914~regulation of T cell mediated cytotoxicity	5	H2-K1, PTPRC, H2-D1, H2-T23, B2M	0.380995
GOTERM_BP_FAT	GO:0001912~positive regulation of leukocyte mediated cytotoxicity	5	H2-K1, PTPRC, H2-D1, H2-T23, B2M	2.97315
GOTERM_BP_FAT	GO:0060284~regulation of cell development	23	H2-K1, GFAP, IL6ST, CSF1, SORL1, BMPR2, DAG1, H2-D1, STAT1, WWTR1, STAT3, NDNF, B2M, S1PR3, NOTCH1, DOCK1, CDON, GRN, BCL2, AGRN, CHRNA3, SPP1, FN1	3.03375
GOTERM_BP_FAT	GO:0051093~negative regulation of developmental process	20	H2-K1, GFAP, NKD1, SORL1, H2-D1, BMPR2, CDK6, STAT1, STAT3, B2M, H19, S1PR3, NOTCH1, STAB1, BCL2, JAK3, EIF2AK3, TMEM176A, IGFBP5, SPP1	4.6008
Annotation Cluster 39	Enrichment Score: 2.03586144158366
Category	Term	Count	Genes	FDR
GOTERM_BP_FAT	GO:0006959~humoral immune response	11	PTPRC, C1RA, A2M, NOTCH1, FCGR2B, C4B, C3, CFB, H2-T23, SERPING1, B2M	0.0610561
GOTERM_BP_FAT	GO:0002920~regulation of humoral immune response	5	PTPRC, A2M, FCGR2B, C3, SERPING1	1.05783
GOTERM_BP_FAT	GO:0016064~immunoglobulin mediated immune response	8	STAT6, PTPRC, C1RA, FCGR2B, C4B, C3, IRF7, SERPING1	1.43494
GOTERM_BP_FAT	GO:0019724~B cell mediated immunity	8	STAT6, PTPRC, C1RA, FCGR2B, C4B, C3, IRF7, SERPING1	1.56306
GOTERM_BP_FAT	GO:0002455~humoral immune response mediated by circulating immunoglobulin	6	PTPRC, C1RA, FCGR2B, C4B, C3, SERPING1	1.92084
GOTERM_BP_FAT	GO:0006956~complement activation	6	C1RA, A2M, C4B, C3, CFB, SERPING1	2.17894
GOTERM_BP_FAT	GO:0072376~protein activation cascade	6	C1RA, A2M, C4B, C3, CFB, SERPING1	4.50337
Annotation Cluster 40	Enrichment Score: 1.8433378740419386
Category	Term	Count	Genes	FDR
GOTERM_BP_FAT	GO:2000026~regulation of multicellular organismal development	50	GFAP, IL6ST, SORL1, H2-D1, B2M, S1PR3, ISG15, ERAP1, CHRNA3, H2-K1, EFNB2, CDK6, NDNF, GRN, HIPK2, PDGFRA, ROR2, EIF2AK2, CTSH, EIF2AK3, C3AR1, NKD1, CYP1B1, C3, CSF1, BMPR2, DAG1, ITGB2, DUXBL3, STAT6, BCL2, FBN2, AGRN, SPP1, FN1, PTPRC, AXL, CENPF, WWTR1, STAT1, STAT3, LGALS9, CCNB1, NOTCH1, CYBB, LAMA5, STAB1, CDON, JAK3, TMEM176A	1.32491e-05
GOTERM_BP_FAT	GO:0045595~regulation of cell differentiation	41	GFAP, IL6ST, CSF1, SORL1, BMPR2, DAG1, H2-D1, DUXBL3, B2M, S1PR3, DOCK1, ISG15, BCL2, FBN2, AGRN, CHRNA3, SPP1, FN1, H2-K1, PTPRC, ZBTB7C, CEBPD, EFNB2, AXL, CDK6, WWTR1, STAT1, NDNF, LGALS9, STAT3, NOTCH1, GRN, CDON, PDGFRA, ROR2, JAK3, EIF2AK2, IGFBP3, TMEM176A, IFI204, IGFBP5	0.0222688
GOTERM_BP_FAT	GO:0048638~regulation of developmental growth	14	NKD1, C3, CSF1, BMPR2, IGF2, STAT3, BCL2L11, H19, CCNB1, NOTCH1, BCL2, AGRN, FN1, SPP1	0.303964
GOTERM_BP_FAT	GO:0045597~positive regulation of cell differentiation	24	PTPRC, GFAP, ZBTB7C, CEBPD, IL6ST, CSF1, EFNB2, AXL, BMPR2, DAG1, WWTR1, LGALS9, NDNF, NOTCH1, DOCK1, ISG15, CDON, GRN, BCL2, ROR2, FBN2, IGFBP3, IFI204, FN1	0.939185
GOTERM_BP_FAT	GO:0048589~developmental growth	19	NKD1, C3, CSF1, BMPR2, PCDH15, IGF2, WWTR1, STAT3, BCL2L11, H19, CCNB1, NOTCH1, RDH10, LY6E, BCL2, PDGFRA, AGRN, SPP1, FN1	1.72745
GOTERM_BP_FAT	GO:0040007~growth	24	NKD1, BST2, C3, CSF1, BMPR2, PCDH15, IGF2, WWTR1, STAT3, NDNF, BCL2L11, H19, CCNB1, CYBA, RDH10, NOTCH1, LY6E, BCL2, PDGFRA, AGRN, IGFBP3, IGFBP5, SPP1, FN1	1.93291
GOTERM_BP_FAT	GO:0048639~positive regulation of developmental growth	9	CCNB1, NOTCH1, C3, CSF1, BCL2, BMPR2, IGF2, AGRN, FN1	2.04933
GOTERM_BP_FAT	GO:0040008~regulation of growth	18	NKD1, BST2, C3, CSF1, BMPR2, IGF2, STAT3, BCL2L11, H19, CCNB1, CYBA, NOTCH1, BCL2, AGRN, IGFBP3, IGFBP5, FN1, SPP1	2.94628
GOTERM_BP_FAT	GO:0060284~regulation of cell development	23	H2-K1, GFAP, IL6ST, CSF1, SORL1, BMPR2, DAG1, H2-D1, STAT1, WWTR1, STAT3, NDNF, B2M, S1PR3, NOTCH1, DOCK1, CDON, GRN, BCL2, AGRN, CHRNA3, SPP1, FN1	3.03375
GOTERM_BP_FAT	GO:0048468~cell development	41	GFAP, FOSL2, IL6ST, CSF1, FERMT3, SORL1, BMPR2, DAG1, H2-D1, ITGAM, B2M, S1PR3, DOCK1, BCL2, FAT1, MSN, AGRN, CHRNA3, SPP1, FN1, H2-K1, PTPRC, EFNB2, AXL, CYP26A1, CDK6, PCDH15, WWTR1, STAT1, NDNF, STAT3, CCNB1, NOTCH1, RDH10, LAMA5, GRN, CDON, PDGFRA, ROR2, LAMC1, EIF2AK3	3.15468
GOTERM_BP_FAT	GO:0006935~chemotaxis	15	C3AR1, EDN2, CSF1, EFNB2, DAG1, BMPR2, ITGB2, ITGAM, LGALS9, NOTCH1, PDGFRA, AGRN, LAMC1, FN1, SPP1	4.55442
GOTERM_BP_FAT	GO:0042330~taxis	15	C3AR1, EDN2, CSF1, EFNB2, DAG1, BMPR2, ITGB2, ITGAM, LGALS9, NOTCH1, PDGFRA, AGRN, LAMC1, FN1, SPP1	4.70699
GOTERM_BP_FAT	GO:0045927~positive regulation of growth	10	CCNB1, CYBA, NOTCH1, C3, CSF1, BCL2, BMPR2, IGF2, AGRN, FN1	6.59638
GOTERM_BP_FAT	GO:0022008~neurogenesis	31	GFAP, AGTPBP1, IL6ST, CSF1, SORL1, DAG1, H2-D1, BMPR2, ITGAM, B2M, BCL2, AGRN, CHRNA3, SPP1, FN1, H2-K1, SDK2, EFNB2, AXL, PCDH15, CDK6, STAT3, NDNF, NOTCH1, CHRDL1, NAV1, GRN, CDON, HIPK2, ROR2, LAMC1	6.85906
GOTERM_BP_FAT	GO:0050767~regulation of neurogenesis	19	H2-K1, GFAP, IL6ST, CSF1, SORL1, BMPR2, DAG1, H2-D1, STAT3, NDNF, B2M, NOTCH1, CDON, GRN, BCL2, AGRN, CHRNA3, SPP1, FN1	7.90725
Annotation Cluster 42	Enrichment Score: 1.768638219062157
Category	Term	Count	Genes	FDR
GOTERM_BP_FAT	GO:0071496~cellular response to external stimulus	11	CYBA, UCP2, BCL2, CBL, AXL, BMPR2, DAG1, TLR3, EIF2AK2, EIF2AK3, TLR7	1.82783
GOTERM_BP_FAT	GO:0009991~response to extracellular stimulus	13	CBL, BMPR2, AXL, TRIM25, STAT1, CYBA, CYBB, UCP2, BCL2, EIF2AK2, EIF2AK3, SPP1, PLEC	9.29763
Annotation Cluster 43	Enrichment Score: 1.749734262044321
Category	Term	Count	Genes	FDR
GOTERM_BP_FAT	GO:0046631~alpha-beta T cell activation	9	STAT6, PTPRC, ELF4, BCL2, RSAD2, H2-T23, LY9, JAK3, LGALS9	0.258244
GOTERM_BP_FAT	GO:0043368~positive T cell selection	4	STAT6, PTPRC, BCL2, LY9	7.6919
GOTERM_BP_FAT	GO:0030217~T cell differentiation	9	STAT6, PTPRC, BCL2, RSAD2, CDK6, LY9, JAK3, LGALS9, B2M	9.6682
Annotation Cluster 45	Enrichment Score: 1.711071516042507
Category	Term	Count	Genes	FDR
GOTERM_BP_FAT	GO:0045597~positive regulation of cell differentiation	24	PTPRC, GFAP, ZBTB7C, CEBPD, IL6ST, CSF1, EFNB2, AXL, BMPR2, DAG1, WWTR1, LGALS9, NDNF, NOTCH1, DOCK1, ISG15, CDON, GRN, BCL2, ROR2, FBN2, IGFBP3, IFI204, FN1	0.939185
GOTERM_BP_FAT	GO:0060284~regulation of cell development	23	H2-K1, GFAP, IL6ST, CSF1, SORL1, BMPR2, DAG1, H2-D1, STAT1, WWTR1, STAT3, NDNF, B2M, S1PR3, NOTCH1, DOCK1, CDON, GRN, BCL2, AGRN, CHRNA3, SPP1, FN1	3.03375
GOTERM_BP_FAT	GO:0042063~gliogenesis	10	GFAP, NOTCH1, IL6ST, CSF1, DAG1, ROR2, CDK6, ITGAM, STAT3, FN1	8.07142
Annotation Cluster 46	Enrichment Score: 1.691984283596991
Category	Term	Count	Genes	FDR
GOTERM_BP_FAT	GO:0033002~muscle cell proliferation	8	CCNB1, C3AR1, CYBA, NOTCH1, TGM2, STAT1, IGFBP3, IGFBP5	9.74973
Annotation Cluster 47	Enrichment Score: 1.6682763958562095
Category	Term	Count	Genes	FDR
GOTERM_BP_FAT	GO:1903409~reactive oxygen species biosynthetic process	7	CYBA, CYBB, ATP2B4, CYP1B1, SLC7A2, ITGB2, STAT3	1.11229
GOTERM_BP_FAT	GO:0072593~reactive oxygen species metabolic process	9	CYBA, TRIM30A, CYBB, ATP2B4, CYP1B1, SLC7A2, BCL2, ITGB2, STAT3	7.80997
Annotation Cluster 48	Enrichment Score: 1.660371290005659
Category	Term	Count	Genes	FDR
GOTERM_BP_FAT	GO:0014910~regulation of smooth muscle cell migration	6	CYP1B1, IL6ST, BCL2, SORL1, IGFBP3, IGFBP5	2.76932
Annotation Cluster 49	Enrichment Score: 1.6286680749309572
Category	Term	Count	Genes	FDR
GOTERM_BP_FAT	GO:0009893~positive regulation of metabolic process	60	APOBEC1, FOSL2, ZC3HAV1, HELZ2, IL6ST, ELF4, EDN2, SORL1, TLR3, TLR7, NLRC5, ATP2B4, CREB3L2, MSN, TOP2A, CHRNA3, CDK6, IRS1, BCL2L11, CCND2, HIPK2, PDGFRA, ROR2, CTSC, EIF2AK2, CTSH, EIF2AK3, C3AR1, NKD1, CYP1B1, C3, CSF1, BMPR2, DAG1, EGLN3, ITGB2, STAT6, TRIM30A, BCL2, AGRN, FN1, PTPRC, ZBTB7C, CEBPD, IGF2, WWTR1, STAT1, STAT3, LGALS9, CCNB1, DDX58, CYBA, FZD10, NOTCH1, CYBB, IRF7, CDON, JAK3,…	0.0055157
GOTERM_BP_FAT	GO:0010604~positive regulation of macromolecule metabolic process	57	APOBEC1, FOSL2, ZC3HAV1, HELZ2, IL6ST, ELF4, SORL1, TLR3, TLR7, NLRC5, ATP2B4, CREB3L2, MSN, TOP2A, CHRNA3, CDK6, IRS1, BCL2L11, CCND2, HIPK2, PDGFRA, ROR2, CTSC, EIF2AK2, CTSH, EIF2AK3, C3AR1, NKD1, CYP1B1, C3, CSF1, BMPR2, DAG1, EGLN3, STAT6, TRIM30A, BCL2, AGRN, FN1, PTPRC, ZBTB7C, CEBPD, IGF2, WWTR1, STAT1, STAT3, LGALS9, CCNB1, DDX58, NOTCH1, CYBB, FZD10, IRF7, CDON, JAK3, IGFBP3, ADAR	0.00588107
GOTERM_BP_FAT	GO:0031325~positive regulation of cellular metabolic process	53	APOBEC1, FOSL2, ZC3HAV1, HELZ2, IL6ST, ELF4, TLR3, TLR7, NLRC5, ATP2B4, CREB3L2, MSN, TOP2A, CHRNA3, IRS1, BCL2L11, CCND2, HIPK2, PDGFRA, ROR2, CTSC, EIF2AK2, CTSH, EIF2AK3, C3AR1, CYP1B1, C3, CSF1, BMPR2, DAG1, EGLN3, ITGB2, STAT6, BCL2, AGRN, PTPRC, ZBTB7C, CEBPD, IGF2, WWTR1, STAT1, STAT3, LGALS9, CCNB1, DDX58, CYBA, NOTCH1, CYBB, FZD10, CDON, IRF7, JAK3, IGFBP3	0.093299
GOTERM_BP_FAT	GO:0010628~positive regulation of gene expression	35	CYP1B1, FOSL2, APOBEC1, ELF4, C3, HELZ2, CSF1, BMPR2, TLR3, STAT6, NLRC5, CREB3L2, MSN, AGRN, TOP2A, FN1, ZBTB7C, CEBPD, IGF2, CDK6, WWTR1, STAT1, LGALS9, STAT3, CCNB1, DDX58, NOTCH1, IRF7, CDON, HIPK2, ROR2, JAK3, EIF2AK3, CTSH, ADAR	0.892472
GOTERM_BP_FAT	GO:0045935~positive regulation of nucleobase-containing compound metabolic process	32	C3AR1, CYP1B1, FOSL2, APOBEC1, ZC3HAV1, ELF4, HELZ2, BMPR2, TLR3, STAT6, NLRC5, CREB3L2, AGRN, TOP2A, PTPRC, ZBTB7C, CEBPD, IGF2, WWTR1, STAT1, STAT3, CCNB1, DDX58, NOTCH1, IRF7, CDON, HIPK2, PDGFRA, ROR2, JAK3, EIF2AK3, IGFBP3	3.57976
GOTERM_BP_FAT	GO:0010557~positive regulation of macromolecule biosynthetic process	31	C3AR1, CYP1B1, FOSL2, APOBEC1, ELF4, HELZ2, BMPR2, TLR3, TLR7, STAT6, NLRC5, CREB3L2, AGRN, TOP2A, ZBTB7C, CEBPD, IGF2, WWTR1, STAT1, IRS1, STAT3, DDX58, NOTCH1, CYBB, IRF7, CDON, HIPK2, PDGFRA, ROR2, JAK3, EIF2AK3	3.96598
GOTERM_BP_FAT	GO:0051173~positive regulation of nitrogen compound metabolic process	33	C3AR1, CYP1B1, FOSL2, APOBEC1, ZC3HAV1, ELF4, HELZ2, BMPR2, TLR3, ITGB2, STAT6, NLRC5, CREB3L2, AGRN, TOP2A, PTPRC, ZBTB7C, CEBPD, IGF2, WWTR1, STAT1, STAT3, CCNB1, DDX58, NOTCH1, IRF7, CDON, HIPK2, PDGFRA, ROR2, JAK3, EIF2AK3, IGFBP3	4.83755
GOTERM_BP_FAT	GO:0009891~positive regulation of biosynthetic process	33	C3AR1, CYP1B1, FOSL2, APOBEC1, ELF4, HELZ2, BMPR2, TLR3, ITGB2, TLR7, STAT6, NLRC5, CREB3L2, AGRN, TOP2A, ZBTB7C, CEBPD, IGF2, WWTR1, STAT1, IRS1, STAT3, DDX58, CYBA, NOTCH1, CYBB, IRF7, CDON, HIPK2, PDGFRA, ROR2, JAK3, EIF2AK3	4.92252
GOTERM_BP_FAT	GO:0045944~positive regulation of transcription from RNA polymerase II promoter	23	FOSL2, ZBTB7C, CEBPD, HELZ2, ELF4, BMPR2, TLR3, IGF2, STAT1, WWTR1, STAT3, STAT6, DDX58, NLRC5, NOTCH1, IRF7, CDON, HIPK2, CREB3L2, AGRN, JAK3, EIF2AK3, TOP2A	5.03483
GOTERM_BP_FAT	GO:0031328~positive regulation of cellular biosynthetic process	32	C3AR1, CYP1B1, FOSL2, APOBEC1, ELF4, HELZ2, BMPR2, TLR3, ITGB2, TLR7, STAT6, NLRC5, CREB3L2, AGRN, TOP2A, ZBTB7C, CEBPD, IGF2, WWTR1, STAT1, IRS1, STAT3, DDX58, NOTCH1, CYBB, IRF7, CDON, HIPK2, PDGFRA, ROR2, JAK3, EIF2AK3	6.77827
Annotation Cluster 50	Enrichment Score: 1.590180084165267
Category	Term	Count	Genes	FDR
GOTERM_BP_FAT	GO:0006935~chemotaxis	15	C3AR1, EDN2, CSF1, EFNB2, DAG1, BMPR2, ITGB2, ITGAM, LGALS9, NOTCH1, PDGFRA, AGRN, LAMC1, FN1, SPP1	4.55442
GOTERM_BP_FAT	GO:0042330~taxis	15	C3AR1, EDN2, CSF1, EFNB2, DAG1, BMPR2, ITGB2, ITGAM, LGALS9, NOTCH1, PDGFRA, AGRN, LAMC1, FN1, SPP1	4.70699
Annotation Cluster 53	Enrichment Score: 1.5274759343583957
Category	Term	Count	Genes	FDR
GOTERM_BP_FAT	GO:0050673~epithelial cell proliferation	12	STAT6, CYBA, NOTCH1, MKI67, CCND2, GRN, EFNB2, BMPR2, CDK6, STAT1, IGFBP3, IGFBP5	5.65099
Annotation Cluster 54	Enrichment Score: 1.5157155582010708
Category	Term	Count	Genes	FDR
GOTERM_BP_FAT	GO:0046631~alpha-beta T cell activation	9	STAT6, PTPRC, ELF4, BCL2, RSAD2, H2-T23, LY9, JAK3, LGALS9	0.258244
GOTERM_BP_FAT	GO:0002521~leukocyte differentiation	15	PTPRC, CSF1, AXL, RSAD2, CDK6, LY9, ITGAM, LGALS9, B2M, DUXBL3, STAT6, BCL2, ROR2, JAK3, TMEM176A	5.18929
GOTERM_BP_FAT	GO:0030217~T cell differentiation	9	STAT6, PTPRC, BCL2, RSAD2, CDK6, LY9, JAK3, LGALS9, B2M	9.6682
GOTERM_BP_FAT	GO:0002366~leukocyte activation involved in immune response	9	STAT6, ITGAL, PTPRC, MYO1F, TLR3, LY9, JAK3, CD180, LGALS9	9.6682
Annotation Cluster 55	Enrichment Score: 1.5122721759192
Category	Term	Count	Genes	FDR
GOTERM_BP_FAT	GO:0006508~proteolysis	33	PSMB10, A2M, ADAMTS19, AGTPBP1, C3, SORL1, EGLN3, DAG1, UBA7, RNF213, TIMP3, PCOLCE, C1RA, USP18, ISG15, ERAP1, PRSS56, CTSZ, CFB, HERC6, CBL, UBE2L6, TRIM25, SERPING1, WWTR1, STAT1, STAT3, PSMB8, BCL2L11, CTSC, EIF2AK3, CTSH, ADAMTS5	0.764393
GOTERM_BP_FAT	GO:0030163~protein catabolic process	19	PSMB10, NKD1, CTSZ, SORL1, HERC6, CBL, UBA7, UBE2L6, TRIM25, WWTR1, RNF213, TIMP3, PSMB8, TRIM30A, USP18, ISG15, CTSC, MSN, CTSH	4.00098
Annotation Cluster 1	Enrichment Score: 5.860594792836793
Category	Term	Count	Genes	FDR
GOTERM_CC_FAT	GO:0044217~other organism part	8	GBP7, GBP6, C4B, TAP1, GBP9, AXL, GBP3, GBP2	2.1889e-05
GOTERM_CC_FAT	GO:0044215~other organism	8	GBP7, GBP6, C4B, TAP1, GBP9, AXL, GBP3, GBP2	2.1889e-05
GOTERM_CC_FAT	GO:0044216~other organism cell	8	GBP7, GBP6, C4B, TAP1, GBP9, AXL, GBP3, GBP2	2.1889e-05
GOTERM_CC_FAT	GO:0018995~host	7	GBP7, GBP6, TAP1, GBP9, AXL, GBP3, GBP2	0.00027994
GOTERM_CC_FAT	GO:0043657~host cell	7	GBP7, GBP6, TAP1, GBP9, AXL, GBP3, GBP2	0.00027994
GOTERM_CC_FAT	GO:0020005~symbiont-containing vacuole membrane	5	GBP7, GBP6, GBP9, GBP3, GBP2	0.00254143
GOTERM_CC_FAT	GO:0033643~host cell part	6	GBP7, GBP6, GBP9, AXL, GBP3, GBP2	0.00358714
GOTERM_CC_FAT	GO:0020003~symbiont-containing vacuole	5	GBP7, GBP6, GBP9, GBP3, GBP2	0.00747024
GOTERM_CC_FAT	GO:0065010~extracellular membrane-bounded organelle	5	GBP7, GBP6, GBP9, GBP3, GBP2	0.0172525
GOTERM_CC_FAT	GO:0033655~host cell cytoplasm part	5	GBP7, GBP6, GBP9, GBP3, GBP2	0.0341826
GOTERM_CC_FAT	GO:0030430~host cell cytoplasm	5	GBP7, GBP6, GBP9, GBP3, GBP2	0.0341826
GOTERM_CC_FAT	GO:0043656~intracellular region of host	5	GBP7, GBP6, GBP9, GBP3, GBP2	0.060891
GOTERM_CC_FAT	GO:0033646~host intracellular part	5	GBP7, GBP6, GBP9, GBP3, GBP2	0.060891
Annotation Cluster 2	Enrichment Score: 3.9465067571029335
Category	Term	Count	Genes	FDR
GOTERM_CC_FAT	GO:0043230~extracellular organelle	63	A2M, ALDH1L1, GREB1, IL6ST, FERMT3, SORL1, H2-D1, B2M, C1RA, ERAP1, MSN, AHNAK, H2-K1, GBP7, GBP6, CTSZ, LAD1, BST2, C4B, GBP9, SERPING1, ARPC1B, GRN, TMEM106A, CTSC, LAMC1, CTSH, GBP3, GBP2, ITGAL, C3, CSF1, IFITM3, DAG1, ITGB2, OAF, TIMP3, PCOLCE, ITGAM, LGALS3BP, FAT1, SHISA5, TGM2, AGRN, PLEC, FN1, SPP1, PTPRC, H2-Q4, CFB, AXL, PCDH15, IGF2, ISOC1, H2-Q6, H2-Q7, PSMB8, LAMA5, CD274, H2-T23, C…	0.00212625
GOTERM_CC_FAT	GO:0070062~extracellular exosome	60	A2M, ALDH1L1, GREB1, IL6ST, FERMT3, SORL1, H2-D1, B2M, C1RA, ERAP1, MSN, AHNAK, H2-K1, GBP6, CTSZ, LAD1, BST2, C4B, GBP9, SERPING1, ARPC1B, GRN, TMEM106A, CTSC, LAMC1, CTSH, ITGAL, C3, CSF1, IFITM3, DAG1, ITGB2, OAF, TIMP3, PCOLCE, ITGAM, LGALS3BP, FAT1, SHISA5, TGM2, AGRN, PLEC, FN1, SPP1, PTPRC, H2-Q4, CFB, AXL, IGF2, PCDH15, ISOC1, H2-Q6, H2-Q7, PSMB8, LAMA5, CD274, H2-T23, CP, PSAT1, IGFBP3	0.0164627
GOTERM_CC_FAT	GO:1903561~extracellular vesicle	60	A2M, ALDH1L1, GREB1, IL6ST, FERMT3, SORL1, H2-D1, B2M, C1RA, ERAP1, MSN, AHNAK, H2-K1, GBP6, CTSZ, LAD1, BST2, C4B, GBP9, SERPING1, ARPC1B, GRN, TMEM106A, CTSC, LAMC1, CTSH, ITGAL, C3, CSF1, IFITM3, DAG1, ITGB2, OAF, TIMP3, PCOLCE, ITGAM, LGALS3BP, FAT1, SHISA5, TGM2, AGRN, PLEC, FN1, SPP1, PTPRC, H2-Q4, CFB, AXL, IGF2, PCDH15, ISOC1, H2-Q6, H2-Q7, PSMB8, LAMA5, CD274, H2-T23, CP, PSAT1, IGFBP3	0.0196139
GOTERM_CC_FAT	GO:0044421~extracellular region part	74	A2M, ALDH1L1, GREB1, IL6ST, FERMT3, EDN2, SORL1, H2-D1, B2M, C1RA, CDCA8, ERAP1, MSN, AHNAK, H2-K1, GBP7, GBP6, CTSZ, LAD1, BST2, C4B, SCUBE1, GBP9, SERPING1, NDNF, ARPC1B, TMEM106A, GRN, CTSC, LAMC1, GBP3, CTSH, GBP2, ADAMTS5, ITGAL, ADAMTS19, C3, CSF1, IFITM3, DAG1, BMPR2, ITGB2, OAF, TIMP3, PCOLCE, ITGAM, LGALS3BP, FAT1, SHISA5, TGM2, FBN2, AGRN, PLEC, FN1, SPP1, SBSPON, PTPRC, H2-Q4, CFB, AXL…	0.36577
GOTERM_CC_FAT	GO:0031988~membrane-bounded vesicle	66	A2M, ALDH1L1, GREB1, IL6ST, FERMT3, SORL1, H2-D1, TLR7, TAPBP, B2M, C1RA, ERAP1, MSN, AHNAK, H2-K1, GBP6, CTSZ, LAD1, BST2, C4B, GBP9, SERPING1, ARPC1B, GRN, TMEM106A, CTSC, LAMC1, CTSH, ITGAL, C3, CSF1, IFITM3, DAG1, ITGB2, OAF, TIMP3, PCOLCE, ITGAM, LGALS3BP, FAT1, TAP1, SHISA5, TGM2, AGRN, PLEC, FN1, SPP1, PTPRC, H2-Q4, IRGM1, CFB, AXL, PCDH15, IGF2, ISOC1, H2-Q6, H2-Q7, PSMB8, NOTCH1, CYBB, L…	0.743149
GOTERM_CC_FAT	GO:0005576~extracellular region	80	A2M, ALDH1L1, GREB1, IL6ST, FERMT3, EDN2, SORL1, H2-D1, B2M, C1RA, CDCA8, ISG15, ERAP1, MSN, AHNAK, H2-K1, GBP7, CTSZ, GBP6, LAD1, BST2, C4B, SCUBE1, GBP9, SERPING1, NDNF, ARPC1B, SIGLEC1, CHRDL1, TMEM106A, GRN, CTSC, LAMC1, GBP3, CTSH, GBP2, ADAMTS5, ITGAL, ADAMTS19, C3, CSF1, IFITM3, DAG1, BMPR2, ITGB2, OAF, TIMP3, PCOLCE, ITGAM, LGALS3BP, FAT1, SHISA5, TGM2, AGRN, FBN2, PLEC, FN1, SPP1, SBSPON…	1.1645
GOTERM_CC_FAT	GO:0005615~extracellular space	33	A2M, C3, CSF1, EDN2, SORL1, BMPR2, DAG1, TIMP3, PCOLCE, ITGAM, B2M, C1RA, LGALS3BP, ERAP1, MSN, AGRN, SPP1, FN1, CTSZ, C4B, CFB, SCUBE1, AXL, IGF2, SERPING1, LAMA5, GRN, CTSC, CP, IGFBP3, CTSH, ADAMTS5, IGFBP5	9.70019
Annotation Cluster 3	Enrichment Score: 3.365431352622428
Category	Term	Count	Genes	FDR
GOTERM_CC_FAT	GO:0009986~cell surface	29	ITGAL, IL6ST, IFITM3, H2-D1, BMPR2, TLR3, ITGB2, LY9, ITGAM, B2M, MSN, AGRN, H2-K1, PTPRC, H2-Q4, BST2, SCUBE1, AXL, H2-Q6, H2-Q7, FZD10, NOTCH1, FCGR2B, CDON, CD274, PDGFRA, ROR2, H2-T23, ANTXR2	0.0157883
GOTERM_CC_FAT	GO:0098552~side of membrane	17	H2-K1, ITGAL, PTPRC, GFAP, IL6ST, SCUBE1, H2-D1, H2-Q7, ITGAM, B2M, FCGR2B, CD274, PDGFRA, ANTXR2, H2-T23, MSN, JAK3	1.96745
GOTERM_CC_FAT	GO:0009897~external side of plasma membrane	12	H2-K1, ITGAL, PTPRC, FCGR2B, IL6ST, SCUBE1, CD274, PDGFRA, H2-D1, ANTXR2, ITGAM, B2M	6.48116
Annotation Cluster 4	Enrichment Score: 2.8904666689491654
Category	Term	Count	Genes	FDR
GOTERM_CC_FAT	GO:0005578~proteinaceous extracellular matrix	15	SBSPON, ADAMTS19, LAD1, DAG1, EMILIN2, TIMP3, NDNF, LGALS3BP, LAMA5, TGM2, AGRN, FBN2, LAMC1, ADAMTS5, FN1	0.353397
GOTERM_CC_FAT	GO:0031012~extracellular matrix	17	SBSPON, ADAMTS19, LAD1, DAG1, EMILIN2, TIMP3, PCOLCE, NDNF, LGALS3BP, LAMA5, TGM2, AGRN, FBN2, LAMC1, ADAMTS5, PLEC, FN1	1.68293
GOTERM_CC_FAT	GO:0044420~extracellular matrix component	8	LAD1, LAMA5, DAG1, AGRN, FBN2, LAMC1, TIMP3, FN1	2.47674
GOTERM_CC_FAT	GO:0005604~basement membrane	7	LAD1, LAMA5, DAG1, AGRN, LAMC1, TIMP3, FN1	3.02042
GOTERM_CC_FAT	GO:0005605~basal lamina	4	LAMA5, AGRN, LAMC1, FN1	3.73651
Annotation Cluster 5	Enrichment Score: 2.8159056225648786
Category	Term	Count	Genes	FDR
GOTERM_CC_FAT	GO:0042612~MHC class I protein complex	7	H2-K1, H2-Q4, H2-D1, H2-T23, H2-Q6, H2-Q7, B2M	4.36054e-05
GOTERM_CC_FAT	GO:0045335~phagocytic vesicle	10	H2-K1, CYBB, IRGM1, TAP1, H2-D1, H2-T23, TLR7, H2-Q7, B2M, TAPBP	0.000798089
GOTERM_CC_FAT	GO:0042611~MHC protein complex	7	H2-K1, H2-Q4, H2-D1, H2-T23, H2-Q6, H2-Q7, B2M	0.00224783
GOTERM_CC_FAT	GO:0030670~phagocytic vesicle membrane	8	H2-K1, IRGM1, TAP1, H2-D1, H2-T23, H2-Q7, B2M, TAPBP	0.00413111
GOTERM_CC_FAT	GO:0030666~endocytic vesicle membrane	8	H2-K1, IRGM1, TAP1, H2-D1, H2-T23, H2-Q7, B2M, TAPBP	0.0228314
GOTERM_CC_FAT	GO:0005797~Golgi medial cisterna	5	H2-K1, H2-Q4, H2-D1, H2-Q6, H2-Q7	0.0788148
GOTERM_CC_FAT	GO:0070971~endoplasmic reticulum exit site	5	H2-K1, H2-Q4, H2-D1, H2-Q6, H2-Q7	0.125746
GOTERM_CC_FAT	GO:0030139~endocytic vesicle	10	H2-K1, CYBB, IRGM1, TAP1, H2-D1, H2-T23, TLR7, H2-Q7, B2M, TAPBP	0.237218
GOTERM_CC_FAT	GO:0071556~integral component of lumenal side of endoplasmic reticulum membrane	4	H2-K1, H2-D1, H2-T23, H2-Q7	1.19446
GOTERM_CC_FAT	GO:0098553~lumenal side of endoplasmic reticulum membrane	4	H2-K1, H2-D1, H2-T23, H2-Q7	1.19446
Annotation Cluster 6	Enrichment Score: 2.4533939958529025
Category	Term	Count	Genes	FDR
GOTERM_CC_FAT	GO:0044432~endoplasmic reticulum part	26	CYP1B1, H2-D1, TLR3, RSAD2, ILDR2, TLR7, TAPBP, IGTP, BCL2, TAP1, SHISA5, CREB3L2, ERAP1, H2-K1, PRSS56, IRGM1, H2-Q4, CYP26A1, H2-Q6, H2-Q7, CYBA, RDH10, NOTCH1, H2-T23, TGTP2, EIF2AK3	1.86039
GOTERM_CC_FAT	GO:0005789~endoplasmic reticulum membrane	23	H2-K1, PRSS56, IRGM1, CYP1B1, H2-D1, RSAD2, CYP26A1, TLR3, ILDR2, H2-Q7, TLR7, TAPBP, NOTCH1, RDH10, IGTP, BCL2, TAP1, SHISA5, CREB3L2, ERAP1, H2-T23, TGTP2, EIF2AK3	3.7254
GOTERM_CC_FAT	GO:0042175~nuclear outer membrane-endoplasmic reticulum membrane network	23	H2-K1, PRSS56, IRGM1, CYP1B1, H2-D1, RSAD2, CYP26A1, TLR3, ILDR2, H2-Q7, TLR7, TAPBP, NOTCH1, RDH10, IGTP, BCL2, TAP1, SHISA5, CREB3L2, ERAP1, H2-T23, TGTP2, EIF2AK3	4.78045
Annotation Cluster 7	Enrichment Score: 2.1082573709609753
Category	Term	Count	Genes	FDR
GOTERM_CC_FAT	GO:0098857~membrane microdomain	12	EFHD2, STAT6, PTPRC, FCGR2B, BST2, CBL, BMPR2, H2-D1, DAG1, ITGB2, IRS1, AHNAK	6.65546
GOTERM_CC_FAT	GO:0045121~membrane raft	12	EFHD2, STAT6, PTPRC, FCGR2B, BST2, CBL, BMPR2, H2-D1, DAG1, ITGB2, IRS1, AHNAK	6.65546
Annotation Cluster 8	Enrichment Score: 1.7847096046998303
Category	Term	Count	Genes	FDR
GOTERM_CC_FAT	GO:0005912~adherens junction	19	PTPRC, LAD1, ZC3HAV1, CBL, EFNB2, DAG1, TRIM25, STAT1, B2M, EFHD2, ARPC1B, CYBA, NOTCH1, FAT1, TGM2, ZFP185, MSN, AHNAK, PLEC	5.10045
GOTERM_CC_FAT	GO:0070161~anchoring junction	19	PTPRC, LAD1, ZC3HAV1, CBL, EFNB2, DAG1, TRIM25, STAT1, B2M, EFHD2, ARPC1B, CYBA, NOTCH1, FAT1, TGM2, ZFP185, MSN, AHNAK, PLEC	6.60505
Annotation Cluster 9	Enrichment Score: 1.5536768065666402
Category	Term	Count	Genes	FDR
GOTERM_CC_FAT	GO:0098802~plasma membrane receptor complex	8	ITGAL, IL6ST, CHRNB4, ITGB2, IRS1, ITGAM, CHRNA3, B2M	7.42676
